# Supplementary material for: Valence-delocalized trithorium nanocluster superatoms with open-shell exalted diamagnetism
Source: Nat Chem. 2025 Apr 11;17(7):1035–41. doi: 10.1038/s41557-025-01790-3 (PMC12226342; doi:10.1038/s41557-025-01790-3)
Supplement: Supplementary file 2 — Crystallographic data for 4K; CCDC number 2374489. [file 41557_2025_1790_MOESM2_ESM.cif]

data_4K
_manchester_internal_diff_code     CSTL308
_manchester_internal_STL_name      THXLD6
_manchester_internal_coll_client   XLD
_manchester_internal_coll_date     22/03/2023
_manchester_internal_process_date  22/03/2023
_manchester_internal_process_user  XLD
_manchester_internal_solution_date  22/03/2023
_manchester_internal_solution_user  XLD
_manchester_internal_refinement_date  28/06/2023
_manchester_internal_refinement_user  AW/XLD
_manchester_internal_validation_date  28/06/2023
_manchester_internal_validation_user  AW/XLD
_manchester_internal_archive_date  28/06/2023
_manchester_internal_archive_user  AW
_refine_special_details           
 'The COT at C1 and cryptand unit are each disordered over two orientations, the occupancies were freely refined converging at 0.57:0.43 and . 0.60:0.40, respectively. 1,2 C-C distnaces in the COT groups were restrained to be approximately equal, and each disordered COT was restrained to be approximately  planar. The 1,2 C-C, C-O and C-N distances in the cryptand unit were restrained to be approximtely 1.55, 1.45 and 1.45 A, respectively. Enhanced rigid bond and similarity thermal restraints were applied to disordered groups to aid refinement.'
_vrf_PLAT097_4K
;
PROBLEM: Large Reported Max. (Positive) Residual Density 9.34 eA-3
RESPONSE:  Residual density is present despite 
applying absporption corrections. The largest residual
density is an artefact of twinning however a suitable
twin law to account for it could not be found.
;
_vrf_PLAT342_4K
;
PROBLEM: Low Bond Precision on C-C Bonds ............... 0.04318 Ang.
RESPONSE: Low precision is due to disorder and poor 
quality data.
;
_vrf_PLAT971_4K
;
PROBLEM: Check Calcd Resid. Dens. 2.54Ang From C3A 9.29 eA-3
RESPONSE: Residual density is present despite 
applying absporption corrections. The largest residual
density is an artefact of twinning however a suitable
twin law to account for it could not be found.
;
_vrf_PLAT972_4K
;
PROBLEM: Check Calcd Resid. Dens. 1.65Ang From Th2 -4.06 eA-3
RESPONSE: Residual density is close to a heavy atom and 
present despite 
applying absporption corrections. It is not
cheimcally significant.
;
_vrf_PLAT973_4K
;
PROBLEM: Check Calcd Positive Resid. Density on Th1 6.41 eA-3
RESPONSE: Residual density is present despite 
applying absporption corrections. The largest residual
density is an artefact of twinning however a suitable
twin law to account for it could not be found.
;
_audit_creation_date               2023-06-28
_audit_creation_method
;
Olex2 1.2
(compiled 2018.05.29 svn.r3508 for OlexSys, GUI svn.r5506)
;
_shelx_SHELXL_version_number       '2018/3'
_publ_contact_author_id_orcid      ?
_publ_section_references
;
Dolomanov, O.V., Bourhis, L.J., Gildea, R.J, Howard, J.A.K. & Puschmann, H.
 (2009), J. Appl. Cryst. 42, 339-341.

Sheldrick, G.M. (2015). Acta Cryst. C71, 3-8.
;
_chemical_name_common              ?
_chemical_name_systematic          ?
_chemical_formula_moiety           'C24 H24 Cl6 Th3, C18 H36 K N2 O6'
_chemical_formula_sum              'C42 H60 Cl6 K N2 O6 Th3'
_chemical_formula_weight           1636.84
_chemical_melting_point            ?
_chemical_oxdiff_formula           Th3KCl6C30H40O5
_chemical_oxdiff_usercomment       xld
loop_
  _atom_type_symbol
  _atom_type_description
  _atom_type_scat_dispersion_real
  _atom_type_scat_dispersion_imag
  _atom_type_scat_source
 'C' 'C' 0.0181 0.0091 'International Tables Vol C Tables 4.2.6.8 and 6.1.1.4'
 'H' 'H' 0.0000 0.0000 'International Tables Vol C Tables 4.2.6.8 and 6.1.1.4'
 'Cl' 'Cl' 0.3639 0.7018 'International Tables Vol C Tables 4.2.6.8 and 6.1.1.4'
 'K' 'K' 0.3868 1.0657 'International Tables Vol C Tables 4.2.6.8 and 6.1.1.4'
 'N' 'N' 0.0311 0.0180 'International Tables Vol C Tables 4.2.6.8 and 6.1.1.4'
 'O' 'O' 0.0492 0.0322 'International Tables Vol C Tables 4.2.6.8 and 6.1.1.4'
 'Th' 'Th' -4.1491 12.3296
 'International Tables Vol C Tables 4.2.6.8 and 6.1.1.4'

_shelx_space_group_comment
;
The symmetry employed for this shelxl refinement is uniquely defined
by the following loop, which should always be used as a source of
symmetry information in preference to the above space-group names.
They are only intended as comments.
;
_space_group_crystal_system        'monoclinic'
_space_group_IT_number             14
_space_group_name_H-M_alt          'P 1 21/n 1'
_space_group_name_Hall             '-P 2yn'
loop_
  _space_group_symop_operation_xyz
 'x, y, z'
 '-x+1/2, y+1/2, -z+1/2'
 '-x, -y, -z'
 'x-1/2, -y-1/2, z-1/2'

_cell_length_a                     16.9305(3)
_cell_length_b                     18.8866(3)
_cell_length_c                     17.1190(3)
_cell_angle_alpha                  90
_cell_angle_beta                   108.457(2)
_cell_angle_gamma                  90
_cell_volume                       5192.39(16)
_cell_formula_units_Z              4
_cell_measurement_reflns_used      14649
_cell_measurement_temperature      150(2)
_cell_measurement_theta_max        77.1210
_cell_measurement_theta_min        3.1820
_shelx_estimated_absorpt_T_max     0.147
_shelx_estimated_absorpt_T_min     0.045
_exptl_absorpt_coefficient_mu      31.340
_exptl_absorpt_correction_T_max    1.00000
_exptl_absorpt_correction_T_min    0.20627
_exptl_absorpt_correction_type     multi-scan
_exptl_absorpt_process_details
;
CrysAlisPro 1.171.41.122a (Rigaku Oxford Diffraction, 2021)
Empirical absorption correction using spherical harmonics,
implemented in SCALE3 ABSPACK scaling algorithm.
;
_exptl_absorpt_special_details     ?
_exptl_crystal_colour              blue
_exptl_crystal_colour_primary      blue
_exptl_crystal_density_diffrn      2.094
_exptl_crystal_density_meas        ?
_exptl_crystal_density_method      ?
_exptl_crystal_description         block
_exptl_crystal_F_000               3060
loop_
  _exptl_crystal_face_index_h
  _exptl_crystal_face_index_k
  _exptl_crystal_face_index_l
  _exptl_crystal_face_perp_dist
 -10 -3 6 0.1411
 10 4 -4 0.0927
 1 -10 6 0.0765
 -1 10 -6 0.0581
 10 -4 -2 0.0893
 1 -12 0 0.0497
 -1 12 0 0.0497
 -9 0 8 0.1240
 -2 -5 -9 0.0551
 -2 1 -10 0.0592
 1 7 8 0.0724

_exptl_crystal_size_max            0.26
_exptl_crystal_size_mid            0.169
_exptl_crystal_size_min            0.099
loop_
  _exptl_oxdiff_crystal_face_indexfrac_h
  _exptl_oxdiff_crystal_face_indexfrac_k
  _exptl_oxdiff_crystal_face_indexfrac_l
  _exptl_oxdiff_crystal_face_x
  _exptl_oxdiff_crystal_face_y
  _exptl_oxdiff_crystal_face_z
 -10.3867 -2.7146 5.8470 0.0837 0.0323 -0.9960
 10.2557 4.2282 -4.3067 -0.2550 -0.1033 0.9614
 0.6432 -9.6270 6.2936 0.4612 -0.8492 -0.2571
 -1.2242 9.6420 -6.0149 -0.4670 0.8601 0.2050
 10.2026 -4.3632 -2.0774 0.2961 -0.5492 0.7814
 0.5403 -12.2411 0.1922 0.8956 -0.4273 -0.1236
 -0.5403 12.2411 -0.1922 -0.8956 0.4273 0.1236
 -9.4324 -0.0823 8.4280 -0.2232 -0.1507 -0.9631
 -1.8078 -5.3612 -8.7366 0.7599 0.6486 0.0434
 -2.3547 0.8875 -9.5110 0.3321 0.9373 0.1052
 0.8585 7.4280 8.0672 -0.8769 -0.4755 -0.0697

_exptl_transmission_factor_max     ?
_exptl_transmission_factor_min     ?
_diffrn_reflns_av_R_equivalents    0.1526
_diffrn_reflns_av_unetI/netI       0.0793
_diffrn_reflns_Laue_measured_fraction_full  0.998
_diffrn_reflns_Laue_measured_fraction_max  0.998
_diffrn_reflns_limit_h_max         20
_diffrn_reflns_limit_h_min         -16
_diffrn_reflns_limit_k_max         22
_diffrn_reflns_limit_k_min         -22
_diffrn_reflns_limit_l_max         20
_diffrn_reflns_limit_l_min         -20
_diffrn_reflns_number              47376
_diffrn_reflns_point_group_measured_fraction_full  0.998
_diffrn_reflns_point_group_measured_fraction_max  0.998
_diffrn_reflns_theta_full          66.591
_diffrn_reflns_theta_max           66.591
_diffrn_reflns_theta_min           3.200
_diffrn_ambient_environment        N~2~
_diffrn_ambient_temperature        150(2)
_diffrn_detector                   'Hybrid Pixel Array Detector'
_diffrn_detector_area_resol_mean   10.0000
_diffrn_detector_type              HyPix
_diffrn_measured_fraction_theta_full  0.998
_diffrn_measured_fraction_theta_max  0.998
_diffrn_measurement_details
;
List of Runs (angles in degrees, time in seconds):

  # Type    Start    End  Width  t~exp~   \w     \q     \k     \f   Frames
--------------------------------------------------------------------------
  1  \w    -83.00  -7.00   0.50    2.85    --  -49.24 115.00  21.00  152
  2  \w   -120.00 -53.00   0.50    2.85    --  -49.24-164.00 145.00  134
  3  \w     63.00  88.00   0.50    2.85    --   49.24-164.00 145.00   50
  4  \w     60.00  86.00   0.50    2.85    --   49.24-115.00 -67.00   52
  5  \w   -125.00 -87.00   0.50   11.42    --  -90.00-115.00 -67.00   76
  6  \w    107.00 140.00   0.50   11.42    --  111.50 115.00  21.00   66
  7  \w     41.00 107.00   0.50   11.42    --  111.50-115.00 -67.00  132
  8  \w     90.00 124.00   0.50   11.42    --  111.50-164.00 145.00   68
  9  \w     88.00 114.00   0.50   11.42    --  111.50 164.00 169.00   52
 10  \w   -118.00 -92.00   0.50    2.85    --  -49.24-125.00-120.00   52
 11  \w    -24.00   7.00   0.50    2.85    --  -49.24  19.00 -30.00   62
 12  \w   -118.00 -73.00   0.50    2.85    --  -49.24-125.00  60.00   90
 13  \w   -119.00 -46.00   0.50    2.85    --  -49.24 -77.00-120.00  146
 14  \w    -45.00 -20.00   0.50   11.42    --  -90.00  45.00-120.00   50
 15  \w    -47.00 -20.00   0.50   11.42    --  -90.00  45.00-180.00   54
 16  \w    -51.00 -21.00   0.50   11.42    --  -90.00  45.00-150.00   60
 17  \w     50.00  77.00   0.50   11.42    --  111.50 -94.00  30.00   54
 18  \w    120.00 164.00   0.50   11.42    --  111.50  77.00   0.00   88
 19  \w     43.00  69.00   0.50   11.42    --  111.50 -94.00 -60.00   52
 20  \w    109.00 139.00   0.50   11.42    --  111.50  15.00-180.00   60
 21  \w    103.00 167.00   0.50   11.42    --  111.50 125.00  90.00  128
 22  \w     66.00 107.00   0.50   11.42    --  111.50-125.00   0.00   82
 23  \w     44.00  69.00   0.50   11.42    --  111.50 -61.00-180.00   50
 24  \w     42.00  69.00   0.50   11.42    --  111.50 -61.00-150.00   54
 25  \w     95.00 177.00   0.50   11.42    --  111.50 125.00 120.00  164
 26  \w     98.00 178.00   0.50   11.42    --  111.50  61.00  90.00  160
 27  \w     75.00 111.00   0.50   11.42    --  111.50-125.00 -30.00   72
 28  \w     42.00  67.00   0.50   11.42    --  111.50 -77.00 120.00   50
 29  \w    106.00 167.00   0.50   11.42    --  111.50  30.00  90.00  122
 30  \w     44.00  69.00   0.50   11.42    --  111.50-125.00 -30.00   50
 31  \w     52.00 111.00   0.50   11.42    --  111.50-125.00  30.00  118
 32  \w     44.00  70.00   0.50   11.42    --  111.50 -61.00   0.00   52
 33  \w    153.00 178.00   0.50   11.42    --  111.50  15.00-180.00   50
 34  \w     41.00  70.00   0.50   11.42    --  111.50 -61.00  30.00   58
 35  \w     63.00  94.00   0.50   11.42    --  111.50 -94.00-180.00   62
 36  \w     43.00 110.00   0.50   11.42    --  111.50-125.00  60.00  134
 37  \w     46.00  71.00   0.50   11.42    --  111.50 -61.00 120.00   50
 38  \w    113.00 140.00   0.50   11.42    --  111.50  30.00-120.00   54
 39  \w     45.00  70.00   0.50   11.42    --  111.50 -61.00 -90.00   50
;
_diffrn_measurement_device         'four-circle diffractometer'
_diffrn_measurement_device_type    'XtaLAB Synergy, Dualflex, HyPix'
_diffrn_measurement_method         '\w scans'
_diffrn_orient_matrix_type        
 'CrysAlisPro convention (1999,Acta A55,543-557)'
_diffrn_orient_matrix_UB_11        -0.0106839000
_diffrn_orient_matrix_UB_12        -0.0742404000
_diffrn_orient_matrix_UB_13        -0.0391793000
_diffrn_orient_matrix_UB_21        -0.0571332000
_diffrn_orient_matrix_UB_22        0.0311019000
_diffrn_orient_matrix_UB_23        -0.0815204000
_diffrn_orient_matrix_UB_31        0.0763287000
_diffrn_orient_matrix_UB_32        0.0130232000
_diffrn_orient_matrix_UB_33        -0.0287260000
_diffrn_oxdiff_digest_frames
;
01d87886b1aa2e08e4bf2b0d7da4e7997d0002877c2
;
_diffrn_oxdiff_digest_hkl
;
01398fe5254fa3a54fb098d231435f14e932f0
;
_diffrn_radiation_monochromator    mirror
_diffrn_radiation_probe            x-ray
_diffrn_radiation_type             CuK\a
_diffrn_radiation_wavelength       1.54184
_diffrn_source                     'micro-focus sealed X-ray tube'
_diffrn_source_type                'PhotonJet (Cu) X-ray Source'
_diffrn_special_details            ?
_reflns_Friedel_coverage           0.000
_reflns_Friedel_fraction_full      .
_reflns_Friedel_fraction_max       .
_reflns_number_gt                  6775
_reflns_number_total               9163
_reflns_odcompleteness_completeness  99.50
_reflns_odcompleteness_iscentric   1
_reflns_odcompleteness_theta       74.33
_reflns_special_details
;
 Reflections were merged by SHELXL according to the crystal
 class for the calculation of statistics and refinement.
 
 _reflns_Friedel_fraction is defined as the number of unique
 Friedel pairs measured divided by the number that would be
 possible theoretically, ignoring centric projections and
 systematic absences.
;
_reflns_threshold_expression       'I > 2\s(I)'
_computing_cell_refinement         'CrysAlisPro 1.171.41.122a (Rigaku OD, 2021)'
_computing_data_collection         'CrysAlisPro 1.171.41.122a (Rigaku OD, 2021)'
_computing_data_reduction          'CrysAlisPro 1.171.41.122a (Rigaku OD, 2021)'
_computing_molecular_graphics      'Olex2 (Dolomanov et al., 2009)'
_computing_publication_material    'Olex2 (Dolomanov et al., 2009)'
_computing_structure_refinement    'ShelXL (Sheldrick, 2015)'
_computing_structure_solution      'SHELXT 2018/2 (Sheldrick, 2018)'
_refine_diff_density_max           9.352
_refine_diff_density_min           -3.989
_refine_diff_density_rms           0.446
_refine_ls_extinction_coef         .
_refine_ls_extinction_method       none
_refine_ls_goodness_of_fit_ref     1.120
_refine_ls_hydrogen_treatment      constr
_refine_ls_matrix_type             full
_refine_ls_number_parameters       687
_refine_ls_number_reflns           9163
_refine_ls_number_restraints       1385
_refine_ls_R_factor_all            0.1287
_refine_ls_R_factor_gt             0.1032
_refine_ls_restrained_S_all        1.043
_refine_ls_shift/su_max            0.000
_refine_ls_shift/su_mean           0.000
_refine_ls_structure_factor_coef   Fsqd
_refine_ls_weighting_details      
 'w=1/[\s^2^(Fo^2^)+(0.1292P)^2^+222.0029P] where P=(Fo^2^+2Fc^2^)/3'
_refine_ls_weighting_scheme        calc
_refine_ls_wR_factor_gt            0.2565
_refine_ls_wR_factor_ref           0.2774
_olex2_refinement_description
;
1. Fixed Uiso
 At 1.2 times of:
  All C(H) groups, All C(H,H) groups, All C(H,H,H,H) groups
2. Restrained distances
 N1-C25A = N1-C25 = N1-C31 = N1-C31A = N1-C37A = N1-C37 = O1A-C32A = O1-C32 =
 O1A-C33A = O4A-C39A = O4A-C38A = O4-C38 = O4-C39A = O4A-C39A = O5-C27 = O5-C26
 = O4-C38 = O4A-C38A = O4A-C39A = O1-C32 = O1A-C32A = O1A-C33A
 1.45 with sigma of 0.01
 C38A-C37A = C38-C37 = C40-C39A = C32-C31 = C32A-C31A = C26A-C25A = C26-C25 =
 C28-C27 = C34-C33A
 1.55 with sigma of 0.01
 C12-C13 \\sim C12-C11 \\sim C10-C11 \\sim C10-C9 \\sim C16-C9 \\sim C15-C16
\\sim C15-C14 \\sim C14-C13 ~
 C6A-C5A \\sim C7A-C6A \\sim C8A-C7A \\sim C1A-C8A \\sim C1A-C2A \\sim C2A-C3A
\\sim C4A-C3A \\sim C5A-C4A
 \\sim C7-C6 \\sim C4-C3 \\sim C2-C3 \\sim C5-C6 \\sim C8-C7 \\sim C1-C8 \\sim
C2-C1
 with sigma of 0.02
3. Restrained planarity
 C1A, C2A, C3A, C4A, C5A, C6A, C7A, C8A
 with sigma of 0.1
 C4, C2, C1, C7, C3, C5, C8, C6
 with sigma of 0.1
4. Uiso/Uaniso restraints and constraints
C9 \\sim C10 \\sim C11 \\sim C12 \\sim C13 \\sim C14 \\sim C15 \\sim C16 \\sim
C1A \\sim C2A \\sim C3A \\sim C4A \\sim C5A \\sim C6A \\sim C7A \\sim C8A \\sim
C4 \\sim C2 \\sim C1 \\sim C7 \\sim C3 \\sim C5 \\sim C8 \\sim C6: within 2A
with sigma of 0.02 and sigma for terminal atoms of 0.04
K1 \\sim O4 \\sim O3 \\sim O2 \\sim O1 \\sim O5 \\sim O6 \\sim N1 \\sim N2
\\sim O1A \\sim O4A \\sim C31A \\sim C38 \\sim C39A \\sim C40 \\sim C41 \\sim
C34 \\sim C35 \\sim C32 \\sim C33A \\sim C26 \\sim C27 \\sim C28 \\sim C29
\\sim C26A \\sim C25 \\sim C31 \\sim C37 \\sim C25A \\sim C37A \\sim C30 \\sim
C36 \\sim C42 \\sim C32A \\sim C38A: within 2A with sigma of 0.01 and sigma for
terminal atoms of 0.02
5. Rigid body (RIGU) restrains
 K1, O4, O3, O2, O5, O1A, O1, O6, O4A, N1, N2, C37A, C38, C40, C41, C34, C35,
 C26, C27, C32A, C33A, C32, C28, C29, C38A, C39A, C25, C31, C37, C25A, C31A,
 C30, C36, C42, C26A
 with sigma for 1-2 distances of 0.004 and sigma for 1-3 distances of 0.004
 C17, C18, C19, C23, C24, C20, C21, C22
 with sigma for 1-2 distances of 0.004 and sigma for 1-3 distances of 0.004
6. Others
 Sof(C1A)=Sof(H1A)=Sof(C2A)=Sof(H2A)=Sof(C3A)=Sof(H3A)=Sof(C4A)=Sof(H4A)=
 Sof(C5A)=Sof(H5A)=Sof(C6A)=Sof(H6A)=Sof(C7A)=Sof(H7A)=Sof(C8A)=Sof(H8A)=1-
 FVAR(1)
 Sof(C4)=Sof(H4)=Sof(C2)=Sof(H2)=Sof(C1)=Sof(H1)=Sof(C7)=Sof(H7)=Sof(C3)=
 Sof(H3)=Sof(C5)=Sof(H5)=Sof(C8)=Sof(H8)=Sof(C6)=Sof(H6)=FVAR(1)
 Sof(C25A)=Sof(H25C)=Sof(H25D)=Sof(C26A)=Sof(H26C)=Sof(H26D)=Sof(C31A)=
 Sof(H31C)=Sof(H31D)=Sof(C37A)=Sof(H37C)=Sof(H37D)=Sof(C38A)=Sof(H38C)=
 Sof(H38D)=Sof(C32A)=Sof(H32C)=Sof(H32D)=Sof(O4A)=Sof(O1A)=Sof(H33C)=Sof(H33D)=
 Sof(H39C)=Sof(H39D)=1-FVAR(2)
 Sof(O1)=Sof(O4)=Sof(C25)=Sof(H25A)=Sof(H25B)=Sof(C26)=Sof(H26A)=Sof(H26B)=
 Sof(C31)=Sof(H31A)=Sof(H31B)=Sof(C32)=Sof(H32A)=Sof(H32B)=Sof(C37)=Sof(H37A)=
 Sof(H37B)=Sof(C38)=Sof(H38A)=Sof(H38B)=Sof(H33A)=Sof(H33B)=Sof(H39A)=Sof(H39B)=
 FVAR(2)
7.a Secondary CH2 refined with riding coordinates:
 C25(H25A,H25B), C26(H26A,H26B), C27(H27A,H27B), C28(H28A,H28B), C29(H29A,
 H29B), C30(H30A,H30B), C31(H31A,H31B), C32(H32A,H32B), C34(H34A,H34B),
 C35(H35A,H35B), C36(H36A,H36B), C37(H37A,H37B), C38(H38A,H38B), C40(H40A,H40B),
  C41(H41A,H41B), C42(H42A,H42B), C25A(H25C,H25D), C26A(H26C,H26D), C31A(H31C,
 H31D), C37A(H37C,H37D), C38A(H38C,H38D), C32A(H32C,H32D), C33A(H33A,H33B),
 C33A(H33C,H33D), C39A(H39A,H39B), C39A(H39C,H39D)
7.b Aromatic/amide H refined with riding coordinates:
 C9(H9), C10(H10), C11(H11), C12(H12), C13(H13), C14(H14), C15(H15), C16(H16),
 C17(H17), C18(H18), C19(H19), C20(H20), C21(H21), C22(H22), C23(H23), C24(H24),
  C1A(H1A), C2A(H2A), C3A(H3A), C4A(H4A), C5A(H5A), C6A(H6A), C7A(H7A),
 C8A(H8A), C4(H4), C2(H2), C1(H1), C7(H7), C3(H3), C5(H5), C8(H8), C6(H6)
;
_atom_sites_solution_hydrogens     geom
_atom_sites_solution_primary       direct
_atom_sites_solution_secondary     difmap
loop_
  _atom_site_label
  _atom_site_type_symbol
  _atom_site_fract_x
  _atom_site_fract_y
  _atom_site_fract_z
  _atom_site_U_iso_or_equiv
  _atom_site_adp_type
  _atom_site_occupancy
  _atom_site_site_symmetry_order
  _atom_site_calc_flag
  _atom_site_refinement_flags_posn
  _atom_site_refinement_flags_adp
  _atom_site_refinement_flags_occupancy
  _atom_site_disorder_assembly
  _atom_site_disorder_group
 Th1 Th 0.36481(5) 0.16568(4) 0.09227(5) 0.0396(3) Uani 1 1 d . . . . .
 Th2 Th 0.32573(4) 0.35377(4) -0.03254(5) 0.0374(3) Uani 1 1 d . . . . .
 Th3 Th 0.41804(5) 0.35121(4) 0.21753(5) 0.0404(3) Uani 1 1 d . . . . .
 Cl1 Cl 0.4249(3) 0.2312(3) -0.0280(4) 0.0424(12) Uani 1 1 d . . . . .
 Cl2 Cl 0.2251(3) 0.2383(3) -0.0161(4) 0.0478(14) Uani 1 1 d . . . . .
 Cl3 Cl 0.2747(3) 0.4086(3) 0.0987(4) 0.0483(14) Uani 1 1 d . . . . .
 Cl4 Cl 0.4762(3) 0.3980(3) 0.0866(4) 0.0443(13) Uani 1 1 d . . . . .
 Cl5 Cl 0.3086(4) 0.2349(3) 0.2120(4) 0.0497(14) Uani 1 1 d . . . . .
 Cl6 Cl 0.5087(3) 0.2288(3) 0.2038(4) 0.0473(13) Uani 1 1 d . . . . .
 C9 C 0.5643(18) 0.3751(13) 0.3388(16) 0.065(6) Uani 1 1 d D U . . .
 H9 H 0.620461 0.360845 0.348646 0.078 Uiso 1 1 calc R . . . .
 C10 C 0.5218(14) 0.3271(16) 0.3727(15) 0.062(6) Uani 1 1 d D U . . .
 H10 H 0.553970 0.286981 0.397461 0.075 Uiso 1 1 calc R . . . .
 C11 C 0.4407(14) 0.3268(17) 0.3772(17) 0.067(6) Uani 1 1 d D U . . .
 H11 H 0.431138 0.285574 0.404719 0.080 Uiso 1 1 calc R . . . .
 C12 C 0.3696(18) 0.3697(15) 0.3529(18) 0.074(7) Uani 1 1 d D U . . .
 H12 H 0.323050 0.352445 0.366842 0.089 Uiso 1 1 calc R . . . .
 C13 C 0.357(2) 0.4345(15) 0.3110(18) 0.080(8) Uani 1 1 d D U . . .
 H13 H 0.303360 0.451901 0.305776 0.096 Uiso 1 1 calc R . . . .
 C14 C 0.3981(18) 0.4824(17) 0.2743(19) 0.084(8) Uani 1 1 d D U . . .
 H14 H 0.364951 0.521858 0.249208 0.101 Uiso 1 1 calc R . . . .
 C15 C 0.4784(16) 0.4832(18) 0.267(2) 0.081(8) Uani 1 1 d D U . . .
 H15 H 0.488209 0.523103 0.237893 0.097 Uiso 1 1 calc R . . . .
 C16 C 0.547(2) 0.4381(13) 0.2943(18) 0.075(7) Uani 1 1 d D U . . .
 H16 H 0.593207 0.454315 0.278632 0.090 Uiso 1 1 calc R . . . .
 C17 C 0.3580(19) 0.4852(14) -0.084(2) 0.059(6) Uani 1 1 d . U . . .
 H17 H 0.392199 0.524507 -0.060245 0.071 Uiso 1 1 calc R . . . .
 C18 C 0.2743(18) 0.4884(12) -0.0766(17) 0.050(5) Uani 1 1 d . U . . .
 H18 H 0.266562 0.526136 -0.043118 0.060 Uiso 1 1 calc R . . . .
 C19 C 0.201(2) 0.4449(16) -0.111(2) 0.068(7) Uani 1 1 d . U . . .
 H19 H 0.154337 0.463825 -0.098234 0.081 Uiso 1 1 calc R . . . .
 C20 C 0.1803(19) 0.3836(16) -0.1560(19) 0.064(7) Uani 1 1 d . U . . .
 H20 H 0.123837 0.369934 -0.166787 0.077 Uiso 1 1 calc R . . . .
 C21 C 0.2258(19) 0.3369(15) -0.1898(19) 0.063(7) Uani 1 1 d . U . . .
 H21 H 0.192426 0.297836 -0.215657 0.075 Uiso 1 1 calc R . . . .
 C22 C 0.305(2) 0.3315(17) -0.196(2) 0.068(7) Uani 1 1 d . U . . .
 H22 H 0.312007 0.292186 -0.228049 0.082 Uiso 1 1 calc R . . . .
 C23 C 0.377(2) 0.3734(16) -0.165(2) 0.063(7) Uani 1 1 d . U . . .
 H23 H 0.423897 0.354735 -0.177099 0.076 Uiso 1 1 calc R . . . .
 C24 C 0.3955(19) 0.4370(15) -0.1185(19) 0.058(6) Uani 1 1 d . U . . .
 H24 H 0.452181 0.449644 -0.108678 0.070 Uiso 1 1 calc R . . . .
 C1A C 0.470(4) 0.061(2) 0.105(4) 0.044(7) Uani 0.43(3) 1 d D U P A 2
 H1A H 0.528309 0.061801 0.111417 0.052 Uiso 0.43(3) 1 calc R . P A 2
 C2A C 0.460(3) 0.062(2) 0.183(4) 0.042(8) Uani 0.43(3) 1 d D U P A 2
 H2A H 0.510669 0.062455 0.226824 0.050 Uiso 0.43(3) 1 calc R . P A 2
 C3A C 0.389(4) 0.063(2) 0.208(3) 0.044(7) Uani 0.43(3) 1 d D U P A 2
 H3A H 0.402027 0.061671 0.266080 0.053 Uiso 0.43(3) 1 calc R . P A 2
 C4A C 0.304(4) 0.064(3) 0.166(4) 0.045(7) Uani 0.43(3) 1 d D U P A 2
 H4A H 0.271591 0.069349 0.202625 0.054 Uiso 0.43(3) 1 calc R . P A 2
 C5A C 0.254(4) 0.060(3) 0.084(4) 0.041(7) Uani 0.43(3) 1 d D U P A 2
 H5A H 0.196753 0.056577 0.077719 0.049 Uiso 0.43(3) 1 calc R . P A 2
 C6A C 0.270(4) 0.060(3) 0.009(3) 0.041(7) Uani 0.43(3) 1 d D U P A 2
 H6A H 0.219532 0.058217 -0.036264 0.049 Uiso 0.43(3) 1 calc R . P A 2
 C7A C 0.339(4) 0.062(3) -0.019(3) 0.039(7) Uani 0.43(3) 1 d D U P A 2
 H7A H 0.325133 0.066178 -0.076677 0.047 Uiso 0.43(3) 1 calc R . P A 2
 C8A C 0.425(4) 0.059(3) 0.021(4) 0.043(7) Uani 0.43(3) 1 d D U P A 2
 H8A H 0.458157 0.054587 -0.014733 0.052 Uiso 0.43(3) 1 calc R . P A 2
 K1 K 0.3641(3) 0.2116(3) 0.5844(4) 0.0474(12) Uani 1 1 d . U . . .
 O1 O 0.442(4) 0.125(10) 0.721(4) 0.076(4) Uani 0.61(6) 1 d D U P B 1
 O2 O 0.2761(13) 0.1772(11) 0.6916(13) 0.063(3) Uani 1 1 d . U . . .
 O3 O 0.3033(14) 0.3487(11) 0.5445(14) 0.069(4) Uani 1 1 d . U . . .
 O4 O 0.471(3) 0.3246(18) 0.617(3) 0.080(4) Uani 0.61(6) 1 d D U P B 1
 O5 O 0.4297(14) 0.1356(12) 0.4756(15) 0.080(4) Uani 1 1 d D U . . .
 O6 O 0.2584(15) 0.1335(12) 0.4479(14) 0.074(4) Uani 1 1 d . U . . .
 N1 N 0.5438(17) 0.1853(14) 0.6330(16) 0.081(3) Uani 1 1 d D U . . .
 N2 N 0.1827(16) 0.2359(14) 0.5297(16) 0.065(3) Uani 1 1 d . U . . .
 C25 C 0.563(4) 0.160(4) 0.561(3) 0.083(4) Uani 0.61(6) 1 d D U P B 1
 H25A H 0.620911 0.141821 0.581438 0.100 Uiso 0.61(6) 1 calc R . P B 1
 H25B H 0.563852 0.201886 0.527127 0.100 Uiso 0.61(6) 1 calc R . P B 1
 C26 C 0.511(2) 0.103(3) 0.502(4) 0.082(5) Uani 0.61(6) 1 d D U P B 1
 H26A H 0.532315 0.094366 0.455070 0.098 Uiso 0.61(6) 1 calc R . P B 1
 H26B H 0.510584 0.057401 0.530898 0.098 Uiso 0.61(6) 1 calc R . P B 1
 C27 C 0.3779(16) 0.0790(15) 0.430(2) 0.081(5) Uani 1 1 d D U . . .
 H27A H 0.375277 0.039685 0.466970 0.098 Uiso 1 1 calc R . . . .
 H27B H 0.401048 0.060490 0.387283 0.098 Uiso 1 1 calc R . . . .
 C28 C 0.2900(18) 0.110(2) 0.388(2) 0.077(4) Uani 1 1 d D U . . .
 H28A H 0.293121 0.149691 0.351633 0.093 Uiso 1 1 calc R . . . .
 H28B H 0.253026 0.073148 0.354562 0.093 Uiso 1 1 calc R . . . .
 C29 C 0.177(2) 0.163(2) 0.406(2) 0.076(4) Uani 1 1 d . U . . .
 H29A H 0.142639 0.129178 0.365033 0.091 Uiso 1 1 calc R . . . .
 H29B H 0.182479 0.207273 0.376270 0.091 Uiso 1 1 calc R . . . .
 C30 C 0.135(2) 0.1797(19) 0.473(2) 0.073(4) Uani 1 1 d . U . . .
 H30A H 0.077328 0.195468 0.446351 0.087 Uiso 1 1 calc R . . . .
 H30B H 0.134134 0.136112 0.504629 0.087 Uiso 1 1 calc R . . . .
 C31 C 0.573(4) 0.136(3) 0.701(3) 0.080(4) Uani 0.61(6) 1 d D U P B 1
 H31A H 0.632749 0.145230 0.728379 0.096 Uiso 0.61(6) 1 calc R . P B 1
 H31B H 0.568431 0.087582 0.677090 0.096 Uiso 0.61(6) 1 calc R . P B 1
 C32 C 0.529(4) 0.135(6) 0.768(4) 0.079(4) Uani 0.61(6) 1 d D U P B 1
 H32A H 0.550036 0.096209 0.807163 0.094 Uiso 0.61(6) 1 calc R . P B 1
 H32B H 0.537784 0.180775 0.798049 0.094 Uiso 0.61(6) 1 calc R . P B 1
 C34 C 0.3116(16) 0.1188(18) 0.746(2) 0.069(4) Uani 1 1 d D U . . .
 H34A H 0.302253 0.074201 0.713789 0.083 Uiso 1 1 calc R . . . .
 H34B H 0.283363 0.114654 0.788200 0.083 Uiso 1 1 calc R . . . .
 C35 C 0.1889(19) 0.1717(16) 0.6591(19) 0.062(4) Uani 1 1 d . U . . .
 H35A H 0.164383 0.169374 0.704405 0.074 Uiso 1 1 calc R . . . .
 H35B H 0.173489 0.127982 0.625822 0.074 Uiso 1 1 calc R . . . .
 C36 C 0.1557(19) 0.2355(17) 0.6059(19) 0.062(4) Uani 1 1 d . U . . .
 H36A H 0.176008 0.279074 0.638216 0.075 Uiso 1 1 calc R . . . .
 H36B H 0.094121 0.235507 0.589349 0.075 Uiso 1 1 calc R . . . .
 C37 C 0.590(3) 0.2496(19) 0.664(4) 0.083(4) Uani 0.61(6) 1 d D U P B 1
 H37A H 0.648417 0.243036 0.666614 0.099 Uiso 0.61(6) 1 calc R . P B 1
 H37B H 0.588913 0.257949 0.721070 0.099 Uiso 0.61(6) 1 calc R . P B 1
 C38 C 0.554(3) 0.316(3) 0.611(5) 0.082(4) Uani 0.61(6) 1 d D U P B 1
 H38A H 0.588649 0.357792 0.632755 0.098 Uiso 0.61(6) 1 calc R . P B 1
 H38B H 0.551863 0.307889 0.553249 0.098 Uiso 0.61(6) 1 calc R . P B 1
 C40 C 0.3545(17) 0.4041(19) 0.585(2) 0.074(5) Uani 1 1 d D U . . .
 H40A H 0.356708 0.405673 0.643032 0.089 Uiso 1 1 calc R . . . .
 H40B H 0.331739 0.449684 0.558537 0.089 Uiso 1 1 calc R . . . .
 C41 C 0.217(2) 0.3654(17) 0.531(2) 0.070(4) Uani 1 1 d . U . . .
 H41A H 0.201501 0.408535 0.496949 0.084 Uiso 1 1 calc R . . . .
 H41B H 0.208214 0.375077 0.584889 0.084 Uiso 1 1 calc R . . . .
 C42 C 0.165(2) 0.3074(17) 0.491(2) 0.071(4) Uani 1 1 d . U . . .
 H42A H 0.167835 0.303870 0.434434 0.085 Uiso 1 1 calc R . . . .
 H42B H 0.106509 0.319653 0.486283 0.085 Uiso 1 1 calc R . . . .
 C4 C 0.299(3) 0.0622(15) -0.017(3) 0.039(7) Uani 0.57(3) 1 d D U P A 1
 H4 H 0.268222 0.064250 -0.074410 0.047 Uiso 0.57(3) 1 calc R . P A 1
 C2 C 0.457(3) 0.0552(16) 0.065(3) 0.045(7) Uani 0.57(3) 1 d D U P A 1
 H2 H 0.506272 0.053542 0.050582 0.054 Uiso 0.57(3) 1 calc R . P A 1
 C1 C 0.472(3) 0.0548(16) 0.151(3) 0.044(7) Uani 0.57(3) 1 d D U P A 1
 H1 H 0.529785 0.051948 0.181121 0.053 Uiso 0.57(3) 1 calc R . P A 1
 C7 C 0.335(3) 0.0610(19) 0.187(3) 0.045(6) Uani 0.57(3) 1 d D U P A 1
 H7 H 0.321756 0.060967 0.236597 0.054 Uiso 0.57(3) 1 calc R . P A 1
 C3 C 0.385(3) 0.0576(18) -0.002(3) 0.043(6) Uani 0.57(3) 1 d D U P A 1
 H3 H 0.397554 0.055449 -0.052493 0.052 Uiso 0.57(3) 1 calc R . P A 1
 C5 C 0.247(3) 0.0646(17) 0.032(3) 0.040(7) Uani 0.57(3) 1 d D U P A 1
 H5 H 0.189621 0.066893 0.001554 0.048 Uiso 0.57(3) 1 calc R . P A 1
 C8 C 0.421(3) 0.0578(18) 0.200(3) 0.046(7) Uani 0.57(3) 1 d D U P A 1
 H8 H 0.451772 0.057634 0.257323 0.055 Uiso 0.57(3) 1 calc R . P A 1
 C6 C 0.264(3) 0.0641(19) 0.117(3) 0.040(6) Uani 0.57(3) 1 d D U P A 1
 H6 H 0.214559 0.066612 0.131890 0.048 Uiso 0.57(3) 1 calc R . P A 1
 C25A C 0.576(5) 0.195(6) 0.564(4) 0.084(4) Uani 0.39(6) 1 d D U P B 2
 H25C H 0.636083 0.185599 0.580169 0.100 Uiso 0.39(6) 1 calc R . P B 2
 H25D H 0.563259 0.242723 0.539963 0.100 Uiso 0.39(6) 1 calc R . P B 2
 C26A C 0.524(6) 0.137(6) 0.506(6) 0.082(5) Uani 0.39(6) 1 d D U P B 2
 H26C H 0.542234 0.136645 0.456982 0.099 Uiso 0.39(6) 1 calc R . P B 2
 H26D H 0.541711 0.090980 0.534588 0.099 Uiso 0.39(6) 1 calc R . P B 2
 C31A C 0.564(7) 0.118(3) 0.676(5) 0.080(4) Uani 0.39(6) 1 d D U P B 2
 H31C H 0.624835 0.108177 0.691962 0.096 Uiso 0.39(6) 1 calc R . P B 2
 H31D H 0.533037 0.078508 0.642452 0.096 Uiso 0.39(6) 1 calc R . P B 2
 C37A C 0.573(6) 0.246(3) 0.686(5) 0.082(5) Uani 0.39(6) 1 d D U P B 2
 H37C H 0.633497 0.239252 0.711907 0.098 Uiso 0.39(6) 1 calc R . P B 2
 H37D H 0.547509 0.242406 0.730182 0.098 Uiso 0.39(6) 1 calc R . P B 2
 C38A C 0.562(4) 0.325(4) 0.657(8) 0.082(5) Uani 0.39(6) 1 d D U P B 2
 H38C H 0.589838 0.357232 0.702800 0.098 Uiso 0.39(6) 1 calc R . P B 2
 H38D H 0.583559 0.332896 0.610566 0.098 Uiso 0.39(6) 1 calc R . P B 2
 C32A C 0.536(6) 0.133(9) 0.752(6) 0.078(4) Uani 0.39(6) 1 d D U P B 2
 H32C H 0.560389 0.097846 0.795653 0.094 Uiso 0.39(6) 1 calc R . P B 2
 H32D H 0.554092 0.180908 0.774111 0.094 Uiso 0.39(6) 1 calc R . P B 2
 O4A O 0.472(4) 0.332(3) 0.632(5) 0.080(5) Uani 0.39(6) 1 d D U P B 2
 O1A O 0.446(6) 0.128(16) 0.725(5) 0.077(4) Uani 0.39(6) 1 d D U P B 2
 C33A C 0.4062(16) 0.1296(19) 0.788(2) 0.075(4) Uani 1 1 d D U . . .
 H33A H 0.417511 0.176310 0.815874 0.091 Uiso 0.61(6) 1 calc R . P B 1
 H33B H 0.429169 0.092092 0.829823 0.091 Uiso 0.61(6) 1 calc R . P B 1
 H33C H 0.416597 0.175465 0.817840 0.091 Uiso 0.39(6) 1 calc R . P B 2
 H33D H 0.428742 0.091260 0.828806 0.091 Uiso 0.39(6) 1 calc R . P B 2
 C39A C 0.4430(17) 0.3927(14) 0.579(2) 0.079(4) Uani 1 1 d D U . . .
 H39A H 0.441705 0.392834 0.520756 0.095 Uiso 0.61(6) 1 calc R . P B 1
 H39B H 0.480819 0.430778 0.608689 0.095 Uiso 0.61(6) 1 calc R . P B 1
 H39C H 0.441242 0.382401 0.521750 0.095 Uiso 0.39(6) 1 calc R . P B 2
 H39D H 0.478679 0.434619 0.599303 0.095 Uiso 0.39(6) 1 calc R . P B 2

loop_
  _atom_site_aniso_label
  _atom_site_aniso_U_11
  _atom_site_aniso_U_22
  _atom_site_aniso_U_33
  _atom_site_aniso_U_23
  _atom_site_aniso_U_13
  _atom_site_aniso_U_12
 Th1 0.0409(4) 0.0307(4) 0.0476(5) 0.0018(3) 0.0144(4) 0.0028(3)
 Th2 0.0301(4) 0.0323(4) 0.0417(5) -0.0022(3) -0.0001(3) -0.0048(3)
 Th3 0.0329(4) 0.0416(5) 0.0388(5) -0.0047(3) 0.0002(3) 0.0060(3)
 Cl1 0.039(3) 0.039(3) 0.049(3) 0.002(2) 0.014(2) 0.001(2)
 Cl2 0.033(3) 0.051(3) 0.052(3) -0.004(3) 0.002(2) -0.013(2)
 Cl3 0.031(3) 0.052(3) 0.056(4) -0.003(3) 0.005(2) 0.005(2)
 Cl4 0.029(2) 0.046(3) 0.050(3) -0.003(2) 0.002(2) -0.008(2)
 Cl5 0.042(3) 0.054(3) 0.054(4) 0.005(3) 0.018(3) 0.001(2)
 Cl6 0.031(3) 0.053(3) 0.054(4) 0.003(3) 0.008(2) 0.011(2)
 C9 0.058(12) 0.078(14) 0.043(12) -0.015(11) -0.005(10) 0.005(11)
 C10 0.067(12) 0.078(14) 0.028(10) 0.001(10) -0.006(10) 0.005(11)
 C11 0.068(13) 0.087(14) 0.035(11) -0.005(11) 0.002(10) -0.010(12)
 C12 0.071(13) 0.096(15) 0.045(12) -0.016(12) 0.005(11) -0.001(13)
 C13 0.074(14) 0.088(15) 0.056(14) -0.034(12) -0.011(12) 0.015(13)
 C14 0.090(15) 0.079(15) 0.059(14) -0.038(12) -0.011(13) 0.020(13)
 C15 0.094(15) 0.079(14) 0.051(13) -0.029(12) -0.005(13) 0.000(13)
 C16 0.078(14) 0.077(14) 0.054(13) -0.024(11) -0.002(12) -0.009(12)
 C17 0.063(11) 0.042(12) 0.069(17) 0.006(11) 0.018(12) -0.005(10)
 C18 0.067(11) 0.029(10) 0.053(15) 0.004(10) 0.016(10) 0.005(8)
 C19 0.065(13) 0.056(13) 0.076(19) 0.001(11) 0.013(13) -0.006(11)
 C20 0.052(14) 0.061(13) 0.063(16) -0.001(11) -0.006(11) -0.007(10)
 C21 0.059(11) 0.052(13) 0.061(17) -0.010(12) -0.005(11) -0.017(10)
 C22 0.073(12) 0.052(14) 0.07(2) -0.001(13) 0.014(12) 0.002(9)
 C23 0.067(13) 0.057(12) 0.071(18) -0.001(11) 0.030(13) -0.002(11)
 C24 0.057(14) 0.049(11) 0.065(16) 0.008(10) 0.014(12) 0.001(9)
 C1A 0.050(13) 0.048(11) 0.040(15) 0.009(12) 0.024(13) 0.010(11)
 C2A 0.049(15) 0.052(12) 0.036(14) 0.017(12) 0.031(13) 0.015(12)
 C3A 0.051(15) 0.049(11) 0.040(13) 0.018(11) 0.025(13) 0.011(12)
 C4A 0.051(14) 0.048(11) 0.041(13) 0.015(11) 0.022(12) 0.006(12)
 C5A 0.049(13) 0.042(11) 0.040(14) 0.010(12) 0.026(13) 0.001(10)
 C6A 0.050(14) 0.042(11) 0.039(14) 0.005(11) 0.027(13) 0.000(11)
 C7A 0.048(16) 0.048(12) 0.035(13) 0.000(11) 0.032(14) 0.004(13)
 C8A 0.052(15) 0.048(12) 0.036(15) 0.003(12) 0.025(13) 0.010(13)
 K1 0.035(2) 0.046(3) 0.060(3) -0.001(2) 0.012(2) 0.002(2)
 O1 0.067(7) 0.082(9) 0.073(8) 0.009(7) 0.012(6) 0.014(7)
 O2 0.062(7) 0.065(8) 0.055(7) 0.004(6) 0.010(6) 0.003(6)
 O3 0.068(7) 0.061(7) 0.072(9) 0.003(7) 0.016(7) -0.001(6)
 O4 0.068(7) 0.080(8) 0.086(9) 0.011(7) 0.015(7) -0.002(6)
 O5 0.076(7) 0.087(8) 0.081(8) 0.011(7) 0.031(6) 0.015(7)
 O6 0.084(8) 0.076(8) 0.066(8) -0.001(7) 0.031(6) 0.002(7)
 N1 0.066(6) 0.087(7) 0.086(7) 0.013(6) 0.017(6) 0.008(6)
 N2 0.062(7) 0.069(7) 0.062(7) 0.003(6) 0.018(6) 0.000(6)
 C25 0.072(8) 0.088(9) 0.088(8) 0.014(7) 0.023(7) 0.011(7)
 C26 0.074(8) 0.088(9) 0.085(9) 0.013(8) 0.028(8) 0.014(8)
 C27 0.085(8) 0.090(10) 0.076(9) 0.006(8) 0.035(8) 0.009(7)
 C28 0.087(8) 0.084(10) 0.069(9) 0.002(8) 0.035(7) 0.006(8)
 C29 0.080(8) 0.078(9) 0.070(9) -0.004(8) 0.024(7) 0.000(8)
 C30 0.073(8) 0.075(8) 0.068(8) -0.004(7) 0.020(7) -0.002(7)
 C31 0.067(7) 0.085(8) 0.080(8) 0.009(7) 0.014(7) 0.012(7)
 C32 0.068(7) 0.084(8) 0.076(8) 0.009(8) 0.012(6) 0.013(7)
 C34 0.069(7) 0.074(9) 0.058(8) 0.007(7) 0.011(7) 0.011(7)
 C35 0.060(7) 0.064(9) 0.056(8) 0.001(7) 0.012(7) 0.000(7)
 C36 0.061(8) 0.066(8) 0.058(8) 0.001(7) 0.016(7) 0.002(7)
 C37 0.069(7) 0.087(8) 0.086(8) 0.013(7) 0.017(7) 0.005(6)
 C38 0.068(7) 0.085(8) 0.086(9) 0.012(7) 0.015(7) 0.001(7)
 C40 0.071(8) 0.066(8) 0.078(10) 0.004(8) 0.012(8) -0.004(6)
 C41 0.067(7) 0.066(8) 0.074(9) 0.008(8) 0.020(8) 0.001(7)
 C42 0.066(8) 0.071(8) 0.072(9) 0.010(7) 0.019(8) -0.001(7)
 C4 0.050(15) 0.041(11) 0.037(13) 0.001(10) 0.029(13) 0.003(12)
 C2 0.053(14) 0.049(11) 0.040(15) 0.004(12) 0.023(13) 0.012(11)
 C1 0.053(13) 0.049(11) 0.037(14) 0.014(11) 0.024(12) 0.015(10)
 C7 0.051(14) 0.048(10) 0.042(13) 0.016(10) 0.026(12) 0.006(11)
 C3 0.050(14) 0.046(10) 0.039(13) 0.002(10) 0.022(13) 0.006(12)
 C5 0.050(13) 0.040(11) 0.039(14) 0.007(11) 0.029(12) -0.002(11)
 C8 0.054(14) 0.049(10) 0.040(13) 0.015(10) 0.023(12) 0.017(12)
 C6 0.049(12) 0.039(10) 0.038(14) 0.016(11) 0.023(12) 0.000(10)
 C25A 0.071(7) 0.089(9) 0.087(8) 0.013(7) 0.021(7) 0.011(7)
 C26A 0.074(8) 0.088(9) 0.086(8) 0.012(8) 0.026(7) 0.013(7)
 C31A 0.067(7) 0.086(8) 0.079(8) 0.010(7) 0.014(7) 0.011(7)
 C37A 0.067(8) 0.086(8) 0.086(9) 0.013(7) 0.018(7) 0.004(7)
 C38A 0.068(7) 0.085(8) 0.086(9) 0.011(7) 0.016(8) 0.001(7)
 C32A 0.068(7) 0.084(8) 0.076(8) 0.009(7) 0.012(7) 0.013(7)
 O4A 0.068(7) 0.081(8) 0.086(9) 0.010(7) 0.015(8) -0.002(6)
 O1A 0.068(7) 0.082(9) 0.073(8) 0.009(8) 0.012(6) 0.014(7)
 C33A 0.069(7) 0.081(9) 0.068(8) 0.007(7) 0.009(6) 0.015(7)
 C39A 0.069(7) 0.075(8) 0.085(9) 0.007(7) 0.011(8) -0.005(6)

_geom_special_details
;
 All esds (except the esd in the dihedral angle between two l.s. planes)
 are estimated using the full covariance matrix.  The cell esds are taken
 into account individually in the estimation of esds in distances, angles
 and torsion angles; correlations between esds in cell parameters are only
 used when they are defined by crystal symmetry.  An approximate (isotropic)
 treatment of cell esds is used for estimating esds involving l.s. planes.
;
loop_
  _geom_bond_atom_site_label_1
  _geom_bond_atom_site_label_2
  _geom_bond_distance
  _geom_bond_site_symmetry_2
  _geom_bond_publ_flag
 Th1 Th2 4.0899(11) . ?
 Th1 Th3 4.0578(11) . ?
 Th1 Cl1 2.851(6) . ?
 Th1 Cl2 2.854(6) . ?
 Th1 Cl5 2.838(6) . ?
 Th1 Cl6 2.839(6) . ?
 Th1 C1A 2.63(5) . ?
 Th1 C2A 2.69(4) . ?
 Th1 C3A 2.71(5) . ?
 Th1 C4A 2.68(6) . ?
 Th1 C5A 2.71(6) . ?
 Th1 C6A 2.68(5) . ?
 Th1 C7A 2.67(5) . ?
 Th1 C8A 2.72(5) . ?
 Th1 C4 2.70(4) . ?
 Th1 C2 2.73(3) . ?
 Th1 C1 2.75(3) . ?
 Th1 C7 2.70(4) . ?
 Th1 C3 2.69(4) . ?
 Th1 C5 2.72(4) . ?
 Th1 C8 2.71(4) . ?
 Th1 C6 2.69(4) . ?
 Th2 Th3 4.0663(11) . ?
 Th2 Cl1 2.846(5) . ?
 Th2 Cl2 2.836(6) . ?
 Th2 Cl3 2.846(6) . ?
 Th2 Cl4 2.839(5) . ?
 Th2 C17 2.75(3) . ?
 Th2 C18 2.72(2) . ?
 Th2 C19 2.72(3) . ?
 Th2 C20 2.75(3) . ?
 Th2 C21 2.71(3) . ?
 Th2 C22 2.75(4) . ?
 Th2 C23 2.69(3) . ?
 Th2 C24 2.67(3) . ?
 Th3 Cl3 2.842(6) . ?
 Th3 Cl4 2.859(6) . ?
 Th3 Cl5 2.856(6) . ?
 Th3 Cl6 2.826(6) . ?
 Th3 C9 2.72(3) . ?
 Th3 C10 2.72(3) . ?
 Th3 C11 2.68(3) . ?
 Th3 C12 2.72(3) . ?
 Th3 C13 2.67(3) . ?
 Th3 C14 2.72(3) . ?
 Th3 C15 2.73(3) . ?
 Th3 C16 2.72(3) . ?
 C9 C10 1.393(15) . ?
 C9 C16 1.394(15) . ?
 C10 C11 1.399(15) . ?
 C11 C12 1.402(15) . ?
 C12 C13 1.400(15) . ?
 C13 C14 1.401(15) . ?
 C14 C15 1.401(15) . ?
 C15 C16 1.398(15) . ?
 C17 C18 1.46(4) . ?
 C17 C24 1.35(4) . ?
 C18 C19 1.45(4) . ?
 C19 C20 1.38(4) . ?
 C20 C21 1.41(5) . ?
 C21 C22 1.38(5) . ?
 C22 C23 1.41(4) . ?
 C23 C24 1.42(4) . ?
 C1A C2A 1.397(16) . ?
 C1A C8A 1.399(16) . ?
 C2A C3A 1.396(16) . ?
 C3A C4A 1.397(16) . ?
 C4A C5A 1.395(16) . ?
 C5A C6A 1.395(16) . ?
 C6A C7A 1.397(16) . ?
 C7A C8A 1.399(16) . ?
 K1 O1 2.82(14) . ?
 K1 O2 2.78(2) . ?
 K1 O3 2.79(2) . ?
 K1 O4 2.74(5) . ?
 K1 O5 2.84(2) . ?
 K1 O6 2.86(2) . ?
 K1 N1 2.93(3) . ?
 K1 N2 2.95(3) . ?
 K1 O4A 2.87(7) . ?
 K1 O1A 2.8(2) . ?
 O1 C32 1.450(7) . ?
 O1 C33A 1.46(7) . ?
 O2 C34 1.44(4) . ?
 O2 C35 1.41(4) . ?
 O3 C40 1.39(4) . ?
 O3 C41 1.44(4) . ?
 O4 C38 1.449(7) . ?
 O4 C39A 1.449(10) . ?
 O5 C26 1.449(10) . ?
 O5 C27 1.448(10) . ?
 O5 C26A 1.51(9) . ?
 O6 C28 1.37(4) . ?
 O6 C29 1.45(4) . ?
 N1 C25 1.448(10) . ?
 N1 C31 1.448(10) . ?
 N1 C37 1.449(10) . ?
 N1 C25A 1.448(10) . ?
 N1 C31A 1.450(10) . ?
 N1 C37A 1.450(10) . ?
 N2 C30 1.49(4) . ?
 N2 C36 1.51(4) . ?
 N2 C42 1.49(4) . ?
 C25 C26 1.549(10) . ?
 C27 C28 1.547(10) . ?
 C29 C30 1.56(5) . ?
 C31 C32 1.549(10) . ?
 C34 C33A 1.549(10) . ?
 C35 C36 1.51(4) . ?
 C37 C38 1.549(10) . ?
 C40 C39A 1.546(10) . ?
 C41 C42 1.44(5) . ?
 C4 C3 1.401(16) . ?
 C4 C5 1.39(5) . ?
 C2 C1 1.396(16) . ?
 C2 C3 1.395(16) . ?
 C1 C8 1.399(15) . ?
 C7 C8 1.397(15) . ?
 C7 C6 1.398(15) . ?
 C5 C6 1.399(16) . ?
 C25A C26A 1.550(10) . ?
 C31A C32A 1.550(10) . ?
 C37A C38A 1.549(10) . ?
 C38A O4A 1.450(7) . ?
 C32A O1A 1.450(7) . ?
 O4A C39A 1.450(6) . ?
 O1A C33A 1.450(7) . ?

loop_
  _geom_angle_atom_site_label_1
  _geom_angle_atom_site_label_2
  _geom_angle_atom_site_label_3
  _geom_angle
  _geom_angle_site_symmetry_1
  _geom_angle_site_symmetry_3
  _geom_angle_publ_flag
 Th3 Th1 Th2 59.876(19) . . ?
 Cl1 Th1 Th2 44.08(11) . . ?
 Cl1 Th1 Th3 86.36(12) . . ?
 Cl1 Th1 Cl2 74.57(17) . . ?
 Cl2 Th1 Th2 43.86(11) . . ?
 Cl2 Th1 Th3 85.87(12) . . ?
 Cl5 Th1 Th2 86.63(13) . . ?
 Cl5 Th1 Th3 44.72(12) . . ?
 Cl5 Th1 Cl1 126.82(17) . . ?
 Cl5 Th1 Cl2 81.32(18) . . ?
 Cl5 Th1 Cl6 74.54(17) . . ?
 Cl6 Th1 Th2 87.09(12) . . ?
 Cl6 Th1 Th3 44.13(11) . . ?
 Cl6 Th1 Cl1 82.93(18) . . ?
 Cl6 Th1 Cl2 126.43(17) . . ?
 C1A Th1 Th2 133.6(12) . . ?
 C1A Th1 Th3 125.1(13) . . ?
 C1A Th1 Cl1 89.9(12) . . ?
 C1A Th1 Cl2 144.9(14) . . ?
 C1A Th1 Cl5 131.5(14) . . ?
 C1A Th1 Cl6 81.0(13) . . ?
 C1A Th1 C2A 30.4(5) . . ?
 C1A Th1 C3A 57.1(11) . . ?
 C1A Th1 C4A 77.1(15) . . ?
 C1A Th1 C5A 83.7(16) . . ?
 C1A Th1 C6A 76.2(15) . . ?
 C1A Th1 C7A 57.2(12) . . ?
 C1A Th1 C8A 30.2(5) . . ?
 C2A Th1 Th2 154.3(11) . . ?
 C2A Th1 Th3 109.4(12) . . ?
 C2A Th1 Cl1 116.5(13) . . ?
 C2A Th1 Cl2 161.0(11) . . ?
 C2A Th1 Cl5 101.4(13) . . ?
 C2A Th1 Cl6 71.9(11) . . ?
 C2A Th1 C3A 29.9(5) . . ?
 C2A Th1 C5A 76.8(15) . . ?
 C2A Th1 C8A 58.4(10) . . ?
 C3A Th1 Th2 165.1(11) . . ?
 C3A Th1 Th3 106.1(11) . . ?
 C3A Th1 Cl1 146.3(13) . . ?
 C3A Th1 Cl2 136.3(13) . . ?
 C3A Th1 Cl5 79.2(12) . . ?
 C3A Th1 Cl6 84.9(12) . . ?
 C3A Th1 C8A 78.6(13) . . ?
 C4A Th1 Th2 147.7(13) . . ?
 C4A Th1 Th3 114.9(13) . . ?
 C4A Th1 Cl1 158.7(13) . . ?
 C4A Th1 Cl2 106.6(13) . . ?
 C4A Th1 Cl5 73.7(13) . . ?
 C4A Th1 Cl6 111.1(13) . . ?
 C4A Th1 C2A 57.2(11) . . ?
 C4A Th1 C3A 30.0(5) . . ?
 C4A Th1 C5A 30.0(5) . . ?
 C4A Th1 C8A 86.5(17) . . ?
 C5A Th1 Th2 128.2(12) . . ?
 C5A Th1 Th3 134.3(12) . . ?
 C5A Th1 Cl1 132.9(13) . . ?
 C5A Th1 Cl2 84.5(12) . . ?
 C5A Th1 Cl5 89.6(12) . . ?
 C5A Th1 Cl6 140.9(13) . . ?
 C5A Th1 C3A 56.8(12) . . ?
 C5A Th1 C8A 77.4(15) . . ?
 C6A Th1 Th2 113.4(11) . . ?
 C6A Th1 Th3 157.2(13) . . ?
 C6A Th1 Cl1 103.2(13) . . ?
 C6A Th1 Cl2 77.1(12) . . ?
 C6A Th1 Cl5 116.6(13) . . ?
 C6A Th1 Cl6 156.3(12) . . ?
 C6A Th1 C2A 85.0(16) . . ?
 C6A Th1 C3A 77.4(15) . . ?
 C6A Th1 C4A 57.6(12) . . ?
 C6A Th1 C5A 30.0(5) . . ?
 C6A Th1 C8A 57.0(11) . . ?
 C7A Th1 Th2 107.7(11) . . ?
 C7A Th1 Th3 165.9(11) . . ?
 C7A Th1 Cl1 79.6(11) . . ?
 C7A Th1 Cl2 88.7(14) . . ?
 C7A Th1 Cl5 146.8(13) . . ?
 C7A Th1 Cl6 134.3(15) . . ?
 C7A Th1 C2A 78.8(14) . . ?
 C7A Th1 C3A 86.8(15) . . ?
 C7A Th1 C4A 79.1(15) . . ?
 C7A Th1 C5A 57.8(11) . . ?
 C7A Th1 C6A 30.3(5) . . ?
 C7A Th1 C8A 30.1(5) . . ?
 C8A Th1 Th2 115.6(12) . . ?
 C8A Th1 Th3 145.6(13) . . ?
 C8A Th1 Cl1 74.2(11) . . ?
 C8A Th1 Cl2 114.7(14) . . ?
 C8A Th1 Cl5 157.8(12) . . ?
 C8A Th1 Cl6 104.4(14) . . ?
 C4 Th1 Th2 107.6(8) . . ?
 C4 Th1 Th3 165.4(8) . . ?
 C4 Th1 Cl1 88.7(10) . . ?
 C4 Th1 Cl2 79.6(8) . . ?
 C4 Th1 Cl5 132.5(12) . . ?
 C4 Th1 Cl6 148.4(10) . . ?
 C4 Th1 C2 57.5(8) . . ?
 C4 Th1 C1 77.4(10) . . ?
 C4 Th1 C7 76.7(12) . . ?
 C4 Th1 C3 30.1(4) . . ?
 C4 Th1 C5 29.7(10) . . ?
 C4 Th1 C8 84.8(11) . . ?
 C2 Th1 Th2 125.7(9) . . ?
 C2 Th1 Th3 134.9(9) . . ?
 C2 Th1 Cl1 81.8(9) . . ?
 C2 Th1 Cl2 131.2(11) . . ?
 C2 Th1 Cl5 144.5(10) . . ?
 C2 Th1 Cl6 91.1(10) . . ?
 C2 Th1 C1 29.6(4) . . ?
 C1 Th1 Th2 146.2(9) . . ?
 C1 Th1 Th3 117.1(9) . . ?
 C1 Th1 Cl1 104.3(10) . . ?
 C1 Th1 Cl2 157.0(9) . . ?
 C1 Th1 Cl5 115.1(11) . . ?
 C1 Th1 Cl6 75.3(8) . . ?
 C7 Th1 Th2 156.8(9) . . ?
 C7 Th1 Th3 111.6(9) . . ?
 C7 Th1 Cl1 157.9(9) . . ?
 C7 Th1 Cl2 117.9(9) . . ?
 C7 Th1 Cl5 74.7(9) . . ?
 C7 Th1 Cl6 100.8(10) . . ?
 C7 Th1 C2 76.4(10) . . ?
 C7 Th1 C1 56.7(8) . . ?
 C7 Th1 C5 57.3(9) . . ?
 C7 Th1 C8 29.9(4) . . ?
 C3 Th1 Th2 112.0(8) . . ?
 C3 Th1 Th3 157.4(10) . . ?
 C3 Th1 Cl1 75.7(8) . . ?
 C3 Th1 Cl2 102.1(10) . . ?
 C3 Th1 Cl5 156.7(9) . . ?
 C3 Th1 Cl6 118.6(11) . . ?
 C3 Th1 C2 29.8(4) . . ?
 C3 Th1 C1 56.4(8) . . ?
 C3 Th1 C7 83.5(12) . . ?
 C3 Th1 C5 56.9(11) . . ?
 C3 Th1 C8 76.0(11) . . ?
 C5 Th1 Th2 115.7(8) . . ?
 C5 Th1 Th3 145.3(10) . . ?
 C5 Th1 Cl1 114.6(9) . . ?
 C5 Th1 Cl2 74.6(8) . . ?
 C5 Th1 Cl5 103.1(10) . . ?
 C5 Th1 Cl6 157.1(8) . . ?
 C5 Th1 C2 77.7(11) . . ?
 C5 Th1 C1 85.6(11) . . ?
 C8 Th1 Th2 166.5(9) . . ?
 C8 Th1 Th3 108.5(9) . . ?
 C8 Th1 Cl1 133.7(10) . . ?
 C8 Th1 Cl2 147.5(10) . . ?
 C8 Th1 Cl5 88.8(10) . . ?
 C8 Th1 Cl6 79.4(9) . . ?
 C8 Th1 C2 56.3(8) . . ?
 C8 Th1 C1 29.7(4) . . ?
 C8 Th1 C5 77.7(11) . . ?
 C6 Th1 Th2 134.2(8) . . ?
 C6 Th1 Th3 125.3(9) . . ?
 C6 Th1 Cl1 144.4(9) . . ?
 C6 Th1 Cl2 90.5(9) . . ?
 C6 Th1 Cl5 80.8(9) . . ?
 C6 Th1 Cl6 130.2(9) . . ?
 C6 Th1 C4 56.5(11) . . ?
 C6 Th1 C2 84.6(11) . . ?
 C6 Th1 C1 77.2(11) . . ?
 C6 Th1 C7 30.1(4) . . ?
 C6 Th1 C3 76.2(11) . . ?
 C6 Th1 C5 30.0(4) . . ?
 C6 Th1 C8 57.2(9) . . ?
 Th3 Th2 Th1 59.67(2) . . ?
 Cl1 Th2 Th1 44.18(12) . . ?
 Cl1 Th2 Th3 86.26(12) . . ?
 Cl2 Th2 Th1 44.21(12) . . ?
 Cl2 Th2 Th3 85.93(13) . . ?
 Cl2 Th2 Cl1 74.92(17) . . ?
 Cl2 Th2 Cl3 81.90(18) . . ?
 Cl2 Th2 Cl4 125.87(17) . . ?
 Cl3 Th2 Th1 86.73(13) . . ?
 Cl3 Th2 Th3 44.33(11) . . ?
 Cl3 Th2 Cl1 126.76(17) . . ?
 Cl4 Th2 Th1 85.44(12) . . ?
 Cl4 Th2 Th3 44.66(13) . . ?
 Cl4 Th2 Cl1 80.35(17) . . ?
 Cl4 Th2 Cl3 75.72(17) . . ?
 C17 Th2 Th1 159.6(6) . . ?
 C17 Th2 Th3 107.4(7) . . ?
 C17 Th2 Cl1 124.6(6) . . ?
 C17 Th2 Cl2 156.0(6) . . ?
 C17 Th2 Cl3 93.8(7) . . ?
 C17 Th2 Cl4 74.9(7) . . ?
 C17 Th2 C20 77.8(9) . . ?
 C17 Th2 C22 77.6(9) . . ?
 C18 Th2 Th1 160.5(6) . . ?
 C18 Th2 Th3 106.6(6) . . ?
 C18 Th2 Cl1 154.6(6) . . ?
 C18 Th2 Cl2 126.7(6) . . ?
 C18 Th2 Cl3 74.2(6) . . ?
 C18 Th2 Cl4 93.4(6) . . ?
 C18 Th2 C17 31.1(8) . . ?
 C18 Th2 C19 30.9(8) . . ?
 C18 Th2 C20 57.6(8) . . ?
 C18 Th2 C22 86.2(9) . . ?
 C19 Th2 Th1 141.0(7) . . ?
 C19 Th2 Th3 120.3(8) . . ?
 C19 Th2 Cl1 152.4(7) . . ?
 C19 Th2 Cl2 97.9(7) . . ?
 C19 Th2 Cl3 77.0(8) . . ?
 C19 Th2 Cl4 123.1(7) . . ?
 C19 Th2 C17 58.2(9) . . ?
 C19 Th2 C20 29.1(9) . . ?
 C19 Th2 C22 76.5(10) . . ?
 C20 Th2 Th1 122.5(6) . . ?
 C20 Th2 Th3 139.9(7) . . ?
 C20 Th2 Cl1 124.4(7) . . ?
 C20 Th2 Cl2 79.3(7) . . ?
 C20 Th2 Cl3 96.4(7) . . ?
 C20 Th2 Cl4 150.9(6) . . ?
 C21 Th2 Th1 111.4(6) . . ?
 C21 Th2 Th3 163.1(7) . . ?
 C21 Th2 Cl1 96.3(7) . . ?
 C21 Th2 Cl2 78.6(7) . . ?
 C21 Th2 Cl3 125.3(7) . . ?
 C21 Th2 Cl4 152.3(7) . . ?
 C21 Th2 C17 84.9(9) . . ?
 C21 Th2 C18 77.8(9) . . ?
 C21 Th2 C19 56.1(10) . . ?
 C21 Th2 C20 29.9(9) . . ?
 C21 Th2 C22 29.3(10) . . ?
 C22 Th2 Th1 110.3(6) . . ?
 C22 Th2 Th3 162.9(7) . . ?
 C22 Th2 Cl1 77.7(7) . . ?
 C22 Th2 Cl2 95.5(7) . . ?
 C22 Th2 Cl3 152.8(7) . . ?
 C22 Th2 Cl4 125.1(7) . . ?
 C22 Th2 C20 56.7(10) . . ?
 C23 Th2 Th1 121.1(7) . . ?
 C23 Th2 Th3 140.1(7) . . ?
 C23 Th2 Cl1 77.9(7) . . ?
 C23 Th2 Cl2 123.6(7) . . ?
 C23 Th2 Cl3 150.8(7) . . ?
 C23 Th2 Cl4 96.2(7) . . ?
 C23 Th2 C17 57.1(9) . . ?
 C23 Th2 C18 78.4(9) . . ?
 C23 Th2 C19 84.7(10) . . ?
 C23 Th2 C20 77.0(10) . . ?
 C23 Th2 C21 56.4(10) . . ?
 C23 Th2 C22 30.1(9) . . ?
 C24 Th2 Th1 140.6(6) . . ?
 C24 Th2 Th3 119.8(7) . . ?
 C24 Th2 Cl1 97.7(6) . . ?
 C24 Th2 Cl2 153.1(7) . . ?
 C24 Th2 Cl3 121.2(7) . . ?
 C24 Th2 Cl4 76.7(7) . . ?
 C24 Th2 C17 28.8(9) . . ?
 C24 Th2 C18 57.0(9) . . ?
 C24 Th2 C19 76.6(9) . . ?
 C24 Th2 C20 84.3(9) . . ?
 C24 Th2 C21 76.5(9) . . ?
 C24 Th2 C22 57.6(9) . . ?
 C24 Th2 C23 30.6(9) . . ?
 Th1 Th3 Th2 60.455(19) . . ?
 Cl3 Th3 Th1 87.40(13) . . ?
 Cl3 Th3 Th2 44.40(13) . . ?
 Cl3 Th3 Cl4 75.47(17) . . ?
 Cl3 Th3 Cl5 82.61(18) . . ?
 Cl4 Th3 Th1 85.81(12) . . ?
 Cl4 Th3 Th2 44.28(10) . . ?
 Cl5 Th3 Th1 44.37(13) . . ?
 Cl5 Th3 Th2 86.85(13) . . ?
 Cl5 Th3 Cl4 126.37(17) . . ?
 Cl6 Th3 Th1 44.37(12) . . ?
 Cl6 Th3 Th2 87.71(13) . . ?
 Cl6 Th3 Cl3 128.02(18) . . ?
 Cl6 Th3 Cl4 81.77(18) . . ?
 Cl6 Th3 Cl5 74.46(18) . . ?
 C9 Th3 Th1 122.9(6) . . ?
 C9 Th3 Th2 139.1(6) . . ?
 C9 Th3 Cl3 148.0(5) . . ?
 C9 Th3 Cl4 95.2(6) . . ?
 C9 Th3 Cl5 125.3(5) . . ?
 C9 Th3 Cl6 79.1(6) . . ?
 C9 Th3 C10 29.7(3) . . ?
 C9 Th3 C14 76.3(9) . . ?
 C9 Th3 C15 56.6(7) . . ?
 C9 Th3 C16 29.7(3) . . ?
 C10 Th3 Th1 109.8(6) . . ?
 C10 Th3 Th2 160.8(6) . . ?
 C10 Th3 Cl3 154.7(6) . . ?
 C10 Th3 Cl4 122.8(5) . . ?
 C10 Th3 Cl5 96.6(5) . . ?
 C10 Th3 Cl6 75.2(6) . . ?
 C10 Th3 C14 85.3(10) . . ?
 C10 Th3 C15 77.6(9) . . ?
 C11 Th3 Th1 109.1(7) . . ?
 C11 Th3 Th2 163.8(6) . . ?
 C11 Th3 Cl3 127.6(5) . . ?
 C11 Th3 Cl4 151.6(5) . . ?
 C11 Th3 Cl5 77.5(7) . . ?
 C11 Th3 Cl6 92.2(6) . . ?
 C11 Th3 C9 56.5(7) . . ?
 C11 Th3 C10 30.0(3) . . ?
 C11 Th3 C12 30.1(4) . . ?
 C11 Th3 C14 77.7(9) . . ?
 C11 Th3 C15 85.4(10) . . ?
 C11 Th3 C16 77.1(9) . . ?
 C12 Th3 Th1 119.1(7) . . ?
 C12 Th3 Th2 141.1(6) . . ?
 C12 Th3 Cl3 98.1(5) . . ?
 C12 Th3 Cl4 154.4(6) . . ?
 C12 Th3 Cl5 76.1(7) . . ?
 C12 Th3 Cl6 119.7(5) . . ?
 C12 Th3 C9 77.0(9) . . ?
 C12 Th3 C10 57.6(7) . . ?
 C12 Th3 C14 58.2(7) . . ?
 C12 Th3 C15 78.5(9) . . ?
 C12 Th3 C16 85.6(10) . . ?
 C13 Th3 Th1 139.7(7) . . ?
 C13 Th3 Th2 122.1(6) . . ?
 C13 Th3 Cl3 78.5(6) . . ?
 C13 Th3 Cl4 125.5(6) . . ?
 C13 Th3 Cl5 96.0(7) . . ?
 C13 Th3 Cl6 148.6(6) . . ?
 C13 Th3 C9 82.8(9) . . ?
 C13 Th3 C10 76.4(9) . . ?
 C13 Th3 C11 56.5(7) . . ?
 C13 Th3 C12 30.1(4) . . ?
 C13 Th3 C14 30.1(4) . . ?
 C13 Th3 C15 56.7(7) . . ?
 C13 Th3 C16 76.0(10) . . ?
 C14 Th3 Th1 160.6(6) . . ?
 C14 Th3 Th2 108.4(7) . . ?
 C14 Th3 Cl3 74.6(7) . . ?
 C14 Th3 Cl4 96.3(7) . . ?
 C14 Th3 Cl5 124.0(6) . . ?
 C14 Th3 Cl6 155.0(6) . . ?
 C14 Th3 C15 29.8(4) . . ?
 C15 Th3 Th1 162.4(7) . . ?
 C15 Th3 Th2 107.4(7) . . ?
 C15 Th3 Cl3 91.5(6) . . ?
 C15 Th3 Cl4 77.0(7) . . ?
 C15 Th3 Cl5 152.7(7) . . ?
 C15 Th3 Cl6 127.9(5) . . ?
 C16 Th3 Th1 141.9(6) . . ?
 C16 Th3 Th2 119.0(7) . . ?
 C16 Th3 Cl3 119.3(5) . . ?
 C16 Th3 Cl4 76.6(7) . . ?
 C16 Th3 Cl5 153.5(6) . . ?
 C16 Th3 Cl6 99.1(6) . . ?
 C16 Th3 C10 57.1(7) . . ?
 C16 Th3 C14 56.6(7) . . ?
 C16 Th3 C15 29.8(4) . . ?
 Th2 Cl1 Th1 91.75(16) . . ?
 Th2 Cl2 Th1 91.92(15) . . ?
 Th3 Cl3 Th2 91.28(16) . . ?
 Th2 Cl4 Th3 91.06(15) . . ?
 Th1 Cl5 Th3 90.90(17) . . ?
 Th3 Cl6 Th1 91.50(15) . . ?
 C10 C9 Th3 75.2(15) . . ?
 C10 C9 C16 138(3) . . ?
 C16 C9 Th3 75.1(17) . . ?
 C9 C10 Th3 75.1(15) . . ?
 C9 C10 C11 132(3) . . ?
 C11 C10 Th3 73.3(16) . . ?
 C10 C11 Th3 76.7(16) . . ?
 C10 C11 C12 138(3) . . ?
 C12 C11 Th3 76.4(18) . . ?
 C11 C12 Th3 73.4(18) . . ?
 C13 C12 Th3 73.2(19) . . ?
 C13 C12 C11 129(3) . . ?
 C12 C13 Th3 76.7(19) . . ?
 C12 C13 C14 141(3) . . ?
 C14 C13 Th3 76.9(19) . . ?
 C13 C14 Th3 72.9(19) . . ?
 C15 C14 Th3 75.3(19) . . ?
 C15 C14 C13 132(4) . . ?
 C14 C15 Th3 74.9(19) . . ?
 C16 C15 Th3 74.8(19) . . ?
 C16 C15 C14 134(4) . . ?
 C9 C16 Th3 75.1(17) . . ?
 C9 C16 C15 135(4) . . ?
 C15 C16 Th3 75.5(19) . . ?
 C18 C17 Th2 73.3(14) . . ?
 C24 C17 Th2 72.5(17) . . ?
 C24 C17 C18 132(3) . . ?
 C17 C18 Th2 75.7(14) . . ?
 C19 C18 Th2 74.9(16) . . ?
 C19 C18 C17 132(3) . . ?
 C18 C19 Th2 74.2(16) . . ?
 C20 C19 Th2 76.4(18) . . ?
 C20 C19 C18 137(3) . . ?
 C19 C20 Th2 74.5(18) . . ?
 C19 C20 C21 133(3) . . ?
 C21 C20 Th2 73.4(17) . . ?
 C20 C21 Th2 76.7(17) . . ?
 C22 C21 Th2 76.9(19) . . ?
 C22 C21 C20 139(3) . . ?
 C21 C22 Th2 74(2) . . ?
 C21 C22 C23 132(3) . . ?
 C23 C22 Th2 72.9(19) . . ?
 C22 C23 Th2 77(2) . . ?
 C22 C23 C24 134(3) . . ?
 C24 C23 Th2 73.8(18) . . ?
 C17 C24 Th2 78.7(18) . . ?
 C17 C24 C23 140(3) . . ?
 C23 C24 Th2 75.6(17) . . ?
 C2A C1A Th1 77(2) . . ?
 C2A C1A C8A 142(6) . . ?
 C8A C1A Th1 79(3) . . ?
 C1A C2A Th1 72(2) . . ?
 C3A C2A Th1 76(3) . . ?
 C3A C2A C1A 133(6) . . ?
 C2A C3A Th1 74(2) . . ?
 C2A C3A C4A 134(6) . . ?
 C4A C3A Th1 74(3) . . ?
 C3A C4A Th1 76(3) . . ?
 C5A C4A Th1 76(3) . . ?
 C5A C4A C3A 135(6) . . ?
 C4A C5A Th1 74(3) . . ?
 C4A C5A C6A 135(6) . . ?
 C6A C5A Th1 74(3) . . ?
 C5A C6A Th1 76(3) . . ?
 C5A C6A C7A 137(6) . . ?
 C7A C6A Th1 74(3) . . ?
 C6A C7A Th1 75(3) . . ?
 C6A C7A C8A 134(5) . . ?
 C8A C7A Th1 77(3) . . ?
 C1A C8A Th1 71(3) . . ?
 C1A C8A C7A 130(5) . . ?
 C7A C8A Th1 73(3) . . ?
 O1 K1 O5 94(2) . . ?
 O1 K1 O6 113(3) . . ?
 O1 K1 N1 59.7(12) . . ?
 O1 K1 N2 121.3(12) . . ?
 O2 K1 O1 61.5(11) . . ?
 O2 K1 O3 98.3(7) . . ?
 O2 K1 O5 135.8(7) . . ?
 O2 K1 O6 95.2(6) . . ?
 O2 K1 N1 119.9(7) . . ?
 O2 K1 N2 61.6(7) . . ?
 O2 K1 O4A 115.0(18) . . ?
 O2 K1 O1A 62.1(13) . . ?
 O3 K1 O1 141(3) . . ?
 O3 K1 O5 119.9(7) . . ?
 O3 K1 O6 101.1(7) . . ?
 O3 K1 N1 119.7(7) . . ?
 O3 K1 N2 60.7(7) . . ?
 O3 K1 O4A 59.1(10) . . ?
 O3 K1 O1A 140(5) . . ?
 O4 K1 O1 100(3) . . ?
 O4 K1 O2 120.4(13) . . ?
 O4 K1 O3 59.6(8) . . ?
 O4 K1 O5 98.9(12) . . ?
 O4 K1 O6 140.2(12) . . ?
 O4 K1 N1 61.0(9) . . ?
 O4 K1 N2 119.8(9) . . ?
 O5 K1 O6 58.5(7) . . ?
 O5 K1 N1 60.9(7) . . ?
 O5 K1 N2 117.1(7) . . ?
 O5 K1 O4A 103.9(18) . . ?
 O5 K1 O1A 95(3) . . ?
 O6 K1 N1 118.0(7) . . ?
 O6 K1 N2 60.1(7) . . ?
 O6 K1 O4A 144.9(14) . . ?
 N1 K1 N2 178.0(8) . . ?
 O4A K1 N1 62.8(13) . . ?
 O4A K1 N2 118.2(12) . . ?
 O1A K1 O6 115(5) . . ?
 O1A K1 N1 58.8(15) . . ?
 O1A K1 N2 122.3(16) . . ?
 O1A K1 O4A 96(5) . . ?
 C32 O1 K1 120(9) . . ?
 C32 O1 C33A 100(4) . . ?
 C33A O1 K1 115(8) . . ?
 C34 O2 K1 113.7(17) . . ?
 C35 O2 K1 118.0(17) . . ?
 C35 O2 C34 112(2) . . ?
 C40 O3 K1 116.9(18) . . ?
 C40 O3 C41 111(2) . . ?
 C41 O3 K1 121.2(17) . . ?
 C38 O4 K1 119(3) . . ?
 C39A O4 K1 120(3) . . ?
 C39A O4 C38 105(3) . . ?
 C26 O5 K1 123(3) . . ?
 C27 O5 K1 115.7(18) . . ?
 C27 O5 C26 102(3) . . ?
 C27 O5 C26A 126(4) . . ?
 C26A O5 K1 111(4) . . ?
 C28 O6 K1 119(2) . . ?
 C28 O6 C29 107(2) . . ?
 C29 O6 K1 117.1(19) . . ?
 C25 N1 K1 108(3) . . ?
 C25 N1 C31 111(4) . . ?
 C25 N1 C37 111(4) . . ?
 C31 N1 K1 113(3) . . ?
 C31 N1 C37 104(4) . . ?
 C37 N1 K1 110(3) . . ?
 C25A N1 K1 112(4) . . ?
 C25A N1 C31A 115(6) . . ?
 C25A N1 C37A 105(5) . . ?
 C31A N1 K1 111(4) . . ?
 C37A N1 K1 99(4) . . ?
 C37A N1 C31A 114(5) . . ?
 C30 N2 K1 112.7(19) . . ?
 C30 N2 C36 108(2) . . ?
 C30 N2 C42 111(3) . . ?
 C36 N2 K1 107.1(17) . . ?
 C42 N2 K1 109.1(18) . . ?
 C42 N2 C36 108(2) . . ?
 N1 C25 C26 124(5) . . ?
 O5 C26 C25 101(4) . . ?
 O5 C27 C28 107(2) . . ?
 O6 C28 C27 109(3) . . ?
 O6 C29 C30 107(3) . . ?
 N2 C30 C29 110(3) . . ?
 N1 C31 C32 118(5) . . ?
 O1 C32 C31 104(5) . . ?
 O2 C34 C33A 111(3) . . ?
 O2 C35 C36 109(2) . . ?
 C35 C36 N2 112(3) . . ?
 N1 C37 C38 113(4) . . ?
 O4 C38 C37 105(4) . . ?
 O3 C40 C39A 109(3) . . ?
 O3 C41 C42 110(3) . . ?
 C41 C42 N2 118(3) . . ?
 C3 C4 Th1 75(2) . . ?
 C5 C4 Th1 76(2) . . ?
 C5 C4 C3 135(4) . . ?
 C1 C2 Th1 75.9(18) . . ?
 C3 C2 Th1 74(2) . . ?
 C3 C2 C1 134(4) . . ?
 C2 C1 Th1 74.5(18) . . ?
 C2 C1 C8 133(4) . . ?
 C8 C1 Th1 74(2) . . ?
 C8 C7 Th1 76(2) . . ?
 C8 C7 C6 135(4) . . ?
 C6 C7 Th1 74(2) . . ?
 C4 C3 Th1 75(2) . . ?
 C2 C3 Th1 76(2) . . ?
 C2 C3 C4 138(4) . . ?
 C4 C5 Th1 74(2) . . ?
 C4 C5 C6 132(4) . . ?
 C6 C5 Th1 74(2) . . ?
 C1 C8 Th1 76(2) . . ?
 C7 C8 Th1 75(2) . . ?
 C7 C8 C1 136(4) . . ?
 C7 C6 Th1 75(2) . . ?
 C7 C6 C5 136(4) . . ?
 C5 C6 Th1 76(2) . . ?
 N1 C25A C26A 99(6) . . ?
 O5 C26A C25A 124(7) . . ?
 N1 C31A C32A 100(7) . . ?
 N1 C37A C38A 125(7) . . ?
 O4A C38A C37A 101(6) . . ?
 O1A C32A C31A 107(7) . . ?
 C38A O4A K1 121(4) . . ?
 C38A O4A C39A 112(5) . . ?
 C39A O4A K1 113(4) . . ?
 C32A O1A K1 115(10) . . ?
 C32A O1A C33A 117(6) . . ?
 C33A O1A K1 114(10) . . ?
 O1 C33A C34 104(4) . . ?
 O1A C33A C34 107(5) . . ?
 O4 C39A C40 106(3) . . ?
 O4A C39A C40 102(4) . . ?

loop_
  _geom_torsion_atom_site_label_1
  _geom_torsion_atom_site_label_2
  _geom_torsion_atom_site_label_3
  _geom_torsion_atom_site_label_4
  _geom_torsion
  _geom_torsion_site_symmetry_1
  _geom_torsion_site_symmetry_2
  _geom_torsion_site_symmetry_3
  _geom_torsion_site_symmetry_4
  _geom_torsion_publ_flag
 Th1 C1A C2A C3A 50.4(12) . . . . ?
 Th1 C1A C8A C7A -46(5) . . . . ?
 Th1 C2A C3A C4A 47(3) . . . . ?
 Th1 C3A C4A C5A 54(5) . . . . ?
 Th1 C4A C5A C6A 46(6) . . . . ?
 Th1 C5A C6A C7A 48(6) . . . . ?
 Th1 C6A C7A C8A 55(5) . . . . ?
 Th1 C7A C8A C1A 46(5) . . . . ?
 Th1 C4 C3 C2 49(3) . . . . ?
 Th1 C4 C5 C6 -50(3) . . . . ?
 Th1 C2 C1 C8 48.7(17) . . . . ?
 Th1 C2 C3 C4 -49(3) . . . . ?
 Th1 C1 C8 C7 50(3) . . . . ?
 Th1 C7 C8 C1 -51(3) . . . . ?
 Th1 C7 C6 C5 51(3) . . . . ?
 Th1 C5 C6 C7 -50(3) . . . . ?
 Th2 C17 C18 C19 -53(3) . . . . ?
 Th2 C17 C24 C23 51(4) . . . . ?
 Th2 C18 C19 C20 -48(4) . . . . ?
 Th2 C19 C20 C21 -48(4) . . . . ?
 Th2 C20 C21 C22 -52(4) . . . . ?
 Th2 C21 C22 C23 -48(4) . . . . ?
 Th2 C22 C23 C24 -51(4) . . . . ?
 Th2 C23 C24 C17 -52(4) . . . . ?
 Th3 C9 C10 C11 -50(3) . . . . ?
 Th3 C9 C16 C15 51(4) . . . . ?
 Th3 C10 C11 C12 -51(4) . . . . ?
 Th3 C11 C12 C13 -51(3) . . . . ?
 Th3 C12 C13 C14 -48(4) . . . . ?
 Th3 C13 C14 C15 -50(3) . . . . ?
 Th3 C14 C15 C16 -50(3) . . . . ?
 Th3 C15 C16 C9 -51(3) . . . . ?
 C9 C10 C11 Th3 51(3) . . . . ?
 C9 C10 C11 C12 0(6) . . . . ?
 C10 C9 C16 Th3 -47(4) . . . . ?
 C10 C9 C16 C15 4(6) . . . . ?
 C10 C11 C12 Th3 51(4) . . . . ?
 C10 C11 C12 C13 0(6) . . . . ?
 C11 C12 C13 Th3 51(3) . . . . ?
 C11 C12 C13 C14 3(7) . . . . ?
 C12 C13 C14 Th3 48(4) . . . . ?
 C12 C13 C14 C15 -2(7) . . . . ?
 C13 C14 C15 Th3 50(3) . . . . ?
 C13 C14 C15 C16 -1(6) . . . . ?
 C14 C15 C16 Th3 50(4) . . . . ?
 C14 C15 C16 C9 0(6) . . . . ?
 C16 C9 C10 Th3 47(4) . . . . ?
 C16 C9 C10 C11 -3(6) . . . . ?
 C17 C18 C19 Th2 54(3) . . . . ?
 C17 C18 C19 C20 6(6) . . . . ?
 C18 C17 C24 Th2 -46(3) . . . . ?
 C18 C17 C24 C23 5(7) . . . . ?
 C18 C19 C20 Th2 47(4) . . . . ?
 C18 C19 C20 C21 -1(7) . . . . ?
 C19 C20 C21 Th2 49(4) . . . . ?
 C19 C20 C21 C22 -3(7) . . . . ?
 C20 C21 C22 Th2 52(4) . . . . ?
 C20 C21 C22 C23 4(7) . . . . ?
 C21 C22 C23 Th2 48(4) . . . . ?
 C21 C22 C23 C24 -3(7) . . . . ?
 C22 C23 C24 Th2 52(4) . . . . ?
 C22 C23 C24 C17 0(7) . . . . ?
 C24 C17 C18 Th2 46(3) . . . . ?
 C24 C17 C18 C19 -7(6) . . . . ?
 C1A C2A C3A Th1 -49.2(11) . . . . ?
 C1A C2A C3A C4A -2(3) . . . . ?
 C2A C1A C8A Th1 51(4) . . . . ?
 C2A C1A C8A C7A 5(8) . . . . ?
 C2A C3A C4A Th1 -47(3) . . . . ?
 C2A C3A C4A C5A 6(7) . . . . ?
 C3A C4A C5A Th1 -54(5) . . . . ?
 C3A C4A C5A C6A -8(10) . . . . ?
 C4A C5A C6A Th1 -46(6) . . . . ?
 C4A C5A C6A C7A 2(10) . . . . ?
 C5A C6A C7A Th1 -48(6) . . . . ?
 C5A C6A C7A C8A 6(10) . . . . ?
 C6A C7A C8A Th1 -54(5) . . . . ?
 C6A C7A C8A C1A -8(9) . . . . ?
 C8A C1A C2A Th1 -52(4) . . . . ?
 C8A C1A C2A C3A -1(4) . . . . ?
 K1 O1 C32 C31 -51(11) . . . . ?
 K1 O1 C33A C34 50(8) . . . . ?
 K1 O2 C34 C33A 50(3) . . . . ?
 K1 O2 C35 C36 -48(3) . . . . ?
 K1 O3 C40 C39A 49(3) . . . . ?
 K1 O3 C41 C42 -36(4) . . . . ?
 K1 O4 C38 C37 -51(6) . . . . ?
 K1 O4 C39A C40 43(5) . . . . ?
 K1 O5 C26 C25 -40(5) . . . . ?
 K1 O5 C27 C28 51(3) . . . . ?
 K1 O5 C26A C25A -24(9) . . . . ?
 K1 O6 C28 C27 43(3) . . . . ?
 K1 O6 C29 C30 -52(3) . . . . ?
 K1 N1 C25 C26 -45(6) . . . . ?
 K1 N1 C31 C32 -34(7) . . . . ?
 K1 N1 C37 C38 -44(5) . . . . ?
 K1 N1 C25A C26A -61(7) . . . . ?
 K1 N1 C31A C32A -62(7) . . . . ?
 K1 N1 C37A C38A -64(9) . . . . ?
 K1 N2 C30 C29 -46(3) . . . . ?
 K1 N2 C36 C35 -50(3) . . . . ?
 K1 N2 C42 C41 -43(4) . . . . ?
 K1 O4A C39A C40 56(5) . . . . ?
 K1 O1A C33A C34 46(13) . . . . ?
 O2 C34 C33A O1 -66(9) . . . . ?
 O2 C34 C33A O1A -65(13) . . . . ?
 O2 C35 C36 N2 67(3) . . . . ?
 O3 C40 C39A O4 -58(4) . . . . ?
 O3 C40 C39A O4A -70(5) . . . . ?
 O3 C41 C42 N2 54(4) . . . . ?
 O5 C27 C28 O6 -61(4) . . . . ?
 O6 C29 C30 N2 65(4) . . . . ?
 N1 C25 C26 O5 58(7) . . . . ?
 N1 C31 C32 O1 55(12) . . . . ?
 N1 C37 C38 O4 63(7) . . . . ?
 N1 C25A C26A O5 59(10) . . . . ?
 N1 C31A C32A O1A 76(17) . . . . ?
 N1 C37A C38A O4A 65(11) . . . . ?
 C25 N1 C31 C32 -155(6) . . . . ?
 C25 N1 C37 C38 75(6) . . . . ?
 C26 O5 C27 C28 -173(4) . . . . ?
 C27 O5 C26 C25 -172(4) . . . . ?
 C27 O5 C26A C25A -172(6) . . . . ?
 C28 O6 C29 C30 172(3) . . . . ?
 C29 O6 C28 C27 179(3) . . . . ?
 C30 N2 C36 C35 72(3) . . . . ?
 C30 N2 C42 C41 -168(3) . . . . ?
 C31 N1 C25 C26 80(6) . . . . ?
 C31 N1 C37 C38 -166(5) . . . . ?
 C32 O1 C33A C34 -180(9) . . . . ?
 C34 O2 C35 C36 178(3) . . . . ?
 C35 O2 C34 C33A -174(3) . . . . ?
 C36 N2 C30 C29 -164(3) . . . . ?
 C36 N2 C42 C41 73(4) . . . . ?
 C37 N1 C25 C26 -166(5) . . . . ?
 C37 N1 C31 C32 86(7) . . . . ?
 C38 O4 C39A C40 -180(4) . . . . ?
 C40 O3 C41 C42 -179(3) . . . . ?
 C41 O3 C40 C39A -166(3) . . . . ?
 C42 N2 C30 C29 77(3) . . . . ?
 C42 N2 C36 C35 -167(3) . . . . ?
 C4 C5 C6 Th1 50(3) . . . . ?
 C4 C5 C6 C7 0(5) . . . . ?
 C2 C1 C8 Th1 -48.9(15) . . . . ?
 C2 C1 C8 C7 1(4) . . . . ?
 C1 C2 C3 Th1 50.6(16) . . . . ?
 C1 C2 C3 C4 2(4) . . . . ?
 C3 C4 C5 Th1 51(2) . . . . ?
 C3 C4 C5 C6 1(4) . . . . ?
 C3 C2 C1 Th1 -49.9(17) . . . . ?
 C3 C2 C1 C8 -1(2) . . . . ?
 C5 C4 C3 Th1 -51(2) . . . . ?
 C5 C4 C3 C2 -2(4) . . . . ?
 C8 C7 C6 Th1 -49(3) . . . . ?
 C8 C7 C6 C5 1(6) . . . . ?
 C6 C7 C8 Th1 49(3) . . . . ?
 C6 C7 C8 C1 -2(5) . . . . ?
 C25A N1 C31A C32A 170(7) . . . . ?
 C25A N1 C37A C38A 52(10) . . . . ?
 C26A O5 C27 C28 -162(6) . . . . ?
 C31A N1 C25A C26A 66(8) . . . . ?
 C31A N1 C37A C38A 179(8) . . . . ?
 C31A C32A O1A K1 -52(17) . . . . ?
 C31A C32A O1A C33A 171(17) . . . . ?
 C37A N1 C25A C26A -168(6) . . . . ?
 C37A N1 C31A C32A 48(10) . . . . ?
 C37A C38A O4A K1 -24(10) . . . . ?
 C37A C38A O4A C39A -162(7) . . . . ?
 C38A O4A C39A C40 -162(7) . . . . ?
 C32A O1A C33A C34 -176(18) . . . . ?
 C33A O1 C32 C31 -177(9) . . . . ?
 C39A O4 C38 C37 170(5) . . . . ?

_shelx_res_file
;
TITL thxld6_a.res in P2(1)/n
    thxld6.res
    created by SHELXL-2018/3 at 15:59:14 on 28-Jun-2023
REM Old TITL thxld6_a.res in P2(1)/n
REM SHELXT solution in P2(1)/n: R1 0.188, Rweak 0.007, Alpha 0.060
REM <I/s> 2.054 for 339 systematic absences, Orientation as input
REM Formula found by SHELXT: C9 Cl2 K5 N6 O8 Th3
CELL 1.54184 16.9305 18.8866 17.119 90 108.457 90
ZERR 4 0.0003 0.0003 0.0003 0 0.002 0
LATT 1
SYMM 0.5-X,0.5+Y,0.5-Z
SFAC C H Cl K N O Th
UNIT 168 240 24 4 8 24 12
DFIX 1.45 0.01 N1 C25A N1 C25 N1 C31 N1 C31A N1 C37A N1 C37 O1A C32A O1 C32 =
 O1A C33A O4A C39A O4A C38A O4 C38 O4 C39A O4A C39A O5 C27 O5 C26 O4 C38 O4A =
 C38A O4A C39A O1 C32 O1A C32A O1A C33A
DFIX 1.55 0.01 C38A C37A C38 C37 C40 C39A C32 C31 C32A C31A C26A C25A C26 =
 C25 C28 C27 C34 C33A
SADI C12 C13 C12 C11 C10 C11 C10 C9 C16 C9 C15 C16 C15 C14 C14 C13 C6A C5A =
 C7A C6A C8A C7A C1A C8A C1A C2A C2A C3A C4A C3A C5A C4A C7 C6 C4 C3 C2 C3 =
 C5 C6 C8 C7 C1 C8 C2 C1
FLAT C1A C2A C3A C4A C5A C6A C7A C8A
FLAT C4 C2 C1 C7 C3 C5 C8 C6
SIMU 0.02 0.04 2 C9 > C16 C1A > C8A C4 > C6
SIMU 0.01 0.02 2 K1 O4 O3 O2 O1 O5 O6 N1 N2 O1A O4A C31A C38 C39A C40 C41 =
 C34 C35 C32 C33A C26 C27 C28 C29 C26A C25 C31 C37 C25A C37A C30 C36 C42 =
 C32A C38A
RIGU K1 O4 O3 O2 O5 O1A O1 O6 O4A N1 N2 C37A C38 C40 C41 C34 C35 C26 C27 =
 C32A C33A C32 C28 C29 C38A C39A C25 C31 C37 C25A C31A C30 C36 C42 C26A
RIGU C17 C18 C19 C23 C24 C20 C21 C22

L.S. 64
PLAN  80
SIZE 0.099 0.169 0.26
TEMP -123(2)
CONN 14 Th3
FREE K1 C37A
CONN 22 Th1
CONN 14 Th2
CONF
list 4
MORE -1
fmap 2
acta
SHEL 100 0.84
OMIT -13 2 9
REM <olex2.extras>
REM <HklSrc "%.\\thxld6.hkl">
REM </olex2.extras>

WGHT    0.129200  222.002899
FVAR       0.07738   0.57305   0.60807
TH1   7    0.364812    0.165680    0.092273    11.00000    0.04086    0.03071 =
         0.04763    0.00178    0.01444    0.00277
TH2   7    0.325727    0.353772   -0.032539    11.00000    0.03010    0.03232 =
         0.04169   -0.00223   -0.00006   -0.00476
TH3   7    0.418039    0.351215    0.217531    11.00000    0.03295    0.04155 =
         0.03875   -0.00469    0.00020    0.00600
CL1   3    0.424897    0.231196   -0.027991    11.00000    0.03924    0.03878 =
         0.04942    0.00178    0.01438    0.00073
CL2   3    0.225064    0.238337   -0.016089    11.00000    0.03332    0.05052 =
         0.05165   -0.00390    0.00235   -0.01326
CL3   3    0.274686    0.408609    0.098710    11.00000    0.03081    0.05184 =
         0.05607   -0.00255    0.00497    0.00489
CL4   3    0.476224    0.398037    0.086621    11.00000    0.02930    0.04611 =
         0.05010   -0.00280    0.00187   -0.00786
CL5   3    0.308570    0.234944    0.211999    11.00000    0.04244    0.05424 =
         0.05405    0.00496    0.01755    0.00102
CL6   3    0.508728    0.228789    0.203811    11.00000    0.03132    0.05292 =
         0.05416    0.00291    0.00844    0.01110
C9    1    0.564312    0.375056    0.338757    11.00000    0.05775    0.07805 =
         0.04345   -0.01494   -0.00522    0.00512
AFIX  43
H9    2    0.620461    0.360845    0.348646    11.00000   -1.20000
AFIX   0
C10   1    0.521833    0.327060    0.372717    11.00000    0.06697    0.07777 =
         0.02777    0.00135   -0.00567    0.00535
AFIX  43
H10   2    0.553970    0.286981    0.397461    11.00000   -1.20000
AFIX   0
C11   1    0.440745    0.326795    0.377228    11.00000    0.06760    0.08725 =
         0.03533   -0.00520    0.00159   -0.01031
AFIX  43
H11   2    0.431138    0.285574    0.404719    11.00000   -1.20000
AFIX   0
C12   1    0.369578    0.369727    0.352935    11.00000    0.07119    0.09583 =
         0.04547   -0.01576    0.00470   -0.00150
AFIX  43
H12   2    0.323050    0.352445    0.366842    11.00000   -1.20000
AFIX   0
C13   1    0.357460    0.434527    0.311036    11.00000    0.07378    0.08752 =
         0.05563   -0.03407   -0.01075    0.01469
AFIX  43
H13   2    0.303360    0.451901    0.305776    11.00000   -1.20000
AFIX   0
C14   1    0.398143    0.482397    0.274253    11.00000    0.08998    0.07855 =
         0.05917   -0.03774   -0.01079    0.01977
AFIX  43
H14   2    0.364951    0.521858    0.249208    11.00000   -1.20000
AFIX   0
C15   1    0.478408    0.483204    0.267341    11.00000    0.09441    0.07890 =
         0.05072   -0.02893   -0.00457   -0.00035
AFIX  43
H15   2    0.488209    0.523103    0.237893    11.00000   -1.20000
AFIX   0
C16   1    0.547262    0.438136    0.294300    11.00000    0.07839    0.07745 =
         0.05389   -0.02415   -0.00236   -0.00854
AFIX  43
H16   2    0.593207    0.454315    0.278632    11.00000   -1.20000
AFIX   0
C17   1    0.357969    0.485245   -0.084085    11.00000    0.06295    0.04226 =
         0.06940    0.00637    0.01843   -0.00485
AFIX  43
H17   2    0.392199    0.524507   -0.060245    11.00000   -1.20000
AFIX   0
C18   1    0.274266    0.488372   -0.076644    11.00000    0.06680    0.02924 =
         0.05300    0.00352    0.01619    0.00535
AFIX  43
H18   2    0.266562    0.526136   -0.043118    11.00000   -1.20000
AFIX   0
C19   1    0.200943    0.444858   -0.110660    11.00000    0.06453    0.05646 =
         0.07583    0.00081    0.01325   -0.00620
AFIX  43
H19   2    0.154337    0.463825   -0.098234    11.00000   -1.20000
AFIX   0
C20   1    0.180289    0.383592   -0.156030    11.00000    0.05155    0.06072 =
         0.06265   -0.00124   -0.00586   -0.00657
AFIX  43
H20   2    0.123837    0.369934   -0.166787    11.00000   -1.20000
AFIX   0
C21   1    0.225844    0.336932   -0.189823    11.00000    0.05859    0.05172 =
         0.06066   -0.00963   -0.00544   -0.01740
AFIX  43
H21   2    0.192426    0.297836   -0.215657    11.00000   -1.20000
AFIX   0
C22   1    0.304885    0.331500   -0.196313    11.00000    0.07336    0.05234 =
         0.07181   -0.00136    0.01364    0.00207
AFIX  43
H22   2    0.312007    0.292186   -0.228049    11.00000   -1.20000
AFIX   0
C23   1    0.377159    0.373390   -0.164651    11.00000    0.06723    0.05748 =
         0.07093   -0.00104    0.02951   -0.00173
AFIX  43
H23   2    0.423897    0.354735   -0.177099    11.00000   -1.20000
AFIX   0
C24   1    0.395550    0.437012   -0.118477    11.00000    0.05706    0.04859 =
         0.06496    0.00819    0.01413    0.00101
AFIX  43
H24   2    0.452181    0.449644   -0.108678    11.00000   -1.20000
AFIX   0
PART 2
C1A   1    0.470480    0.060837    0.104945   -21.00000    0.05030    0.04796 =
         0.03987    0.00873    0.02422    0.00971
AFIX  43
H1A   2    0.528309    0.061801    0.111417   -21.00000   -1.20000
AFIX   0
C2A   1    0.459815    0.061989    0.182558   -21.00000    0.04935    0.05218 =
         0.03642    0.01676    0.03055    0.01471
AFIX  43
H2A   2    0.510669    0.062455    0.226824   -21.00000   -1.20000
AFIX   0
C3A   1    0.389152    0.062588    0.207895   -21.00000    0.05107    0.04940 =
         0.03988    0.01840    0.02456    0.01095
AFIX  43
H3A   2    0.402027    0.061671    0.266080   -21.00000   -1.20000
AFIX   0
C4A   1    0.303645    0.064244    0.166363   -21.00000    0.05137    0.04789 =
         0.04096    0.01518    0.02231    0.00598
AFIX  43
H4A   2    0.271591    0.069349    0.202625   -21.00000   -1.20000
AFIX   0
C5A   1    0.254406    0.060139    0.083986   -21.00000    0.04861    0.04209 =
         0.03951    0.01010    0.02623    0.00135
AFIX  43
H5A   2    0.196753    0.056577    0.077719   -21.00000   -1.20000
AFIX   0
C6A   1    0.269834    0.060029    0.008621   -21.00000    0.05031    0.04151 =
         0.03884    0.00452    0.02676    0.00045
AFIX  43
H6A   2    0.219532    0.058217   -0.036264   -21.00000   -1.20000
AFIX   0
C7A   1    0.339362    0.061867   -0.018567   -21.00000    0.04755    0.04833 =
         0.03480   -0.00011    0.03211    0.00408
AFIX  43
H7A   2    0.325133    0.066178   -0.076677   -21.00000   -1.20000
AFIX   0
C8A   1    0.425361    0.058755    0.020953   -21.00000    0.05242    0.04841 =
         0.03650    0.00308    0.02507    0.01025
AFIX  43
H8A   2    0.458157    0.054587   -0.014733   -21.00000   -1.20000
AFIX   0

PART 0
K1    4    0.364114    0.211558    0.584366    11.00000    0.03464    0.04585 =
         0.05953   -0.00058    0.01171    0.00209
PART 1
O1    6    0.441888    0.125275    0.721337    31.00000    0.06744    0.08185 =
         0.07257    0.00871    0.01174    0.01359
PART 0
O2    6    0.276100    0.177165    0.691589    11.00000    0.06202    0.06501 =
         0.05539    0.00362    0.01045    0.00256
O3    6    0.303329    0.348695    0.544520    11.00000    0.06835    0.06055 =
         0.07238    0.00284    0.01621   -0.00088
PART 1
O4    6    0.470898    0.324586    0.616579    31.00000    0.06756    0.08048 =
         0.08587    0.01093    0.01469   -0.00168
PART 0
O5    6    0.429733    0.135628    0.475570    11.00000    0.07582    0.08682 =
         0.08137    0.01088    0.03082    0.01527
O6    6    0.258418    0.133482    0.447867    11.00000    0.08445    0.07641 =
         0.06571   -0.00139    0.03059    0.00205
N1    5    0.543809    0.185294    0.632961    11.00000    0.06580    0.08721 =
         0.08561    0.01300    0.01725    0.00823
N2    5    0.182697    0.235923    0.529698    11.00000    0.06226    0.06892 =
         0.06209    0.00339    0.01829    0.00033
PART 1
C25   1    0.563038    0.159785    0.561315    31.00000    0.07176    0.08831 =
         0.08765    0.01432    0.02297    0.01129
AFIX  23
H25A  2    0.620911    0.141821    0.581438    31.00000   -1.20000
H25B  2    0.563852    0.201886    0.527127    31.00000   -1.20000
AFIX   0
C26   1    0.511200    0.102704    0.502006    31.00000    0.07433    0.08761 =
         0.08507    0.01286    0.02842    0.01353
AFIX  23
H26A  2    0.532315    0.094366    0.455070    31.00000   -1.20000
H26B  2    0.510584    0.057401    0.530898    31.00000   -1.20000
AFIX   0
PART 0
C27   1    0.377886    0.078980    0.429591    11.00000    0.08477    0.08999 =
         0.07613    0.00598    0.03462    0.00874
AFIX  23
H27A  2    0.375277    0.039685    0.466970    11.00000   -1.20000
H27B  2    0.401048    0.060490    0.387283    11.00000   -1.20000
AFIX   0
C28   1    0.289971    0.109989    0.388291    11.00000    0.08655    0.08368 =
         0.06890    0.00244    0.03471    0.00611
AFIX  23
H28A  2    0.293121    0.149691    0.351633    11.00000   -1.20000
H28B  2    0.253026    0.073148    0.354562    11.00000   -1.20000
AFIX   0
C29   1    0.176832    0.163358    0.405629    11.00000    0.08042    0.07789 =
         0.06975   -0.00448    0.02353    0.00029
AFIX  23
H29A  2    0.142639    0.129178    0.365033    11.00000   -1.20000
H29B  2    0.182479    0.207273    0.376270    11.00000   -1.20000
AFIX   0
C30   1    0.135431    0.179673    0.472892    11.00000    0.07250    0.07531 =
         0.06814   -0.00373    0.01991   -0.00150
AFIX  23
H30A  2    0.077328    0.195468    0.446351    11.00000   -1.20000
H30B  2    0.134134    0.136112    0.504629    11.00000   -1.20000
AFIX   0
PART 1
C31   1    0.572856    0.135834    0.700685    31.00000    0.06728    0.08543 =
         0.07988    0.00930    0.01400    0.01176
AFIX  23
H31A  2    0.632749    0.145230    0.728379    31.00000   -1.20000
H31B  2    0.568431    0.087582    0.677090    31.00000   -1.20000
AFIX   0
C32   1    0.529055    0.135379    0.767587    31.00000    0.06797    0.08369 =
         0.07617    0.00921    0.01180    0.01337
AFIX  23
H32A  2    0.550036    0.096209    0.807163    31.00000   -1.20000
H32B  2    0.537784    0.180775    0.798049    31.00000   -1.20000
AFIX   0
PART 0
C34   1    0.311582    0.118792    0.745823    11.00000    0.06890    0.07443 =
         0.05832    0.00680    0.01089    0.01089
AFIX  23
H34A  2    0.302253    0.074201    0.713789    11.00000   -1.20000
H34B  2    0.283363    0.114654    0.788200    11.00000   -1.20000
AFIX   0
C35   1    0.188865    0.171720    0.659060    11.00000    0.06036    0.06393 =
         0.05622    0.00063    0.01238   -0.00008
AFIX  23
H35A  2    0.164383    0.169374    0.704405    11.00000   -1.20000
H35B  2    0.173489    0.127982    0.625822    11.00000   -1.20000
AFIX   0
C36   1    0.155700    0.235509    0.605948    11.00000    0.06124    0.06574 =
         0.05813    0.00095    0.01609    0.00208
AFIX  23
H36A  2    0.176008    0.279074    0.638216    11.00000   -1.20000
H36B  2    0.094121    0.235507    0.589349    11.00000   -1.20000
AFIX   0
PART 1
C37   1    0.589680    0.249571    0.664228    31.00000    0.06871    0.08736 =
         0.08645    0.01326    0.01699    0.00511
AFIX  23
H37A  2    0.648417    0.243036    0.666614    31.00000   -1.20000
H37B  2    0.588913    0.257949    0.721070    31.00000   -1.20000
AFIX   0
C38   1    0.553986    0.315568    0.611086    31.00000    0.06758    0.08472 =
         0.08615    0.01201    0.01495    0.00086
AFIX  23
H38A  2    0.588649    0.357792    0.632755    31.00000   -1.20000
H38B  2    0.551863    0.307889    0.553249    31.00000   -1.20000
AFIX   0
PART 0
C40   1    0.354481    0.404078    0.584569    11.00000    0.07085    0.06650 =
         0.07800    0.00383    0.01205   -0.00366
AFIX  23
H40A  2    0.356708    0.405673    0.643032    11.00000   -1.20000
H40B  2    0.331739    0.449684    0.558537    11.00000   -1.20000
AFIX   0
C41   1    0.216867    0.365429    0.531338    11.00000    0.06747    0.06633 =
         0.07362    0.00761    0.02028    0.00127
AFIX  23
H41A  2    0.201501    0.408535    0.496949    11.00000   -1.20000
H41B  2    0.208214    0.375077    0.584889    11.00000   -1.20000
AFIX   0
C42   1    0.164720    0.307425    0.491081    11.00000    0.06642    0.07112 =
         0.07221    0.00960    0.01884   -0.00093
AFIX  23
H42A  2    0.167835    0.303870    0.434434    11.00000   -1.20000
H42B  2    0.106509    0.319653    0.486283    11.00000   -1.20000
AFIX   0

PART 1
C4    1    0.298584    0.062227   -0.017329    21.00000    0.05036    0.04096 =
         0.03656    0.00055    0.02917    0.00288
AFIX  43
H4    2    0.268222    0.064250   -0.074410    21.00000   -1.20000
AFIX   0
C2    1    0.456823    0.055242    0.065499    21.00000    0.05290    0.04938 =
         0.03960    0.00381    0.02276    0.01184
AFIX  43
H2    2    0.506272    0.053542    0.050582    21.00000   -1.20000
AFIX   0
C1    1    0.472255    0.054843    0.150593    21.00000    0.05316    0.04927 =
         0.03725    0.01396    0.02353    0.01517
AFIX  43
H1    2    0.529785    0.051948    0.181121    21.00000   -1.20000
AFIX   0
C7    1    0.335080    0.060964    0.186701    21.00000    0.05110    0.04815 =
         0.04234    0.01626    0.02557    0.00597
AFIX  43
H7    2    0.321756    0.060967    0.236597    21.00000   -1.20000
AFIX   0
C3    1    0.384700    0.057590   -0.002401    21.00000    0.05044    0.04605 =
         0.03879    0.00189    0.02160    0.00635
AFIX  43
H3    2    0.397554    0.055449   -0.052493    21.00000   -1.20000
AFIX   0
C5    1    0.247270    0.064555    0.031772    21.00000    0.05018    0.04025 =
         0.03914    0.00738    0.02869   -0.00213
AFIX  43
H5    2    0.189621    0.066893    0.001554    21.00000   -1.20000
AFIX   0
C8    1    0.420828    0.057808    0.200339    21.00000    0.05446    0.04901 =
         0.03981    0.01466    0.02251    0.01667
AFIX  43
H8    2    0.451772    0.057634    0.257323    21.00000   -1.20000
AFIX   0
C6    1    0.264131    0.064119    0.117255    21.00000    0.04907    0.03929 =
         0.03821    0.01585    0.02319   -0.00020
AFIX  43
H6    2    0.214559    0.066612    0.131890    21.00000   -1.20000
AFIX   0

PART 0
PART 2
C25A  1    0.575507    0.194870    0.564416   -31.00000    0.07128    0.08862 =
         0.08740    0.01339    0.02054    0.01101
AFIX  23
H25C  2    0.636083    0.185599    0.580169   -31.00000   -1.20000
H25D  2    0.563259    0.242723    0.539963   -31.00000   -1.20000
AFIX   0
C26A  1    0.523852    0.136789    0.506426   -31.00000    0.07400    0.08784 =
         0.08603    0.01229    0.02600    0.01298
AFIX  23
H26C  2    0.542234    0.136645    0.456982   -31.00000   -1.20000
H26D  2    0.541711    0.090980    0.534588   -31.00000   -1.20000
AFIX   0
C31A  1    0.564411    0.118235    0.675878   -31.00000    0.06744    0.08566 =
         0.07896    0.01013    0.01356    0.01149
AFIX  23
H31C  2    0.624835    0.108177    0.691962   -31.00000   -1.20000
H31D  2    0.533037    0.078508    0.642452   -31.00000   -1.20000
AFIX   0
C37A  1    0.572912    0.246301    0.685619   -31.00000    0.06727    0.08644 =
         0.08624    0.01278    0.01761    0.00432
AFIX  23
H37C  2    0.633497    0.239252    0.711907   -31.00000   -1.20000
H37D  2    0.547509    0.242406    0.730182   -31.00000   -1.20000
AFIX   0
C38A  1    0.561943    0.324570    0.657172   -31.00000    0.06764    0.08460 =
         0.08626    0.01143    0.01579    0.00122
AFIX  23
H38C  2    0.589838    0.357232    0.702800   -31.00000   -1.20000
H38D  2    0.583559    0.332896    0.610566   -31.00000   -1.20000
AFIX   0
C32A  1    0.535930    0.133113    0.751884   -31.00000    0.06794    0.08362 =
         0.07629    0.00944    0.01206    0.01288
AFIX  23
H32C  2    0.560389    0.097846    0.795653   -31.00000   -1.20000
H32D  2    0.554092    0.180908    0.774111   -31.00000   -1.20000
AFIX   0
O4A   6    0.472157    0.331988    0.632122   -31.00000    0.06765    0.08062 =
         0.08588    0.01029    0.01463   -0.00150
O1A   6    0.445824    0.128380    0.724735   -31.00000    0.06773    0.08190 =
         0.07265    0.00854    0.01166    0.01364
PART 0
C33A  1    0.406179    0.129564    0.788418    11.00000    0.06921    0.08055 =
         0.06768    0.00651    0.00904    0.01531
PART 1
AFIX  23
H33A  2    0.417511    0.176310    0.815874    31.00000   -1.20000
H33B  2    0.429169    0.092092    0.829823    31.00000   -1.20000
AFIX  23
PART 0
PART 2
H33C  2    0.416597    0.175465    0.817840   -31.00000   -1.20000
H33D  2    0.428742    0.091260    0.828806   -31.00000   -1.20000
AFIX   0
PART 0
C39A  1    0.442971    0.392704    0.578970    11.00000    0.06872    0.07487 =
         0.08454    0.00740    0.01075   -0.00452
PART 1
AFIX  23
H39A  2    0.441705    0.392834    0.520756    31.00000   -1.20000
H39B  2    0.480819    0.430778    0.608689    31.00000   -1.20000
AFIX  23
PART 0
PART 2
H39C  2    0.441242    0.382401    0.521750   -31.00000   -1.20000
H39D  2    0.478679    0.434619    0.599303   -31.00000   -1.20000
AFIX   0
HKLF 4


REM  thxld6_a.res in P2(1)/n
REM wR2 = 0.2774, GooF = S = 1.120, Restrained GooF = 1.043 for all data
REM R1 = 0.1032 for 6775 Fo > 4sig(Fo) and 0.1287 for all 9163 data
REM 687 parameters refined using 1385 restraints

END

WGHT      0.1293    224.7657

REM Highest difference peak  9.352,  deepest hole -3.989,  1-sigma level  0.446
Q1    1   0.4394  0.1492  0.3338  11.00000  0.05    9.35
Q2    1   0.3950  0.3401  0.2059  11.00000  0.05    5.99
Q3    1   0.3790  0.1579  0.1143  11.00000  0.05    5.66
Q4    1   0.3381  0.3471 -0.0048  11.00000  0.05    4.06
Q5    1   0.3378  0.4011 -0.0259  11.00000  0.05    4.02
Q6    1   0.4210  0.3933  0.2157  11.00000  0.05    3.91
Q7    1   0.4235  0.3128  0.2159  11.00000  0.05    3.67
Q8    1   0.3422  0.3131 -0.0257  11.00000  0.05    3.39
Q9    1   0.3014  0.1501  0.8531  11.00000  0.05    3.28
Q10   1   0.3616  0.2127  0.0880  11.00000  0.05    2.99
Q11   1   0.3832  0.2928  0.2614  11.00000  0.05    1.89
Q12   1   0.3608  0.2607  0.1426  11.00000  0.05    1.70
Q13   1   0.3387  0.1947  0.1674  11.00000  0.05    1.59
Q14   1   0.4388  0.3473  0.1402  11.00000  0.05    1.59
Q15   1   0.2963  0.3504  0.0519  11.00000  0.05    1.57
Q16   1   0.3739  0.0774  0.0475  11.00000  0.05    1.56
Q17   1   0.4200  0.2518  0.0618  11.00000  0.05    1.54
Q18   1   0.4102  0.4095  0.2773  11.00000  0.05    1.53
Q19   1   0.3210  0.2517  0.1240  11.00000  0.05    1.51
Q20   1   0.3991  0.2078  0.0354  11.00000  0.05    1.50
Q21   1   0.4603  0.4381  0.1842  11.00000  0.05    1.49
Q22   1   0.3575  0.0758  0.1443  11.00000  0.05    1.46
Q23   1   0.3372  0.4321 -0.0805  11.00000  0.05    1.43
Q24   1   0.4552  0.3123  0.1587  11.00000  0.05    1.43
Q25   1   0.3404  0.3334  0.2843  11.00000  0.05    1.42
Q26   1   0.2847  0.1046  0.2130  11.00000  0.05    1.41
Q27   1   0.1202  0.0411  0.4157  11.00000  0.05    1.40
Q28   1   0.3985  0.2934  0.0923  11.00000  0.05    1.38
Q29   1   0.4035  0.4240  0.1527  11.00000  0.05    1.38
Q30   1   0.4600  0.4083  0.1747  11.00000  0.05    1.38
Q31   1   0.3751  0.4412 -0.0569  11.00000  0.05    1.36
Q32   1   0.3538  0.2884 -0.0747  11.00000  0.05    1.32
Q33   1   0.4817  0.0985  0.1912  11.00000  0.05    1.31
Q34   1   0.2860  0.4278 -0.1209  11.00000  0.05    1.29
Q35   1   0.3951  0.2876 -0.2996  11.00000  0.05    1.27
Q36   1   0.2757  0.4587  0.1027  11.00000  0.05    1.27
Q37   1   0.3656  0.2575  0.0368  11.00000  0.05    1.26
Q38   1   0.3362  0.2500  0.0242  11.00000  0.05    1.25
Q39   1   0.2924  0.3965  0.0232  11.00000  0.05    1.24
Q40   1   0.3226  0.2698  0.3173  11.00000  0.05    1.20
Q41   1   0.2953  0.1426  0.1636  11.00000  0.05    1.19
Q42   1   0.3533  0.3282 -0.1081  11.00000  0.05    1.18
Q43   1   0.3416  0.5011 -0.0322  11.00000  0.05    1.17
Q44   1   0.4637  0.3432  0.0448  11.00000  0.05    1.16
Q45   1   0.4373  0.2580  0.1763  11.00000  0.05    1.16
Q46   1   0.3998  0.2553  0.1587  11.00000  0.05    1.15
Q47   1   0.3591  0.4223  0.0332  11.00000  0.05    1.12
Q48   1   0.2811  0.4012  0.0042  11.00000  0.05    1.11
Q49   1   0.2649  0.4482 -0.0223  11.00000  0.05    1.06
Q50   1   0.2572  0.1781 -0.0926  11.00000  0.05    1.06
Q51   1   0.3579  0.2117 -0.0411  11.00000  0.05    1.06
Q52   1   0.3931  0.4634  0.3025  11.00000  0.05    1.04
Q53   1   0.5671  0.4401  0.6403  11.00000  0.05    1.03
Q54   1   0.3254  0.4528  0.0548  11.00000  0.05    1.02
Q55   1   0.3252  0.3567 -0.2014  11.00000  0.05    1.02
Q56   1   0.3442  0.4531  0.2354  11.00000  0.05    1.01
Q57   1   0.2868  0.3579  0.0915  11.00000  0.05    1.01
Q58   1   0.4975  0.2753  0.1964  11.00000  0.05    1.00
Q59   1   0.3773  0.1086  0.8040  11.00000  0.05    1.00
Q60   1   0.3361  0.4464  0.0290  11.00000  0.05    1.00
Q61   1   0.4955  0.3399  0.1464  11.00000  0.05    0.99
Q62   1   0.2814  0.2783 -0.1163  11.00000  0.05    0.99
Q63   1   0.4372  0.5373  0.2754  11.00000  0.05    0.98
Q64   1   0.4744  0.0682  0.0247  11.00000  0.05    0.98
Q65   1   0.5793  0.2625  0.7588  11.00000  0.05    0.97
Q66   1   0.4609  0.1640  0.5042  11.00000  0.05    0.97
Q67   1   0.4294  0.3488  0.6225  11.00000  0.05    0.97
Q68   1   0.5894  0.0563  0.8267  11.00000  0.05    0.96
Q69   1   0.3340  0.4481  0.1403  11.00000  0.05    0.96
Q70   1   0.3625  0.1425 -0.0674  11.00000  0.05    0.95
Q71   1   0.4220  0.0825  0.4666  11.00000  0.05    0.92
Q72   1   0.3603  0.5341  0.0352  11.00000  0.05    0.91
Q73   1   0.2550  0.2438  0.1572  11.00000  0.05    0.90
Q74   1   0.3367  0.1054 -0.0136  11.00000  0.05    0.89
Q75   1   0.4312  0.3485  0.4270  11.00000  0.05    0.88
Q76   1   0.2403  0.3429  0.3193  11.00000  0.05    0.88
Q77   1   0.2164  0.4217  0.5560  11.00000  0.05    0.88
Q78   1   0.4487  0.2055  0.2215  11.00000  0.05    0.88
Q79   1   0.5577  0.1646  0.5226  11.00000  0.05    0.88
Q80   1   0.2275  0.3705  0.5909  11.00000  0.05    0.87
;
_shelx_res_checksum                58308
_shelx_hkl_file
;
   0   0   1    0.48    0.52
   0   0   2  233.25   10.48
   0   0   3    1.70    1.93
   0   0  -3    4.40    7.26
   0   0  -4  218.86   15.63
   0   0   4  224.00   10.67
   0   0  -5   -4.22    9.84
   0   0  -6  384.91   25.53
   0   0  -7   35.86    5.02
   0   0  -7   19.77   17.69
   0   0  -8  120.40   21.89
   0   0  -8   74.01    6.42
   0   0  -9   41.30    6.97
   0   0  -9   40.50   18.76
   0   0  -9    6.88    3.47
   0   0 -10  334.31   33.63
   0   0 -10  361.89   24.71
   0   0 -11    6.10   16.29
   0   0 -11   13.01    5.83
   0   0 -12   78.24   19.14
   0   0 -12   87.90   15.99
   0   0 -12  120.89   12.22
   0   0 -12   66.66    7.59
   0   0 -12   87.72    8.22
   0   0 -13    3.39   16.61
   0   0 -13   11.81   10.88
   0   0 -13   10.76   14.96
   0   0 -13    0.67    6.38
   0   0 -13   20.75    6.53
   0   0 -14   -0.86   11.41
   0   0 -14   19.22   15.54
   0   0 -14   -2.75    6.85
   0   0 -14    8.14    5.96
   0   0 -15  -14.21   12.68
   0   0 -15   16.99   15.21
   0   0 -15    1.04    7.22
   0   0 -15   10.02    5.17
   0   0 -16  670.44   30.24
   0   0 -16  635.23   35.06
   0   0 -17   12.35    4.85
   0   0 -17   16.86    9.38
   0   0 -18   20.73    4.20
   0   0 -18   18.14    8.24
   0   0 -18   17.17    7.68
   0   0 -19    7.16    6.11
   0   0 -19   -0.78    5.95
   0   0  20    5.17    2.87
   0   0 -20   10.20    4.44
   0  -1   0   -0.02    1.28
   0  -1  -1  137.27    7.80
   0   1  -2 1495.53   49.66
   0  -1  -2 1317.24   51.13
   0   1  -3   24.25    1.75
   0   1  -3   20.80    6.54
   0  -1   3   18.06    2.95
   0   1  -4  126.26   11.99
   0   1  -4  156.06    6.86
   0  -1   4  130.58    7.62
   0  -1  -5  197.94   17.44
   0  -1   5  215.74   11.87
   0   1  -6   22.17    2.45
   0  -1   6   17.20    3.29
   0   1  -6   25.29   13.96
   0  -1  -6   33.88   12.85
   0   1  -7   50.28    3.55
   0  -1  -7   28.46   16.13
   0   1  -7   17.25   16.44
   0  -1  -8 2526.29  161.59
   0   1  -8 1818.51  160.06
   0  -1  -9   34.89    6.65
   0   1  -9   56.67   21.31
   0  -1  -9   22.92    5.33
   0  -1  -9   42.37   18.67
   0  -1 -10   86.47    7.84
   0   1 -10   53.71   19.63
   0  -1 -10   60.32   18.63
   0   1 -11  231.08   14.18
   0  -1 -11  109.19   21.95
   0  -1 -11  206.63    9.87
   0   1 -11  149.30   22.26
   0  -1 -11  163.63   10.81
   0   1 -12   57.04   18.04
   0  -1 -12   39.14   18.01
   0  -1 -12   66.42   13.57
   0  -1 -12   61.95   10.88
   0   1 -12   68.80   11.06
   0  -1 -12   32.60    6.51
   0   1 -12   31.57    6.61
   0  -1 -12   55.78    6.90
   0  -1 -13   27.47   17.14
   0   1 -13   58.30   16.63
   0  -1 -13   29.12   13.87
   0   1 -13   27.04   11.40
   0  -1 -13   17.11   11.16
   0  -1 -13   12.87    6.64
   0   1 -13    7.26    6.73
   0  -1 -13   28.09    5.90
   0  -1 -14   39.66   15.94
   0  -1 -14   63.55   12.42
   0   1 -14   44.41   12.32
   0  -1 -14   57.95   14.96
   0  -1 -14   28.76    7.52
   0   1 -14   26.34    7.43
   0  -1 -14   57.78    6.25
   0  -1 -15   26.02   12.46
   0   1 -15   22.16   12.82
   0  -1 -15   40.64   15.09
   0  -1 -15   11.91    7.30
   0  -1 -15   37.30    5.88
   0   1 -15   37.87    6.31
   0   1 -16   14.69   12.83
   0  -1 -16    6.10   12.19
   0   1 -16   37.86   10.24
   0   1 -16   27.71    5.94
   0  -1 -16   25.84    5.44
   0  -1 -17   -3.47   11.09
   0  -1 -17    8.45    4.50
   0   1 -17    9.72    4.80
   0   1 -17   17.12    9.13
   0   1 -18   40.82    8.92
   0  -1 -18   39.54    4.35
   0   1 -18   26.65    7.87
   0  -1 -18   31.56    8.03
   0  -1  19   -1.33    3.69
   0   1 -19   -1.69    5.72
   0  -1 -19   -2.93    5.83
   0   1 -19    8.09    6.53
   0  -1  20    3.57    2.85
   0   1  20    4.67    2.80
   0   1 -20    2.17    4.58
   0  -2   0 1791.03   77.18
   0   2  -1  117.71    5.38
   0  -2  -1  105.14    7.96
   0  -2  -2   31.93    7.42
   0  -2  -3 4645.51  202.65
   0   2  -3 4673.64  200.40
   0  -2   4   53.38    4.60
   0   2  -4   49.21    8.63
   0  -2   5   93.02    5.94
   0   2  -5   53.13   11.52
   0   2  -6    3.74   12.93
   0  -2  -6   12.19   12.02
   0  -2   6    5.11    3.19
   0  -2  -7  151.97   20.72
   0   2  -7  126.38   22.90
   0   2  -8   67.13   21.34
   0  -2   8   17.60    4.43
   0  -2  -8   76.99   19.27
   0   2  -9   69.10   22.60
   0  -2  -9  103.32    7.70
   0  -2  -9   86.14   19.51
   0  -2 -10   92.18    7.17
   0  -2 -10  117.25    7.88
   0  -2 -10   72.99   17.68
   0  -2 -11   16.54    4.54
   0  -2 -11    9.39   15.50
   0   2 -11   38.10   16.86
   0  -2 -11   18.10    5.55
   0   2 -11    7.79    8.43
   0   2 -12   21.71   10.55
   0  -2 -12   40.97   12.52
   0   2 -12   31.59   15.72
   0  -2 -12   29.17   17.27
   0  -2 -12   25.14    6.25
   0   2 -12   10.80    6.27
   0  -2 -12   22.55    5.88
   0  -2 -13  441.23   21.95
   0   2 -13  411.95   22.60
   0  -2 -13  455.73   25.33
   0  -2 -13  243.16   17.16
   0   2 -13  234.28   17.36
   0  -2 -13  350.97   27.88
   0  -2 -13  449.43   17.25
   0  -2 -14    7.43   15.59
   0  -2 -14   17.52   11.18
   0   2 -14   -9.38   11.91
   0  -2 -14    8.32   12.64
   0   2 -14   11.00   16.63
   0  -2 -14    5.45    5.12
   0  -2 -14    1.42    6.53
   0   2 -15   22.26   13.09
   0  -2 -15   20.26   12.18
   0  -2 -15   47.24   14.54
   0   2 -15   34.36   17.38
   0  -2 -15   31.53    5.10
   0  -2 -15   12.24    7.16
   0  -2 -16   67.12   13.13
   0   2 -16   62.71   10.86
   0  -2 -16   41.01    7.86
   0  -2 -17  -11.54   10.54
   0  -2 -17    0.75    4.02
   0   2 -17    5.28    8.67
   0   2 -18   11.55    8.55
   0  -2 -18    3.33    3.37
   0  -2 -18   18.04    7.66
   0   2 -18    3.83    7.34
   0   2 -19   59.80    7.25
   0  -2 -19   66.04    7.81
   0  -2  20    4.60    2.75
   0   2  20    3.93    2.73
   0   2 -20    5.29    4.48
   0  -3   0    3.64    3.56
   0   3  -1  108.10    5.77
   0  -3  -1  103.22    8.70
   0  -3  -2   33.32    8.53
   0   3  -2   33.76    2.10
   0  -3  -3   13.48    8.75
   0   3  -3    9.14    4.07
   0  -3  -4    7.06    9.58
   0   3  -4   14.51    7.12
   0  -3   5 3219.92  120.54
   0   3  -5 2093.74  121.81
   0   3  -6   23.29   14.01
   0  -3   6    7.14    3.71
   0   3  -7   73.36   19.03
   0  -3  -7   58.08   16.18
   0  -3   7   57.10    6.15
   0  -3  -8   72.11    6.49
   0  -3   8   75.24    6.43
   0   3  -8   64.19   21.28
   0  -3  -8   76.19   17.75
   0  -3  -9    8.61    4.61
   0   3  -9   20.57    8.15
   0   3  -9    3.75   17.74
   0  -3   9    4.66    4.15
   0  -3  -9   -4.17   16.04
   0   3 -10   13.92    7.41
   0  -3 -10    1.82    4.36
   0  -3 -10   -1.41   15.35
   0  -3 -10   11.27    6.19
   0   3 -10    2.16   15.61
   0  -3 -11  802.85   32.87
   0   3 -11  819.99   35.04
   0   3 -11  665.94   38.42
   0  -3 -11  629.01   40.85
   0   3 -11  544.18   32.13
   0  -3 -11  717.35   31.34
   0  -3 -12   22.21   16.98
   0  -3 -12   20.80    5.38
   0   3 -12   60.57   18.67
   0  -3 -12   53.13   12.52
   0   3 -12   18.06   11.22
   0   3 -12    8.75    6.65
   0   3 -12   35.55    8.94
   0  -3 -12   44.11    5.75
   0  -3 -13   44.50   17.23
   0  -3 -13   57.59   13.11
   0   3 -13   32.94   17.90
   0   3 -13   36.85   12.25
   0  -3 -13   37.98    7.15
   0   3 -13   37.98    8.19
   0  -3 -13   41.39    5.70
   0  -3 -14   16.66   15.09
   0  -3 -14   30.09   11.42
   0   3 -14   -2.56   12.43
   0  -3 -14   27.47   12.45
   0   3 -14   22.96   17.70
   0   3 -14   13.34    9.18
   0  -3 -14   13.08    6.67
   0  -3 -14   20.13    5.02
   0   3 -14   14.72    6.94
   0  -3 -15   19.43   11.55
   0  -3 -15   30.15   12.59
   0   3 -15   35.14   17.05
   0   3 -15   23.49    6.52
   0  -3 -15   25.71    4.72
   0   3 -15   14.12    9.10
   0  -3 -15    4.84    6.98
   0  -3 -16    1.26   11.01
   0  -3 -16    2.19    4.16
   0   3 -16    4.16    5.70
   0  -3 -16   -2.46    6.52
   0   3 -16    3.25    9.47
   0  -3 -17    2.35    9.84
   0  -3 -17    3.27    3.71
   0   3 -17   -3.32    5.19
   0   3 -17    0.94    8.51
   0  -3  18   -3.61    4.24
   0   3 -18   -3.37    4.21
   0  -3 -18    1.86    6.75
   0   3 -18    0.06    8.09
   0   3 -18    0.66    7.15
   0   3 -19    0.74    6.19
   0  -3 -19    2.39    5.26
   0  -3 -19    2.42    5.68
   0  -3  19    7.04    3.65
   0   3 -20    2.59    3.72
   0  -3 -20    3.12    3.31
   0   3  20    2.13    2.52
   0  -3  20    4.73    2.55
   0  -4   0 4713.04  202.05
   0   4  -1   12.28    3.95
   0  -4  -1    8.97    6.67
   0   4  -1    8.34    2.33
   0  -4  -2   19.75    7.95
   0   4  -2   19.18    2.29
   0   4  -3  513.74   23.21
   0  -4  -3  571.14   27.41
   0  -4  -4   37.99    9.98
   0   4  -4   21.69    6.69
   0   4  -5   49.38   11.32
   0  -4  -5   55.33   11.39
   0   4  -6   90.81   15.91
   0  -4   6  111.36    8.18
   0  -4   7   -2.81    5.51
   0   4  -7   44.68   18.54
   0  -4  -8   21.18    4.64
   0  -4   8   10.38    4.80
   0   4  -8   19.65   19.05
   0  -4  -9   20.44    4.28
   0   4  -9   23.33    8.39
   0  -4   9   21.99    4.75
   0  -4  -9   -1.62   14.86
   0   4  -9   30.47   14.33
   0  -4 -10   16.31    4.46
   0   4 -10   22.17    7.87
   0  -4 -10    6.01   13.31
   0   4 -11   22.16   16.06
   0  -4 -11   18.12    9.47
   0   4 -11    8.21    7.40
   0  -4 -11   10.06    4.44
   0   4 -11   -2.38    9.24
   0  -4 -11   16.45   15.40
   0  -4 -11   19.36    6.73
   0  -4 -12   82.00   12.50
   0   4 -12   77.88   19.08
   0   4 -12   72.78    9.41
   0  -4 -12   74.86    6.17
   0   4 -12   43.11   12.29
   0  -4 -12   62.42   17.34
   0  -4 -12   62.98    7.48
   0   4 -13  206.58   18.19
   0  -4 -13  311.71   19.95
   0   4 -13  274.67   25.67
   0  -4 -13  263.22   12.58
   0   4 -13  230.20   14.33
   0   4 -13  188.26   15.47
   0  -4 -13  272.77   24.06
   0  -4 -14   36.81   11.80
   0  -4 -14   38.04   12.05
   0   4 -14   11.50   17.20
   0  -4 -14   19.20   14.77
   0  -4 -14   16.80    4.59
   0   4 -14   16.88    6.96
   0  -4 -14   15.96    6.88
   0   4 -14    1.19    8.91
   0   4 -15    8.73   17.05
   0  -4 -15   10.65   11.45
   0  -4 -15    3.54    4.19
   0   4 -15   10.26    6.58
   0   4 -15    4.28    9.30
   0  -4 -15    7.56    6.72
   0  -4 -15   11.49   11.24
   0   4 -16  258.40   12.69
   0  -4 -16  294.66   11.57
   0  -4 -16  119.72   12.39
   0   4 -16  161.23   15.09
   0  -4 -16  205.63   16.50
   0   4 -17   -4.24    8.58
   0   4 -17   -4.93    5.21
   0  -4 -17   -4.07    3.62
   0  -4  17   -2.78    4.71
   0   4 -18   -3.53    6.83
   0  -4  18   -5.34    4.13
   0  -4 -18   -5.33    6.18
   0   4 -18    1.54    7.92
   0  -4 -19   45.68    6.72
   0  -4  19   77.72    4.98
   0  -4  19   63.42    4.79
   0  -4 -19   68.68    5.94
   0   4 -19   57.42    6.88
   0   4 -20    6.60    3.27
   0  -4  20    5.35    2.28
   0  -5   0    2.68    3.83
   0   5  -1  166.97    9.90
   0  -5  -1  208.14   11.53
   0   5  -2   84.95    4.83
   0  -5  -2   80.94    9.18
   0   5  -3    1.41    1.49
   0  -5  -3    0.54    7.37
   0  -5  -4   50.64   10.18
   0  -5  -5   42.71   11.17
   0   5  -5   35.80    8.50
   0  -5  -6   44.16   13.39
   0   5  -6   42.43   12.04
   0   5  -7   36.74    8.71
   0  -5  -7   10.41   14.86
   0   5  -7    4.85   12.36
   0  -5   7   15.81    5.65
   0   5  -8 1741.35   77.77
   0  -5  -8 1797.64   76.61
   0  -5   8 1758.33   78.89
   0  -5  -9   80.80    5.58
   0   5  -9   86.25    9.00
   0  -5   9   71.08    6.93
   0  -5 -10    7.73    3.66
   0   5 -10   12.12    7.34
   0  -5 -10    4.42   12.62
   0  -5  10    6.42    4.08
   0   5 -10   -4.11    8.41
   0   5 -10   21.80   15.09
   0   5 -11   20.24   16.26
   0  -5 -11   21.83    9.05
   0  -5 -11   16.67    7.74
   0  -5 -11    8.40   13.73
   0   5 -11    3.99    7.63
   0  -5 -11   15.12    4.20
   0   5 -11   -5.97   10.10
   0   5 -11   24.58    7.23
   0  -5 -12   54.78    5.22
   0   5 -12   56.76    8.66
   0  -5 -12   41.59    7.75
   0  -5 -12   67.56   16.08
   0   5 -12   59.32   19.01
   0  -5 -12   61.15   11.34
   0   5 -12   41.60    9.03
   0   5 -13   12.15    7.80
   0  -5 -13   10.70    4.26
   0  -5 -13    4.49   14.85
   0   5 -13   -7.86    8.72
   0   5 -13   10.80   18.45
   0  -5 -13    6.46   10.74
   0   5 -14   52.79   10.61
   0  -5 -14   65.24    8.72
   0  -5 -14   99.78    6.47
   0   5 -14  106.34    8.94
   0  -5 -14  121.39   13.89
   0   5 -14  132.37   21.03
   0  -5 -14  105.19   17.10
   0   5 -15   59.15   17.54
   0  -5 -15   57.82   11.78
   0   5 -15   22.77    9.82
   0  -5 -15   26.28    7.28
   0  -5 -15   47.63    4.71
   0   5 -15   44.70    7.02
   0  -5 -15   39.59   11.39
   0  -5 -16   16.87   10.28
   0   5 -16   12.61    5.81
   0  -5 -16   15.96    3.89
   0   5 -16    2.93    9.16
   0  -5 -16   10.02    6.36
   0  -5  16   17.75    5.15
   0   5  16   16.91    5.01
   0   5 -17    6.53    4.84
   0  -5 -17    9.43    3.28
   0  -5 -17    6.99    6.98
   0   5 -17   -0.29    9.60
   0  -5  17   11.84    4.59
   0   5 -17   10.73    8.15
   0  -5 -18    0.62    5.57
   0   5 -18    0.31    7.37
   0  -5  18    3.26    3.89
   0  -5 -19    3.71    5.17
   0   5 -19    3.29    5.11
   0  -5  19    6.07    3.27
   0  -5  19    0.39    3.16
   0  -5  20    8.52    1.86
   0  -6   0 2216.73   96.03
   0   6  -1  176.43   10.90
   0  -6  -1  244.05   12.10
   0   6  -2   -1.34    2.92
   0  -6  -2    0.54    6.33
   0   6  -2    0.33    2.75
   0  -6  -2    2.21    2.12
   0   6  -3  900.08   40.08
   0   6  -3  973.34   41.46
   0  -6  -3  993.91   44.27
   0  -6  -4   10.28    9.71
   0  -6  -5   56.07   13.48
   0  -6  -6  232.55   20.87
   0   6  -6  269.33   12.07
   0  -6   7  313.68   19.66
   0   6  -7  415.40   19.27
   0  -6  -7  271.61   24.20
   0   6  -7  387.17   16.71
   0   6  -8  -12.96    7.86
   0  -6  -8    1.40    3.48
   0  -6  -8   -1.37   13.18
   0  -6   8    1.01    4.88
   0  -6  -9  203.83   10.34
   0  -6   9  183.26   12.62
   0  -6 -10   41.27    4.03
   0   6 -10   36.28    7.63
   0  -6  10   26.17    5.40
   0  -6 -10   43.78    8.43
   0   6 -10   53.38   15.80
   0  -6 -11    4.92    3.51
   0   6 -11   16.52    7.41
   0  -6  11    5.50    4.61
   0  -6 -11   10.78   12.97
   0  -6 -11    8.45    8.33
   0   6 -11   10.62   16.20
   0   6 -11    1.31    7.06
   0  -6 -12   28.28    4.28
   0   6 -12   39.44    7.99
   0  -6 -12   34.75    9.84
   0   6 -12   46.41   18.32
   0   6 -12   14.99    8.38
   0  -6 -12   41.25   14.89
   0  -6 -12   28.90    8.07
   0  -6 -13  131.82   10.68
   0   6 -13  162.71   10.69
   0  -6 -13  150.37    8.16
   0  -6 -13  185.51   19.45
   0   6 -13  190.88   22.50
   0  -6 -13  190.06   14.88
   0   6 -13  101.32   12.19
   0   6 -14    8.85   17.26
   0  -6 -14    5.65    9.89
   0  -6 -14    4.41   13.02
   0  -6 -14    5.55    3.65
   0   6 -14    3.12    6.55
   0  -6 -14   14.47    6.91
   0   6 -14    0.41    9.15
   0  -6 -15   23.41    3.76
   0   6 -15   19.46    6.08
   0   6 -15   13.37    9.70
   0  -6 -15   10.36    6.57
   0  -6  15   27.80    5.16
   0  -6 -15   25.05   10.65
   0   6 -16  249.64   12.41
   0  -6 -16  251.89   11.07
   0  -6  16  223.78   11.92
   0   6  17    7.55    4.15
   0  -6  17    3.61    4.35
   0  -6 -17    4.67    6.07
   0   6 -17   -0.75    8.49
   0   6 -17   -4.18    4.70
   0   6 -18    1.30    6.24
   0  -6  18    3.77    3.70
   0  -6 -19   11.58    4.85
   0  -6  19   14.04    3.17
   0  -6  19   10.94    2.98
   0   6 -19   10.98    4.03
   0   6  20    0.97    1.49
   0   7  -1  307.94   18.34
   0  -7  -1  483.29   19.47
   0   7  -2   93.94    7.19
   0  -7   2  136.64    6.04
   0   7  -2   88.20    6.60
   0  -7  -2  136.66    5.80
   0  -7  -2  144.58   10.14
   0   7  -3   44.99    5.26
   0  -7  -3   42.32    3.96
   0   7  -3   31.15    3.51
   0  -7  -3   33.63    8.65
   0   7  -4   39.28    8.69
   0  -7  -4   34.89    5.58
   0  -7  -4   28.92   11.49
   0   7  -5 3554.08  140.51
   0   7  -5 3221.32  137.36
   0  -7  -6    6.13   11.64
   0   7  -6   12.16    2.50
   0  -7  -7   62.25   13.36
   0   7  -7   67.10    7.42
   0  -7  -7   72.82    8.03
   0   7  -7   52.61    3.62
   0   7  -8   55.10    7.24
   0  -7  -8   42.97    3.74
   0   7  -8   73.01   13.98
   0  -7  -8   54.46    7.70
   0  -7   8   39.15    6.67
   0  -7  -8   28.82   11.28
   0  -7  -9   26.51    3.28
   0   7  -9   39.35    6.63
   0   7  -9   46.88   13.39
   0  -7  -9   29.51    7.09
   0  -7   9   20.92    5.42
   0  -7  -9   22.00   11.05
   0   7 -10    3.94    6.70
   0   7 -10   17.24    6.79
   0  -7 -10   11.46    3.04
   0  -7 -10   13.18    7.23
   0  -7  10    9.24    4.83
   0   7 -11  353.06   24.60
   0  -7 -11  494.18   22.08
   0   7 -11  622.98   24.13
   0   7 -11  721.35   34.03
   0  -7 -11  566.29   26.77
   0  -7  11  381.32   24.62
   0   7 -12    6.48    8.93
   0  -7 -12   36.87   14.16
   0  -7 -12   24.61    8.67
   0   7 -12   32.99   17.93
   0  -7 -12   25.82    9.44
   0   7 -12   22.27    7.30
   0  -7 -12   17.88    3.84
   0   7 -13   99.01    8.35
   0  -7 -13   75.43    5.28
   0   7 -13   59.83   10.77
   0  -7  13   59.23    6.38
   0  -7 -13   90.59   15.75
   0  -7 -13  102.01   11.55
   0   7 -13  125.70   19.88
   0  -7 -13   64.88    8.63
   0  -7 -14   71.83   14.15
   0   7 -14   31.38    9.94
   0   7 -14   67.61   16.48
   0  -7 -14   61.29   10.21
   0   7 -14   60.75    6.86
   0  -7 -14   57.23    4.46
   0  -7  14   44.18    5.87
   0  -7 -15    9.85    6.43
   0   7 -15    5.52    9.31
   0  -7 -15   28.97   10.23
   0  -7 -15   20.58    3.34
   0   7 -15   16.61    5.50
   0  -7  15   18.54    4.97
   0  -7  16   -1.53    4.54
   0   7 -16   -0.34    9.39
   0  -7 -16   -4.79    2.89
   0   7 -16   -6.97    5.06
   0   7  17   16.13    4.21
   0  -7  17   28.32    4.52
   0   7 -17   22.59    7.41
   0  -7  18    3.76    3.34
   0   7 -18    5.85    5.03
   0  -7  19   -0.51    2.40
   0  -7 -19    1.01    4.03
   0  -7  19    2.58    2.79
   0   8   0  142.61   12.47
   0  -8  -1   12.66    5.87
   0   8  -1    5.16    6.79
   0  -8  -2   10.39    7.49
   0   8  -2   -0.26    5.17
   0   8  -3 3568.19  142.46
   0  -8  -3 3636.99  142.77
   0  -8  -3 3843.57  146.29
   0   8  -4  702.47   26.88
   0  -8  -4  722.44   26.06
   0   8  -5  160.48   11.90
   0  -8  -5  139.56    8.77
   0   8  -5  139.80    7.02
   0  -8  -6   62.00    6.41
   0   8  -6   44.31    3.55
   0  -8  -6   52.53   12.11
   0   8  -7   43.03   10.68
   0  -8  -7   26.65    5.78
   0   8  -7   43.00    5.22
   0   8  -7   16.82    2.44
   0  -8  -7   28.41   10.38
   0  -8  -8    2.87    5.36
   0   8  -8    9.51   10.69
   0   8  -8    9.35    5.06
   0   8  -8    1.62    2.00
   0  -8  -8    8.49    9.90
   0  -8   8    2.46    5.41
   0   8  -9   23.27   11.82
   0  -8  -9   23.43    6.51
   0  -8   9    0.46    3.50
   0   8  -9    8.58    6.73
   0   8  -9   21.44    5.57
   0  -8   9    7.64    5.51
   0  -8  -9   12.63   10.40
   0  -8  10   44.27    4.99
   0   8 -10   34.50    8.43
   0   8 -10   93.01    7.24
   0  -8 -10   65.33    4.18
   0  -8 -10   70.53   13.29
   0  -8  10   44.72    6.95
   0   8 -10  105.06   15.42
   0  -8 -10   86.28    8.76
   0  -8 -11   16.58    7.96
   0   8 -11   12.26   14.35
   0  -8  11    9.55    4.31
   0   8 -11    1.74    8.27
   0  -8  11    3.97    5.31
   0   8 -11   10.97    6.41
   0  -8 -11    6.36    3.07
   0  -8  12  102.38    7.25
   0  -8 -12   96.36    6.04
   0   8 -12  126.62    8.82
   0   8 -12   82.53   11.51
   0  -8 -12  129.42   11.87
   0  -8 -12   89.38   10.89
   0  -8 -13  631.20   35.21
   0   8  13  734.07   39.60
   0  -8  13  639.87   33.15
   0  -8 -13 1018.75   43.50
   0   8 -13  481.78   35.35
   0   8 -13 1163.20   44.06
   0   8 -13  925.10   33.98
   0  -8 -13  774.88   32.56
   0   8 -14  -11.69    9.69
   0  -8  14   -2.62    4.80
   0  -8 -14    3.18    2.82
   0   8 -14    2.42    5.32
   0  -8 -15   -1.54    2.59
   0   8 -15   12.51    9.34
   0  -8 -15    2.28    8.98
   0  -8 -15    2.46    6.05
   0  -8  15    0.33    4.56
   0  -8  16   24.12    4.69
   0   8 -16   29.85    8.14
   0   8  17    0.03    3.93
   0  -8  17    5.26    3.84
   0   8 -17    2.43    5.64
   0  -8  18    0.03    2.95
   0   8  18   -2.96    2.69
   0  -8  19   75.18    4.06
   0   9   0   13.80   10.36
   0   9  -1  131.23   11.11
   0   9  -1  115.79    6.12
   0   9  -2   68.59    6.75
   0   9  -2   48.39    4.01
   0   9  -3    7.45    3.93
   0  -9  -3    9.58    8.23
   0   9  -3    7.50    2.87
   0   9   3    6.97    2.35
   0   9  -4  482.95   20.22
   0   9   4  424.05   19.95
   0   9  -5 1805.43   63.23
   0  -9  -5 1709.04   67.37
   0   9  -6    1.03    6.59
   0  -9  -6    3.20    8.40
   0   9  -6   -0.54    2.31
   0   9  -7    6.09    7.60
   0  -9  -7   10.32    8.87
   0   9  -7    6.56    2.23
   0  -9  -8  665.78   26.89
   0   9  -8  842.64   30.67
   0   9  -8  514.37   24.25
   0  -9  -8  639.90   31.68
   0  -9   8  424.59   27.93
   0   9  -9   -1.85    7.51
   0  -9   9   -2.02    3.50
   0   9  -9   11.12   10.69
   0  -9  -9    0.75   10.16
   0  -9   9   -3.50    5.94
   0   9  -9    4.31    4.64
   0   9 -10   -2.73    8.29
   0  -9  10   -1.04    3.96
   0   9 -10    8.10   11.77
   0  -9  10    1.88    5.66
   0  -9 -10    8.75   11.38
   0   9 -10    6.55    5.02
   0   9 -11  542.05   19.35
   0   9 -11  258.09   21.22
   0   9 -11  654.86   27.56
   0  -9 -11  497.17   27.57
   0  -9  11  345.05   18.60
   0  -9  11  288.30   20.95
   0  -9  12  120.66    8.55
   0  -9 -12  143.66   12.52
   0   9 -13   30.84    5.41
   0  -9 -13   31.20    7.56
   0  -9  13   26.95    5.24
   0  -9  14    7.57    4.69
   0  -9  15   -0.77    4.56
   0  -9 -15    5.10    5.74
   0  -9  16    5.39    4.12
   0  -9  16    4.59    4.38
   0  -9  17    9.45    3.49
   0  -9  17    2.99    3.73
   0   9  17    1.48    3.79
   0  -9  18   -1.50    2.73
   0   9  18   -0.40    2.51
   0  -9  18    2.34    3.05
   0  10   0 2782.94  122.44
   0  10  -1   58.20    8.63
   0  10  -1   54.06    3.97
   0  10  -2   10.15    5.28
   0  10  -2    6.00    2.66
   0  10   2    5.75    2.70
   0  10  -3  149.12    7.53
   0  10   3  134.52    7.33
   0  10   4  350.40   16.29
   0  10  -4  365.41   16.52
   0 -10  -5   15.64    7.96
   0  10  -5   10.61    2.68
   0  10   5   13.75    2.24
   0 -10  -6    8.35    7.74
   0  10   6    2.57    1.84
   0  10  -6    4.16    2.30
   0 -10  -7  115.52    7.74
   0  10  -7  124.73    6.48
   0  10  -8    1.82    2.43
   0 -10   8    3.95    3.48
   0 -10  -8    0.67    9.33
   0 -10  -8   -5.32    5.13
   0 -10   9   54.67    5.05
   0 -10   9   39.23    8.39
   0 -10  10   11.08    4.31
   0 -10  10   10.79    6.32
   0 -10 -10   22.58   10.63
   0 -10  11    1.83    4.37
   0 -10 -11   11.82   11.09
   0  10  12  268.90   20.62
   0 -10 -12  219.15   14.67
   0 -10 -12  279.91   19.33
   0 -10  13   51.34    5.69
   0 -10 -13   59.91    8.18
   0 -10  14    1.33    4.40
   0 -10  15   27.62    4.65
   0 -10  15   20.52    4.84
   0 -10 -15   18.82    5.75
   0 -10  16  172.62    9.53
   0 -10  16  186.53    9.42
   0 -10  17    1.62    3.07
   0 -10  17    0.03    3.37
   0  10  17   -0.67    3.63
   0 -10  18    1.35    2.01
   0  10  18   -0.01    2.17
   0 -10  18    0.65    2.58
   0  11  -1  138.80    7.06
   0  11  -1  140.85   10.82
   0  11   2  162.77    7.64
   0  11  -2  149.05    9.24
   0  11  -3    9.32    2.58
   0  11   3   11.94    2.63
   0  11  -3   10.24    3.77
   0  11   4   52.70    3.53
   0  11  -4   52.51    3.89
   0  11  -5   -0.59    2.53
   0  11   5    2.73    2.05
   0 -11  -5    7.49    7.06
   0 -11  -6   -1.13    4.16
   0  11  -6   -1.83    2.79
   0  11   6    2.84    2.10
   0 -11   6    3.31    3.12
   0  11  -7   35.09    3.43
   0  11   7   35.93    2.95
   0 -11  -7   31.42    5.31
   0 -11  -7   45.77    9.66
   0 -11   7   47.31    4.33
   0 -11  -8  505.70   23.93
   0  11   8  501.81   22.64
   0  11  -8  460.66   22.75
   0 -11  -9   12.76    5.97
   0 -11   9   12.77    7.15
   0  11   9   21.31    2.68
   0 -11   9   11.42    4.27
   0  11  10    5.60    2.19
   0 -11  10   -6.79    4.75
   0 -11 -10   10.42    5.30
   0 -11 -10    5.76    9.81
   0 -11  10   -0.20    6.42
   0  11  11   85.89   15.86
   0 -11 -11   61.53   11.75
   0 -11  12   24.72    4.93
   0 -11 -12   52.55    8.39
   0  11  12   55.02   13.63
   0 -11  13    3.75    4.31
   0 -11  13    0.57    4.62
   0 -11  14   23.89    4.50
   0 -11  14   16.10    4.89
   0 -11  15   48.77    4.97
   0 -11  15   52.52    5.28
   0 -11  16    1.72    3.26
   0  11  16   -6.81    4.52
   0 -11 -16    2.14    3.41
   0 -11  16    3.91    3.62
   0 -11  17   19.45    2.82
   0 -11  17   17.80    3.18
   0 -11  18    9.96    2.18
   0  12   0  500.22   22.53
   0  12   0  380.57   17.57
   0  12  -1   13.28    6.25
   0  12  -1   13.37    2.66
   0  12   2   16.69   10.33
   0  12  -2   16.50    5.01
   0  12  -2   13.32    2.59
   0  12  -3  276.59   14.83
   0  12  -3  272.10   13.76
   0  12   4   48.89    3.71
   0  12  -4   45.44    3.90
   0  12   5   13.92    2.54
   0  12  -5    9.16    2.99
   0 -12   5   13.72    3.60
   0 -12  -5   11.04    4.18
   0 -12   5   10.90    3.30
   0  12  -6  101.82    6.01
   0  12   6  106.56    5.74
   0 -12  -6  102.34    7.22
   0 -12   6  100.86    6.41
   0 -12   6  121.53    6.81
   0  12  -7   87.79    5.69
   0  12   7   98.34    5.35
   0 -12   7  102.90    6.53
   0 -12  -7   93.83    7.42
   0 -12   7   96.65    6.36
   0  12   8   -0.47    2.31
   0  12  -8    2.08    2.76
   0 -12   8    2.85    4.17
   0 -12  -8   -1.84    5.54
   0 -12  -8   -2.29    8.92
   0 -12   8    4.62    3.99
   0  12   9   49.14    3.38
   0 -12   9   47.00    5.14
   0 -12   9   38.73    9.18
   0 -12   9   42.95    4.97
   0 -12  -9   37.62    6.43
   0 -12  10  105.30    7.11
   0 -12 -10  111.24    7.88
   0 -12  10  102.88    7.22
   0 -12  11   -0.96    4.43
   0 -12  11    5.25    4.54
   0 -12 -11    9.40    4.58
   0 -12  12    5.22    4.56
   0 -12  12   15.44    4.61
   0 -12  13   47.85    5.18
   0 -12  13   44.32    5.20
   0 -12  14   -0.64    4.09
   0 -12  14   -1.70    3.91
   0 -12  15   33.25    4.46
   0 -12  15   35.95    4.17
   0 -12  16   36.63    3.35
   0 -12 -16   16.85    3.37
   0 -12  16   33.21    3.75
   0  12  16   15.65    4.31
   0  12  17    2.82    2.88
   0 -12  17    3.66    2.52
   0  13   0   -2.96    7.30
   0  13   0   -3.91    2.63
   0  13   1    6.45    8.51
   0  13  -1   14.57    5.92
   0  13  -1    2.05    2.60
   0  13  -2  172.93   10.30
   0  13  -2  154.40    8.09
   0 -13   3    9.14    3.63
   0  13  -3   11.54    2.89
   0  13   3   18.38   11.55
   0  13   4  319.89   12.69
   0  13  -4  239.65   11.95
   0 -13   4  249.88   12.42
   0 -13  -4  263.91   12.67
   0 -13   4  215.06   11.94
   0  13   4  355.89   22.17
   0  13   5  252.00   11.34
   0  13  -5  220.12   11.38
   0 -13   5  236.10   11.78
   0 -13  -5  245.20   12.14
   0 -13   5  215.85   11.40
   0  13  -6    2.76    3.16
   0  13   6    6.49    2.73
   0  13   6   10.96   15.41
   0 -13   6    6.07    4.00
   0 -13   6    0.07    3.66
   0 -13  -6    1.98    4.91
   0  13   7    7.46    2.57
   0  13  -7    6.28    2.88
   0 -13   7    9.53    4.04
   0 -13   7    7.42    3.98
   0 -13  -7    4.91    5.12
   0  13   8    0.18    2.37
   0  13  -8    0.72    2.67
   0 -13   8    4.10    3.99
   0 -13  -8   -6.92    5.81
   0 -13   8    2.68    4.10
   0 -13   9   -4.84    7.64
   0 -13   9    8.04    4.22
   0 -13  -9   -1.14    5.73
   0 -13   9    1.64    4.16
   0 -13  10    3.39    4.39
   0  13  10   15.25   12.94
   0 -13  10    4.18    4.23
   0 -13 -10   17.76    5.15
   0 -13  11  162.23    9.30
   0  13  11  264.73   18.77
   0 -13 -11  271.35   13.57
   0 -13  11  148.84    9.12
   0 -13 -11  143.77    9.18
   0 -13  12   56.00    5.54
   0 -13  12   61.25    5.65
   0 -13  13    2.25    3.94
   0 -13  13    4.05    4.16
   0 -13  14   23.15    3.86
   0 -13  14   26.21    4.25
   0 -13  15   10.39    3.07
   0 -13  15    7.99    3.41
   0 -13  16    4.46    2.11
   0  13  16   -2.90    3.43
   0 -13 -16   -0.40    2.32
   0 -13  16    1.50    2.74
   0  13  17   -0.76    2.30
   0 -13  17    0.50    1.87
   0  14   0  382.84   18.30
   0  14   0  292.52   13.98
   0  14   1   -3.93    8.99
   0  14  -1    5.04    5.95
   0  14   1    5.69    2.70
   0  14  -1   -0.24    2.83
   0 -14   2   -6.71    4.10
   0  14   2   -5.04   10.91
   0  14  -2   -1.55    2.94
   0 -14   3  148.80    9.04
   0  14  -3  173.21    8.61
   0 -14   4  329.01   15.71
   0 -14   4  291.44   15.22
   0  14  -5    4.16    3.30
   0 -14   5    5.21    4.12
   0 -14  -5    4.35    4.76
   0  14   5    3.57   13.25
   0 -14   5    1.43    3.46
   0  14  -6   13.15    3.28
   0  14   6   18.85    3.94
   0 -14   6   19.28    4.38
   0 -14  -6   14.78    5.25
   0  14   6   22.08   13.99
   0 -14   6   19.09    3.93
   0  14  -7   10.86    3.02
   0  14   7   15.95    3.22
   0 -14   7   14.32    4.21
   0 -14  -7    5.89    5.37
   0 -14   7   10.38    3.91
   0  14  -8    2.52    2.68
   0 -14   8    5.18    4.16
   0 -14  -8    0.06    5.63
   0 -14   8    2.81    4.00
   0 -14   9   43.05    5.10
   0 -14   9   41.02    4.85
   0 -14  10   22.43    4.53
   0 -14  10   21.63    4.71
   0 -14  11    6.70    4.27
   0 -14 -11    5.14    4.37
   0 -14  11    2.35    4.22
   0 -14  12  146.31    7.99
   0 -14  12  129.77    7.85
   0 -14  13   31.41    4.00
   0 -14  13   28.01    4.21
   0 -14  14   -4.73    3.44
   0 -14  14    0.05    2.99
   0 -14  15    3.24    2.30
   0  14  15   -2.73    4.00
   0 -14  15   -3.69    2.91
   0 -14  16   35.37    2.81
   0  14  16   31.51    3.54
   0  15   0   -3.92    6.86
   0  15   0   -0.69    2.93
   0  15  -1  232.44   13.50
   0  15  -1  216.97   10.66
   0  15   1  214.17   10.60
   0  15   2   -7.41   10.00
   0  15   2    1.00    2.84
   0  15  -2   -0.03    3.09
   0 -15   3    3.03    4.12
   0  15  -3    1.94    3.33
   0  15   3   -0.19   11.09
   0  15  -4  125.79    7.03
   0 -15   4  129.04    7.70
   0 -15  -4  143.78    8.18
   0  15  -5   19.01    3.47
   0 -15   5   18.33    4.37
   0 -15  -5   18.96    5.08
   0  15   5   26.46   12.48
   0 -15   5   14.58    3.72
   0  15  -6    1.96    2.88
   0 -15   6    2.31    3.99
   0 -15  -6    6.73    5.18
   0 -15   6   -0.83    3.65
   0  15  -7   37.48    3.74
   0 -15   7   49.36    5.03
   0 -15  -7   45.35    6.22
   0 -15   7   39.57    4.52
   0 -15   8  335.51   14.89
   0 -15   8  308.51   14.51
   0 -15  -8  347.99   15.89
   0 -15   8  374.44   21.70
   0 -15   9   12.96    4.39
   0 -15   9   14.69    4.14
   0 -15  10    1.44    3.94
   0 -15 -10    8.21    4.68
   0 -15  10    1.72    4.08
   0 -15  11    1.80    3.84
   0 -15 -11    8.32    3.98
   0 -15  11    9.61    3.89
   0 -15  12   47.88    4.35
   0 -15  12   36.67    4.27
   0 -15 -12   54.63    9.19
   0 -15  13   -0.91    2.93
   0 -15  13   -3.87    3.26
   0  15  15   14.76    3.52
   0 -15 -15   10.53    2.80
   0 -15  15   13.11    2.37
   0  15  16    0.56    2.01
   0  16   0  429.23   20.76
   0  16   0  362.68   17.04
   0  16  -1  133.35    7.40
   0  16   1  135.74    7.32
   0  16   2    1.88    8.49
   0  16   2    3.20    3.03
   0  16  -2    0.93    3.29
   0 -16  -3   45.89    5.24
   0  16   3   43.05   10.26
   0  16   3   22.61    3.36
   0 -16   4    5.07    4.10
   0 -16  -4    9.47    4.83
   0  16   4   -1.13    9.82
   0  16  -4    9.84    3.32
   0  16  -5   13.16    3.27
   0 -16   5   14.14    4.20
   0 -16  -5   16.34    5.18
   0  16   5   22.47   10.71
   0 -16   5   10.94    3.46
   0  16  -6   73.63    5.23
   0 -16   6   84.56    6.15
   0 -16  -6   95.87    7.19
   0 -16   6   82.09    5.52
   0  16  -7  233.41   12.33
   0 -16   7  273.93   13.09
   0 -16  -7  298.65   13.99
   0 -16   7  259.91   12.60
   0  16  -8    3.53    2.88
   0 -16   8    5.46    4.07
   0  16   8   20.22   11.14
   0 -16   8   11.09    3.70
   0 -16  -8    5.67    5.67
   0 -16   9  279.74   13.27
   0 -16  -9  317.78   13.89
   0 -16 -10   32.81    4.66
   0 -16  10   18.81    3.87
   0 -16  10   27.95    4.10
   0 -16  11   -5.16    3.37
   0 -16 -11    0.90    3.37
   0 -16  11    0.89    3.20
   0 -16  12    3.72    2.77
   0 -16 -12    7.82    7.44
   0 -16  12    4.58    2.95
   0 -16  13   13.47    2.74
   0 -16  14   -1.07    2.11
   0  16  15   18.74    2.66
   0  17   0    3.73    3.44
   0  17  -1  413.83   18.89
   0  17   1  417.74   18.81
   0  17  -2  153.15    9.06
   0  17   2  190.75    9.01
   0 -17  -3   10.38    4.68
   0  17   3    2.84    2.85
   0 -17  -4   66.25    6.25
   0  17   4   63.35    4.35
   0  17  -4   58.56    4.82
   0  17  -5   81.26    5.72
   0  17   5   92.98    5.40
   0  17  -6    1.14    3.00
   0 -17   6    2.51    3.96
   0 -17  -6   -4.51    5.30
   0  17   6   -1.94    9.48
   0 -17   6    0.79    3.38
   0 -17   7   75.82    5.66
   0 -17   7   73.74    5.19
   0  17  -7   69.01    4.77
   0 -17  -8  109.21    7.73
   0 -17   8   99.56    6.09
   0 -17   8  104.44    6.49
   0 -17   9   51.88    4.56
   0 -17   9   52.25    4.27
   0 -17  -9   62.98    5.45
   0 -17  10    1.05    3.03
   0 -17  10    3.26    2.87
   0 -17 -10    6.73    3.60
   0 -17  11   20.17    2.93
   0 -17 -11   12.63    3.07
   0 -17 -12   15.66    6.32
   0 -17  12    4.63    2.40
   0  17  13    9.08    3.61
   0 -17  13    2.41    2.06
   0  18   0   15.19    3.10
   0  18  -1   38.36    3.73
   0  18   1   40.74    3.60
   0  18   2   -2.09    2.72
   0 -18  -2   -3.52    4.45
   0  18  -3   88.90    5.65
   0  18   3   76.14    4.95
   0 -18  -3   97.98    6.67
   0  18  -4  168.90    8.72
   0  18   4  169.35    8.32
   0 -18  -4  176.45    9.68
   0  18   5   10.66    2.58
   0  18  -5    3.72    3.01
   0 -18  -5    3.99    4.76
   0  18  -6   61.59    4.52
   0  18   6   70.63    4.19
   0 -18  -6   75.62    6.46
   0  18  -7   68.34    4.59
   0  18   7   79.34    4.43
   0 -18  -7   88.26    6.71
   0 -18   7   80.06    5.06
   0 -18   8    2.98    2.88
   0  18   8    1.47    2.00
   0 -18  -9   84.06    5.52
   0  18   9   77.27    4.10
   0 -18   9   71.23    4.69
   0 -18 -10   57.36    4.37
   0 -18  10   58.56    3.87
   0 -18  11    6.29    2.30
   0 -18 -11    0.68    2.39
   0 -18 -12   90.47    6.47
   0 -18  12   59.06    3.54
   0 -19  -1    0.16    4.04
   0  19  -2   39.34    3.88
   0  19   2   32.14    3.17
   0 -19  -2   44.38    4.86
   0  19   3   -0.24    2.38
   0  19  -3    1.63    3.07
   0 -19  -3   -0.12    4.24
   0  19   4  160.35    7.99
   0  19  -4  167.14    8.33
   0 -19  -4  181.70    9.35
   0  19  -5   66.17    4.39
   0  19   5   65.93    4.05
   0  19   6    0.53    2.00
   0  19  -6   -0.17    2.28
   0  19   7   -0.59    1.81
   0 -19  -7   -5.60    4.30
   0 -19  -8   52.78    4.57
   0 -19  -9    7.38    3.10
   0 -19 -10    1.40    2.47
   0 -19 -11   13.86    1.82
   0  19 -11    4.24    3.95
   0 -19 -12   55.28    4.29
   0  19 -12   16.27    3.14
   0 -20   0  114.63    6.91
   0  20  -1   21.91    3.14
   0 -20  -1   35.80    4.23
   0  20   2    1.39    2.18
   0  20  -2    5.97    2.70
   0 -20  -2    1.37    3.85
   0  20   3   35.92    2.94
   0  20  -3   41.52    3.38
   0 -20  -3   46.65    4.73
   0  20  -4   90.44    5.07
   0 -20  -4   97.29    6.34
   0  20  -5    1.01    2.12
   0 -20  -5   -4.53    4.12
   0 -20  -6   10.15    3.69
   0 -20  -6   -6.15    4.02
   0 -20  -7   56.03    4.45
   0 -20  -8    1.05    2.80
   0  20  -8   -0.50    3.41
   0 -20  -9   35.39    3.02
   0  20  -9   19.29    3.65
   0 -20 -10    0.21    1.80
   0  20 -10   -0.46    2.58
   0 -20 -11    3.28    3.15
   0 -21   0    6.27    3.44
   0  21   0   11.09    2.56
   0 -21  -1  157.81    8.47
   0 -21   1  159.62    8.36
   0  21  -1  167.70    7.86
   0 -21  -2    4.01    3.53
   0  21  -2    3.29    2.23
   0 -21  -3   -2.64    3.52
   0  21  -3    0.21    1.97
   0 -21  -4   -2.93    3.59
   0  21  -4    1.50    1.77
   0 -21  -5   -0.97    3.41
   0  21  -5    3.11    1.64
   0 -21  -6    4.31    2.89
   0 -21  -7   28.37    3.12
   0 -21  -8   21.78    2.65
   0 -21  -9   17.23    3.83
   0 -21  -9    7.19    1.76
   0 -21 -10   -0.04    2.37
   0  22   0    7.27    1.91
   0 -22   0    8.03    2.92
   0 -22  -1   27.46    3.31
   0  22   1   34.69    2.52
   0  22  -1   25.96    2.35
   0 -22   1   31.05    3.37
   0 -22  -1   29.64    3.48
   0 -22  -2    3.53    2.82
   0 -22  -2    1.30    2.88
   0 -22   2    2.01    2.65
   0  22   2    1.65    1.84
   0  22  -2   -1.13    1.63
   0 -22  -3    1.64    3.03
   0 -22   3    9.22    2.64
   0  22  -3    4.97    1.52
   0 -22  -4    6.57    2.97
   0 -22   4   14.85    2.53
   0 -22  -5    1.34    2.41
   0 -22   5    5.39    2.26
   0 -22  -6   17.85    2.46
   0  22  -6    7.44    2.67
   0 -22  -7   61.12    4.03
   0 -22   7   90.33    4.04
   0 -22  -8    2.74    2.72
   0 -22  -8   -0.42    1.27
   0 -22   8    2.93    1.35
   0 -23   0   -3.07    2.31
   0 -23   0    0.33    1.42
   0 -23  -1   15.54    2.62
   0 -23   1   16.61    2.50
   0 -23   1   16.77    1.93
   0 -23  -2   19.76    2.39
   0 -23  -2   20.93    2.72
   0 -23   2   25.72    2.60
   0 -23  -3    1.10    1.94
   0 -23   3   -0.72    2.01
   0 -23  -3   -3.46    2.38
   0 -23   4   99.69    4.96
   0 -23  -5    0.53    1.64
   0 -23   5    3.10    1.61
   0 -23  -6   -1.18    1.24
   0 -23   6    3.04    1.16
   0 -24   0   27.58    2.00
   1   0 -21    5.43    2.33
   1   0 -20    3.69    4.69
  -1   0  20    2.65    3.10
   1   0 -20   -1.06    5.14
   1   0 -19    2.49    7.01
   1   0 -19    4.42    6.81
   1   0 -18   14.43    8.90
   1   0 -18   -6.19    4.28
   1   0 -18   11.08    8.99
   1   0 -17   35.46    5.61
   1   0 -16   26.42   15.37
   1   0 -16   23.18    5.83
   1   0 -16    6.84   12.47
   1   0 -15  255.31   22.46
   1   0 -15  209.12   11.32
   1   0 -15  224.68   18.08
   1   0 -14   11.14   15.01
   1   0 -14   -5.68    7.21
   1   0 -14    8.68    5.90
   1   0 -14   -0.17   11.47
   1   0 -13   23.73   11.99
   1   0 -13   54.35   15.74
   1   0 -13   70.81   17.23
   1   0 -13   47.70    6.63
   1   0 -13   23.34    7.28
   1   0 -12   10.33    9.67
   1   0 -12   20.35   12.93
   1   0 -12   10.38   16.21
   1   0 -12   25.37    5.78
   1   0 -12    0.15    5.85
   1   0 -11    1.11    5.65
   1   0 -11    7.78   15.12
   1   0 -11   24.16   11.28
   1   0 -10   10.28   16.41
   1   0 -10   15.83    6.27
   1   0  -9 1248.71   78.83
   1   0  -9 1238.95   85.50
   1   0  -8   21.28    6.91
   1   0  -8  -14.51   20.00
   1   0  -8    1.16    4.09
   1   0  -7   50.10   16.97
   1   0  -7   79.63    5.77
   1   0  -6    4.89    2.91
   1   0  -6    8.93   10.81
   1   0  -5  822.12   32.60
   1   0  -5  414.38   35.60
   1   0  -4   19.25    8.99
   1   0  -4    8.05    2.88
   1   0  -3   33.73    7.89
   1   0  -3   68.66    3.94
   1   0  -2    7.37    2.70
   1   0  -1   95.01    4.39
   1   0  -1   87.06    3.98
   1   0   0    1.00    1.01
   1   0   1 2534.80  108.46
   1   0   2   -0.49    1.95
   1   0   3   35.59    3.44
  -1   0  -4   27.10    8.50
   1   0   4    2.64    2.58
  -1   0  -5   14.92    9.33
   1   0   5   13.66    3.02
  -1   0  -6   -1.68   12.04
  -1   0  -7 2902.71  132.41
  -1   0  -8   12.21   20.64
  -1   0  -8   38.11    5.09
  -1   0  -9  109.93   21.52
  -1   0  -9  128.61    7.17
  -1   0 -10   20.68   17.60
  -1   0 -11   58.03    9.57
  -1   0 -11   43.65    7.01
  -1   0 -12    6.78   10.34
  -1   0 -12   -4.71   18.97
  -1   0 -12   11.33    6.78
  -1   0 -13   36.38   15.86
  -1   0 -13   21.89   10.86
  -1   0 -13   22.30   17.91
  -1   0 -13   22.90    7.29
  -1   0 -14   17.97   11.67
  -1   0 -14   30.41   15.52
  -1   0 -14   20.84    6.29
  -1   0 -15    3.99   12.41
  -1   0 -15   29.90   15.63
  -1   0 -15   21.37    6.04
  -1   0 -16   12.29    5.42
  -1   0 -16    6.19   11.91
  -1   0 -17  176.80   14.42
  -1   0 -17  262.46   12.19
  -1   0 -18   -3.45    6.30
  -1   0 -18   -3.91    3.58
   1   0  19    5.98    3.51
  -1   0 -19   10.38    5.78
   1   0  20   -0.92    2.31
  -1   0 -20    2.13    3.36
   1   1 -21    0.26    2.24
  -1   1  20   45.46    4.00
  -1  -1  20   47.56    3.99
   1   1 -20   44.21    5.56
   1   1 -19   -1.01    6.89
   1  -1 -19    4.13    7.07
   1   1 -19   10.64    6.89
   1   1 -18   14.65    8.81
   1  -1 -18   -4.85    3.99
   1  -1 -18   10.62    8.80
   1   1 -18    8.12    8.54
   1  -1 -17  259.31   12.82
   1   1 -17  208.53   16.86
   1  -1 -16   34.25   14.55
   1  -1 -16   15.87   12.31
   1  -1 -16   21.91    5.31
   1   1 -16   20.73    5.86
   1  -1 -16    9.31    7.62
   1  -1 -15    2.64   13.85
   1   1 -15  -20.36   13.55
   1  -1 -15   -0.53   12.07
   1  -1 -15    5.66    5.04
   1   1 -15   -8.84    7.77
   1  -1 -15   -8.79    7.68
   1  -1 -14   54.84   14.66
   1   1 -14   36.61   12.43
   1  -1 -14   47.82   12.41
   1  -1 -14   37.76    5.66
   1  -1 -14   22.87    7.44
   1   1 -14   17.70    7.66
   1  -1 -13   84.82   18.82
   1   1 -13   73.01   16.17
   1  -1 -13   76.33   15.67
   1   1 -13   63.89   12.69
   1  -1 -13   66.85   12.53
   1  -1 -13   72.36    7.06
   1   1 -13   37.17    7.95
   1  -1 -13   48.97    7.95
   1   1 -12   21.52   15.64
   1  -1 -12   14.08   16.59
   1   1 -12    8.31   10.04
   1  -1 -12   16.15    9.79
   1  -1 -12   14.35   11.82
   1  -1 -12   19.90    5.46
   1  -1 -12   15.69    8.27
   1  -1 -12   12.99    6.06
   1   1 -12   -3.27    6.11
   1  -1 -11   27.57   10.09
   1  -1 -11   12.43    5.20
   1  -1 -11    9.21   14.62
   1   1 -11   23.07   15.17
   1  -1 -11   12.54    3.41
   1  -1 -10   15.62    5.33
   1  -1 -10    4.85   16.99
   1   1 -10   24.22   17.82
   1  -1 -10   11.02    3.93
   1  -1  -9   78.86    6.77
   1  -1  -9   30.39   18.04
   1   1  -9   42.89   19.12
   1  -1  -9   57.09    6.95
   1   1  -8   40.06   21.09
   1  -1  -8  105.51    8.11
   1  -1  -8   45.49   19.73
   1  -1  -8   89.19    7.85
   1  -1  -7 1196.21   43.79
   1   1  -7  984.25   42.16
   1   1  -7  604.97   48.49
   1  -1  -7  572.97   47.61
   1   1  -6    5.40   11.25
  -1  -1   6    2.29    2.25
   1  -1  -6   -5.74   10.76
   1   1  -6    1.87    1.82
   1  -1  -5  105.12   13.09
   1   1  -5   96.80   12.92
  -1  -1   5   89.98    5.71
   1   1  -5  112.04    5.17
   1   1  -4  308.27   12.80
  -1  -1   4  269.98   13.20
  -1  -1   3   57.97    3.49
   1   1  -3   34.33    6.76
   1   1  -2   19.92    2.32
   1  -1  -2   11.23    2.98
   1  -1  -1 3352.07  135.25
   1   1  -1 3280.60  135.20
   1  -1  -1 3008.85  134.76
   1  -1   0  113.03    5.35
   1   1   0  109.22    5.64
  -1  -1  -1   45.18    3.92
  -1  -1  -2  805.75   36.46
  -1   1  -3  155.30    8.98
   1  -1   3   96.54    6.51
  -1   1  -4   13.92    6.74
   1  -1   4    2.08    2.87
  -1   1  -5  144.41   13.21
  -1  -1  -5  171.92   14.23
   1  -1   5  136.13    8.02
  -1  -1  -6   19.32   12.35
   1  -1   6   10.90    3.74
  -1   1  -6    7.62   11.64
  -1   1  -6   23.51    2.70
   1  -1   7   44.90    5.46
  -1   1  -7   37.08    3.55
  -1   1  -7   14.84   18.13
  -1  -1  -7   33.73   17.66
  -1  -1  -8   37.25   18.70
  -1   1  -8   48.03    3.38
  -1   1  -8   32.29   20.66
  -1   1  -9  609.44   58.44
  -1  -1  -9  751.65   58.51
  -1  -1 -10   36.28   17.60
  -1   1 -10   35.54   18.80
  -1  -1 -10   30.66    5.80
  -1  -1 -10    5.56    3.53
  -1   1 -11   21.55   20.28
  -1  -1 -11   15.20   19.24
  -1   1 -11   43.31    9.29
  -1  -1 -11   37.60    6.66
  -1  -1 -11   24.30    7.44
  -1  -1 -12  365.23   18.22
  -1   1 -12  313.26   17.93
  -1   1 -12  212.30   25.70
  -1  -1 -12  229.43   27.15
  -1   1 -12  169.02   13.29
  -1  -1 -12  275.06   13.86
  -1  -1 -13   13.53   17.75
  -1   1 -13  -10.28   16.63
  -1  -1 -13   22.79   13.61
  -1  -1 -13   19.47   11.21
  -1   1 -13    6.73   10.93
  -1   1 -13   -7.00    6.34
  -1  -1 -13    5.89    6.34
  -1  -1 -14   28.10   14.44
  -1   1 -14   -4.32   11.93
  -1  -1 -14   -0.33   11.46
  -1  -1 -14    2.66   14.75
  -1  -1 -14   15.49    5.43
  -1   1 -14   13.54    6.53
  -1  -1 -15  341.20   22.84
  -1   1 -15  345.51   23.37
  -1  -1 -15  398.98   26.36
  -1   1 -15  330.21   17.77
  -1  -1 -15  379.64   17.60
  -1  -1 -16   19.47   12.02
  -1   1 -16   24.71   12.53
  -1   1 -16   37.55    6.22
  -1  -1 -16   42.98    5.58
  -1   1 -16   29.68    9.45
  -1  -1 -17    2.30   10.50
  -1   1 -17   18.32    7.95
  -1  -1 -17   22.89    8.14
  -1   1 -17   17.36    4.71
  -1  -1 -17   23.40    4.45
  -1   1 -18    4.05    6.05
  -1  -1 -18   11.04    6.48
  -1  -1 -18    8.82    3.46
   1   1  19    6.06    3.53
   1  -1  19    5.68    3.53
  -1   1 -19    7.05    6.11
   1  -1  20    0.79    2.29
   1   1  20    4.26    2.29
  -1   1 -20    4.69    3.54
   1  -2 -20    5.89    4.76
  -1  -2  20   11.72    3.20
   1   2 -20    6.30    4.96
   1   2 -19   -0.62    6.87
   1  -2 -19    9.08    7.10
  -1  -2  19    4.02    3.80
   1   2 -19    0.89    6.94
   1   2 -18    4.65    8.41
   1   2 -18   11.80    9.07
   1  -2 -17    6.37    4.43
   1   2 -17    6.05    9.87
   1   2 -16   39.01   16.94
   1  -2 -16   31.68   13.60
   1   2 -16   34.89   10.81
   1  -2 -16    9.44    7.63
   1  -2 -16   34.40    5.23
   1  -2 -16   26.51   12.06
   1   2 -15   49.05   17.67
   1  -2 -15   53.09   14.39
   1  -2 -15   34.83    8.00
   1  -2 -15   50.48    5.68
   1   2 -15   28.94   13.12
   1  -2 -15   43.87   12.33
   1   2 -14   20.18   12.34
   1  -2 -14   40.70   12.14
   1  -2 -14   37.18   13.62
   1   2 -14   43.95   17.84
   1  -2 -14   33.08   16.11
   1  -2 -14   24.98    5.47
   1  -2 -14   20.04    7.45
   1   2 -14    4.73    7.29
   1   2 -13   -0.34   11.70
   1  -2 -13   18.31   11.23
   1  -2 -13   25.10   13.22
   1  -2 -13   18.96   16.52
   1   2 -13    7.13    7.03
   1  -2 -13   15.22    9.68
   1  -2 -13   17.71    7.07
   1  -2 -13   17.07    5.38
   1  -2 -12  984.06   41.97
   1  -2 -12 1122.78   42.37
   1   2 -12 1154.21   46.28
   1  -2 -12 1018.14   48.41
   1   2 -12  627.59   42.19
   1  -2 -12  996.18   43.46
   1  -2 -12  705.22   49.53
   1   2 -12 1118.84   49.52
   1  -2 -11   10.78    9.52
   1  -2 -11    2.71    4.35
   1   2 -11   16.25   13.02
   1  -2 -11    3.96   14.13
   1  -2 -11   -0.26    4.01
   1  -2 -10    4.66    4.63
   1   2 -10    9.80   14.83
   1  -2 -10    2.45   14.52
   1  -2 -10    3.68    4.88
   1  -2  -9  264.81   26.33
   1   2  -9  314.05   26.57
   1  -2  -9  324.05   16.89
   1   2  -8  126.39   21.49
   1  -2  -8  132.89   20.14
   1   2  -8  128.66   10.56
   1  -2  -8  174.97    9.35
  -1  -2   7    6.32    3.32
   1   2  -7    0.77   16.80
   1  -2  -7    9.69   13.82
   1  -2  -6  522.89   30.96
   1   2  -6  466.58   29.97
  -1  -2   5  198.17    9.55
   1   2  -5  128.22   13.88
   1   2  -4   17.76    8.80
   1   2  -3   12.15    3.97
   1  -2  -3    8.12    7.89
   1  -2  -2   83.72    7.34
   1  -2  -2   94.16    5.52
   1   2  -2   78.05    5.69
   1  -2  -1    8.93    1.63
   1   2  -1    9.50    1.64
   1   2  -1   12.69    1.37
   1  -2  -1    6.30    2.81
  -1  -2   1   10.86    1.40
   1   2  -1    7.68    2.74
   1  -2  -1    8.46    2.70
   1   2  -1    8.16    3.09
   1  -2  -1    9.43    2.95
   1   2   0  164.56    7.38
   1  -2   0  154.28    6.87
  -1  -2   0  174.19    7.88
  -1  -2  -1  168.75    9.66
  -1  -2  -2  179.54   11.73
  -1  -2  -3   -9.09    8.39
  -1   2  -4 2100.03   91.64
   1  -2   4 2080.55   90.71
  -1   2  -5   69.88   10.18
   1  -2   5   68.15    5.56
  -1   2  -6    7.50   11.76
  -1  -2  -6   11.01   12.46
   1  -2   6   13.33    3.97
  -1  -2  -7  574.84   37.42
   1  -2   7  729.45   29.97
  -1  -2  -8  115.42   20.23
  -1   2  -8   86.31   23.07
  -1   2  -9   14.83   19.54
  -1  -2  -9   21.60   17.23
  -1  -2 -10  241.36   13.61
  -1   2 -10  219.43   26.24
  -1  -2 -10  252.40   25.30
  -1   2 -11   45.61    9.74
  -1  -2 -11   36.94    7.92
  -1  -2 -11   43.66    5.93
  -1  -2 -11   36.26   19.30
  -1  -2 -11   44.12    5.19
  -1   2 -11   37.30   20.39
  -1   2 -12   42.77   11.09
  -1   2 -12   38.80   19.11
  -1  -2 -12   26.60   18.53
  -1  -2 -12   45.44    9.50
  -1   2 -12   13.89    6.60
  -1  -2 -12   39.00    6.62
  -1  -2 -13   26.78   13.33
  -1  -2 -13   14.40   17.24
  -1  -2 -13   30.90   11.20
  -1   2 -13    0.82   11.50
  -1  -2 -13   12.89    5.98
  -1   2 -14   21.31   16.66
  -1  -2 -14    9.89   12.93
  -1  -2 -14   16.91   15.83
  -1   2 -14   -2.10   11.96
  -1  -2 -14   12.51   11.21
  -1  -2 -14   15.04    5.40
  -1  -2 -15   11.91   13.12
  -1   2 -15   25.54   17.14
  -1   2 -15   17.83    8.92
  -1  -2 -15    8.99    5.03
  -1   2 -15   -8.26   12.31
  -1  -2 -15   -7.98   11.94
  -1   2 -16   31.94    9.38
  -1  -2 -16   50.11    5.43
  -1  -2 -16   31.23   11.95
  -1   2 -17   25.57    8.21
  -1  -2 -17   52.73    4.73
  -1  -2 -17   24.27   10.56
  -1  -2 -18   -0.25    3.21
  -1  -2 -18    5.95    6.38
   1  -2  18   -4.95    4.28
   1  -2  19    5.29    3.49
  -1   2 -19    7.57    5.78
   1  -2  20   54.01    3.56
  -1   2 -20   59.27    4.36
  -1  -3  20  124.98    6.14
   1   3 -20  108.92    7.10
   1  -3 -20  128.67    6.69
  -1  -3  19    4.56    3.69
   1   3 -19    5.27    6.79
   1  -3 -19    3.74    5.66
   1  -3 -19    7.52    7.00
   1   3 -19   -2.51    6.66
   1  -3 -18   -0.28    7.18
   1   3 -18    2.04    8.61
   1   3 -18    0.91    8.32
   1  -3 -17    4.65    6.65
   1   3 -17    8.36    9.47
   1   3 -17    9.99    5.48
   1  -3 -17   15.54    4.00
   1  -3 -16   22.10   12.27
   1   3 -16   24.83   16.59
   1   3 -16   20.16   10.36
   1  -3 -16   15.06    7.46
   1  -3 -16   -0.64   11.10
   1   3 -16   16.63    6.35
   1  -3 -16   16.62    4.52
   1   3 -15    5.42   16.90
   1  -3 -15   14.27   12.27
   1   3 -15   -1.45    9.57
   1  -3 -15    0.38    7.21
   1  -3 -15   -1.96    4.45
   1   3 -15    3.89    6.02
   1  -3 -15    9.62   11.27
   1  -3 -14  141.97   14.53
   1   3 -14  119.47   15.62
   1  -3 -14  193.36   17.25
   1   3 -14  170.30   22.00
   1  -3 -14   93.26   10.28
   1  -3 -14  145.13   18.97
   1  -3 -14  157.96    8.73
   1   3 -14  134.85   10.14
   1  -3 -13   27.83   15.82
   1   3 -13    2.79   12.22
   1  -3 -13   33.89   10.93
   1   3 -13   28.09   17.81
   1  -3 -13   18.64   12.14
   1   3 -13   14.18    7.05
   1  -3 -13   15.65    5.07
   1  -3 -13    9.29    9.79
   1   3 -13    0.93    7.18
   1  -3 -12   23.63   15.43
   1  -3 -12   14.39    5.17
   1   3 -12    2.49   10.83
   1  -3 -12   19.02   10.90
   1   3 -12   22.15   16.31
   1   3 -12   23.50    7.09
   1  -3 -12   19.94    4.89
   1  -3 -12   11.45    8.64
   1   3 -12    0.75    6.31
   1  -3 -11   19.02    5.68
   1  -3 -11   10.84   14.45
   1  -3 -11    6.30    7.26
   1  -3 -11   21.62    9.76
   1   3 -11   28.96   14.37
   1  -3 -11   20.32    4.56
   1   3 -11   29.78    7.03
   1  -3 -10   96.61   11.74
   1   3 -10   75.04   14.99
   1   3 -10  106.44   13.88
   1  -3 -10   78.79    6.32
   1   3 -10   59.54    8.30
   1  -3 -10   63.88   15.21
   1  -3 -10   99.48    8.55
   1   3  -9   15.31    8.09
   1  -3  -9    8.75    4.77
   1  -3  -9    4.77   14.38
   1   3  -9   19.65   13.88
   1   3  -8  120.72   18.22
   1   3  -8  138.19   10.33
   1  -3  -8   89.21    7.13
   1  -3  -8   65.92   16.88
  -1  -3   8  114.47    7.67
   1  -3  -7   -2.74   14.53
  -1  -3   7   15.40    4.02
   1   3  -7   26.46   14.48
   1   3  -6  109.85   13.46
  -1  -3   6  130.76    7.77
   1   3  -5   19.48    7.39
   1  -3  -4 1303.46   60.00
   1   3  -4 1293.52   56.25
   1  -3  -3   -1.79    7.36
   1  -3  -2   34.42    6.69
   1   3  -2   33.88    4.26
   1  -3  -2   37.03    3.82
   1   3  -2   45.72    2.69
   1   3  -1  477.38   23.63
   1  -3  -1  573.38   23.70
  -1  -3   1  553.51   24.38
   1  -3  -1  472.56   24.77
   1  -3  -1  567.36   24.58
   1   3  -1  467.14   24.15
   1  -3  -1  619.81   24.22
   1   3  -1  674.16   24.11
  -1  -3   0   73.66    6.43
   1  -3   0   76.49    3.63
   1   3   0   61.93    3.58
   1   3   0   69.29    5.48
  -1  -3  -1   16.53    6.46
  -1   3  -2  697.81   29.82
  -1  -3  -2  669.23   33.32
  -1  -3  -3   23.66    8.10
  -1  -3  -4   26.33   10.19
  -1   3  -4   28.94    6.27
   1  -3   5   26.13    4.81
  -1   3  -5   27.20    8.99
   1  -3   6  133.43    8.63
  -1   3  -6   65.94   14.68
   1  -3   7   -1.35    4.76
  -1   3  -7    9.34   19.13
   1  -3   8   46.20    5.81
  -1   3  -8   26.78   19.74
  -1  -3  -8   46.11   16.65
  -1  -3  -9   30.32   15.93
   1  -3   9   32.34    5.04
  -1   3  -9   38.04   19.32
  -1  -3 -10   20.92    5.09
  -1   3 -10   28.08    7.80
  -1  -3 -10   14.95   16.15
  -1   3 -10   -2.11   18.60
  -1  -3 -11   -8.74   16.61
  -1   3 -11    5.55   17.59
  -1  -3 -11    5.12    5.27
  -1   3 -11    2.39    8.87
  -1   3 -11   12.67    7.99
  -1  -3 -11   13.05    5.32
  -1  -3 -11    9.67    7.49
  -1   3 -12 1024.62   44.71
  -1  -3 -12  843.99   41.92
  -1  -3 -12  883.29   51.52
  -1   3 -12  819.68   41.28
  -1  -3 -12  968.84   40.57
  -1  -3 -13   -0.75   15.69
  -1   3 -13   12.44   17.64
  -1  -3 -13   17.15   12.71
  -1   3 -13   -7.57   11.67
  -1  -3 -13   -9.41   10.21
  -1   3 -13    2.76    7.95
  -1  -3 -13   13.41    5.29
  -1  -3 -14   14.49   15.52
  -1   3 -14   44.30   17.85
  -1  -3 -14   22.25   12.56
  -1  -3 -14   20.00   11.75
  -1   3 -14    0.72   12.48
  -1   3 -14    1.60    8.23
  -1   3 -14   23.10    7.00
  -1  -3 -14    9.57    4.88
  -1  -3 -15   70.70   16.07
  -1  -3 -15   58.77   12.91
  -1  -3 -15   99.14   14.50
  -1   3 -15   95.69   18.78
  -1   3 -15   43.76    9.62
  -1  -3 -15   77.73    6.24
  -1   3 -15   73.90    7.83
  -1  -3 -16   17.59   10.88
  -1   3 -16   14.73    8.64
  -1   3 -16   25.73    5.96
  -1  -3 -16   25.37    4.57
  -1  -3 -17   -4.76    9.73
  -1  -3 -17    0.50    3.56
  -1   3 -17   -4.02    4.66
  -1   3 -17    4.94    7.29
   1  -3  18   73.85    5.74
  -1  -3 -18   51.09    7.68
  -1  -3 -18   65.61    7.58
  -1   3 -18   57.29    8.65
  -1  -3 -18   84.54    4.91
  -1   3 -18   72.20    5.48
  -1   3 -19    9.22    5.60
  -1  -3 -19   10.76    4.88
   1  -3  19    9.59    3.44
   1  -3  20   12.44    2.05
   1   3  20   12.96    2.09
   1  -3  20    7.59    2.05
  -1   3 -20   10.20    2.95
   1  -4 -20    0.46    4.03
  -1  -4  20    8.69    2.76
  -1  -4  20    5.62    2.61
   1   4 -20    4.81    4.10
  -1  -4  19    5.46    3.59
   1  -4 -19    8.07    6.82
   1  -4 -19    8.49    5.19
   1   4 -19    7.96    6.60
  -1  -4  18    6.89    4.26
   1  -4 -18    6.95    6.48
   1   4 -18    1.72    8.55
   1   4 -18    0.44    8.02
   1   4 -17   23.60   11.21
   1  -4 -17   23.96    7.92
   1   4 -17    4.96    9.61
   1  -4 -17   13.45    6.67
   1  -4 -17   29.23    4.02
   1   4 -17   14.28    5.53
   1  -4 -16    9.17    4.08
   1   4 -16    4.99    5.97
   1  -4 -16   15.29   10.74
   1   4 -16    5.96   10.13
   1  -4 -16   10.98    7.06
   1   4 -15  197.39   22.19
   1  -4 -15  220.22   17.28
   1   4 -15  149.79   10.37
   1  -4 -15  177.45    8.84
   1  -4 -15  157.12   15.11
   1  -4 -15   82.30   10.58
   1   4 -15  132.83   13.44
   1  -4 -14   13.45   14.65
   1   4 -14   13.01    7.03
   1  -4 -14   20.15    4.58
   1  -4 -14   28.99   11.89
   1   4 -14   25.95   17.79
   1  -4 -14   52.19   11.67
   1   4 -14   12.19    9.69
   1  -4 -14   21.22    7.59
   1  -4 -14   12.80   10.64
   1  -4 -13   27.23   15.28
   1  -4 -13   16.78    5.41
   1  -4 -13   11.12    9.99
   1   4 -13   20.80    9.30
   1   4 -13   33.55   18.48
   1  -4 -13   21.90   11.16
   1   4 -13   11.13    8.00
   1  -4 -13   18.76    4.70
   1  -4 -12  608.19   36.78
   1  -4 -12  609.63   26.63
   1   4 -12  501.93   27.68
   1  -4 -12  689.49   32.87
   1   4 -12  610.05   37.47
   1  -4 -12  649.50   28.70
   1   4 -12  599.83   31.51
   1  -4 -12  542.28   28.75
   1  -4 -11   14.29    4.10
   1   4 -11   25.48    7.36
   1   4 -11   10.94   15.33
   1  -4 -11   13.49    9.03
   1  -4 -11   10.72    6.55
   1  -4 -11   25.16   14.12
   1   4 -11    1.86    9.60
   1  -4 -11    1.87    7.41
   1   4 -11   -5.30    5.77
   1   4 -10   10.24    7.10
   1  -4 -10   19.70    4.28
   1  -4 -10   22.87    9.03
   1   4 -10   15.02   14.61
   1  -4 -10    9.45   13.31
   1  -4 -10   35.03    7.74
   1   4  -9  728.15   38.90
   1  -4  -9  877.84   37.85
   1  -4  -9  788.32   45.68
   1  -4  -9  935.38   41.88
   1   4  -9  887.79   45.99
  -1  -4   9  780.95   39.10
   1   4  -8   10.52    7.94
   1  -4  -8    1.66    4.04
   1   4  -8    8.46    9.91
  -1  -4   8    5.72    4.01
  -1  -4   7   14.44    4.88
   1   4  -7   26.21    9.17
   1   4  -6 1096.90   44.64
  -1  -4   6  899.11   44.71
   1  -4  -5   25.50   10.19
   1  -4  -4   -0.27    7.91
   1  -4  -3  176.92   12.94
   1   4  -3  179.83   10.67
   1  -4  -3  213.31   10.06
   1  -4  -2  226.87   13.47
   1   4  -2  211.65   11.30
   1  -4  -2  253.08   11.23
   1   4  -2  256.64   11.09
   1   4  -1    6.09    1.79
   1  -4  -1    7.96    1.86
   1  -4  -1    4.69    4.69
  -1  -4   1    4.76    3.85
   1   4  -1    7.34    3.37
   1   4   0    7.50    1.37
   1  -4   0   11.89    1.51
   1   4   0    5.12    4.91
  -1  -4   0    5.30    5.94
   1   4   1  231.39   11.45
  -1  -4  -1  252.41   14.58
  -1  -4  -2   60.48    9.19
  -1   4  -2   68.46    3.60
  -1  -4  -3   35.78    9.27
  -1  -4  -4 3026.81  134.44
  -1  -4  -5   -3.07   10.70
  -1   4  -5    1.56    8.52
   1  -4   6   45.73    6.63
  -1  -4  -6   41.54   14.92
  -1   4  -7 1000.52   66.68
   1  -4   7 1566.18   62.62
  -1   4  -8    7.63   19.18
   1  -4   8    4.37    4.81
  -1  -4  -9   31.07    4.81
  -1  -4  -9   41.28   14.96
  -1   4  -9   44.70   18.61
   1  -4   9   26.69    5.28
  -1  -4 -10  352.75   28.03
  -1   4 -10  334.04   27.27
  -1   4 -10  424.44   20.99
  -1  -4 -10  378.85   18.94
  -1  -4 -10  360.52   17.33
  -1   4 -10  316.44   19.15
   1  -4  10  408.15   19.78
  -1   4 -11   38.31   10.47
  -1  -4 -11   43.68    7.69
  -1  -4 -11   36.01   16.83
  -1  -4 -11   28.72    8.40
  -1  -4 -11   56.30    5.86
  -1   4 -11   52.68    9.38
  -1   4 -12    4.06   11.32
  -1   4 -12   27.14   18.82
  -1  -4 -12   26.49   12.11
  -1  -4 -12   22.64    6.04
  -1  -4 -12   21.57    5.29
  -1   4 -12   20.71    8.92
  -1   4 -12   28.75    8.29
  -1  -4 -12   24.83    9.39
  -1  -4 -12   32.87   17.53
  -1  -4 -13    9.32   16.11
  -1   4 -13   -6.15   11.43
  -1  -4 -13   14.17   11.58
  -1   4 -13   24.43   18.87
  -1  -4 -13   -0.70   10.39
  -1   4 -13   -1.29    8.14
  -1  -4 -13   14.69    4.77
  -1   4 -13   18.75    7.87
  -1  -4 -14   36.77   15.43
  -1   4 -14   60.54   18.10
  -1  -4 -14   54.34   12.61
  -1  -4 -14   41.50   11.89
  -1   4 -14   13.33    8.61
  -1  -4 -14   34.56    5.04
  -1   4 -14   33.56    7.34
  -1  -4 -15    8.83   13.35
  -1  -4 -15   13.52   11.66
  -1   4 -15   17.57   16.72
   1   4  15   17.68    5.13
  -1   4 -15    3.19    8.51
  -1  -4 -15    7.52    4.18
  -1   4 -15   11.47    6.28
  -1  -4 -15    6.47   11.19
  -1   4 -16   -0.34    8.51
  -1  -4 -16    1.82    3.83
  -1   4 -16    3.89    5.48
  -1  -4 -16    1.75   10.33
   1  -4  17   27.70    5.13
  -1  -4 -17   17.07    9.31
  -1   4 -17   22.23    7.53
  -1  -4 -17   41.10    4.00
  -1   4 -17   33.99    5.15
   1  -4  18   -0.04    3.82
  -1  -4 -18    5.33    6.28
  -1  -4 -18    0.91    5.64
  -1   4 -18    0.31    7.04
  -1   4 -19   10.20    5.34
   1  -4  19    9.46    3.25
   1  -4  20   26.55    2.14
  -1  -5  20    2.23    2.18
   1   5 -20    4.31    3.30
  -1  -5  20    1.99    2.45
   1  -5 -20   -0.04    3.55
   1  -5 -19   12.65    6.66
   1   5 -19    5.37    5.95
  -1  -5  19    2.44    3.37
   1   5 -18    0.52    7.61
  -1  -5  18   -1.04    4.05
   1   5 -18    4.53    8.10
   1  -5 -18   -4.17    5.72
  -1  -5  17  238.68   11.14
   1   5 -17  183.84   14.72
   1  -5 -17  204.78   12.29
   1   5 -17  157.48   14.41
   1  -5 -17  118.56   11.66
   1   5 -17  269.73   11.61
   1  -5 -16   39.11   10.59
   1  -5 -16   29.99    4.18
   1   5 -16   30.27    6.51
   1   5 -16   21.66   10.36
   1  -5 -16   23.57    7.30
   1   5 -15   -3.74   16.49
   1  -5 -15    2.42   10.10
   1  -5 -15   23.53   10.93
   1  -5 -15    0.47    3.79
   1   5 -15    8.76    6.27
   1  -5 -15    5.93    7.17
   1  -5 -15    7.21   10.71
   1   5 -15    0.58    9.65
   1  -5 -14   25.41   14.82
   1  -5 -14   50.84   11.38
   1  -5 -14   21.05   11.06
   1   5 -14   24.67   18.18
   1   5 -14   18.21    7.00
   1  -5 -14   17.95    4.16
   1  -5 -14   14.73   10.88
   1   5 -14    5.24    9.65
   1  -5 -13   26.10    6.48
   1  -5 -13   28.75   14.77
   1   5 -13   55.74   19.27
   1  -5 -13   43.60   11.59
   1  -5 -13   31.69    4.71
   1   5 -13   33.71    7.68
   1  -5 -13   21.52   10.49
   1   5 -13   30.19    9.67
   1  -5 -12    5.50    6.83
   1   5 -12   28.18    7.90
   1  -5 -12    5.89    3.79
   1  -5 -12   14.02   13.85
   1  -5 -12   14.39    9.77
   1   5 -12   23.49   17.86
   1  -5 -12   -0.18    9.11
   1   5 -12   12.37    8.55
   1  -5 -11    6.30    3.59
   1   5 -11   19.96    7.32
   1  -5 -11   10.23    7.36
   1  -5 -11   17.47   12.95
   1  -5 -11    0.08    7.60
   1   5 -11   17.60    7.29
   1  -5 -11    6.02    8.25
   1   5 -11   11.92   15.56
   1  -5 -10  202.07   18.31
  -1  -5  10  149.43   10.12
   1  -5 -10  162.72    8.57
   1   5 -10  161.86   10.77
   1  -5 -10  183.59   13.34
   1   5 -10  193.91   19.43
  -1  -5   9   56.76    5.76
   1   5  -9   57.27    7.88
   1  -5  -9   54.05    4.75
   1  -5  -9   61.79    9.26
   1   5  -9   74.30   15.59
  -1  -5   8  103.85    8.58
   1   5  -8  168.92   18.10
   1  -5  -8  153.05   11.68
   1   5  -8  132.75   10.27
   1  -5  -8  124.87    7.22
   1   5  -7 1259.29   57.08
   1   5  -7 1195.60   50.53
   1   5  -6   41.85   13.04
   1  -5  -6   38.22   12.97
   1   5  -5   12.65    9.00
   1  -5  -5    4.97    5.38
   1  -5  -5    6.43    9.63
   1   5  -4  351.58   19.04
   1  -5  -4  400.61   17.89
   1  -5  -4  343.32   20.75
   1  -5  -3    1.50    3.00
   1   5  -3    0.95    4.01
   1  -5  -3    0.89    6.38
   1   5  -3    2.11    1.75
   1  -5  -2  122.24    8.89
   1   5  -2   97.31    5.75
   1   5  -2  104.08    5.56
   1  -5  -2  110.40    5.44
   1  -5  -2  116.71    7.05
   1  -5  -1  892.59   37.35
  -1  -5   1  884.64   38.37
   1  -5  -1  935.18   39.19
   1   5   0   85.88    7.70
  -1  -5   0   92.45    8.15
   1   5   1   25.47    2.65
   1  -5   1   23.75    2.62
  -1  -5  -1   22.39    7.26
  -1  -5  -2  581.52   29.40
  -1   5  -2  584.03   25.60
  -1  -5  -3   12.73    8.62
  -1  -5  -4    0.18    9.35
  -1  -5  -5   13.37   11.61
  -1   5  -5   11.71    8.99
  -1  -5  -6   96.41   15.38
  -1   5  -6   27.32   15.43
  -1  -5  -7    8.10   14.25
   1  -5   7   -4.67    5.83
  -1   5  -7   -9.05   17.82
  -1   5  -8  346.66   27.97
   1  -5   8  370.64   19.51
   1  -5   9  291.13   16.15
  -1   5  -9  282.74   16.10
  -1  -5  -9  289.03   13.78
  -1  -5 -10   -3.85   13.87
   1  -5  10    4.04    4.55
  -1   5 -10   12.89    8.05
  -1  -5 -10    4.71    4.07
  -1  -5 -10    5.85    7.05
  -1  -5 -11   10.09   15.00
  -1   5 -11   28.73    7.30
  -1  -5 -11    9.98    8.30
  -1   5 -11    1.30   10.42
  -1  -5 -11   17.60    4.47
  -1   5 -11   29.77    8.70
  -1  -5 -12   52.67   16.78
  -1  -5 -12   54.53    7.69
  -1   5 -12   31.44    8.46
  -1  -5 -12   42.20   10.08
  -1   5 -12   20.61   11.41
  -1  -5 -12   58.77    5.39
  -1   5 -12   49.77    8.99
  -1   5 -12   77.75   19.62
  -1  -5 -12   62.97   11.70
  -1   5 -13   17.16   17.65
  -1  -5 -13    7.58   10.61
  -1  -5 -13    8.83   14.94
  -1   5 -13   12.06    7.67
  -1  -5 -13    4.74    4.17
  -1   5 -13   -0.72    7.81
  -1  -5 -13   -4.67   10.28
  -1  -5 -14   32.08   11.43
  -1   5 -14   35.47   17.90
  -1  -5 -14   23.09   14.13
  -1  -5 -14   11.18   10.72
  -1   5 -14   11.04    8.48
  -1  -5 -14   15.71    4.27
  -1   5 -14   21.83    6.95
   1   5  15  336.43   18.79
  -1   5 -15  472.77   19.95
  -1  -5 -15  467.16   18.64
  -1   5 -15  270.26   21.02
  -1  -5 -15  394.91   23.63
  -1  -5 -16   13.47   10.29
   1  -5  16   15.58    5.14
  -1   5 -16    1.43    8.05
  -1  -5 -16   19.33    3.75
  -1   5 -16   14.75    5.64
   1   5  16   24.19    5.02
   1  -5  17   12.56    4.49
  -1  -5 -17   12.40    3.19
  -1   5 -17    5.03    4.53
   1  -5  18   19.32    3.99
  -1   5 -18   20.62    6.77
   1  -5  18   19.11    4.01
  -1   5 -19   15.33    4.47
   1  -5  19   15.70    3.12
  -1  -6  20    0.53    2.16
   1   6 -19    2.85    4.76
  -1  -6  19   -0.35    3.07
   1   6 -18    8.92    6.78
  -1  -6  18   15.95    3.95
  -1  -6  17   21.14    4.72
  -1   6  17   14.67    4.41
   1  -6 -17   15.16    6.39
   1   6 -17   12.32    9.51
   1   6 -17   12.57    9.08
   1  -6 -17   10.57    6.05
   1   6 -16   49.40   11.77
   1  -6 -16   45.81    7.69
   1  -6 -16   15.65    7.01
   1   6 -16   12.63   10.19
  -1  -6  16   41.08    5.44
   1  -6 -16   35.65    4.03
   1   6 -16   31.69    6.19
   1  -6 -15  195.13   16.24
  -1  -6  15  209.14   11.68
   1  -6 -15  323.22   17.99
   1   6 -15  293.88   23.59
   1  -6 -15  255.82   11.10
   1   6 -15  254.92   12.86
   1   6 -15  166.90   15.93
   1  -6 -15  201.33   16.02
   1  -6 -15  124.80   12.89
   1  -6 -14    8.50    9.95
   1   6 -14   14.95   17.31
   1  -6 -14    2.02   11.01
   1   6 -14    0.15    9.73
   1  -6 -14    9.20    3.75
   1   6 -14   11.57    6.85
   1  -6 -13    7.24    6.91
   1   6 -13   -3.14    9.47
   1  -6 -13    2.64   10.54
   1   6 -13    8.00    7.51
   1  -6 -13   10.11    3.95
   1   6 -13   -4.08   18.14
   1  -6 -13    0.55    9.94
   1  -6 -13   27.98   14.19
   1  -6 -12  256.23   16.29
   1   6 -12  248.33   23.29
   1   6 -12  209.65   12.40
   1  -6 -12  200.37   10.00
   1   6 -12  149.58   13.81
   1  -6 -12  165.24   14.14
   1  -6 -12  235.98   20.80
   1  -6 -12  180.90   13.54
   1  -6 -11    1.37    8.32
   1   6 -11   11.76    7.65
   1   6 -11   16.30   15.69
   1  -6 -11    7.52    7.68
   1  -6 -11   15.52   12.33
   1  -6 -11   19.61    8.21
   1  -6 -11    8.72    3.29
   1   6 -11   17.55    6.72
   1   6 -10   -0.50   13.25
   1  -6 -10    6.27    6.82
  -1  -6  10    1.72    3.89
   1  -6 -10    2.39    2.96
   1   6 -10   -0.11    6.26
   1   6  -9  721.56   33.59
   1  -6  -9  624.09   28.08
  -1  -6   9  429.70   26.10
   1   6  -9  617.88   25.83
   1  -6  -9  534.68   24.25
   1  -6  -8  507.51   25.35
   1   6  -8  613.03   30.68
   1   6  -8  540.09   22.06
   1  -6  -8  450.22   29.62
  -1  -6   8  429.60   24.56
   1  -6  -8  456.91   22.23
   1   6  -8  538.30   23.68
   1  -6  -7   23.51    6.80
   1   6  -7   33.59   13.24
   1  -6  -7   -0.21   11.41
   1   6  -7   12.57    2.40
   1  -6  -6  166.23   11.20
   1  -6  -6  144.76   15.23
   1   6  -6  161.02    7.79
   1  -6  -5    4.25    5.38
   1   6  -5    0.09    9.43
   1  -6  -5   -4.75    9.87
   1   6  -4    4.15    5.75
   1  -6  -4    2.94    3.92
   1  -6  -4    3.17    7.98
   1   6  -3   15.57    3.75
   1  -6  -3   17.00    3.00
   1  -6  -3   12.77    6.32
   1   6  -3   16.53    2.51
   1   6  -2  469.60   21.67
   1  -6  -2  597.06   21.80
   1  -6  -2  629.97   24.76
   1   6  -2  440.58   22.37
   1   6  -2  400.66   22.22
   1   6  -1   34.29    5.16
  -1  -6   1   47.80    4.25
   1   6   0  598.08   31.12
  -1  -6   0  753.94   31.49
   1  -6   1  454.16   15.33
  -1  -6  -1  383.25   19.07
  -1   6  -2    0.43    2.78
  -1  -6  -2   -1.42    7.30
   1   6   2    9.54    4.18
  -1   6  -3    9.53    1.73
  -1  -6  -3    4.26    8.58
  -1  -6  -4  712.03   37.12
  -1   6  -5   13.54    9.27
  -1  -6  -5   23.89   12.40
  -1   6  -6   -0.65   13.78
  -1  -6  -6   16.70   13.54
  -1   6  -6   -1.15    2.33
  -1  -6  -7 1155.20   50.90
   1  -6   7 1256.40   54.57
  -1  -6  -7 1266.07   59.51
  -1  -6  -8  261.00   12.73
  -1   6  -8  303.35   15.56
   1  -6   8  269.41   15.95
  -1  -6  -8  249.11   22.09
   1  -6   9    9.33    4.90
  -1  -6  -9   10.75    3.51
  -1   6  -9   22.33    7.96
  -1  -6 -10    2.23    3.53
  -1   6 -10   10.51    7.85
  -1   6 -10    6.81    6.26
   1  -6  10    6.10    4.93
  -1   6 -11   12.64    8.13
  -1  -6 -11   11.60    4.13
  -1   6 -11    6.47    7.41
  -1  -6 -11    5.61    8.80
   1  -6  11   11.53    5.44
  -1  -6 -11   11.59   14.84
  -1   6 -11   31.67   17.19
  -1  -6 -11   19.74    9.61
  -1   6 -12   24.25    7.92
  -1  -6 -12    3.18    4.05
  -1   6 -12    3.82    8.06
  -1  -6 -12    3.69    9.72
  -1  -6 -12   11.08    7.40
  -1  -6 -12    5.13   13.97
   1   6  12   36.80   12.48
  -1   6 -12   30.79   18.40
  -1  -6 -12   14.83   10.14
  -1  -6 -13   36.77    4.42
  -1   6 -13   49.96    7.63
  -1   6 -13   22.99    8.67
  -1  -6 -13   25.68   10.66
   1   6  13   29.72   10.58
  -1  -6 -13   50.91   15.11
  -1   6 -13   31.97   17.52
  -1  -6 -13   40.32   10.89
  -1   6 -14   26.77   17.01
  -1  -6 -14   26.23   10.43
   1  -6  14   13.38    5.08
  -1  -6 -14   10.88   10.44
  -1   6 -14    4.51    8.44
  -1  -6 -14   12.43    3.81
  -1   6 -14   19.79    6.66
  -1  -6 -14   35.25   13.61
  -1   6 -15    6.06    5.70
  -1  -6 -15    1.52    3.37
  -1  -6 -15   17.07   10.68
  -1   6 -15   -4.07    8.61
   1  -6  15    9.65    4.91
   1  -6  16  117.15    7.72
  -1   6 -16  122.30    7.88
  -1  -6 -16  132.52    6.48
  -1   6 -17   36.92    8.33
   1  -6  17   46.11    5.04
   1   6  17   30.40    4.30
  -1   6 -17   52.67    4.87
   1  -6  18   -0.77    3.40
  -1   6 -18   -1.01    5.47
   1  -6  18    0.78    3.51
   1  -6  19    4.91    2.65
   1  -6  19   10.71    1.98
  -1   6 -19    9.96    3.06
  -1  -7  19   -0.09    2.66
   1   7 -19    2.33    3.37
  -1  -7  18    4.63    3.48
   1   7 -18    0.40    5.53
   1   7 -17   22.66    8.21
  -1   7  17   21.59    4.68
   1  -7 -17   18.41    5.90
  -1  -7  17   37.05    4.72
   1   7 -16   40.14   10.60
   1  -7 -16   35.04    7.32
  -1  -7  16   73.16    5.99
   1  -7 -16   62.53    7.20
   1   7 -16   68.91   10.57
   1   7 -15   -8.38   10.33
   1  -7 -15    3.81    7.04
   1  -7 -15   -4.83   10.19
   1  -7 -15   -0.76    3.05
   1   7 -15    0.05    5.55
   1  -7 -15    8.78    9.37
  -1  -7  15    3.74    4.65
  -1  -7  14  105.18    8.06
   1  -7 -14   97.85   12.90
   1   7 -14   84.68   12.40
   1  -7 -14  168.88   13.27
   1   7 -14  183.57   20.15
   1   7 -14  154.11    9.47
   1  -7 -14  137.55    7.19
   1  -7 -13   38.28   13.87
   1  -7 -13   22.99    7.35
   1  -7 -13   25.66   10.49
   1   7 -13   22.71    9.81
   1   7 -13   13.97   16.72
   1  -7 -13   20.23    9.27
  -1  -7  13   10.05    4.65
   1   7 -13   14.78    6.61
   1  -7 -13   12.11    3.54
   1  -7 -12    8.86    8.67
   1   7 -12   10.82   16.59
   1  -7 -12    5.47    3.26
   1   7 -12   10.29    6.80
   1  -7 -12   15.73    8.12
   1  -7 -12    9.61   12.58
   1   7 -12    6.51    9.07
   1  -7 -12   13.63    9.97
   1   7 -11   61.52   15.89
   1  -7 -11   47.98    8.99
   1  -7 -11   41.63    3.89
   1   7 -11   54.58    7.16
   1  -7 -11   48.91    9.50
  -1  -7  11   26.04    5.55
   1   7 -11   28.47    9.16
   1   7 -10    7.44   13.05
   1  -7 -10    1.64    6.65
   1   7 -10    4.42    5.70
   1  -7 -10    0.57    2.63
  -1  -7  10    4.79    4.25
   1   7 -10    5.27    6.84
   1  -7  -9    0.22    6.17
   1   7  -9   -2.04   12.66
   1  -7  -9   -1.03    2.60
   1   7  -9   -4.94    5.50
   1  -7  -9   -0.25    9.72
  -1  -7   9    0.88    4.34
   1  -7  -8  189.72   11.41
   1   7  -8  241.14   16.72
   1  -7  -8  157.87    7.96
   1   7  -8  201.39    9.94
  -1  -7   8  126.74   10.72
   1   7  -8  160.86    7.82
   1  -7  -8  172.26   15.83
   1  -7  -7  281.97   15.82
   1   7  -7  286.76   13.25
   1  -7  -7  266.74   20.04
   1  -7  -6   28.16    6.21
   1   7  -6   24.18   10.61
   1  -7  -6   34.43   11.04
   1   7  -6   30.37    2.93
   1   7  -5   73.38   10.16
   1  -7  -5   84.04    7.20
   1   7  -5   79.74    4.82
   1   7  -5   77.30    4.64
   1  -7  -5   83.53   12.19
   1  -7  -4 2563.61  108.75
   1   7  -4 2458.41  109.13
   1  -7  -4 2576.96  111.91
   1   7  -3    2.22    3.18
   1  -7  -3    3.18    2.75
   1  -7  -3    3.92    5.16
   1   7  -3    0.50    6.42
   1  -7  -3    3.93    7.33
   1   7  -3    1.21    2.88
   1  -7  -2    1.35    5.55
   1   7  -2    2.43    3.62
   1   7  -1  380.79   18.95
   1   7   0  531.34   29.21
  -1  -7   0  683.42   28.78
  -1  -7  -1    2.16    6.36
  -1   7  -1   10.87    5.79
   1   7   2  254.70   11.68
   1  -7   2  290.91   11.78
  -1   7  -2  197.58   12.21
  -1  -7  -2  225.62   15.80
  -1   7  -3    4.03    2.45
  -1  -7  -3   26.52   10.26
  -1  -7  -4   11.08   11.52
  -1  -7  -5  263.39   21.20
  -1   7  -5  295.90   13.23
  -1  -7  -6   29.73   12.84
  -1   7  -6   28.90    2.97
  -1   7  -7    3.12    2.04
  -1  -7  -7   -5.15   12.10
  -1   7  -7   15.55    7.51
  -1  -7  -7    2.42    3.00
  -1  -7  -8  258.92   21.13
  -1  -7  -8  248.86   12.28
   1  -7   8  254.64   16.05
  -1  -7  -9   73.61    4.93
  -1   7  -9   90.39    8.45
   1  -7   9   63.72    7.56
  -1  -7  -9   61.34   13.65
  -1   7 -10   -0.10    6.75
  -1  -7 -10   18.14    7.89
  -1   7 -10   27.92   15.42
  -1  -7 -10    7.55    3.38
  -1   7 -10   17.08    7.24
   1  -7  10    6.81    5.18
   1  -7  11   14.95    5.90
  -1   7 -11   54.19   18.02
  -1  -7 -11   19.97    8.88
  -1   7 -11    7.56    7.96
  -1  -7 -11   20.00    9.59
  -1   7 -11   50.25    8.12
  -1  -7 -11   20.96    3.88
   1  -7  11   10.04    4.31
   1   7  12  604.56   36.89
  -1  -7 -12  645.17   33.86
  -1   7 -12 1037.22   43.81
  -1  -7 -12  859.99   36.36
   1  -7  12  635.85   31.30
  -1  -7 -12  615.93   33.74
  -1   7 -12  483.89   33.17
  -1  -7 -12  824.58   41.81
  -1  -7 -12  746.87   30.95
  -1   7 -12  855.54   32.74
  -1  -7 -13   24.60    9.99
  -1   7 -13   21.21   17.14
   1  -7  13    3.40    4.92
  -1   7 -13   20.17    7.11
  -1  -7 -13    7.81    3.69
  -1  -7 -13   17.76   13.24
   1   7  13   31.45   11.42
  -1  -7 -13   13.98   10.65
  -1   7 -13   10.82    8.77
  -1   7 -14    3.15   14.90
  -1  -7 -14    5.47    9.05
   1  -7  14    0.10    4.77
  -1  -7 -14   25.11   12.38
  -1   7 -14   -2.25    8.51
  -1  -7 -14    2.10   10.37
  -1   7 -14    1.58    5.80
  -1  -7 -14    5.10    3.21
  -1  -7 -15   66.34   11.12
   1  -7  15   51.47    5.82
  -1  -7 -15   55.36    4.27
  -1   7 -15   59.44    6.16
  -1  -7 -15   35.84   10.88
   1  -7  16   37.37    5.33
   1   7  16   24.47    5.26
  -1  -7 -16   50.09    3.72
  -1   7 -16   47.19    5.24
  -1  -7 -16   30.71    9.17
   1   7  17   -4.24    3.84
  -1   7 -17    0.71    6.47
   1  -7  17   -2.16    4.27
   1  -7  17    3.23    3.95
  -1   7 -18   12.59    4.44
   1  -7  18   15.57    3.49
   1  -7  18   14.18    3.35
   1  -7  19    2.43    2.11
   1  -7  19    2.77    2.21
  -1  -8  19    7.09    2.19
  -1  -8  19    8.28    2.89
  -1   8  18   -0.04    2.97
  -1  -8  18    4.70    3.19
  -1  -8  18   -3.48    3.72
   1  -8 -17    9.02    5.17
   1   8 -17    0.12    6.21
  -1  -8  17    3.47    3.89
  -1   8  17    2.78    4.30
  -1  -8  16    9.48    4.57
   1   8 -16   19.19    8.20
   1  -8 -16   11.82    6.28
   1   8 -15   16.78    9.54
   1   8 -15   -7.10    9.83
   1  -8 -15   -4.90   10.44
   1   8 -15    5.54    4.98
  -1  -8  15    3.94    4.56
   1  -8 -14   27.12    6.51
   1   8 -14   10.76   10.45
   1  -8 -14   24.53   10.92
  -1  -8  14   32.44    5.18
   1  -8 -14   52.53   15.04
   1  -8 -14   34.29    3.55
   1   8 -14   41.99    6.07
   1   8 -14   48.87   14.88
   1   8 -13   74.72   16.56
   1  -8 -13   59.31    9.77
  -1  -8  13   35.17    5.65
   1  -8 -13   48.28   11.56
   1   8 -13   54.18   10.92
   1  -8 -13   50.19    4.20
   1   8 -13   57.71    7.19
   1  -8 -13   48.46    8.82
   1   8 -12 1439.14   51.84
   1  -8 -12 1156.41   45.27
  -1  -8  12  830.76   41.19
   1   8 -12  687.53   43.73
   1  -8 -12  852.16   43.59
   1  -8 -12  934.41   40.66
   1   8 -12 1183.68   42.15
   1  -8 -12  805.78   43.98
   1   8 -11    7.53    8.97
   1  -8 -11   27.65    7.82
   1   8 -11   33.13   14.32
  -1  -8  11   17.73    4.14
   1   8 -11   22.90    6.11
   1  -8 -11   18.98    3.11
  -1  -8  10    1.99    4.68
   1  -8 -10    4.14   10.57
   1   8 -10   -2.44   11.93
   1  -8 -10    5.54    6.57
   1   8 -10   -0.24    7.89
  -1  -8  10   -3.24    3.53
   1   8 -10    3.56    5.08
   1  -8 -10    1.30    2.47
   1  -8  -9   71.58    7.68
   1   8  -9   88.30   12.58
   1  -8  -9   87.46   12.31
   1   8  -9   49.22    8.20
  -1  -8   9   43.54    6.97
   1   8  -9   80.51    6.21
   1  -8  -8  100.85    8.14
   1   8  -8  130.29   12.78
   1   8  -8  107.99    6.39
   1   8  -8   83.84    4.84
   1  -8  -8  109.19   12.35
   1  -8  -7    6.61    9.20
   1  -8  -7    2.44    5.10
   1   8  -7    1.54    8.79
   1   8  -7   -1.62    2.34
   1   8  -6  644.21   28.04
   1  -8  -6  629.54   26.27
   1  -8  -6  617.07   30.63
   1   8  -5  305.34   14.70
   1  -8  -5  307.12   13.34
   1  -8  -5  312.17   18.22
   1   8  -5  260.96   11.99
   1   8  -4    2.48    4.69
   1  -8  -4    1.79    3.60
   1  -8  -4   -9.91    9.29
   1   8  -4    4.51    9.48
   1  -8  -4   -4.82    7.32
   1   8  -4    3.73    2.82
   1   8  -3  208.57   11.18
   1   8  -3  232.91    9.87
   1   8  -2   47.43    5.93
   1   8  -1    2.54    6.48
   1   8   0  206.67   15.71
  -1  -8   0  283.81   13.95
  -1   8  -1   11.15    7.02
  -1  -8  -1    0.38    6.75
  -1   8  -2   94.22    7.28
   1  -8   2   96.85    4.56
  -1  -8  -2  110.78   11.44
  -1   8  -3  236.92   13.21
  -1   8  -3  304.40   14.50
   1  -8   3  345.12   13.79
  -1  -8  -3  285.90   13.49
  -1  -8  -3  253.91   18.95
  -1  -8  -4 3483.53  177.99
   1   8   4 4349.48  175.57
  -1   8  -5   -1.48    2.53
  -1  -8  -5    6.42   11.88
  -1   8  -6   -0.05    2.34
  -1  -8  -6    6.23   11.14
  -1   8  -7   77.66    4.49
  -1  -8  -7   63.17   12.75
  -1  -8  -8   48.84    5.54
   1  -8   8   52.13    8.06
  -1  -8  -8   63.63   12.50
  -1   8  -9    0.21    6.45
   1  -8   9    4.52    3.40
  -1  -8  -9    9.94    2.82
  -1   8  -9   14.14    6.46
  -1  -8  -9   15.37    6.73
  -1   8  -9   23.04   12.85
  -1  -8  -9    5.74   11.35
   1  -8   9    3.64    5.61
   1  -8  10  168.06   13.85
  -1   8 -10  146.44   13.51
   1  -8  10  191.41   11.09
  -1  -8 -10  234.81   20.63
  -1   8 -10  334.23   21.71
  -1  -8 -10  244.40   14.70
  -1  -8 -10  231.18   10.45
  -1   8 -10  285.32   12.99
  -1  -8 -11  100.09   12.01
  -1   8 -11   67.61   10.65
  -1   8 -11  156.82    9.50
  -1  -8 -11  119.56    6.49
   1  -8  11   90.32    7.34
   1  -8  11   93.58    9.87
   1   8  11  169.32   18.44
  -1  -8 -11  150.23   11.77
  -1   8 -11  164.65   18.88
  -1   8 -12   31.74    8.89
  -1  -8 -12   34.54   10.84
  -1  -8 -12   17.91    3.60
  -1   8 -12   27.21    6.65
   1  -8  12   24.62    5.17
  -1  -8 -12   25.32    9.11
  -1   8 -12   14.07   15.84
  -1  -8 -12   38.47    8.72
   1   8  12   43.16   13.63
   1   8  13  127.68   14.69
  -1  -8 -13  121.50   10.60
  -1  -8 -13  128.08   13.49
  -1   8 -13   78.01   11.57
   1  -8  13  139.30    8.85
  -1   8 -13  177.40    9.51
  -1  -8 -13  144.94    7.48
  -1   8 -13  204.26   19.55
  -1  -8 -13  178.83   17.44
  -1  -8 -14   12.36   10.29
  -1  -8 -14   23.51    3.17
  -1   8 -14   28.25    5.40
   1  -8  14   17.25    5.02
  -1  -8 -15    2.09    2.56
   1  -8  15   -0.23    4.63
  -1  -8 -15   -7.40   10.12
   1  -8  16   22.27    4.52
  -1   8 -16   16.12    7.10
   1   8  16    5.30    4.98
   1  -8  17    3.99    3.57
  -1   8 -17    4.69    4.84
   1   8  17    1.49    3.66
   1  -8  18   -1.99    2.89
   1  -8  19    8.53    1.84
  -1  -9  19    4.71    2.41
  -1   9  18    1.58    2.85
  -1  -9  18   -1.48    3.25
  -1  -9  18   -0.74    2.80
  -1  -9  17   77.09    5.12
  -1  -9  17   68.71    5.47
  -1  -9  16    2.66    4.10
   1  -9 -16    2.58    4.45
   1  -9 -16   -6.41    9.14
   1  -9 -16    7.22    5.75
  -1  -9  15    1.10    4.47
   1  -9 -15  -13.18   10.27
   1  -9 -14   59.61   11.10
  -1  -9  14   58.21    5.80
   1  -9 -13  101.17    8.48
   1  -9 -13  118.95   10.94
  -1  -9  13  127.43    8.29
   1  -9 -13  121.45   13.37
   1   9 -13   97.57   12.74
   1   9 -12    4.72   12.81
   1  -9 -12   24.29    8.81
   1  -9 -12   13.15   10.71
   1   9 -12   17.65   10.14
   1   9 -12    4.45    5.43
  -1  -9  12    6.85    4.55
   1  -9 -11   40.00   12.38
  -1  -9  11   27.73    4.76
   1   9 -11   53.35   12.99
   1   9 -11   39.81    5.78
   1  -9 -10   60.40   12.22
  -1  -9  10   38.53    6.73
  -1  -9  10   47.76    4.93
   1   9 -10   38.56    9.65
   1   9 -10   58.32    5.72
   1   9  -9   32.90    4.46
  -1  -9   9   21.11    6.20
   1  -9  -9   31.79   10.22
   1   9  -9   31.15    9.64
  -1  -9   9   25.11    3.70
   1  -9  -9   15.84    5.29
   1   9  -9   22.41    7.90
   1   9  -9   18.58    2.79
   1  -9  -8    5.63    4.51
   1  -9  -8    6.15    5.00
   1   9  -8    3.09    7.95
   1  -9  -8   17.05    8.94
   1   9  -8    4.73    2.27
   1   9  -7  177.83   11.04
   1  -9  -7  170.51   13.56
   1  -9  -6   33.64    8.02
   1   9  -6   45.35    6.32
   1   9  -6   32.82    3.18
   1  -9  -5  193.91   11.00
   1   9  -5  238.56    9.54
  -1   9   5  139.82    7.40
   1   9  -5  147.69    7.89
   1  -9  -5  232.67   14.55
   1   9  -4  895.54   40.68
   1   9  -4  904.52   41.35
   1   9  -3   28.34    3.23
   1   9  -3   26.37    4.77
   1  -9  -3   39.04    8.38
   1   9  -2    7.74    2.85
   1   9  -2   18.45    5.68
   1   9  -1  782.41   36.64
   1   9   0    8.15    3.79
   1   9   0   25.97    9.80
  -1   9   0   31.88   11.54
  -1  -9   0   17.32    6.01
   1   9   1   12.37    3.05
  -1   9  -1    9.82    8.39
  -1   9  -2  533.52   25.07
  -1  -9  -2  798.40   29.84
   1   9   2  561.10   25.11
  -1   9  -2  618.01   26.75
   1   9   2  881.15   33.53
  -1   9  -3  258.83   12.40
   1   9   3  272.66   12.34
  -1   9  -3  279.18   13.06
   1  -9   4   10.94    4.12
  -1   9  -4    7.82    5.28
  -1  -9  -4    8.86    9.55
  -1  -9  -5  219.25   18.09
  -1   9  -5  242.25   11.58
  -1   9  -6  125.02    6.56
  -1  -9  -6  135.47   13.50
  -1   9  -7    3.99    2.13
  -1  -9  -7    6.32    9.75
  -1   9  -7   15.88    8.78
  -1  -9  -8   11.35    5.72
  -1   9  -8   19.32   10.37
  -1  -9  -8   -3.97    4.99
   1  -9   8    5.79    3.43
  -1  -9  -8    3.47   10.41
   1  -9   8    3.58    6.43
  -1   9  -9  190.15   15.48
  -1   9  -9  164.65    8.28
  -1  -9  -9  113.39   15.26
   1  -9   9   90.28    6.95
   1  -9   9   89.95   10.20
  -1   9 -10    8.93   12.46
   1  -9  10    2.85    4.28
   1  -9  10    7.48    6.31
  -1  -9 -10    8.26   11.91
  -1   9 -10   14.42    5.48
  -1  -9 -11   90.30   14.99
   1  -9  11   89.25    7.37
   1   9  11  113.73   17.53
   1  -9  11   81.53    9.80
  -1  -9 -12  571.54   32.25
   1  -9  12  583.05   29.61
   1   9  12  667.16   36.24
  -1  -9 -12  555.78   32.13
   1  -9  13   18.25    4.91
  -1  -9 -13   29.95    7.02
   1   9  13   29.55   11.07
  -1  -9 -13   18.63   10.66
  -1   9 -13   33.55    5.14
  -1  -9 -14   -9.50   10.27
   1  -9  14    1.00    4.42
  -1  -9 -15   89.78   11.49
   1  -9  15   90.56    6.79
   1  -9  15   97.77    6.98
  -1  -9 -15  118.45   10.94
   1  -9  16   10.15    4.08
   1   9  16    4.04    4.82
   1  -9  17    5.01    3.29
   1   9  17    4.93    3.65
   1  -9  18   19.01    2.74
  -1 -10  19    2.14    1.72
  -1 -10  18   16.29    2.33
  -1 -10  18   15.11    3.05
  -1 -10  17   18.21    3.43
  -1  10  17   13.67    4.07
  -1 -10  17   16.08    3.86
   1 -10 -16   17.70    8.87
   1 -10 -16   12.33    5.44
   1 -10 -16    6.07    4.59
  -1 -10  16   20.32    4.18
  -1 -10  16   20.54    4.53
   1 -10 -15   83.40   11.26
  -1 -10  15   94.89    6.61
   1 -10 -14   -2.30    9.99
  -1 -10  14    0.05    4.37
   1 -10 -13   38.74   11.06
   1 -10 -13   59.11    8.38
  -1 -10  13   38.88    5.28
   1 -10 -12   89.40   10.34
  -1 -10  12   63.97    6.10
  -1 -10  11    0.94    4.47
   1 -10 -11    8.57   11.21
  -1 -10  10    0.67    4.01
  -1 -10  10    3.57    5.55
   1 -10 -10    6.14   10.72
   1 -10 -10    8.96    5.37
   1  10  -9  744.15   33.69
  -1 -10   9  786.24   34.22
  -1 -10   9  670.52   37.81
  -1 -10   8   60.97    4.75
   1 -10  -8   67.70   10.95
   1  10  -8   49.06    3.86
   1 -10  -7   15.12    8.05
  -1  10   7   10.05    1.92
   1  10  -7    7.99    2.52
   1  10  -6   81.70    4.80
  -1  10   6   75.33    4.29
   1  10  -5  209.71    9.74
  -1  10   5  190.21    9.30
   1  10  -4    9.23    3.75
   1  10  -4    6.32    2.87
   1  10  -3   44.14    5.30
   1  10  -3   44.68    3.65
  -1  10   3   43.40    3.56
   1  10  -2  123.07    8.55
   1  10  -2  113.48    6.08
   1  10  -1   23.58    7.53
   1  10   0   87.47   10.52
  -1  10   0   70.38    4.39
  -1  10  -1  746.31   31.77
   1  10   1  816.91   34.78
   1  10   1  709.12   29.00
  -1  10  -2   13.14    4.92
  -1 -10  -2    5.81    6.82
  -1  10  -2    4.25    2.62
   1  10   2    2.35    2.63
  -1  10  -3  120.86    7.09
   1  10   3  114.65    6.19
  -1  10  -3  121.20    6.35
   1  10   4  180.62    8.82
  -1 -10  -4  266.61   15.06
  -1 -10  -5   10.12    8.20
  -1  10  -5    7.93    2.49
   1  10   5   11.73    2.17
  -1 -10  -6   -4.51    8.81
  -1  10  -6    1.68    2.27
  -1  10  -7  757.14   33.90
  -1 -10  -7  713.05   34.64
   1 -10   8   10.17    3.92
  -1  10  -8    6.97    2.51
   1 -10   8    5.68    7.11
  -1 -10  -8   13.47    5.48
   1  10   9   67.61   17.78
  -1 -10  -9   56.37   12.07
   1 -10   9   37.79    8.58
   1 -10   9   45.18    5.05
   1 -10  10   17.56    4.71
   1 -10  10    9.69    6.61
  -1 -10 -10   37.32   11.48
   1  10  10   44.42   15.85
  -1 -10 -11  238.67   17.87
   1 -10  11  137.49   12.21
   1  10  11  227.05   18.82
   1 -10  11  146.01    9.22
   1 -10  12    4.80    4.63
  -1 -10 -12    7.46   11.00
  -1 -10 -12   19.13    8.14
   1  10  12   11.66   11.95
  -1 -10 -12    0.94   10.06
  -1 -10 -13   23.52   10.26
   1 -10  13   19.26    4.85
  -1 -10 -14   14.25   10.14
   1 -10  14   17.43    4.66
   1 -10  14   21.62    4.91
   1 -10  15    3.70    4.57
   1 -10  15    7.63    4.19
   1 -10  16   25.79    4.26
   1  10  16   14.11    4.77
   1 -10  16   27.17    4.12
   1 -10  17   30.23    3.69
   1  10  17   21.09    3.71
   1 -10  17   28.43    3.34
   1 -10  18   -0.55    1.70
  -1  11  18   -0.86    2.21
  -1 -11  18    1.25    2.38
  -1 -11  17   89.61    4.97
  -1 -11  17   99.72    5.51
  -1 -11  16   59.13    4.54
  -1 -11  16   58.84    4.84
   1 -11 -16   54.59    8.60
   1 -11 -16   40.98    5.44
   1 -11 -15   -2.80    9.02
  -1 -11  15    5.21    4.37
  -1 -11  15    0.08    3.87
   1 -11 -14   -3.23    9.91
  -1 -11  14    2.97    4.17
  -1 -11  14   -4.73    4.62
  -1 -11  13    7.57    4.33
  -1  11  13   25.63   12.32
   1 -11 -13   11.63    6.58
   1 -11 -12   19.43    7.84
  -1 -11  12    5.39    4.33
   1 -11 -11    2.32    4.78
  -1 -11  11    3.60    4.32
   1 -11 -10   32.50    5.95
  -1 -11  10   24.97    4.72
  -1 -11   9   12.23    4.08
  -1 -11   9    5.59    6.80
   1  11  -9    2.26    2.94
  -1 -11   8   82.10    5.75
   1  11  -8   63.29    4.72
  -1 -11   7  327.71   14.90
   1  11  -7  289.01   14.45
   1  11  -6   -2.62    2.69
  -1  11   6    0.52    1.95
   1  11  -5   19.51    3.04
  -1  11   5   24.48    2.57
   1  11  -4  113.87    6.25
  -1  11   4  119.66    6.13
   1  11  -3    0.39    3.84
   1  11  -3    2.46    2.50
  -1  11   3    2.91    3.16
   1  11  -2    2.43    4.99
   1  11  -2    1.20    2.51
   1  11  -1 1572.97   66.25
   1  11  -1 1396.62   63.43
  -1  11   0   62.06   10.40
   1  11   0   48.31   10.36
  -1  11   0   51.72    3.70
   1  11   1   36.95   11.17
  -1  11  -1   30.02    7.22
  -1  11  -1   30.00    2.99
   1  11   1   36.62    3.86
  -1  11  -2    7.03    4.43
  -1 -11  -2   10.60    6.11
   1  11   2   16.42   11.25
   1  11   2    5.41    2.62
  -1  11  -2    3.54    2.41
   1  11   3   55.54   12.81
   1  11   3   26.36    2.91
  -1 -11  -3   43.19    7.43
  -1  11  -3   20.71    2.85
  -1 -11  -4    7.15    6.72
   1  11   4    7.81    2.19
  -1 -11  -5    3.94    3.87
  -1 -11  -5    6.26    7.22
  -1  11  -5    2.73    2.38
   1  11   5    4.10    2.09
   1  11   6   27.11    2.75
  -1  11  -6   25.80    3.09
   1 -11   6   36.86    4.18
  -1 -11  -6   20.03    4.83
   1 -11   6   32.30    3.96
  -1  11  -7    1.75    2.66
   1  11   7    2.65    2.27
   1 -11   7    7.06    3.71
  -1 -11  -7   -0.28    4.98
  -1 -11  -7    4.13    8.88
   1 -11   7    5.67    3.79
  -1  11  -8   72.90    5.03
   1 -11   8  102.87    6.34
  -1 -11  -8   79.43    7.29
   1 -11   8   87.85    6.20
   1 -11   8   86.32   11.07
   1 -11   9  338.12   16.69
   1 -11   9  329.46   16.49
   1  11   9  504.47   28.01
   1 -11   9  311.81   21.42
  -1 -11  -9  548.18   25.21
   1 -11  10    1.68    4.39
   1  11  10   25.58   14.72
   1 -11  10    4.21    6.57
  -1 -11 -10   11.43   10.23
   1 -11  10    8.34    4.62
   1 -11  11   -5.57    4.93
  -1 -11 -11    7.67    9.93
   1 -11  11    9.22    4.75
  -1 -11 -12  105.49   11.68
   1 -11  12   54.05    5.71
  -1 -11 -12  119.42   13.03
   1  11  12   48.78    3.75
   1 -11  12   59.16    5.91
  -1 -11 -12  113.40    9.72
   1  11  12   92.45   13.77
   1 -11  13    1.04    4.35
   1 -11  13   -0.20    4.73
  -1 -11 -13    3.33    9.69
   1 -11  14    3.58    4.24
  -1 -11 -14    5.56    9.46
   1 -11  14   -1.52    4.47
  -1 -11 -15  125.49   11.19
   1 -11  15  136.51    7.95
   1 -11  15  138.41    7.85
   1  11  16    6.51    4.30
   1 -11  16   18.24    3.76
   1 -11  16   12.44    3.38
   1  11  17    3.93    3.01
   1 -11  17    6.16    2.79
   1 -11  17    5.24    2.37
   1 -11  18    3.58    1.52
  -1 -12  18    0.27    1.69
  -1 -12  17    1.43    2.74
  -1  12  17   -3.13    3.17
  -1 -12  16   33.88    3.44
   1 -12 -16   36.19    7.32
   1 -12 -16   21.06    4.26
  -1 -12  16   34.80    3.92
  -1 -12  15   65.94    5.04
   1 -12 -15   49.49    9.12
  -1 -12  15   62.17    5.30
  -1 -12  14    3.59    4.30
  -1 -12  14    0.47    3.97
  -1 -12  13   -2.08    4.49
  -1 -12  13   -5.62    4.48
  -1 -12  12  222.53   12.38
   1 -12 -12  377.74   16.70
  -1  12  12  382.35   22.21
  -1 -12  12  224.52   12.57
  -1 -12  11   24.11    4.83
   1 -12 -11   25.16    5.21
  -1 -12  11   25.15    4.75
   1 -12 -10    6.73    5.51
  -1 -12  10    4.93    4.09
  -1 -12  10    2.69    4.10
  -1 -12   9  157.17   13.87
  -1 -12   9  175.13    9.31
   1  12  -9  162.28    8.69
  -1 -12   8   95.34    6.13
  -1 -12   8   82.07    5.80
   1  12  -8   75.62    5.21
  -1 -12   7    9.69    3.92
  -1 -12   7    6.21    3.56
   1  12  -7    3.01    3.14
  -1 -12   6   41.22    4.48
  -1 -12   6   39.73    3.99
   1  12  -6   39.64    3.99
  -1  12   5   96.81    5.35
   1  12  -5   92.08    5.61
   1  12  -4    1.23    2.66
   1  12  -3  142.30    8.87
   1  12  -3  143.00    7.29
  -1  12   2   10.67   10.42
   1  12  -2    2.76    4.63
   1  12  -2    2.96    2.45
  -1  12   1    5.26    9.11
   1  12  -1    4.24    6.12
   1  12  -1    3.36    2.54
   1  12   0   88.99   10.16
  -1  12   0  111.05   10.64
  -1  12   0   87.26    5.01
   1  12   1  443.38   21.81
  -1  12  -1  389.65   18.27
  -1  12  -2   15.69    4.45
   1  12   2   24.96   10.95
  -1  12  -2   14.29    2.67
   1  12   2   23.32    3.44
   1  12   3   90.44   13.36
   1  12   3   63.78    4.20
  -1  12  -3   57.86    4.20
  -1 -12  -3   85.44    8.18
   1 -12   4  470.22   21.48
  -1 -12  -4  463.16   21.56
   1  12   4  702.08   31.11
   1  12   4  440.92   20.97
  -1 -12  -4  691.20   26.40
   1  12   5   10.03    2.53
  -1  12  -5    9.24    2.87
   1 -12   5    5.97    3.71
  -1 -12  -5    9.73    4.31
  -1 -12  -5   20.57    7.71
   1  12   5   26.11   13.99
   1 -12   5    8.40    3.56
   1  12   6    1.06    2.49
  -1  12  -6   -1.51    2.80
   1 -12   6   -0.67    3.70
  -1 -12  -6   -0.40    4.91
  -1 -12  -6   11.75    8.27
   1 -12   6   -0.99    3.67
  -1  12  -7  270.45   14.24
  -1 -12  -7  496.96   22.36
   1  12   7  311.64   14.22
   1 -12   7  344.22   15.14
  -1 -12  -7  291.72   15.61
   1  12   7  535.64   27.83
   1 -12   7  321.20   14.89
  -1  12  -8   39.57    3.70
   1  12   8   49.11    3.58
   1 -12   8   42.40    5.09
  -1 -12  -8   41.56    6.41
   1 -12   8   48.02    5.11
   1 -12   8   38.86    9.56
   1  12   9    9.43    2.50
   1 -12   9    9.55    4.40
   1 -12   9   10.78    4.38
  -1 -12  -9   13.30    9.48
   1 -12   9   -0.97    7.76
   1 -12  10   88.83    6.59
   1 -12  10   86.14    6.42
  -1 -12 -10   89.56    6.76
   1 -12  10   61.13    9.68
   1  12  10  160.44   17.29
  -1 -12 -10  141.71   13.46
   1  12  10   80.09    4.90
   1 -12  11   13.80    4.78
   1  12  11   19.28    2.62
   1 -12  11   20.50    4.74
   1 -12  12    2.20    4.46
  -1 -12 -12   16.06   10.17
   1 -12  12   12.88    4.56
  -1 -12 -13   62.65   10.69
   1 -12  13   49.85    5.24
   1 -12  13   47.95    5.28
  -1 -12 -14   23.30    9.06
   1 -12  14   20.54    4.41
   1 -12  14   15.83    4.16
  -1 -12 -15    1.24    7.42
   1 -12  15    1.88    3.32
   1  12  15   -4.54    4.85
   1 -12  15    3.46    3.63
   1 -12  16   22.04    3.37
   1 -12  16   23.91    2.99
   1  12  17   25.00    2.88
   1 -12  17   32.48    2.74
  -1  13  17    0.70    2.65
  -1 -13  17   -0.23    2.13
  -1 -13  16    6.13    2.96
   1 -13 -16    1.10    3.16
  -1 -13  15    0.64    2.93
  -1 -13  15   -0.71    3.46
   1 -13 -15   -1.40    7.15
  -1 -13  14   15.61    3.78
  -1 -13  14   15.96    4.05
  -1 -13  13  143.22    7.98
  -1 -13  13  130.80    7.99
  -1 -13  12    0.50    4.12
  -1 -13  12    0.49    4.21
   1 -13 -12   -1.01    4.11
  -1 -13  11   84.35    6.71
   1 -13 -11  174.63   11.04
  -1  13  11  183.40   16.72
  -1 -13  11   87.14    6.66
   1 -13 -11   92.93    7.10
  -1 -13  10    1.82    4.18
  -1 -13  10   10.33    4.31
  -1 -13   9    4.93    4.18
   1  13  -9    0.09    2.62
  -1 -13   9    4.57    3.88
  -1 -13   8   35.76    4.73
   1  13  -8   31.00    3.54
  -1 -13   8   41.30    4.56
   1  13  -7   63.96    4.83
  -1 -13   7   66.12    5.21
  -1 -13   6    6.53    4.04
   1  13  -6    5.16    3.35
  -1 -13   6    5.78    3.47
  -1  13   5  143.48   17.54
   1  13  -5   83.08    5.61
  -1  13   4  931.80   37.63
   1  13  -4  613.84   28.22
   1  13  -3   71.69    6.55
   1  13  -3   76.80    4.92
  -1  13   2   12.35   10.32
   1  13  -2    0.46    5.00
   1  13  -2    0.05    2.58
  -1  13   1   13.79    8.80
   1  13  -1   14.66    6.01
   1  13  -1    8.67    2.72
  -1  13   1   10.37    2.41
   1  13   0   49.94    8.16
  -1  13   0   43.90    8.13
   1  13   0   39.43    3.46
  -1  13   0   37.85    3.17
  -1  13  -1   -2.28    5.47
   1  13   1   -6.51    8.92
  -1  13  -1   -0.39    2.47
   1 -13   2  166.69    8.66
  -1  13  -2  150.87    7.91
   1 -13   3  308.90   14.34
   1 -13   3  275.21   13.91
  -1  13  -3  272.05   13.70
   1  13   4    2.79    2.99
   1 -13   4    1.02    3.78
  -1 -13  -4    3.55    4.23
   1  13   4    3.94   12.71
   1 -13   4   -0.91    3.50
   1  13   5  318.92   14.26
  -1  13  -5  291.96   14.30
   1 -13   5  320.30   14.92
  -1 -13  -5  317.05   15.18
   1 -13   5  285.71   14.46
   1  13   6    1.39    2.67
  -1  13  -6   -3.02    3.15
  -1 -13  -6    8.23    8.27
   1  13   6    5.43   14.30
   1 -13   6   -1.42    4.07
   1 -13   6    0.48    3.85
  -1 -13  -6    1.53    5.20
  -1  13  -7   -4.21    2.85
   1  13   7   -2.19    2.58
   1  13   7    8.47   14.37
  -1 -13  -7    0.39    8.47
   1 -13   7    0.43    4.17
   1 -13   7    0.51    3.93
  -1 -13  -7   -1.59    5.67
   1  13   8   10.44    2.57
  -1  13  -8    7.41    2.71
  -1 -13  -8   13.10    8.75
   1 -13   8    8.45    8.24
   1 -13   8   11.73    4.37
   1 -13   8    9.21    4.26
  -1 -13  -8    8.81    5.66
   1 -13   9   20.67    4.61
   1 -13   9   16.44    7.90
   1  13   9   17.50    2.74
   1 -13   9   21.16    4.51
   1 -13  10    3.61    4.32
   1  13  10   16.49   12.76
   1  13  10    4.14    2.39
   1 -13  10    7.93    4.33
  -1 -13 -10   17.13    4.86
   1 -13  11   93.76    6.86
   1 -13  11   97.87    6.78
   1 -13  12  184.98   10.09
  -1 -13 -12  205.21   14.30
   1 -13  12  187.23   10.05
   1 -13  13    3.95    3.87
  -1 -13 -13   10.58    9.34
   1 -13  13    1.87    3.98
   1 -13  14   -1.72    3.52
   1 -13  14   -1.90    3.82
  -1 -13 -14   -5.47    7.93
   1 -13  15    4.94    2.95
   1  13  15   -4.22    4.25
   1 -13  15   -2.61    3.22
  -1 -13 -15   -1.36    6.54
   1 -13  16    8.56    2.05
   1  13  16    3.49    3.20
   1 -13  16    5.51    2.54
   1 -13  17    0.63    1.40
  -1  14  17    2.90    1.83
  -1  14  16    1.65    3.21
  -1 -14  16    1.20    2.32
   1 -14 -16    0.59    2.43
  -1 -14  15   -2.27    3.02
   1 -14 -15    5.06    3.53
   1 -14 -15   -3.90    6.31
  -1 -14  14    0.64    2.92
  -1 -14  14   -1.67    3.39
  -1 -14  13   20.00    3.79
  -1 -14  13   17.47    3.96
  -1 -14  12  105.63    6.39
  -1 -14  12   89.08    6.31
   1 -14 -12   85.52    6.26
  -1 -14  11   35.54    4.74
  -1 -14  11   33.17    4.62
   1 -14 -11   37.70    5.31
  -1 -14  10   -1.30    4.05
  -1 -14  10   -5.41    4.24
  -1 -14   9   89.49    6.11
  -1 -14   9   78.37    5.76
   1  14  -9   70.59    4.97
  -1 -14   8    6.21    4.04
  -1 -14   8    3.99    3.79
   1  14  -8    2.70    2.76
  -1 -14   7    2.56    3.96
  -1 -14   7   -0.60    3.63
   1  14  -7    0.39    2.91
  -1  14   7   11.67   13.55
  -1 -14   6   52.18    4.69
   1  14  -6   58.33    4.55
  -1  14   5  651.15   30.82
   1  14  -5  450.06   21.16
  -1  14   4   11.76   12.82
   1  14  -4    4.13    3.48
  -1  14   3  313.70   19.67
   1  14  -3  216.26   10.95
  -1  14   2   74.57   11.84
   1  14  -2   61.41    7.11
   1  14  -2   57.71    4.37
  -1  14   2   42.97    3.71
  -1  14   1   -1.45    8.39
   1  14  -1   10.83    6.29
  -1  14   1    6.56    2.50
   1  14  -1    4.44    2.89
  -1  14   0    7.93    6.82
   1  14   0    7.72    7.20
   1  14   0    3.69    2.85
  -1  14   0    3.77    2.53
   1 -14   1    6.19    3.98
   1  14   1   18.22    8.71
  -1  14  -1   17.34    5.85
  -1  14  -1   15.05    2.99
   1 -14   2   -0.04    4.08
   1  14   2   -3.89   10.96
   1 -14   2    8.47    3.41
  -1  14  -2    3.39    2.95
   1 -14   3  224.48   11.19
   1 -14   3  200.42   10.58
  -1  14  -3  218.22   10.51
  -1  14  -4  195.00   10.27
   1 -14   4  213.76   10.93
   1 -14   4  194.33   10.39
  -1  14  -5   32.65    3.74
   1  14   5   39.17    4.10
   1 -14   5   30.14    4.72
  -1 -14  -5   31.46    5.49
   1 -14   5   25.93    4.26
  -1  14  -6   -0.94    2.89
   1  14   6   -0.83    2.95
   1 -14   6   -1.90    4.11
  -1 -14  -6   -6.46    5.26
   1  14   6   -6.00   13.46
   1 -14   6   -2.07    3.90
   1  14   7   63.26    4.21
  -1  14  -7   49.96    4.05
   1 -14   7   60.33    5.41
  -1 -14  -7   52.86    6.57
   1 -14   7   58.37    5.22
   1  14   8   14.87    2.98
  -1  14  -8    3.36    2.63
   1 -14   8    8.07    4.28
  -1 -14  -8    4.89    5.66
   1 -14   8    4.14    4.00
   1 -14   8    0.54    8.07
   1  14   8   21.24   13.51
   1 -14   9    1.33    4.31
   1 -14   9   -1.49    7.44
   1 -14   9    0.98    4.19
   1  14   9   -0.19    2.60
   1 -14  10   55.75    5.56
  -1 -14 -10   70.89    5.93
   1 -14  10   57.82    5.65
   1 -14  11  164.64    8.79
   1 -14  11  157.12    8.64
  -1 -14 -11  138.53    8.31
   1 -14  12    1.62    3.83
   1 -14  12    1.15    3.97
  -1 -14 -13   64.22    9.19
   1 -14  13   57.28    5.00
   1 -14  13   63.75    4.94
  -1 -14 -14   -8.02    6.93
   1 -14  14   -3.60    3.31
   1 -14  14    3.59    2.91
  -1 -14 -15   -7.64    5.65
   1 -14  15    2.87    2.20
   1 -14  15   -3.06    2.66
   1  14  15   -3.65    3.64
   1 -14  16    2.40    1.81
   1  14  16    0.54    2.54
  -1 -15  16   18.78    1.79
  -1  15  16   17.74    2.58
   1 -15 -15   -3.78    5.24
  -1 -15  15    0.42    2.25
  -1 -15  14    3.08    2.89
  -1 -15  13   70.93    4.98
  -1 -15  12    0.52    3.54
   1 -15 -12   -0.52    3.43
  -1 -15  12    5.48    3.45
   1 -15 -11   24.60    4.53
  -1 -15  11   14.12    4.02
  -1 -15  11   23.69    4.08
  -1 -15  10   70.21    5.73
  -1 -15  10   84.40    5.95
  -1 -15   9    6.68    4.08
  -1 -15   9    7.34    3.84
   1 -15  -9   28.60    5.72
  -1  15   9   16.89   12.55
  -1 -15   8   72.65    5.62
   1  15  -8   57.56    4.60
  -1 -15   8   67.51    5.28
   1  15  -7   80.70    5.30
  -1 -15   7   80.03    5.63
  -1  15   6    9.62   11.72
   1  15  -6    1.66    2.99
  -1 -15   6   -2.21    3.52
   1  15  -5   46.86    4.36
  -1  15   5   76.40   13.67
   1  15  -4    2.74    3.60
  -1  15   4   11.36   12.14
   1  15  -3   50.72    4.38
  -1  15   3   45.15    3.82
  -1  15   2    6.37    2.73
   1  15  -2    5.39    3.24
  -1  15   2   -1.46    9.82
   1  15  -1  353.70   15.95
  -1  15   1  320.80   15.71
  -1  15   1  437.48   20.88
   1  15  -1  394.33   19.32
   1  15   0   73.83    4.99
  -1  15   0   65.96    4.73
  -1  15   0   84.73    8.73
   1  15   0   88.73    9.70
   1  15   1    1.03    3.02
  -1  15  -1   -4.27    3.13
   1  15   1    4.75    8.41
   1 -15   2   40.59    5.10
   1 -15   2   47.95    4.64
  -1  15  -2   46.88    4.08
   1 -15   3  257.07   13.24
   1 -15   3  236.96   12.68
  -1  15  -4    6.40    3.22
   1 -15   4    3.93    4.20
  -1 -15  -4    5.93    4.80
   1  15   4   10.01   11.53
   1 -15   4    2.29    3.55
  -1  15  -5   37.70    3.72
   1 -15   5   36.48    4.93
  -1 -15  -5   40.50    5.57
   1 -15   5   39.82    4.43
  -1  15  -6   31.80    3.58
   1 -15   6   46.17    5.10
  -1 -15  -6   37.81    5.96
   1 -15   6   36.14    4.46
  -1  15  -7    2.41    2.72
   1 -15   7    5.28    4.27
   1 -15   7    1.84    3.90
   1  15   7    8.62   11.77
  -1 -15  -7   -1.66    5.82
   1 -15   8  120.16    7.58
   1 -15   8  126.98   13.39
   1 -15   8  112.05    7.20
  -1 -15  -8  120.50    8.79
   1 -15   9   50.99    5.37
   1 -15   9   49.52    5.09
   1 -15  10   -1.03    4.02
  -1 -15 -10    7.70    4.30
   1 -15  10    0.88    4.06
   1 -15  11   45.06    4.60
   1 -15  11   39.29    4.50
  -1 -15 -11   36.23    4.19
   1 -15  12    2.10    3.37
  -1 -15 -12    3.57    8.04
   1 -15  12   -3.85    3.54
   1 -15  13    3.12    2.85
  -1 -15 -13    2.78    6.92
   1 -15  13   -5.32    3.25
   1  15  14   -0.06    3.89
   1 -15  14    0.97    2.53
   1 -15  14    1.89    2.28
   1 -15  15   58.63    3.41
   1  15  15   47.56    4.18
  -1  16  15   27.00    3.18
   1 -16 -15   22.76    4.33
   1 -16 -15   20.69    2.74
  -1 -16  14    3.05    2.22
  -1 -16  13    3.49    2.59
  -1 -16  12    8.50    3.14
   1 -16 -12   13.79    3.14
   1 -16 -11   -2.05    3.74
  -1 -16  11   -5.48    3.34
   1 -16 -10   14.91    4.55
  -1 -16  10    4.57    3.46
   1 -16  -9  230.37   10.84
  -1 -16   9  167.96    9.46
   1  16  -8  133.83    7.53
  -1 -16   8  151.61    7.85
  -1  16   7   20.67   11.84
  -1 -16   7   14.11    3.58
   1  16  -7    3.97    3.25
  -1  16   6   16.34   11.01
   1  16  -6    2.45    3.21
  -1  16   5   30.36   11.00
   1  16  -5   18.87    3.61
   1 -16  -4    1.42    4.45
  -1  16   4   -1.32    9.79
   1  16  -4    5.28    3.34
  -1  16   4   -3.21    2.72
  -1  16   3   -1.71    9.73
  -1  16   3   -3.79    2.87
   1  16  -2  177.02    8.90
  -1  16   2  162.99    8.53
  -1  16   1   11.23    7.98
  -1  16   1    4.57    3.19
   1  16  -1    8.79    3.42
  -1  16   0  456.53   21.75
   1  16   0  508.21   21.93
  -1  16  -1  144.12    8.08
   1  16   1  163.43    8.20
   1  16   2   13.92    9.08
  -1  16  -2    2.13    3.27
   1  16   2    7.40    3.14
   1  16   3    2.58    3.10
   1 -16   3    7.13    4.23
  -1 -16  -3   18.16    4.84
   1  16   3   10.59    9.43
   1 -16   3    5.55    3.56
  -1  16  -4  153.69    8.26
   1 -16   4  151.06    8.97
   1 -16   4  150.32    8.45
  -1  16  -5    1.69    2.91
   1 -16   5    3.98    4.17
  -1 -16  -5   -0.25    5.12
   1  16   5    8.12   10.31
   1 -16   5    2.77    3.48
  -1  16  -6    5.73    2.88
   1 -16   6   11.22    4.19
  -1 -16  -6    6.10    5.44
   1  16   6    8.00   10.78
   1 -16   6   13.92    3.71
   1 -16   7  254.74   12.36
   1 -16   7  255.89   11.92
  -1 -16  -7  286.92   13.31
  -1 -16  -8  144.08    9.09
   1 -16   8  132.27    7.96
   1 -16   8  134.26    7.66
   1 -16   9    0.96    3.61
   1 -16   9    1.53    3.91
   1 -16  10    7.61    3.56
  -1 -16 -10   11.68    3.91
   1 -16  10   11.43    3.74
  -1 -16 -11    5.55    3.00
   1 -16  11    8.84    3.19
   1 -16  11    3.45    3.30
   1 -16  12   -0.10    2.76
   1 -16  12    2.95    2.77
   1 -16  13    0.04    2.20
  -1 -16 -13   -1.48    5.93
   1 -16  13    0.94    2.46
  -1 -16 -14   10.37    4.89
   1 -16  14   14.43    2.28
   1 -17 -14   -6.07    4.25
  -1 -17  13   13.01    2.26
  -1 -17  12    5.64    2.36
   1 -17 -12   -1.00    2.38
   1 -17 -11   13.10    3.41
  -1 -17  11   19.34    2.87
   1 -17 -10   55.07    5.03
  -1 -17  10   48.71    3.96
   1 -17  -9    9.55    4.53
  -1 -17   9    7.96    3.12
   1  17  -8  166.03    8.68
  -1 -17   8  164.88    8.75
   1  17  -7   69.41    4.87
  -1  17   7   74.74    4.36
  -1  17   6    5.97    2.53
   1  17  -6    0.95    3.21
  -1  17   6    9.84    9.92
   1 -17  -5    6.69    4.89
  -1  17   5    9.26    2.60
   1  17  -5    5.45    3.40
  -1  17   5   17.68    9.51
   1 -17  -4  372.47   16.13
   1  17  -4  343.29   15.46
  -1  17   4  294.40   14.82
  -1  17   4  422.91   20.84
   1 -17  -3   11.18    4.64
   1  17  -3    0.79    3.38
  -1  17   3    6.43    2.74
  -1  17   3   17.18    8.33
   1  17  -2   28.00    3.83
  -1  17   2   27.92    3.31
   1  17  -1  138.38    7.71
  -1  17   1  146.34    7.47
   1  17   0  291.32   13.32
  -1  17   0  273.42   13.10
   1  17   1    8.07    3.32
  -1  17  -1   -0.45    3.18
   1  17   1    5.44    7.59
  -1 -17  -2   12.86    4.74
   1  17   2    7.82    7.76
   1  17   2   -1.68    3.14
  -1 -17  -3   51.46    5.77
   1 -17   3   38.91    4.53
   1  17   3   46.57    3.93
  -1  17  -3   46.24    4.13
  -1 -17  -4   -2.75    4.88
  -1  17  -4    1.26    3.01
   1  17   4   -1.09    2.81
   1 -17   4   -1.06    3.51
  -1  17  -5   33.96    3.74
   1 -17   5   38.68    4.87
  -1 -17  -5   46.87    5.85
   1 -17   5   43.13    4.36
  -1  17  -6   47.50    4.15
   1 -17   6   56.75    5.26
   1 -17   6   59.09    4.84
   1 -17   7    3.26    3.96
   1 -17   7    9.16    3.60
  -1 -17  -7    1.88    5.34
  -1  17  -7    6.49    2.70
   1 -17   8  218.55   10.77
   1 -17   8  206.77   10.38
   1 -17   9   66.59    5.09
  -1 -17  -9   78.11    5.55
   1 -17   9   63.52    4.76
   1 -17  10    0.92    3.06
  -1 -17 -10    0.09    3.12
   1 -17  10    2.11    2.85
   1 -17  11    8.66    2.68
   1 -17  11    8.64    2.71
  -1 -17 -11    0.89    2.47
   1 -17  12   79.86    4.53
   1 -17  12   83.91    4.74
   1  17  12   85.53    5.90
  -1 -17 -13    4.28    4.86
   1 -17  13   -0.44    1.99
  -1  18  13   11.78    2.91
   1 -18 -12   70.40    3.78
   1 -18 -11   13.43    2.88
   1 -18 -10    4.47    3.27
   1 -18  -9    6.22    3.81
   1 -18  -8   67.14    5.81
   1  18  -7    2.19    2.69
  -1  18   6   31.18    2.82
   1  18  -6   24.51    3.48
   1  18  -5  168.04    8.52
  -1  18   5  159.44    7.94
   1 -18  -5  181.90    9.54
   1  18  -4   12.20    6.43
  -1  18   4    2.08    2.40
   1  18  -4    1.14    3.27
   1 -18  -4    6.09    4.51
   1  18  -3  165.82    8.29
  -1  18   3  141.14    7.57
   1 -18  -3  170.30    8.90
  -1  18   2   26.42    3.20
   1  18  -2   48.49    4.01
   1  18  -1   -2.62    3.12
  -1  18   1   -2.28    2.69
   1  18   0  169.75    8.41
  -1  18   0  161.38    8.19
   1  18   1   19.57    6.20
   1  18   1   29.88    3.42
   1  18   2    6.62    6.73
   1  18   2    0.54    2.78
  -1  18  -2   -1.44    3.16
  -1 -18  -2    2.43    4.52
  -1  18  -3   69.76    5.04
   1  18   3   78.27    4.78
  -1 -18  -3   79.21    6.40
   1  18   4  344.99   15.51
  -1  18  -4  316.64   15.57
   1  18   5   12.90    2.70
  -1  18  -5    4.94    2.74
   1 -18   5   -1.38    3.59
  -1 -18  -5    3.15    4.83
  -1  18  -6    0.94    2.48
   1  18   6    0.78    2.51
   1 -18   6   -1.72    3.44
  -1 -18  -6   -3.62    4.97
   1  18   7   -0.21    2.30
   1 -18   7    1.20    3.13
  -1 -18  -7   -1.66    4.76
  -1 -18  -8   95.53    6.08
   1  18   8   87.12    4.67
   1 -18   8   77.74    5.16
   1 -18   9    2.61    2.72
  -1 -18  -9    6.40    3.33
   1  18   9    1.63    1.83
   1 -18  10    2.70    2.44
  -1 -18 -10    1.29    2.73
   1  18  10    5.00    1.62
  -1 -18 -11   95.37    7.40
   1 -18  11   69.06    4.21
  -1 -18 -12    5.64    4.75
   1 -18  12    2.55    1.82
  -1 -18 -13   35.79    3.86
   1 -19 -13   28.91    2.18
   1  19 -12   -0.92    3.60
   1 -19 -11   41.45    2.92
   1  19 -11   28.94    5.23
   1 -19 -10    5.85    2.82
   1 -19  -9    1.64    3.17
   1 -19  -8    5.38    3.56
   1  19  -7   -3.99    2.35
   1 -19  -7    5.25    4.14
   1  19  -6   -2.19    2.59
   1 -19  -6   -5.92    4.48
   1  19  -5   75.66    4.68
   1 -19  -5   81.64    6.00
   1  19  -4  173.70    8.96
   1 -19  -4  187.53    9.81
  -1  19   3   19.29    2.63
   1  19  -3   26.14    3.64
   1 -19  -3   26.17    4.45
   1  19  -2   -5.52    3.28
   1 -19  -2    1.91    3.91
   1  19  -1   12.21    2.86
  -1  19   1    7.82    2.46
   1  19   1   -4.54    2.75
  -1 -19  -1    1.63    4.09
  -1  19  -2   59.82    4.39
   1  19   2   56.32    4.04
  -1 -19  -2   67.37    5.60
   1  19   3  198.44    9.57
  -1  19  -3  195.69    9.71
  -1 -19  -3  220.12   10.73
   1  19   4    5.80    2.48
  -1  19  -4    0.36    2.48
  -1 -19  -4    0.52    4.56
  -1  19  -5   93.92    5.35
   1  19   5  106.69    5.42
  -1 -19  -5  108.18    7.18
   1  19   6    2.84    2.10
  -1  19  -6    0.19    2.11
  -1 -19  -6   -1.94    4.48
   1  19   7    1.24    1.90
   1 -19   7    0.73    2.66
  -1 -19  -8    6.01    3.33
   1  19   8    0.76    1.67
   1 -19   8   -0.06    2.48
  -1 -19  -9    0.76    2.73
   1 -19   9    1.10    2.25
  -1 -19 -10    0.15    2.15
   1 -19  10    2.36    2.01
  -1 -19 -11   62.89    5.19
  -1  19 -11   15.64    3.69
  -1 -19 -12   37.43    3.74
   1  20 -10   -0.17    3.26
   1 -20 -10   -2.33    2.11
   1  20  -9   27.58    4.27
   1 -20  -9   37.31    3.33
   1  20  -8   21.92    4.45
   1 -20  -8   40.01    3.71
   1  20  -7   -3.81    4.06
   1 -20  -7    4.16    3.33
   1 -20  -6   49.34    4.54
   1 -20  -6   40.05    4.65
   1  20  -6   41.85    3.09
   1 -20  -5  114.70    7.01
   1  20  -5  115.93    5.98
   1 -20  -4   -0.89    3.82
   1  20  -4    2.62    2.49
   1 -20  -3   68.75    5.55
   1  20  -3   82.15    4.83
   1 -20  -2  124.42    7.32
   1  20  -2  128.46    6.78
   1  20  -1   -7.50    5.28
   1 -20  -1    1.45    3.55
   1  20  -1    2.38    2.89
  -1 -20   0   93.43    6.25
  -1 -20  -1   19.10    4.15
   1  20   1   11.74    2.60
  -1  20  -1   17.24    2.80
  -1 -20  -2    3.80    3.97
   1  20   2   -0.66    2.30
  -1  20  -2    0.87    2.38
  -1 -20  -3   74.44    5.85
   1  20   3   75.56    4.33
  -1  20  -3   76.26    4.39
  -1 -20  -4   34.04    4.59
  -1  20  -4   26.33    2.70
   1  20   4   33.61    2.71
   1  20   5    2.59    1.87
  -1  20  -5   -2.71    1.99
  -1 -20  -6    2.49    3.85
   1  20   6   10.30    1.82
  -1 -20  -7   56.51    4.34
  -1 -20  -8   22.69    3.08
  -1 -20  -9    0.73    2.20
  -1 -20 -10   21.21    4.26
  -1 -20 -11   37.81    3.31
   1 -21  -9   -0.88    1.89
   1 -21  -8   73.24    4.41
   1 -21  -7   10.60    2.86
   1 -21  -6    0.15    2.92
   1 -21  -5   18.43    3.39
   1 -21  -5   10.65    3.48
   1  21  -5   15.15    2.02
   1 -21  -4   -2.10    3.42
   1  21  -4   -1.49    1.96
   1 -21  -3    1.57    3.29
   1 -21  -3    4.76    2.22
   1  21  -3    2.69    2.15
   1 -21  -2    7.63    3.43
  -1 -21   2   11.16    3.43
   1  21  -2   12.86    2.47
  -1 -21   1   86.21    5.60
   1 -21  -1   82.60    5.57
  -1  21   1   87.73    4.78
   1  21  -1   88.44    4.95
  -1 -21   0  146.65    8.02
   1 -21   0  138.96    7.84
  -1  21   0  148.44    7.28
   1  21   0  164.02    7.53
   1 -21   1    4.57    3.23
  -1 -21  -1    1.68    3.55
  -1  21  -1    4.65    2.14
  -1 -21  -2   58.97    4.76
  -1  21  -2   53.15    3.37
  -1 -21  -3   14.19    3.77
   1  21   3   21.64    2.07
  -1  21  -3   13.38    2.00
  -1 -21  -5    5.94    3.09
  -1 -21  -5   -3.49    3.48
  -1 -21  -6  105.93    5.87
  -1 -21  -7    2.71    2.46
  -1 -21  -8   88.80    4.72
  -1 -21  -9    8.84    3.40
  -1 -22   8   85.75    3.57
   1 -22  -8   53.49    3.51
   1  22  -7    2.80    2.72
  -1 -22   7    4.28    1.89
   1 -22  -7    0.71    2.03
   1  22  -6    8.58    3.26
   1 -22  -6   16.78    2.59
   1 -22  -5   24.97    2.88
   1 -22  -5   24.37    3.15
  -1 -22   4    4.44    2.52
   1 -22  -4   -3.50    2.98
   1  22  -4   -0.49    1.49
   1 -22  -3   15.36    2.87
   1 -22  -3   10.74    3.15
  -1 -22   3   12.04    2.77
  -1  22   3   15.22    1.88
   1  22  -3   12.98    1.85
   1  22  -2   93.58    4.46
  -1  22   2   90.88    4.38
   1 -22  -2   70.75    4.40
   1 -22  -2   75.21    5.00
  -1 -22   2   98.33    5.10
   1 -22  -2   88.41    5.21
   1 -22  -1    5.95    2.77
  -1 -22   1    4.12    2.93
   1 -22  -1    5.18    2.17
   1 -22  -1    3.66    2.90
  -1  22   1    6.81    1.76
   1  22  -1    4.96    1.92
   1 -22   0  142.86    7.26
  -1 -22   0  140.13    7.38
   1  22   0  156.31    6.86
  -1  22   0  134.08    6.62
   1 -22   1    5.37    2.67
  -1 -22  -1    8.34    3.15
  -1  22  -1    4.14    1.60
   1  22   1    8.39    2.04
   1 -22   2    0.96    2.47
  -1 -22  -2   -3.65    3.08
   1  22   2   -0.40    1.90
  -1  22  -2   -0.78    1.42
  -1 -22  -3   -0.40    2.97
   1 -22   3    5.04    2.47
  -1 -22  -4   10.77    2.64
   1 -22   4   10.79    2.40
  -1 -22  -4    4.61    2.88
  -1 -22  -5    0.78    2.33
  -1 -22  -6   12.56    2.28
  -1 -22  -7    3.07    1.72
  -1 -22  -8   37.48    3.12
   1 -22   8   43.24    2.30
   1 -23  -6    1.40    1.37
  -1 -23   5   16.25    1.92
  -1 -23   4   25.61    2.38
  -1 -23   3    8.50    2.15
   1 -23  -3    4.19    2.29
   1 -23  -3    6.23    2.05
   1 -23  -2   -1.98    2.38
  -1 -23   2    1.05    2.22
   1 -23  -1    6.94    1.40
  -1 -23   1   11.55    2.47
   1 -23  -1    8.67    2.39
  -1 -23   0   54.12    3.39
   1 -23   0   47.10    3.16
  -1 -23  -1   -3.42    2.53
   1 -23   1   -0.66    1.63
   1 -23   1   -0.86    2.16
  -1 -23  -1    4.05    2.02
   1 -23   2   -0.10    1.75
   1 -23   2    0.06    2.01
  -1 -23  -2   -2.98    2.44
  -1 -23  -2    1.18    1.98
   1 -23   3  101.05    5.06
   1 -23   4    2.76    1.77
  -1 -23  -4    2.40    1.82
   1 -23   5   46.42    2.53
   1 -23   5   43.84    2.47
   1 -24  -1    0.78    1.36
   1 -24   0   -2.46    1.41
  -2   0  21   -0.26    1.90
   2   0 -21    1.18    3.14
  -2   0  20   13.20    3.52
   2   0 -20   16.35    5.64
   2   0 -20   17.51    6.60
   2   0 -19    3.71    7.22
   2   0 -19    3.28    7.97
   2   0 -18   93.61   10.73
   2   0 -18   92.22   11.86
   2   0 -17   -3.55    5.35
   2   0 -16   11.48   14.93
   2   0 -16    1.81   12.40
   2   0 -16    7.60    5.00
   2   0 -16    5.42    8.11
   2   0 -15   -4.33   14.98
   2   0 -15  -13.70   12.97
   2   0 -15    3.99    5.42
   2   0 -15   -3.46    7.61
   2   0 -14    6.22   14.27
   2   0 -14   -8.59   12.03
   2   0 -14    4.89    5.62
   2   0 -14    0.69    7.48
   2   0 -13    8.20   14.62
   2   0 -13    0.64   11.14
   2   0 -13   11.58    6.21
   2   0 -13   -2.84    7.07
   2   0 -12   11.82    6.11
   2   0 -12   21.19   12.33
   2   0 -12   32.61    9.79
   2   0 -12   27.05    5.64
   2   0 -12   24.22   14.47
   2   0 -11   13.93    4.89
   2   0 -11   14.97   14.17
   2   0 -11   11.11   10.33
   2   0 -10  112.39   13.96
   2   0 -10  132.48    8.62
   2   0  -9   30.40   10.84
   2   0  -9    9.52    3.98
   2   0  -9   25.22    5.80
   2   0  -9   15.58   17.17
   2   0  -8 2137.52  131.17
   2   0  -8 2305.20  128.32
   2   0  -7   -1.34    3.17
   2   0  -7    4.42   11.60
   2   0  -7    0.27    8.54
   2   0  -6    0.68    2.48
   2   0  -6    6.46    8.22
   2   0  -6    5.20    6.15
   2   0  -5    8.51    2.56
   2   0  -5   13.32    6.06
   2   0  -5   17.08    7.77
   2   0  -4   48.43    3.32
   2   0  -4   45.13    6.83
   2   0  -3    2.97    4.13
   2   0  -2 3771.57  161.51
   2   0  -1    1.70    1.85
   2   0  -1    0.89    1.54
   2   0  -1    0.87    0.92
   2   0   0   33.06    3.14
   2   0   1    2.29    1.22
   2   0   2  313.17   13.03
   2   0   2  251.23   13.45
   2   0   3    0.99    3.31
  -2   0  -4  105.56    9.19
   2   0   4   65.84    5.21
   2   0   5    2.00    3.19
  -2   0  -5   11.43    8.77
  -2   0  -6  164.81   17.48
  -2   0  -7  -11.50   17.33
  -2   0  -8 2047.42   98.10
  -2   0  -9   -0.39   16.20
  -2   0 -10   32.83   17.84
  -2   0 -11   24.85    7.15
  -2   0 -11    5.16    8.90
  -2   0 -12   50.60   21.32
  -2   0 -12   73.62    8.61
  -2   0 -12   77.21   11.94
  -2   0 -13   11.09   17.60
  -2   0 -13    1.89   10.89
  -2   0 -13    6.10    6.49
  -2   0 -14  469.56   25.50
  -2   0 -14  432.09   29.63
  -2   0 -14  407.08   20.69
  -2   0 -15    4.02   11.86
  -2   0 -15   38.86   15.35
  -2   0 -15   28.03    5.89
  -2   0 -16   37.08    8.74
  -2   0 -16   25.29   11.80
  -2   0 -16   40.57    5.74
  -2   0 -17   -2.98    4.00
  -2   0 -18   -4.06    3.28
  -2   0 -19    5.93    5.22
  -2   0 -20    3.84    2.22
   2   0  20    3.73    1.66
  -2   1  21    4.78    1.95
  -2  -1  21    3.45    1.80
   2   1 -21    8.17    3.11
  -2  -1  20    7.70    3.38
   2   1 -20   12.94    5.58
   2   1 -20    5.50    6.36
   2  -1 -20    3.19    6.29
   2   1 -19    8.76    7.39
   2  -1 -19   18.43    8.48
   2   1 -19   13.25    8.19
   2   1 -18   21.19    9.73
   2   1 -18   25.01    9.99
   2  -1 -18   32.33   10.27
   2  -1 -17    9.76    4.80
   2  -1 -17    4.76    7.87
   2   1 -17   16.70   11.20
   2  -1 -16  319.90   22.70
   2  -1 -16  173.76   14.51
   2  -1 -16  276.43   13.00
   2  -1 -16  209.59   18.50
   2  -1 -15    4.94   13.79
   2   1 -15   -5.10    7.94
   2  -1 -15    3.09    7.59
   2  -1 -15   -1.86    4.89
   2  -1 -15  -12.19   12.15
   2   1 -15   -6.09   12.91
   2  -1 -14   -6.98   14.04
   2   1 -14   -8.47    7.84
   2  -1 -14    4.18    7.45
   2  -1 -14    4.73    5.30
   2  -1 -14    4.78   11.70
   2   1 -14  -11.85   12.70
   2  -1 -13  334.98   23.62
   2  -1 -13  253.16   16.36
   2   1 -13  224.00   16.25
   2  -1 -13  327.68   15.35
   2  -1 -13  387.64   20.81
   2   1 -13  387.20   21.51
   2  -1 -12   21.30   15.29
   2  -1 -12   29.93    8.34
   2   1 -12   19.43    6.35
   2  -1 -12   24.22   11.18
   2  -1 -12   25.86    5.22
   2   1 -12   20.56    9.99
   2  -1 -12   37.21    9.61
   2  -1 -11    9.64   10.21
   2  -1 -11   -0.05    3.40
   2  -1 -11    8.59    4.50
   2  -1 -11    9.17   13.26
   2   1 -11    9.97   12.81
   2  -1 -10  517.39   27.52
   2  -1 -10  476.09   34.94
   2  -1 -10  500.91   32.22
   2  -1  -9   60.45   12.04
   2  -1  -9   74.78    6.51
   2  -1  -9   44.03   16.65
   2   1  -9   71.34   17.35
   2  -1  -9   65.89    6.31
   2  -1  -8   33.38   10.28
   2  -1  -8   35.68    6.06
   2   1  -8   42.72   16.52
   2  -1  -8   46.75   16.80
   2  -1  -8   44.82    6.25
   2  -1  -7    8.16    7.70
   2  -1  -7   10.12    4.81
   2   1  -7    5.15   11.91
   2  -1  -7    1.11   11.53
   2  -1  -6   54.43    4.79
   2   1  -6   46.85    9.32
   2  -1  -6   28.79    9.47
   2  -1  -6   24.36    7.07
   2  -1  -5   78.30    8.40
   2   1  -5   91.83    9.13
   2  -1  -5   82.15   10.56
  -2  -1   4   32.25    2.34
   2  -1  -4   30.34    6.99
   2  -1  -4   30.30    5.65
  -2  -1   3 1191.38   50.34
   2  -1  -3 1094.97   51.47
   2  -1  -2  201.43   10.41
   2   1  -2  185.69   12.10
   2  -1  -2  182.83   11.64
   2  -1  -1   84.65    3.83
   2  -1  -1   75.27    4.44
   2   1   0 5375.57  229.81
   2   1   2   19.30    3.86
   2  -1   2   14.30    1.11
   2  -1   2   12.77    3.71
   2  -1   3 1474.20   61.56
   2  -1   3 1268.44   62.69
  -2   1  -4  126.34    9.48
   2  -1   4   88.55    6.29
  -2  -1  -5    0.67    9.13
   2  -1   5   -1.33    3.29
  -2   1  -5    8.10    8.27
  -2  -1  -6 1607.89   73.01
   2  -1   6 1589.13   67.67
  -2   1  -7  156.84    7.50
   2  -1   7  145.92    9.70
  -2  -1  -8   51.97   18.98
   2  -1   8   65.07    5.54
  -2  -1  -9    7.66   16.29
  -2   1  -9    8.88   17.87
  -2   1 -10   11.46    7.66
  -2  -1 -10    6.82    6.32
  -2  -1 -10   34.25   17.92
  -2   1 -10   20.34   18.79
   2   1  10   20.48    5.69
  -2  -1 -11   10.87    7.80
  -2  -1 -11   37.06   19.71
  -2   1 -11   38.79   20.67
  -2  -1 -11   24.84    6.70
  -2   1 -11    3.82    9.00
  -2  -1 -12   24.21   20.99
  -2   1 -12   41.28   22.07
  -2  -1 -12   39.38    7.36
  -2  -1 -12   34.65   10.83
  -2   1 -12   32.18   11.31
  -2   1 -13   10.54   17.26
  -2  -1 -13   14.90   18.83
  -2   1 -13   18.97   11.53
  -2  -1 -13   40.45   11.12
  -2  -1 -13   24.89    6.73
  -2   1 -13   28.69    7.13
  -2  -1 -14   15.71   15.94
  -2  -1 -14   28.71   14.88
  -2  -1 -14   10.52   11.41
  -2   1 -14    6.77   11.50
  -2   1 -14   22.38    6.79
  -2  -1 -14   20.32    5.72
  -2  -1 -15   43.07   15.07
  -2  -1 -15   24.34   11.96
  -2   1 -15   24.27   12.32
  -2   1 -15   35.77    6.34
  -2  -1 -15   36.17    6.02
  -2   1 -15   26.72    8.56
  -2   1 -16  277.13   20.13
  -2  -1 -16  290.85   20.15
  -2   1 -16  331.57   15.37
  -2  -1 -16  334.68   15.03
  -2   1 -17   -0.21    4.09
  -2  -1 -17    0.77    3.73
  -2  -1 -17    9.08    6.62
   2  -1  18    0.04    3.84
  -2  -1 -18   -0.88    3.10
  -2   1 -19   38.00    5.63
   2  -1  19   38.22    3.84
   2   2 -21   74.25    4.24
  -2   2  21   49.67    3.32
  -2  -2  20    3.26    3.17
   2   2 -20    4.55    5.67
   2   2 -20    2.26    5.98
   2  -2 -20   11.42    6.36
   2   2 -19    4.71    7.59
   2  -2 -19   10.81    8.09
   2   2 -19   -0.75    8.12
   2   2 -18   10.06    9.80
   2   2 -18    3.43    9.55
   2   2 -17   51.64   11.60
   2  -2 -17   46.19    5.36
   2   2 -16    4.10   15.63
   2  -2 -16   18.28   13.02
   2  -2 -16    2.26    7.85
   2   2 -16   18.68   11.03
   2  -2 -16    4.23    4.52
   2  -2 -16   -4.54   11.70
   2   2 -15    8.06   16.22
   2  -2 -15   15.63   12.71
   2  -2 -15    7.07    7.75
   2   2 -15   -2.91    7.89
   2  -2 -15   14.14    4.90
   2  -2 -15    7.89   11.24
   2  -2 -14   19.16   13.44
   2  -2 -14   21.44    7.71
   2   2 -14    4.16    7.80
   2  -2 -14   19.43    5.14
   2   2 -14   -3.37   12.94
   2  -2 -14   29.99   11.89
   2  -2 -13   60.40   17.49
   2   2 -13   43.92    8.60
   2  -2 -13   80.15   10.96
   2  -2 -13   64.63    8.76
   2  -2 -13   80.59   14.48
   2  -2 -13   66.84    6.51
   2   2 -13   78.66   13.69
   2  -2 -13   91.50   12.62
   2  -2 -12   25.31   15.17
   2  -2 -12   17.39    4.63
   2  -2 -12   24.48   11.36
   2   2 -12   15.67   10.27
   2  -2 -12   26.91    9.71
   2  -2 -12   27.85    8.40
   2   2 -12   10.17    6.56
   2  -2 -12   26.41    5.02
   2  -2 -11  238.96   17.50
   2  -2 -11  213.90   11.89
   2  -2 -10   31.48    9.29
   2  -2 -10   19.09   13.93
   2   2 -10   48.72   13.15
   2  -2 -10   30.65    4.86
   2  -2 -10   31.60    5.60
   2  -2  -9   56.33   15.67
   2  -2  -9   86.91    8.10
   2  -2  -9   74.15    6.31
   2   2  -9  106.91    8.48
   2   2  -9   98.79   15.52
   2  -2  -9   65.23   10.70
   2  -2  -8  574.76   24.99
   2   2  -8  430.74   25.42
   2   2  -8  646.54   31.57
   2  -2  -8  420.13   31.47
   2  -2  -8  541.56   28.97
   2  -2  -7   12.73   11.88
   2   2  -7   12.77   10.56
   2  -2  -7   22.96    6.55
  -2  -2   7    9.17    2.89
   2  -2  -7   19.12    8.14
   2  -2  -6    2.24    9.21
  -2  -2   6    4.25    2.17
   2   2  -6   -0.80    7.29
   2  -2  -6   -0.93    6.51
  -2  -2   5 3766.64  161.05
   2  -2  -5 3743.93  162.39
   2  -2  -4  109.80    7.68
   2  -2  -3   93.07    8.24
   2  -2  -3  118.22    7.22
   2   2  -2  295.45   14.20
   2  -2  -2  325.53   14.14
   2  -2  -2  328.83   15.75
   2  -2  -2  385.23   15.97
   2   2  -2  281.64   15.92
   2   2  -2  223.47   15.07
   2  -2  -1  534.69   26.10
   2   2  -1  483.97   25.94
   2   2  -1  514.18   26.06
   2  -2  -1  594.61   26.06
   2  -2  -1  698.98   26.23
   2   2  -1  773.56   26.00
   2   2   0    3.26    2.88
   2  -2   0    5.20    2.79
   2  -2   0    4.25    1.49
   2   2   0    5.78    2.38
   2   2   1  385.47   18.71
  -2  -2  -2   36.98    6.53
  -2  -2  -3   27.46    7.56
   2  -2   4   16.04    3.80
   2  -2   5  301.31   15.51
  -2   2  -5  325.08   18.38
   2  -2   6   11.18    1.66
   2  -2   6   13.14    4.92
  -2   2  -6   23.50   12.58
   2  -2   7  158.12    9.98
  -2  -2  -7  141.92   19.90
   2  -2   8  427.01   19.94
  -2  -2  -8  345.74   28.68
  -2   2  -9    3.44   18.18
  -2  -2  -9   -0.39   15.69
  -2   2 -10   25.10   19.47
  -2  -2 -10   29.23   17.77
  -2  -2 -10   17.47    4.86
  -2  -2 -10    9.60    6.41
  -2  -2 -11  851.01   39.20
  -2  -2 -11  925.70   40.43
  -2   2 -11  805.71   51.14
  -2  -2 -11  870.89   51.81
  -2  -2 -12   29.72    9.64
  -2  -2 -12   36.11   21.16
  -2   2 -12   38.23   20.47
  -2  -2 -12   44.53    6.92
  -2   2 -12   24.96   11.30
  -2  -2 -13   -1.25   18.48
  -2  -2 -13   36.66   11.09
  -2   2 -13    0.16   11.10
  -2  -2 -13   10.72    5.81
  -2   2 -14   29.36    8.50
  -2  -2 -14   31.34   16.11
  -2   2 -14   48.34   17.22
  -2  -2 -14   68.84   14.53
  -2  -2 -14   61.40   12.28
  -2   2 -14   20.00   11.83
  -2  -2 -14   57.60    6.20
  -2   2 -15  102.71   18.04
  -2  -2 -15   96.95   15.12
  -2   2 -15   53.43   13.12
  -2  -2 -15   62.50   12.70
  -2  -2 -15   86.92    6.59
  -2   2 -15   49.91    9.18
  -2  -2 -16   -3.62   10.97
  -2  -2 -16   10.37    4.52
  -2  -2 -17    7.43    3.60
   2  -2  17    1.81    4.69
   2  -2  18    1.75    3.92
  -2  -2 -18    0.52    2.94
  -2   2 -19    1.19    5.16
   2  -2  19    5.13    3.04
  -2   3  21    4.83    1.65
   2  -3 -20    8.01    6.01
   2  -3 -20   11.99    4.59
   2   3 -20    7.80    5.55
  -2  -3  20   11.39    3.21
   2  -3 -19   36.70    6.32
   2   3 -19   34.33    7.57
   2  -3 -19   45.04    8.76
   2   3 -19   27.60    8.43
  -2  -3  19   40.12    4.49
   2  -3 -18   -1.24    7.50
   2   3 -18   -6.59    9.33
   2   3 -18   -2.74    9.53
   2   3 -17   -1.92    5.79
   2  -3 -17   -2.65    4.28
   2  -3 -17    1.23    7.53
   2   3 -17    4.39   10.70
   2   3 -17   29.66   11.92
   2  -3 -17   20.76    9.10
   2  -3 -16    3.05   11.45
   2   3 -16    5.66   16.36
   2   3 -16   19.01   10.84
   2  -3 -16    7.89    7.64
   2  -3 -16    6.63    4.34
   2   3 -16    4.70    6.19
   2  -3 -16   -0.32   10.93
   2  -3 -15   -6.15   11.35
   2   3 -15   -0.34   16.61
   2  -3 -15    1.63    7.48
   2   3 -15   -2.17   10.09
   2  -3 -15   -1.34    4.49
   2   3 -15   -6.41    6.16
   2  -3 -15    1.81   11.01
   2   3 -14    0.70   17.53
   2  -3 -14    6.46   12.12
   2  -3 -14  -17.20   10.74
   2   3 -14   -8.72    8.04
   2  -3 -14   15.47    7.76
   2  -3 -14   16.92   11.16
   2  -3 -14    3.04    4.68
   2   3 -14   -3.59    6.50
   2   3 -13  844.26   43.72
   2  -3 -13 1142.89   43.16
   2   3 -13 1045.74   54.06
   2  -3 -13 1338.71   51.37
   2  -3 -13 1019.05   45.30
   2   3 -13  673.36   43.95
   2   3 -13 1071.73   48.43
   2  -3 -13 1075.80   47.15
   2  -3 -13  882.92   51.74
   2  -3 -12   43.09   15.66
   2  -3 -12   42.72    5.95
   2   3 -12   28.71    7.33
   2  -3 -12   41.55    5.02
   2  -3 -12   36.84   11.16
   2   3 -12   35.96   16.70
   2   3 -12   28.05   11.40
   2  -3 -12   45.47    8.98
   2   3 -12   30.35    7.10
   2   3 -11   12.65    6.25
   2  -3 -11    9.41    3.70
   2  -3 -11    6.60    5.27
   2   3 -11   13.25   13.93
   2  -3 -11    5.56    8.40
   2  -3 -11   13.81   13.08
   2  -3 -10   24.09   13.48
   2  -3 -10   36.49    6.88
   2   3 -10   30.35    6.73
   2  -3 -10   33.40    4.58
   2  -3 -10   40.11    9.53
   2   3 -10   39.23   13.54
   2  -3  -9  164.40   18.51
   2  -3  -9  186.38   14.73
   2   3  -9  172.67   18.36
   2  -3  -9  190.90   10.01
   2   3  -9  173.39   11.33
  -2  -3   8    0.90    3.35
   2  -3  -8   21.22   13.64
   2  -3  -8   28.55    8.89
   2   3  -8   36.25    6.94
   2  -3  -8   13.37    4.34
   2  -3  -8   23.24    9.44
   2   3  -8   39.38   14.20
   2  -3  -7   81.78   13.85
  -2  -3   7   70.80    5.41
   2  -3  -7   90.29    9.63
   2   3  -7   78.75   13.52
  -2  -3   6   63.77    4.81
   2   3  -6   54.10   10.28
   2  -3  -6   64.57    7.52
   2   3  -5   61.50    8.34
   2  -3  -5   77.54    6.85
   2  -3  -4  117.04   10.59
   2   3  -4  116.42    8.79
   2  -3  -3 1178.26   59.00
   2   3  -3 1248.04   57.94
   2   3  -2   82.65    4.10
   2   3  -2   67.19    4.88
   2  -3  -2   68.74    4.83
   2  -3  -2   63.96    7.39
   2   3  -2   48.22    6.52
   2   3  -2   56.75    7.51
   2  -3  -2   72.85    7.25
   2   3  -1   89.19    5.75
   2   3  -1   99.61    6.02
   2  -3   0 1312.39   54.10
   2   3   0 1350.42   54.50
   2  -3   1   20.77    1.82
  -2  -3  -1   26.31    5.84
   2   3   1   20.94    5.01
   2  -3   1   27.39    4.44
  -2  -3  -2   10.99    6.48
  -2  -3  -3 2851.40  125.38
  -2  -3  -4    4.92    8.86
   2  -3   5   31.90    5.48
  -2   3  -5   36.42    8.25
  -2   3  -6   31.31   12.25
   2  -3   6   40.73    6.20
   2  -3   7  331.86   17.00
  -2   3  -7  242.91   24.15
  -2   3  -8   -6.97   18.71
  -2  -3  -8   11.19   15.40
   2  -3   8    0.32    4.65
  -2  -3  -9   44.44   16.25
   2  -3   9   39.07    5.80
  -2   3  -9   24.44   18.85
  -2  -3 -10   27.02    7.26
  -2  -3 -10   47.49   17.60
  -2   3 -10   30.44   20.63
  -2   3 -11   23.04    8.74
  -2  -3 -11   15.61    5.33
  -2  -3 -11    7.29    8.02
  -2   3 -11    7.60   19.86
   2   3  11   17.90    7.81
  -2  -3 -11  -11.38   18.90
  -2   3 -12   23.45    8.76
  -2  -3 -12   17.39    5.50
  -2  -3 -12   11.06    9.23
  -2  -3 -12   -3.51   18.60
  -2  -3 -13   63.12   19.02
  -2  -3 -13  103.36   14.73
  -2   3 -13  113.58   19.89
  -2  -3 -13   79.45    6.88
  -2   3 -13   72.24    9.16
  -2   3 -13   58.99    8.84
  -2   3 -13   64.73   12.64
  -2  -3 -14   13.19   15.70
  -2  -3 -14   19.67   12.28
  -2   3 -14   19.27   16.39
   2   3  14    5.38    4.83
  -2   3 -14  -14.73   11.89
  -2  -3 -14   19.01   11.23
  -2  -3 -14   12.66    4.99
  -2   3 -14   21.96    6.75
  -2   3 -14    3.85    7.46
  -2  -3 -15   25.58   11.52
  -2   3 -15   29.63    6.41
  -2  -3 -15   32.42    5.10
  -2   3 -15   18.20    8.12
  -2  -3 -16   18.21    4.18
  -2   3 -16   17.74    5.54
  -2  -3 -17   -6.55    9.29
   2  -3  17   -5.93    4.58
  -2  -3 -17   -1.49    3.31
  -2   3 -17   -3.80    4.28
   2  -3  18    3.93    3.81
  -2   3 -18    8.12    6.91
  -2  -3 -18   11.37    5.89
  -2   3 -18   -4.36    3.45
  -2  -3 -18   -1.15    2.71
   2  -3  19  133.71    6.22
  -2  -3 -19  123.51    6.75
   2  -4 -20   10.37    5.86
   2   4 -20   14.53    4.83
  -2  -4  20   16.15    2.93
   2   4 -19    4.52    7.55
  -2  -4  19    2.98    3.59
   2   4 -19   -1.24    6.81
   2  -4 -19   -3.11    5.13
   2  -4 -18   28.09    6.89
   2   4 -18   40.67   10.00
  -2  -4  18   51.32    5.14
   2   4 -18   42.81    9.69
   2  -4 -18   55.17    7.48
   2  -4 -17   11.44    8.22
   2   4 -17   18.47   11.49
   2  -4 -17    5.39    7.08
   2   4 -17    7.09   10.42
   2   4 -17   -5.83    5.67
   2  -4 -16    0.04    3.97
   2   4 -16   -7.11    6.59
   2  -4 -16   -0.85   10.75
   2   4 -16   -5.83   16.65
   2   4 -16   12.29   10.84
   2  -4 -16    8.44    7.69
   2  -4 -15   28.85    4.65
   2   4 -15   19.47    6.76
   2  -4 -15   23.12   10.93
   2   4 -15   27.94   17.54
   2  -4 -15   29.34   11.31
   2   4 -15   22.60   10.92
   2  -4 -15   24.82    7.97
   2   4 -14   29.20    7.55
   2  -4 -14   30.32    4.87
   2  -4 -14   34.11   11.54
   2   4 -14   37.65   18.58
   2  -4 -14   36.16   11.34
   2  -4 -14   21.27   10.82
   2   4 -14   23.57   10.79
   2  -4 -13   12.49    5.51
   2  -4 -13   12.68   14.93
   2   4 -13   11.17   18.34
   2  -4 -13   15.39   11.12
   2   4 -13   19.40    7.39
   2  -4 -13    7.64    4.20
   2  -4 -13   16.64    9.87
   2   4 -13   21.06    9.96
   2  -4 -12   89.71    8.32
   2  -4 -12   94.85   16.84
   2  -4 -12  113.50   12.50
   2   4 -12  115.37   19.18
   2  -4 -12   91.56    6.16
   2   4 -12   79.54    8.71
   2  -4 -12   65.45    9.85
   2   4 -12   40.98    8.12
   2  -4 -11  121.15    9.35
   2  -4 -11  108.88   15.53
   2  -4 -11  122.93   11.85
   2   4 -11  102.57   17.21
   2   4 -11   86.94    8.36
   2  -4 -11  103.17    6.36
   2  -4 -11  109.46    9.35
   2  -4 -10   96.04   15.16
   2  -4 -10  104.96   11.20
   2   4 -10   83.44   16.14
   2  -4 -10  123.64    9.86
   2  -4 -10   89.84    5.90
   2   4 -10   81.91    8.31
   2   4  -9   21.04   14.30
   2  -4  -9   16.54    8.44
   2  -4  -9   16.23    4.06
   2   4  -9   24.25    6.55
   2  -4  -9   44.14    9.08
   2  -4  -9   15.11   12.91
  -2  -4   9    6.11    3.76
   2  -4  -8 1274.56   60.12
   2   4  -8 1291.72   59.57
   2  -4  -8 1412.38   56.89
   2   4  -8 1153.34   54.03
   2  -4  -8 1279.24   53.35
  -2  -4   8 1128.53   54.34
   2   4  -7    8.73    1.96
   2  -4  -7   11.81    7.62
  -2  -4   7    5.97    3.97
   2   4  -6    2.98    9.32
   2  -4  -6    4.31    6.03
   2  -4  -5 2296.62  105.04
   2   4  -5 2095.50  103.47
   2  -4  -4  104.63    9.72
   2  -4  -4  123.47    7.31
   2   4  -4   99.19    7.98
   2  -4  -3   30.40    3.62
   2   4  -3   27.39    4.05
   2  -4  -3   35.32    6.83
   2  -4  -3   31.10    6.34
  -2  -4   2  821.93   39.53
   2  -4  -2 1014.01   39.53
   2   4  -2  773.32   39.39
   2  -4  -2 1015.90   41.18
   2  -4  -2 1126.44   40.57
   2   4  -2  752.27   40.21
   2   4  -2  980.15   39.45
  -2  -4   1   22.81    5.03
   2  -4  -1   25.41    2.49
   2  -4  -1   19.17    2.80
   2   4  -1   13.54    2.78
   2   4  -1   24.55    3.48
   2   4  -1   12.95    4.33
   2  -4   0    0.06    2.22
   2   4   0    1.06    2.36
  -2  -4   0    0.46    5.02
   2   4   0    1.96    3.88
  -2  -4  -1  145.64   10.29
   2   4   1  141.36    8.30
  -2   4  -2   13.07    1.51
   2  -4   2   12.65    1.22
  -2  -4  -2    8.99    7.35
  -2  -4  -3    4.45    7.80
  -2  -4  -4   47.79   10.54
   2  -4   5  503.38   24.25
  -2   4  -5  457.36   25.27
  -2  -4  -5  493.46   28.95
  -2  -4  -6   33.21   14.41
  -2   4  -6   34.04   12.31
   2  -4   6   40.50    6.88
   2  -4   7    0.77    5.02
  -2   4  -7   -1.92   15.58
   2  -4   8  764.73   33.41
  -2   4  -8  486.69   39.69
  -2  -4  -9   36.04   15.61
  -2   4  -9   26.47   18.57
   2  -4   9   18.83    5.02
  -2   4 -10   39.77   19.40
  -2  -4 -10   29.38   15.84
  -2  -4 -10   33.23    5.18
  -2  -4 -10   15.94    7.40
  -2  -4 -11  397.43   17.66
  -2   4 -11  341.61   19.52
  -2  -4 -11  373.09   19.66
  -2  -4 -11  379.17   30.59
  -2  -4 -12   15.66   17.52
  -2  -4 -12   24.10    5.47
  -2   4 -12   29.18    8.79
  -2  -4 -12   10.01    9.43
  -2  -4 -13    0.39   16.05
  -2   4 -13    5.22    7.30
  -2  -4 -13   -7.25   10.18
  -2   4 -13    3.38    7.93
  -2  -4 -13   -0.78    4.79
  -2  -4 -13   19.89   11.62
  -2   4 -13   24.44   17.47
  -2   4 -14  299.53   25.41
  -2  -4 -14  339.53   21.08
  -2  -4 -14  281.48   18.79
  -2  -4 -14  277.24   24.01
  -2   4 -14  272.69   14.81
  -2  -4 -14  283.59   13.25
  -2  -4 -15   15.97   11.25
   2   4  15   14.80    5.02
  -2  -4 -15   15.55    4.53
  -2   4 -15   17.94    6.49
  -2  -4 -16    7.10   10.27
   2  -4  16    0.57    4.93
  -2   4 -16    8.02    5.11
  -2  -4 -16    4.23    3.63
  -2  -4 -17    5.44    8.72
   2  -4  17   18.02    4.58
  -2   4 -17   12.88    4.32
  -2  -4 -17   19.00    3.27
  -2   4 -18    8.53    6.48
  -2  -4 -18   13.54    5.37
   2  -4  18   11.39    3.82
  -2   4 -18    4.60    3.36
   2  -4  19    5.93    2.78
   2   4  19   -1.11    2.63
  -2   4 -19    3.58    4.09
  -2  -5  20    5.52    2.36
   2   5 -20    4.61    3.98
   2  -5 -20    2.03    5.02
  -2  -5  19    1.63    3.38
   2   5 -19    3.69    6.05
  -2  -5  18   27.92    4.56
   2   5 -18   12.69    8.55
   2  -5 -18   19.63    6.23
   2   5 -18   23.19    9.38
   2  -5 -18    9.40    6.05
  -2  -5  17    7.72    4.72
   2   5 -17    7.33   10.98
   2  -5 -17   12.42    7.31
   2  -5 -17    5.23    7.02
   2   5 -17    6.73   10.19
   2   5 -16  401.62   18.50
   2  -5 -16  464.49   17.37
   2   5 -16  290.74   21.72
   2  -5 -16  220.59   18.77
   2  -5 -16  359.91   19.06
   2   5 -16  298.25   21.68
   2  -5 -15   -0.28    3.79
   2   5 -15   -4.70    6.42
   2  -5 -15   -1.84   10.61
   2   5 -15   -0.31   10.28
   2  -5 -15    9.04    7.80
   2  -5 -15   15.97   10.15
   2  -5 -15   -4.84   10.06
   2   5 -15   -6.33   17.44
   2   5 -14   -8.60    6.85
   2  -5 -14   -3.02    3.98
   2  -5 -14    2.02   10.26
   2   5 -14   -9.86   17.71
   2  -5 -14   -0.21   10.37
   2   5 -14   -8.88   10.11
   2  -5 -14   32.98   10.48
   2  -5 -13    6.62    6.11
   2  -5 -13   10.18   14.13
   2   5 -13   17.81   10.08
   2  -5 -13    9.55   10.13
   2  -5 -13   16.03   10.32
   2   5 -13   26.73   18.36
   2   5 -13   10.50    7.30
   2  -5 -13   12.66    4.13
   2  -5 -12   83.85   15.89
   2  -5 -12   73.35    8.86
   2   5 -12   78.89    8.28
   2  -5 -12   77.61    5.58
   2  -5 -12   54.55   10.13
   2   5 -12   67.04   10.42
   2   5 -12   98.72   19.71
   2  -5 -12   86.34   11.79
   2  -5 -11    4.40    6.67
   2  -5 -11   -1.16   11.49
   2   5 -11    3.86    7.21
   2  -5 -11    0.72    7.50
   2   5 -11   -5.97   14.72
   2  -5 -11    5.72    8.11
   2  -5 -11    0.87    3.18
   2   5 -11    1.49    6.28
   2   5 -10  809.12   37.90
   2  -5 -10  776.71   32.65
   2  -5 -10  707.25   36.25
   2  -5 -10  649.36   27.93
   2   5 -10  618.26   29.07
  -2  -5  10  510.28   29.10
   2  -5 -10  621.74   31.31
   2  -5  -9   61.20    9.08
   2   5  -9   80.43   16.03
   2   5  -9   73.28    7.84
   2  -5  -9   50.38    4.39
  -2  -5   9   38.05    5.26
   2  -5  -8    7.84    7.29
   2   5  -8   12.64   13.46
   2  -5  -8    6.55    3.29
   2   5  -8   15.83    6.32
  -2  -5   8    1.80    3.97
   2   5  -7   48.11    3.14
   2   5  -7   49.04   13.24
   2  -5  -7   49.83    8.19
  -2  -5   7   27.60    5.40
   2  -5  -6   16.06    6.53
   2   5  -6   28.40   10.69
   2  -5  -6   29.16   11.00
   2  -5  -5   38.48    5.61
   2   5  -5   22.12    7.45
   2  -5  -5   38.23    9.02
   2  -5  -4  120.42   10.24
   2   5  -4  116.36    8.40
   2  -5  -4  123.92    7.33
   2   5  -3   54.38    4.72
   2  -5  -3   59.79    4.25
   2  -5  -3   64.54    6.99
   2  -5  -3   66.31    6.66
   2   5  -3   55.49    3.72
  -2  -5   2  127.82    7.71
   2   5  -2  141.46    7.34
   2   5  -2  146.17    7.54
   2  -5  -1    4.86    4.36
   2   5  -1   -1.12    3.85
   2   5  -1    0.98    3.57
  -2  -5   1    7.82    5.56
   2   5   0 1955.78  104.34
   2  -5   0 3054.03  103.50
   2   5   0 2034.48  103.30
  -2  -5   0 2811.11  105.96
   2   5   1   39.65    6.63
   2  -5   1   57.29    4.12
   2   5   1   44.53    4.75
  -2  -5  -1   55.22    8.11
   2   5   2   10.07    5.76
   2  -5   2    8.27    3.93
  -2   5  -2    9.02    2.13
   2  -5   2   12.09    1.76
  -2  -5  -2    6.80    7.57
  -2  -5  -3   -2.22    8.54
  -2  -5  -4   69.44   11.96
  -2   5  -5    4.12    8.73
  -2  -5  -5   -5.56   13.19
  -2  -5  -6  905.13   48.04
   2  -5   6 1068.90   43.53
  -2  -5  -7   99.26   17.84
   2  -5   7  138.96   10.50
  -2   5  -7   81.68   19.08
  -2   5  -8   -1.46   16.77
   2  -5   8    1.44    4.70
  -2   5  -9   26.37   18.50
   2  -5   9   30.95    5.62
   2  -5  10   39.92    6.31
  -2  -5 -10   38.82   16.31
  -2   5 -10   14.09    8.65
  -2  -5 -10   24.77    7.88
  -2  -5 -10   39.40    4.92
  -2   5 -10   62.78    8.98
  -2  -5 -11   -1.93    8.68
   2   5  11   22.32   10.45
  -2  -5 -11   11.44   16.34
  -2   5 -11   21.37    8.36
  -2  -5 -11    8.94    4.87
  -2  -5 -12   30.22   10.28
  -2   5 -12   69.48    9.66
  -2  -5 -12   44.37    5.67
   2   5  12   24.52    9.38
  -2  -5 -12   48.09   17.15
  -2  -5 -13   -4.19   10.27
  -2  -5 -13   26.81   11.13
  -2   5 -13   28.93   17.68
  -2  -5 -13   22.36   15.32
  -2  -5 -13   17.25    4.51
  -2   5 -13   25.58    7.73
  -2   5 -14   34.56   17.19
  -2  -5 -14   17.49   10.67
   2   5  14   16.24    5.54
  -2   5 -14   25.11    6.74
  -2  -5 -14   18.24    4.37
  -2  -5 -14   18.24   13.88
   2   5  15   17.71    5.28
  -2  -5 -15   24.59   11.04
  -2  -5 -15   22.79    4.18
  -2   5 -15   20.77    6.07
   2  -5  15   29.10    5.38
   2   5  16  164.69   11.34
  -2  -5 -16  186.08   15.50
   2  -5  16  227.42   11.97
  -2   5 -16  265.05   12.24
  -2  -5 -16  274.30   11.24
   2  -5  17   -1.53    4.24
  -2  -5 -17   -6.76    8.37
  -2   5 -17   -4.02    3.98
  -2  -5 -17    0.10    2.79
   2  -5  17    4.98    4.25
  -2   5 -18    9.41    6.01
   2  -5  18    4.44    3.53
  -2   5 -19    6.57    3.17
   2  -5  19   10.11    2.03
   2  -5  19    4.50    2.47
   2   5  19    0.60    2.38
   2  -6 -20    3.05    4.38
  -2  -6  19    2.77    3.10
   2   6 -19    2.16    5.18
   2   6 -18   74.33   10.20
   2   6 -18   90.40    9.04
  -2  -6  18  107.01    6.13
   2   6 -17   30.91   10.50
   2  -6 -17   26.03    7.21
   2  -6 -17   40.79    6.88
   2   6 -17   34.72   10.36
  -2  -6  17   49.22    5.36
   2  -6 -16    9.06    6.96
   2   6 -16   26.70   11.66
   2  -6 -16    3.95    7.33
   2   6 -16   -5.03   11.04
   2   6 -16    1.28    5.94
  -2  -6  16   11.48    4.72
   2  -6 -15   17.92   10.81
   2   6 -15   11.42   10.64
   2  -6 -15   14.38    9.33
   2   6 -15   47.00   17.09
   2  -6 -15   12.81    3.72
   2   6 -15   27.69    6.77
   2  -6 -15   41.20   17.40
   2  -6 -15   23.84    9.79
   2  -6 -14   -4.95    6.03
   2  -6 -14    4.54    9.42
   2   6 -14   -9.82   17.44
   2  -6 -14   -0.11   10.69
   2   6 -14    3.52   10.09
   2  -6 -14    0.04    3.75
   2   6 -14   -2.94    7.02
   2  -6 -14   24.52    9.96
   2  -6 -13   46.21    8.08
   2  -6 -13   46.81   11.20
   2   6 -13   44.31   11.00
   2  -6 -13   47.51    4.65
   2   6 -13   45.51    7.69
   2  -6 -13   55.78   10.98
   2   6 -13   66.24   18.84
   2  -6 -12   -0.26    7.21
   2  -6 -12    8.10    8.86
   2   6 -12    3.80   16.25
   2  -6 -12   10.08   12.76
   2  -6 -12    4.54    3.32
   2   6 -12    9.83    6.81
   2   6 -12   10.70    9.13
   2  -6 -12   -5.84    9.40
   2  -6 -11   26.68    8.33
   2   6 -11   33.69   14.96
   2  -6 -11   26.00   12.22
   2  -6 -11   25.37    8.00
   2  -6 -11   27.31    3.58
   2   6 -11   22.39    6.26
   2   6 -11   29.41    8.24
   2  -6 -10   66.60    8.71
   2  -6 -10   57.69    4.16
   2   6 -10   64.22    6.80
   2  -6 -10   55.22    9.77
  -2  -6  10   46.50    5.45
   2   6  -9   65.30   14.17
   2  -6  -9   67.65    8.36
  -2  -6   9   44.44    5.51
   2   6  -9   58.96    6.71
   2  -6  -9   55.47    4.11
   2  -6  -8 1976.37   76.32
   2   6  -8 2097.11   79.68
  -2  -6   8 1400.38   75.03
   2   6  -8 1698.17   73.92
   2  -6  -8 1607.85   73.22
   2   6  -8 1794.60   73.14
   2  -6  -7   12.38   11.03
   2   6  -7   17.38   11.10
   2  -6  -7   17.26    6.50
   2   6  -7    7.86    2.32
   2  -6  -6   -0.84    9.92
   2  -6  -6   -1.89    6.39
   2   6  -6   -6.05   10.32
   2   6  -6    1.39    2.26
   2  -6  -5 1634.51   70.16
   2   6  -5 1514.86   70.90
   2  -6  -5 1697.34   73.18
   2  -6  -4    0.12    3.59
   2   6  -4    0.35    4.73
   2   6  -4    6.40    8.88
   2  -6  -4    0.33    7.09
   2  -6  -4    2.41    7.14
   2  -6  -3   24.96    3.17
   2   6  -3   23.85    3.63
   2   6  -3   20.12    2.90
   2  -6  -3   17.60    6.36
   2   6  -3   18.71    6.23
   2  -6  -3   20.96    5.63
   2   6  -2  942.76   44.15
   2   6  -2  860.69   43.49
   2   6  -1  553.62   29.19
  -2  -6   1  634.97   29.94
   2   6   0    3.06    1.58
   2  -6   0    1.80    1.67
   2   6   0    0.51    5.30
  -2  -6   0    0.67    6.05
   2   6   1    2.19    2.58
   2  -6   1    1.74    2.27
  -2  -6  -1    3.16    7.42
   2   6   1    1.28    6.14
   2   6   2    1.56    4.91
   2  -6   2    4.35    3.55
  -2  -6  -2   -5.09    7.99
  -2   6  -2    2.75    2.72
   2   6   3   21.39    8.91
  -2  -6  -3    1.38    9.76
  -2  -6  -4    3.78   12.17
  -2   6  -5   78.27   11.45
  -2  -6  -5   98.00   15.78
  -2  -6  -6   41.34   13.58
  -2   6  -6   36.60   12.61
  -2   6  -6   42.85    2.96
   2  -6   7  160.14   11.86
  -2   6  -7  115.11   19.06
  -2  -6  -7  132.41   17.98
   2  -6   8  387.49   21.08
  -2  -6  -8  379.68   27.52
  -2   6  -9    3.51    7.35
   2  -6   9    7.53    5.09
  -2  -6  -9   11.65    3.90
  -2  -6 -10   -1.07    7.86
  -2   6 -10   -5.14    9.21
  -2   6 -10   26.33    8.16
  -2  -6 -10    7.46    4.10
   2  -6  10    1.46    5.17
   2   6  10   29.15   12.00
  -2   6 -11  310.95   16.59
  -2  -6 -11  286.80   13.66
  -2  -6 -11  254.04   16.84
  -2  -6 -11  249.98   24.80
   2   6  11  235.60   19.35
  -2  -6 -12   13.10   10.14
  -2  -6 -12   10.27    4.55
  -2   6 -12    6.54    8.26
  -2  -6 -12   13.98   15.50
   2   6  12   24.83   10.23
  -2  -6 -12   25.01    7.28
  -2  -6 -12   16.97   10.81
  -2   6 -12   22.53   18.54
  -2   6 -13   31.69   17.04
  -2  -6 -13   22.63   10.72
   2  -6  13    1.35    5.01
  -2  -6 -13    7.42   10.43
  -2  -6 -13   16.62   14.06
  -2  -6 -13   13.25    4.02
  -2   6 -13   31.03    7.42
   2   6  14  256.78   23.40
  -2  -6 -14  216.96   10.54
  -2   6 -14  212.44   12.22
  -2  -6 -14  243.59   16.96
  -2   6 -14  263.76   22.49
  -2  -6 -14  146.98   14.89
   2  -6  14  189.19   11.17
  -2  -6 -14  211.00   19.89
   2   6  15   77.38    7.30
   2  -6  15   91.24    7.35
  -2  -6 -15  113.66    6.19
  -2   6 -15  108.52    7.82
  -2  -6 -15   83.15   12.33
  -2  -6 -16    3.15    2.95
  -2   6 -16   -1.33    4.65
   2   6  16    0.56    4.62
   2  -6  16    8.51    4.74
  -2  -6 -16   15.48    9.13
  -2   6 -17    4.83    6.58
   2  -6  17    1.56    3.92
   2   6  17    3.56    3.33
  -2  -6 -17   -3.67    2.56
   2  -6  17    0.55    4.06
   2  -6  18    7.25    3.25
   2  -6  18    5.98    3.17
  -2   6 -18    8.41    4.74
   2  -6  19    0.39    2.07
   2  -7 -20    3.37    3.53
   2   7 -19   15.72    4.13
  -2  -7  19   19.43    2.97
  -2  -7  19   14.13    3.51
   2  -7 -18    3.67    5.03
  -2  -7  18    7.52    3.61
   2   7 -18   10.70    6.22
   2  -7 -17    8.00    6.45
   2   7 -17    3.17    9.44
   2   7 -17    4.45    8.57
  -2  -7  17    7.91    4.35
   2  -7 -16   34.15    5.90
   2  -7 -16   34.37    7.99
   2   7 -16   38.31   11.53
  -2  -7  16   66.35    5.75
   2   7 -16   70.54   10.93
   2  -7 -16   58.73    6.95
   2   7 -15   28.44   11.52
   2  -7 -15    2.30    6.68
   2   7 -15   12.69   14.14
   2  -7 -15    7.53    8.36
   2  -7 -15   -0.11   10.24
   2   7 -15   -6.91   11.25
  -2  -7  15   -0.68    4.72
   2   7 -15   30.09   27.43
   2  -7 -15    6.49   14.98
   2   7 -15   -3.77    5.96
   2  -7 -14   -1.52    6.22
   2   7 -14    6.55   10.72
   2  -7 -14    9.78   11.00
   2  -7 -14    6.26    8.82
   2   7 -14    4.14   16.00
  -2  -7  14   -4.95    4.97
   2   7 -14   -8.09    6.60
   2  -7 -14   34.37   16.55
   2  -7 -14    0.92    3.37
   2   7 -13 1016.10   43.38
   2  -7 -13  877.37   36.38
   2   7 -13  515.56   34.51
   2  -7 -13  588.60   33.89
   2  -7 -13  583.17   33.63
   2  -7 -13  711.38   30.91
   2   7 -13  798.36   32.43
   2  -7 -12   25.35    8.26
   2   7 -12   16.77    9.86
   2  -7 -12   25.18    9.93
   2   7 -12   25.76    6.96
   2  -7 -12   19.00    3.57
   2   7 -12   28.64   15.84
   2  -7 -12   31.48    9.01
   2  -7 -12   23.59   13.45
   2   7 -11    2.16    8.19
   2  -7 -11    3.08    2.83
   2   7 -11   -2.03    5.76
   2   7 -11    0.98   14.12
   2  -7 -11    1.64    6.99
   2  -7 -11   13.70    8.26
   2   7 -10  191.94   14.25
   2   7 -10  271.67   12.48
   2  -7 -10  227.71   10.77
  -2  -7  10  161.82   12.45
   2  -7 -10  298.14   15.15
   2   7 -10  366.06   21.29
   2  -7  -9  278.82   19.35
   2  -7  -9  228.74   11.33
   2   7  -9  296.04   12.92
  -2  -7   9  187.34   13.43
   2  -7  -9  287.93   15.18
   2   7  -9  387.39   20.93
   2   7  -8    2.22    2.11
   2   7  -8    2.06    4.63
   2  -7  -8   -0.88    2.44
   2   7  -8    5.86   10.58
   2  -7  -8   -4.05    5.90
   2  -7  -8    4.86    9.62
  -2  -7   8    3.45    4.62
   2   7  -7   20.45    2.93
   2  -7  -7   30.93    6.61
   2   7  -7   46.18   11.17
   2  -7  -7   23.81   10.29
   2  -7  -6  126.00   13.16
   2   7  -6  115.99    6.08
   2   7  -6  132.96   12.04
   2  -7  -6  110.34    8.58
   2   7  -5   96.39    5.51
   2  -7  -5  103.55   11.88
   2  -7  -5  110.59   10.80
   2   7  -5   97.24   14.77
   2  -7  -5   98.65    7.33
   2   7  -5  119.90    8.87
   2  -7  -4   58.49    9.97
   2   7  -4   62.17    6.20
   2  -7  -4   75.23    5.57
   2  -7  -4   59.99    8.63
   2   7  -4   46.39   10.66
   2   7  -3  664.83   30.66
   2   7  -3  576.97   30.93
   2   7  -2    5.19    3.65
  -2  -7   1  177.62    9.93
   2   7  -1  141.32    9.61
  -2  -7   0  469.85   23.81
   2  -7   0  510.29   21.21
  -2  -7  -1   -0.75    8.28
   2   7   1    1.49    8.05
   2   7   1    0.98    1.95
   2  -7   1   -0.67    2.10
  -2  -7  -2   13.22    9.67
  -2   7  -2    6.75    3.93
   2   7   2   27.52   10.37
   2   7   2   17.04    4.31
   2  -7   2   20.27    3.79
  -2  -7  -3 2753.16  112.56
   2  -7   3 3585.05  108.49
   2   7   3 3825.75  109.87
  -2   7  -3 2500.00  106.69
   2  -7   3 2175.38  106.63
  -2  -7  -4   17.65   13.13
   2   7   4   77.33   13.25
  -2  -7  -5   41.24   13.45
  -2   7  -5   30.56    9.40
  -2   7  -5   38.77    3.04
  -2   7  -6  139.88    6.74
  -2  -7  -6  126.33   15.93
   2  -7   7  349.87   20.25
  -2  -7  -7  354.03   25.15
  -2  -7  -8    8.15    3.23
   2  -7   8    3.57    5.62
  -2  -7  -8   -7.74   12.39
   2  -7   9   -0.52    3.68
  -2  -7  -9   14.25    3.48
  -2  -7  -9    5.05   13.20
   2  -7   9    9.26    5.70
   2  -7  10   23.46    4.37
   2   7  10   63.59   13.45
   2  -7  10   34.67    6.91
  -2   7 -10   49.58    8.50
  -2  -7 -10   38.80    4.41
  -2  -7 -11   15.38    9.26
  -2   7 -11   36.13   17.84
   2  -7  11    1.71    4.40
  -2  -7 -11    6.53    9.54
   2   7  11    8.89   11.60
   2  -7  11    2.67    6.00
  -2  -7 -11    0.17    3.89
  -2   7 -11    9.52    8.01
  -2  -7 -12   30.58    9.95
  -2   7 -12   44.15   16.77
   2  -7  12   13.73    5.00
  -2  -7 -12   24.72    4.07
  -2   7 -12   32.42    7.46
  -2  -7 -12   31.22   10.45
  -2  -7 -12   20.67   14.34
  -2  -7 -12   33.80    8.00
   2   7  12   25.26   10.95
  -2   7 -13  205.58   20.60
  -2  -7 -13  199.55   14.63
   2  -7  13  124.14    9.19
  -2  -7 -13  164.79    8.49
  -2   7 -13  190.71   10.68
   2   7  13  212.72   22.00
  -2  -7 -13  111.26   13.27
  -2  -7 -13  193.53   19.31
   2  -7  14    4.19    4.85
  -2   7 -14    4.29    5.49
  -2  -7 -14   -1.22    3.11
   2   7  15   32.83    6.08
  -2  -7 -15   55.16   10.71
  -2  -7 -15   44.37    3.85
  -2   7 -15   44.79    5.57
   2  -7  15   43.45    5.70
   2  -7  16   17.18    4.82
  -2  -7 -16   18.03    2.92
   2   7  16   15.00    4.82
   2  -7  16   20.05    4.70
  -2  -7 -16   22.42    8.63
   2   7  17    2.47    3.31
   2  -7  17    0.70    3.87
   2  -7  17    3.07    3.72
  -2   7 -17    7.26    5.69
   2  -7  18   -3.92    2.98
   2  -7  18   -0.17    2.93
  -2   7 -18    1.64    3.25
   2  -7  18    3.16    1.91
  -2  -8  20   12.86    1.89
  -2  -8  19   -2.23    2.18
  -2  -8  19    0.49    3.01
   2   8 -18    2.12    4.52
   2  -8 -18   -1.02    4.43
  -2  -8  18    6.59    3.23
  -2   8  18    7.46    3.41
   2   8 -17   23.57    7.03
  -2  -8  17   22.08    4.24
   2  -8 -17   11.57    5.99
   2   8 -16    6.57    8.34
  -2  -8  16   -6.54    4.57
   2  -8 -16    2.60    5.24
   2  -8 -16    0.28    9.75
   2  -8 -16    7.12    7.01
   2  -8 -15    5.42    5.58
   2   8 -15   20.12    9.94
   2  -8 -15   -8.53   10.27
   2   8 -15  -12.55   11.18
  -2  -8  15    8.06    4.61
   2  -8 -14   49.99    7.67
   2   8 -14   61.49   11.61
   2  -8 -14   50.09    7.11
  -2  -8  14   57.47    5.78
   2   8 -14   80.70    6.97
   2  -8 -14   66.10   15.79
   2   8 -14   38.04   11.83
   2  -8 -14   60.07   11.55
   2   8 -13   38.97   12.13
   2  -8 -13   36.53    7.06
   2  -8 -13   48.68    8.79
   2  -8 -13   51.28   11.40
   2   8 -13   41.01   11.42
   2   8 -13   51.34    6.84
   2  -8 -13   49.85   15.54
   2  -8 -13   49.25    4.11
   2   8 -13   70.38   27.72
  -2  -8  13   45.51    5.50
   2   8 -13   81.18   15.91
   2  -8 -13   63.00    9.46
   2   8 -12  222.84   19.58
   2  -8 -12  183.13   12.77
  -2  -8  12  116.32    8.26
   2  -8 -12  125.30   13.11
   2   8 -12  112.04   13.36
   2   8 -12  185.43    9.95
   2  -8 -12  149.86    7.60
   2  -8 -12  125.31   12.42
   2  -8 -11  261.15   14.54
   2   8 -11  320.07   20.32
  -2  -8  11  179.84   10.71
   2   8 -11  161.15   14.97
   2  -8 -11  216.78   10.11
   2   8 -11  251.43   11.88
   2  -8 -11  180.17   15.07
  -2  -8  10    6.05    3.39
   2  -8 -10   11.63    4.73
   2   8 -10   14.23   11.18
   2  -8 -10   11.54    6.38
   2   8 -10   10.64    8.16
   2   8 -10   14.40    5.04
   2  -8 -10   10.80    2.55
   2  -8 -10   23.95   10.60
  -2  -8  10    5.75    4.46
  -2  -8   9    7.88    4.78
   2  -8  -9   25.08    9.69
   2  -8  -9   11.11    5.54
   2   8  -9   19.39    9.92
   2   8  -9   11.99    2.28
   2   8  -9    7.44    7.12
   2   8  -9    9.17    4.33
   2  -8  -9   11.42    4.60
   2   8  -8    4.98    2.19
   2   8  -8    1.36    3.93
   2  -8  -8   15.25    9.12
   2  -8  -8    2.99    5.13
   2   8  -8   -1.97    8.92
   2   8  -7   31.50    8.29
   2  -8  -7   33.16    5.52
   2   8  -7   21.36    2.84
   2   8  -6   -2.76    2.85
   2  -8  -6   30.91    9.90
   2   8  -6   20.14   13.73
   2  -8  -6   14.34    4.94
   2   8  -6   19.12    6.95
   2  -8  -6   14.62    9.19
   2  -8  -5 4180.20  139.09
   2   8  -5 3826.73  139.39
   2  -8  -5 4108.45  140.38
   2   8  -5 3044.18  140.79
   2  -8  -5 4329.82  143.30
   2   8  -5 2573.81  137.86
   2  -8  -4  338.61   12.67
   2   8  -4  296.45   12.69
   2   8  -4  229.44   14.85
   2   8  -4  207.80   11.70
   2   8  -3   30.83    3.21
   2   8  -3   32.94    4.68
   2   8  -3   33.67    3.21
   2   8  -2    3.93    4.69
   2   8  -1  131.92   10.76
  -2  -8   1  193.54   10.17
   2   8   0   -1.30    8.47
  -2  -8   0    2.89    7.22
  -2   8  -1  227.35   13.51
   2   8   1  217.80   15.90
  -2  -8  -1  206.70   15.26
  -2  -8  -2  594.50   29.22
   2  -8   2  616.82   23.71
   2  -8   3   25.19    4.83
   2   8   3   21.15    6.07
  -2  -8  -3   21.90   11.33
  -2   8  -4  245.83   11.57
   2  -8   4  267.71   13.54
  -2  -8  -5  461.28   28.88
  -2   8  -5  482.32   21.76
  -2   8  -6   11.41    2.16
  -2  -8  -6   19.10   11.44
  -2   8  -7   14.76    2.30
  -2  -8  -7   14.63   12.00
   2  -8   7    8.64    6.93
   2  -8   8   33.22    7.28
  -2  -8  -8   19.84   12.65
   2  -8   8   29.86    3.91
  -2  -8  -9  -10.35   13.12
   2   8   9   19.50   13.29
   2  -8   9    1.85    5.66
   2  -8   9   -1.31    3.75
  -2  -8  -9    4.66    3.05
  -2   8  -9   10.95    6.98
   2  -8  10   32.38    4.96
  -2  -8 -10   41.93    4.07
  -2   8 -10   49.60    7.85
  -2  -8 -10   40.61   14.26
   2   8  10   66.56   14.32
   2  -8  10   32.92    7.34
  -2   8 -10   70.03   16.14
  -2  -8 -10   52.80    9.23
  -2   8 -11 1419.37   54.80
  -2  -8 -11 1143.26   48.56
   2  -8  11  812.88   47.80
   2   8  11  886.82   49.98
   2  -8  11  933.98   44.72
  -2  -8 -11 1006.25   44.18
  -2   8 -11 1255.96   45.75
  -2  -8 -11  906.77   46.82
  -2  -8 -12   52.58   10.21
  -2   8 -12   47.36   16.23
   2   8  12   48.46   12.20
   2  -8  12   23.85    5.32
   2  -8  12   73.18   12.14
  -2  -8 -12   36.22    4.02
  -2   8 -12   46.46    7.18
  -2  -8 -12   39.40   11.01
  -2  -8 -13   37.63   12.97
  -2   8 -13   35.85   14.46
   2  -8  13   34.13   10.65
  -2  -8 -13   21.31   10.41
   2  -8  13   22.46    5.24
  -2   8 -13   36.96    6.01
  -2  -8 -13   23.00    3.45
  -2  -8 -14   -4.80    9.87
   2  -8  14    0.25    4.80
  -2  -8 -14    1.14    2.68
  -2   8 -14    1.35    4.75
  -2  -8 -15   33.32    3.14
   2   8  15   16.66    5.76
   2  -8  15   25.90    4.95
  -2  -8 -15   40.39    9.84
   2   8  16    3.55    4.55
  -2   8 -16    7.08    6.44
   2  -8  16    1.61    4.10
  -2  -8 -16   15.15    7.70
   2  -8  17    1.28    3.60
   2  -8  17    9.34    3.41
   2   8  17    7.11    3.31
   2  -8  18   11.32    2.69
   2  -8  18   10.98    2.65
  -2  -9  19   28.23    3.13
  -2  -9  18    7.23    3.52
  -2   9  18    7.31    3.18
  -2  -9  18    4.47    2.90
   2  -9 -17    9.03    5.48
  -2  -9  17    4.86    3.60
   2  -9 -16   57.00    6.70
   2  -9 -16   61.50   10.41
   2  -9 -16   57.58    7.97
  -2  -9  15    3.20    4.31
   2  -9 -15   -5.43    9.85
  -2  -9  14    0.19    4.45
   2  -9 -14   -0.35    6.00
   2  -9 -14   -0.21   10.19
   2   9 -14   -2.37   10.70
   2  -9 -13  215.89   12.53
   2   9 -13  217.63   17.64
   2  -9 -13  246.98   16.63
  -2  -9  13  262.65   12.52
   2  -9 -13  252.42   15.71
  -2  -9  12  119.86    8.25
   2   9 -12  102.35   13.72
   2  -9 -12  119.10   15.82
   2  -9 -12  105.66   11.97
   2  -9 -11    6.26    5.00
   2  -9 -11   20.09    8.96
   2   9 -11    5.49    9.76
  -2  -9  11    4.62    4.08
   2   9 -11    1.64    4.99
   2  -9 -11   -0.91   11.79
   2   9 -11   11.06   11.48
   2  -9 -10  107.78   13.26
   2   9 -10  105.84    6.48
   2  -9 -10   71.32    7.00
   2   9 -10  134.38   12.83
  -2  -9  10   69.50    5.84
   2   9 -10   62.59   10.58
   2  -9 -10  115.67   13.86
  -2  -9   9    2.14    4.98
   2  -9  -9   15.57    9.80
   2   9  -9   13.09    8.77
   2   9  -9    1.46    2.53
   2  -9  -9   -2.18    5.23
   2   9  -9    2.01    7.85
   2   9  -9   16.26   16.59
   2  -9  -9   -1.00    9.58
   2   9  -9    8.35    4.00
   2   9  -8   -0.43    6.87
   2   9  -8    1.24   13.42
   2  -9  -8    0.97    8.08
   2  -9  -8    3.33    8.42
   2   9  -8   -0.05    2.25
   2  -9  -7  155.97   11.54
   2   9  -7  193.43   10.49
   2  -9  -7  183.40   13.46
   2  -9  -6  243.36   13.73
   2   9  -6  266.69   12.62
   2   9  -5   18.57    4.30
   2   9  -5   15.57    3.09
   2   9  -4  350.23   16.58
   2   9  -4  341.82   15.56
   2   9  -3  536.00   24.62
   2   9  -3  527.57   23.36
   2   9  -2   34.85    6.20
   2   9  -2   33.36    3.37
  -2  -9   1   37.24    5.53
   2   9  -1   28.21    4.98
   2   9   0  653.86   32.89
   2   9   0  635.20   29.43
  -2  -9  -1   41.74    9.09
  -2   9  -1   43.44    8.22
   2   9   1   60.83   11.22
   2   9   1   35.98    3.45
  -2   9  -2   49.36    5.58
  -2  -9  -2   44.81   10.16
  -2   9  -2   45.37    3.50
   2   9   2   50.81    3.63
   2   9   3 1057.19   56.63
  -2  -9  -3  927.91   55.31
   2  -9   4  355.64   13.28
   2   9   4  341.71   21.49
  -2  -9  -4  224.99   18.50
  -2   9  -4  223.07   11.57
   2  -9   5   31.45    5.17
  -2  -9  -5   17.38   10.71
  -2   9  -5   22.45    2.59
  -2  -9  -6   82.50   13.45
  -2   9  -6   95.43    5.20
   2  -9   7   10.78    6.13
  -2   9  -7    3.89    2.11
  -2  -9  -7    2.03    4.30
  -2  -9  -7  -12.69   11.08
   2   9   7   24.88   13.68
   2  -9   7    4.11    3.28
  -2   9  -8   21.35   11.58
   2  -9   8    3.26    3.61
   2  -9   8    0.64    6.68
  -2  -9  -8    3.92   11.34
   2   9   8   28.12   14.40
  -2   9  -8    5.75    5.62
   2  -9   9   49.44    5.44
  -2   9  -9   88.44    7.24
  -2  -9  -9   67.37   14.40
   2   9   9   83.93   15.83
   2  -9   9   50.53    8.71
  -2   9  -9  112.67   14.29
  -2   9 -10  181.74   16.85
  -2   9 -10  151.61    8.82
   2  -9  10  153.08   12.35
   2  -9  10   90.32    7.32
  -2  -9 -10   98.03   16.21
   2   9  10  122.03   16.55
   2  -9  10   84.88   10.34
   2  -9  11   15.56    9.10
  -2   9 -11    9.86    5.83
  -2  -9 -11   13.70   12.50
   2  -9  11    4.14    6.23
   2   9  11   22.43   12.83
  -2  -9 -11    3.43   10.00
   2  -9  11    7.41    4.78
   2  -9  12  191.32   11.57
   2   9  12  199.79   17.36
  -2  -9 -12  209.15   15.59
   2  -9  13   83.93    6.68
  -2  -9 -13   80.22   11.54
  -2  -9 -14   -3.76   10.06
   2  -9  14   -5.72    4.71
   2   9  15    3.38    5.34
  -2  -9 -15   20.82    8.64
  -2  -9 -15   -0.52    9.14
   2  -9  15    3.62    4.35
   2   9  16   61.47    5.98
   2  -9  16   89.57    5.64
   2   9  17    3.38    3.23
   2  -9  17   -5.27    3.19
   2  -9  18    7.80    2.04
   2  -9  18    5.24    2.19
  -2 -10  19   -0.17    2.11
  -2  10  18   35.27    3.69
  -2 -10  18   51.17    3.99
  -2 -10  17   44.97    3.95
  -2 -10  17   50.90    4.52
   2 -10 -16    7.16    6.03
   2 -10 -16    7.40    5.13
   2 -10 -16    4.97    8.71
  -2 -10  16   -0.11    3.85
   2 -10 -15   15.65    9.77
  -2 -10  15   21.27    4.46
   2 -10 -14   19.30   10.04
  -2 -10  14   11.69    4.38
   2 -10 -13    6.32   10.07
  -2 -10  13    4.73    4.37
   2 -10 -13    5.78    7.08
  -2 -10  12   46.67    5.34
   2 -10 -12   54.87    9.34
  -2 -10  11   89.83    6.35
   2 -10 -11   68.90    7.06
  -2 -10  10   26.61    4.43
   2 -10 -10   32.52    6.16
  -2 -10   9   31.88    4.12
   2 -10  -9   25.40    5.86
  -2 -10   9   21.97    6.50
   2  10  -9   29.46    3.22
   2 -10  -8  656.11   30.70
   2  10  -8  695.43   29.93
   2  10  -7   20.97    2.86
   2  10  -6    4.74    2.59
   2  10  -5  107.21    5.92
   2  10  -4  121.67    7.97
   2  10  -4  133.21    6.78
   2  10  -3    0.13    4.32
   2  10  -3    0.66    2.70
   2  10  -2  551.75   25.67
   2  10  -2  532.46   23.67
   2  10  -1  291.68   16.34
  -2  10   0   24.31    2.77
   2  10   0   26.83    3.73
  -2  10  -1  164.30   10.71
   2  10   1  164.23   14.55
   2  10   1  139.07    6.89
  -2 -10  -1  173.42   11.01
  -2  10  -2  172.97    9.43
   2  10   2  227.11   16.08
  -2  10  -2  146.21    7.75
  -2 -10  -2  206.10   13.01
   2  10   2  162.17    7.88
  -2 -10  -3    4.35    8.22
   2  10   3    2.82    2.40
  -2  10  -4  211.91   10.57
   2  10   4  237.65   10.64
  -2 -10  -4  251.95   17.13
  -2  10  -5  175.59    8.69
  -2 -10  -5  215.35   15.91
  -2  10  -6   25.49    2.70
   2 -10   6   22.81    3.68
  -2 -10  -6   20.57    4.40
  -2 -10  -6   28.10   10.32
   2 -10   6   26.85    3.77
  -2  10  -7   58.81    4.16
   2 -10   7   77.57    5.31
  -2 -10  -7   61.38    6.18
  -2 -10  -7   65.42   12.40
   2 -10   7   75.49    5.32
   2 -10   8  573.29   26.56
   2 -10   8  534.49   31.61
   2 -10   9   -0.45    7.09
  -2 -10  -9    5.29   11.98
   2  10   9    9.72   14.55
   2 -10   9    0.35    4.22
  -2 -10 -10    8.46   11.74
   2  10  10   16.26   13.85
   2 -10  10    1.88    6.76
   2 -10  10    1.38    4.76
   2 -10  11   51.84    5.93
   2 -10  11   46.00    8.20
   2  10  11   70.12   13.81
  -2 -10 -11   54.23   11.10
  -2 -10 -12   60.99   11.16
   2 -10  12   54.27    5.89
   2 -10  12   51.83    5.88
   2  10  12   77.63   12.15
   2 -10  13    2.34    4.82
  -2 -10 -13    2.87    9.74
   2 -10  13    2.11    4.51
   2 -10  14   73.61    6.13
  -2 -10 -14   59.86   10.61
   2 -10  14   78.70    6.27
  -2 -10 -15   23.69    8.92
   2  10  15   31.57    5.78
   2 -10  15   34.62    4.53
   2 -10  15   27.33    4.75
  -2 -10 -15   41.67    8.14
   2 -10  16    3.95    3.49
   2  10  16    1.09    4.22
   2 -10  17    4.93    2.69
   2  10  17    0.75    2.79
   2 -10  18    9.85    1.61
  -2 -11  18    1.37    2.67
  -2  11  18    3.96    2.54
   2 -11 -17   11.43    4.13
   2 -11 -17    9.43    3.23
  -2 -11  17   18.49    3.64
   2 -11 -16  104.52    9.97
   2 -11 -16   71.41    7.60
   2 -11 -16   63.60    6.96
  -2 -11  16  110.55    6.11
  -2 -11  16  118.46    6.46
   2 -11 -15    9.39    8.98
  -2 -11  15   16.04    4.42
  -2 -11  15    9.57    4.04
  -2 -11  14    0.60    4.04
   2 -11 -14   -2.29    9.57
   2 -11 -13   50.14   10.92
  -2 -11  13   52.75    5.33
   2 -11 -13   64.06    8.25
  -2 -11  12    9.98    4.43
   2 -11 -12    3.79    4.68
  -2 -11  11    0.97    4.17
   2 -11 -11    1.83    5.22
  -2 -11  10  227.56   11.31
   2 -11 -10  207.23   12.32
   2 -11  -9  282.62   14.32
  -2 -11   9  251.03   17.07
   2  11  -9  270.17   12.70
   2 -11  -8    3.26    5.02
   2  11  -8    2.82    2.88
   2 -11  -7   85.61    6.45
   2  11  -7   81.22    5.12
   2 -11  -6    7.57    3.91
   2  11  -6    2.68    2.68
   2  11  -5    4.42    2.71
   2  11  -4    3.58    2.57
   2  11  -3   27.54    4.95
   2  11  -3   33.80    3.17
   2  11  -2    7.30    5.10
   2  11  -2   10.90    2.81
   2  11  -1  151.17   10.73
  -2  11   1  127.59    6.50
   2  11   0  936.91   42.89
  -2  11   0 1164.46   43.11
   2  11   0 1370.36   40.13
  -2  11  -1    9.53    6.08
  -2 -11  -1   16.35    5.80
   2  11   1    5.16    9.62
   2  11   1    9.99    3.04
  -2  11  -1    7.71    2.33
  -2 -11  -2   10.96    6.19
   2  11   2   11.26   10.58
  -2  11  -2    2.46    2.37
   2  11   2    7.71    2.51
   2  11   3  201.98   16.18
  -2 -11  -3  191.09   12.12
  -2 -11  -4   49.25    8.75
   2  11   4   44.64    3.31
  -2  11  -4   31.21    3.21
   2  11   5   -0.40    2.25
  -2  11  -5   -2.24    2.37
   2 -11   5   -0.48    3.33
  -2 -11  -5   -0.69    3.85
  -2 -11  -5    4.26    8.20
   2  11   5   12.05   13.04
   2 -11   5    0.41    3.32
  -2  11  -6  174.44    9.47
   2  11   6  216.77    9.64
  -2 -11  -6  180.24   10.67
   2 -11   6  215.57   10.26
   2 -11   6  216.67   10.37
  -2  11  -7  159.76    8.59
   2 -11   7  188.65    9.63
   2 -11   7  186.66    9.55
  -2 -11  -7  184.02   10.42
   2 -11   8    8.71    4.33
   2 -11   8    5.81    4.40
  -2 -11  -8   14.41   10.69
   2 -11   8   -0.50    8.14
   2  11   8   16.66   15.05
  -2 -11  -8    4.80    5.61
   2 -11   9   26.11    4.93
   2  11   9   41.03   15.43
  -2 -11  -9   32.67   11.26
   2 -11   9   25.27    8.53
   2 -11   9   16.16    4.75
   2 -11  10    6.73    4.73
   2 -11  10    2.41    6.70
  -2 -11 -10    7.72   10.31
   2  11  10    2.71   13.02
   2 -11  10   -5.41    4.86
   2 -11  11    4.75    4.63
   2 -11  11   -0.62    6.17
  -2 -11 -11   13.49   10.38
   2  11  11    9.85   11.69
   2 -11  11   -7.26    4.63
  -2 -11 -12    9.15   10.12
   2 -11  12    8.70    4.41
   2 -11  12    8.92    4.83
  -2 -11 -12   28.83   10.11
   2  11  13    0.38    2.18
   2 -11  13    1.55    4.23
   2 -11  13    0.04    4.58
  -2 -11 -14    7.64    8.99
   2 -11  14    4.06    4.45
   2 -11  14    0.52    4.16
  -2 -11 -15   63.24    8.72
   2 -11  15   60.43    5.01
   2 -11  15   68.62    5.23
   2 -11  16   77.16    4.84
   2 -11  16   81.55    4.97
   2 -11  17    3.28    2.06
   2  11  17    0.05    2.39
  -2  12  18   13.70    2.17
  -2 -12  18   20.67    2.27
  -2  12  17   47.29    4.22
  -2 -12  17   63.18    3.93
  -2 -12  16    6.89    3.58
   2 -12 -16    1.65    6.87
   2 -12 -16    7.58    4.75
   2 -12 -16    2.80    4.23
  -2 -12  15   10.43    3.61
  -2 -12  15    9.01    4.14
   2 -12 -15    6.52    8.13
  -2 -12  14   23.10    4.24
  -2 -12  14   25.18    4.71
   2 -12 -14   27.79    9.56
  -2 -12  13   10.83    4.26
  -2 -12  13    8.16    4.43
  -2 -12  12   23.06    4.71
   2 -12 -12   19.92    5.02
  -2 -12  11   10.23    4.26
   2 -12 -11    8.74    5.29
   2 -12 -10    6.47    5.74
  -2 -12  10   11.00    4.15
   2 -12  -9   72.84    7.33
   2  12  -9   72.09    4.82
   2 -12  -8  149.48    9.78
  -2 -12   8  169.35    8.53
   2  12  -8  154.35    8.25
   2 -12  -7    0.88    4.79
  -2 -12   7    1.69    3.32
   2  12  -7   -1.07    3.22
   2  12  -6    1.22    3.22
   2 -12  -6    4.49    4.35
   2  12  -5  568.84   26.29
   2 -12  -5  624.07   26.67
   2  12  -4   38.98    3.64
   2  12  -3   -0.40    4.22
   2  12  -3    0.92    2.58
   2  12  -2  177.27   11.09
   2  12  -2  171.17    8.49
   2  12  -1  286.98   15.63
   2  12  -1  271.19   11.91
   2  12   0   19.69    7.82
  -2  12   0   24.10    7.82
  -2  12   0   17.57    2.53
   2  12   1   -3.92    9.54
  -2  12  -1   -1.26    5.86
  -2  12  -1    5.24    2.36
   2  12   1    9.83    3.46
   2  12   2  128.20   13.33
   2  12   2   97.77    5.50
  -2  12  -2   81.39    5.11
  -2 -12  -2  132.33    9.11
   2 -12   3    3.32    3.41
   2  12   3    7.22    2.59
  -2 -12  -3   10.53    6.49
   2  12   3    5.08   11.38
   2  12   4   37.29    3.31
  -2  12  -4   32.39    3.34
   2 -12   4   37.29    4.31
  -2 -12  -4   33.44    4.64
   2 -12   4   33.53    4.07
  -2 -12  -4   38.70    8.36
   2  12   4   48.75   13.32
  -2  12  -5    5.19    2.77
   2  12   5    6.72    2.69
   2 -12   5    6.58    3.83
  -2 -12  -5    5.39    4.52
  -2 -12  -5   10.43    8.10
   2  12   5   19.55   14.11
   2 -12   5   10.40    3.85
  -2  12  -6    1.24    2.91
   2  12   6    1.49    2.64
   2 -12   6    1.87    4.03
  -2 -12  -6   -2.66    5.19
  -2 -12  -6    8.92    8.86
   2  12   6    3.63   14.69
   2 -12   6    2.78    4.05
   2  12   7  119.50    6.11
  -2  12  -7   97.01    5.94
   2 -12   7  114.86    7.25
  -2 -12  -7  102.10    8.03
   2 -12   7  115.35    7.15
   2  12   8   99.51    5.65
  -2 -12  -8  153.81   14.08
   2 -12   8  100.87    7.00
  -2 -12  -8   78.42    7.78
   2 -12   8  107.57    6.95
   2  12   8  146.79   18.12
   2 -12   8   90.31   12.25
   2  12   9    3.99    2.47
   2 -12   9    4.79    4.40
   2  12   9    8.66   13.20
   2 -12   9   -2.72    7.65
  -2 -12  -9    5.09    9.27
   2 -12   9    1.23    4.23
   2  12  10   16.37    2.76
   2 -12  10   15.93    4.77
   2 -12  10   17.10    7.35
  -2 -12 -10   24.50    9.87
   2  12  10   30.42   12.92
   2 -12  10   22.17    4.78
   2 -12  11  249.29   13.22
   2  12  11  251.33   12.20
  -2 -12 -11  427.44   21.32
   2  12  11  389.49   20.99
   2 -12  11  262.55   13.20
   2  12  12    4.00    2.22
   2 -12  12    3.54    4.63
   2 -12  12    0.67    4.33
  -2 -12 -13   -3.44    9.29
   2 -12  13   -3.90    4.39
   2 -12  13   -3.91    4.21
  -2 -12 -14   27.00    8.65
   2 -12  14   30.81    4.41
   2  12  14   30.74    5.81
   2 -12  14   28.42    4.56
   2 -12  15   39.63    3.99
   2  12  15   26.84    5.05
   2 -12  15   41.66    4.07
  -2 -12 -15   36.78    7.37
   2 -12  16    0.74    2.47
   2  12  16   -3.08    3.38
   2 -12  16    1.22    2.69
   2 -12  17   -0.09    1.59
  -2  13  17    8.51    2.94
  -2 -13  17    9.13    2.43
  -2 -13  16    0.36    3.09
   2 -13 -16    8.02    3.91
   2 -13 -16   -5.06    3.76
   2 -13 -16   -4.02    6.11
  -2 -13  15    4.05    3.54
   2 -13 -15    2.78    7.32
  -2 -13  14    1.88    3.85
   2 -13 -14    8.27    8.52
  -2 -13  13  201.65    9.57
  -2 -13  13  200.94    9.64
   2 -13 -13  224.15   13.95
  -2 -13  12   62.75    5.46
  -2 -13  12   67.02    5.43
  -2 -13  11   -0.98    4.12
  -2 -13  11    0.18    4.02
   2 -13 -11    3.60    5.03
  -2 -13  10    7.15    3.92
   2 -13 -10    9.07    5.58
   2 -13  -9   35.83    6.42
  -2 -13   9   41.41    4.57
   2  13  -9   38.63    3.75
   2 -13  -8   -5.05    5.50
  -2 -13   8    2.01    3.67
   2  13  -8   -3.09    3.09
   2 -13  -7   -2.32    5.34
  -2 -13   7   -0.47    3.57
   2  13  -7   -1.30    3.33
   2 -13  -6  302.94   14.18
   2  13  -6  270.01   13.43
   2 -13  -5   22.64    4.79
   2  13  -5   25.43    3.76
   2  13  -4  203.68   10.08
   2  13  -3  153.13    9.89
   2  13  -3  144.78    7.88
   2  13  -2   14.32    5.48
  -2  13   2    9.55    2.32
   2  13  -2    6.56    2.88
   2  13  -1   38.31    7.11
  -2  13   1   31.54    2.99
   2  13  -1   36.17    3.49
   2 -13   0    7.37    3.68
   2  13   0   18.33    7.64
  -2  13   0   11.36    6.90
  -2  13   0    7.22    2.35
   2 -13   1    3.65    3.60
   2  13   1   -0.81    8.81
   2 -13   1    8.50    3.22
  -2  13  -1    2.93    2.41
   2 -13   2   18.54    4.10
   2 -13   2   24.63    3.60
   2  13   2   19.69    3.90
  -2  13  -2   24.17    3.01
   2  13   2   10.85   10.95
  -2 -13  -3  990.44   37.49
   2  13   3  767.51   33.33
   2 -13   3  709.36   33.47
  -2 -13  -3  783.74   33.59
   2 -13   3  689.59   33.19
   2  13   3  998.96   41.42
  -2  13  -4  153.64    8.43
  -2 -13  -4  233.07   13.76
   2  13   4  189.83    8.67
   2 -13   4  157.60    9.19
  -2 -13  -4  171.79    9.53
   2 -13   4  149.94    8.84
   2  13   4  267.07   19.44
  -2  13  -5    2.86    3.00
   2  13   5    7.96    3.16
   2 -13   5    1.12    4.25
  -2 -13  -5    2.29    4.99
  -2 -13  -5   18.95    8.17
   2  13   5   18.34   14.36
   2 -13   5    1.15    4.11
  -2  13  -6   14.14    2.97
   2  13   6   18.38    3.07
   2 -13   6   15.59    4.45
  -2 -13  -6   14.11    5.26
  -2 -13  -6   29.24    8.80
   2  13   6   23.37   14.14
   2 -13   6   15.89    4.24
   2 -13   7   38.77    4.97
  -2 -13  -7   33.82    6.21
   2 -13   7   40.09    5.02
   2  13   7   44.95    3.59
  -2  13  -7   34.90    3.41
   2  13   8    1.30    2.47
   2 -13   8   -1.81    4.26
  -2 -13  -8   -6.35    5.89
   2 -13   8   -2.11    4.30
  -2 -13  -8    7.73    8.82
   2 -13   8    2.46    7.93
   2 -13   9    1.41    4.35
   2  13   9    4.34   12.27
   2 -13   9   -1.25    7.51
   2 -13   9    3.71    4.45
   2  13   9    4.60    2.56
   2 -13  10  103.42    7.56
   2 -13  10  111.94    7.52
   2  13  10  112.07    6.19
  -2 -13 -10  198.09   14.33
   2 -13  10  118.34   11.51
   2  13  10  194.41   16.25
   2 -13  11    4.38    4.41
   2  13  11    2.89    2.31
   2 -13  11    4.48    4.53
  -2 -13 -12   90.11   11.07
   2 -13  12   81.75    6.15
   2 -13  12   84.49    6.28
  -2 -13 -13    8.97    8.72
   2 -13  13    4.60    4.03
   2 -13  13    8.48    3.96
  -2 -13 -14   -0.34    7.19
   2 -13  14   -0.14    3.47
   2 -13  14    2.72    3.33
   2  13  15    1.54    3.92
   2 -13  15    9.04    3.00
   2 -13  15    9.99    2.76
   2  13  16   -0.15    2.86
   2 -13  16    2.33    2.13
   2 -13  16    0.59    1.69
  -2  14  17    2.78    2.11
   2 -14 -16    0.64    2.93
  -2 -14  15   17.23    3.31
   2 -14 -15   21.91    6.44
   2 -14 -14   71.39    8.78
  -2 -14  14   58.68    4.80
   2 -14 -13    1.35    3.33
  -2 -14  13    6.12    3.83
  -2 -14  12   73.77    5.52
   2 -14 -12   62.06    5.77
   2 -14 -11   67.59    6.12
  -2 -14  11   49.99    5.12
  -2 -14  10   16.84    4.21
   2 -14 -10   40.79    5.86
  -2  14  10   33.49   13.13
   2 -14  -9    7.40    5.68
   2 -14  -9   14.63    6.00
  -2 -14   9    1.38    3.73
   2  14  -9    0.38    2.88
  -2 -14   8  116.33    6.95
   2  14  -8  110.14    6.57
   2 -14  -7    3.51    5.10
  -2 -14   7    3.48    3.55
   2  14  -7    6.46    3.26
   2 -14  -6    4.43    4.91
   2  14  -6   -0.29    3.48
   2  14  -5  403.64   19.13
   2  14  -5  383.75   19.12
  -2  14   4  361.80   21.78
   2  14  -4  275.34   13.52
   2  14  -3    4.39    5.31
  -2  14   3   12.42   11.09
  -2  14   3    4.74    2.57
   2  14  -3    2.43    3.31
   2  14  -2   83.75    8.11
   2  14  -2   75.91    5.10
  -2  14   2   66.04    4.36
   2  14  -1   22.51    6.87
  -2  14   1   18.27    8.16
   2  14  -1    7.51    3.19
  -2  14   1   12.49    2.58
   2 -14  -1    7.80    3.91
   2  14   0    7.57    7.32
  -2  14   0   -2.45    6.62
   2 -14   0   -0.88    3.75
   2  14   0   -3.71    3.25
  -2  14   0    0.07    2.52
   2 -14   1   77.57    6.24
   2 -14   1   80.93    5.72
  -2  14  -1   84.77    5.10
   2 -14   2  337.00   15.33
   2 -14   2  331.04   14.91
   2  14   3   -1.59    4.82
   2 -14   3    1.60    4.31
  -2 -14  -3    2.08    4.74
   2 -14   3    9.26    3.68
   2  14   4  240.43   10.63
  -2  14  -4  179.89    9.91
   2 -14   4  201.65   10.76
  -2 -14  -4  223.88   11.22
   2 -14   4  190.00   10.30
   2  14   4  268.80   19.36
   2  14   5  101.94    5.83
  -2  14  -5   75.95    5.26
   2 -14   5   93.79    6.49
  -2 -14  -5   89.76    7.18
   2 -14   5   85.47    6.13
  -2  14  -6    0.24    2.66
   2  14   6   -0.19    2.90
   2 -14   6    1.63    4.22
  -2 -14  -6   -1.00    5.44
   2  14   6   -3.69   12.63
   2 -14   6   -0.88    3.99
  -2  14  -7    2.83    2.47
   2  14   7    3.62    2.72
   2 -14   7    7.77    4.22
  -2 -14  -7   -4.15    5.77
   2 -14   7    1.55    4.14
   2  14   7    5.92   12.55
   2 -14   8  100.05    7.15
   2 -14   8  100.95    6.91
   2  14   8  111.08    6.02
   2 -14   8  123.74   13.15
   2 -14   9   -1.86    4.41
   2 -14   9   -4.95    7.52
   2 -14   9   -1.72    4.36
   2  14   9    4.47    2.79
   2 -14  10   19.79    4.54
   2  14  10   21.20    2.84
  -2 -14 -10   25.59    4.48
   2 -14  10   23.27    4.66
   2 -14  11   83.96    6.08
   2 -14  11   75.18    6.04
   2 -14  12   52.64    4.95
  -2 -14 -12   61.66    9.71
   2 -14  12   53.32    4.94
  -2 -14 -13   -2.68    7.63
   2  14  13   -7.24    5.47
   2 -14  13   -5.41    3.57
   2 -14  13   -0.41    3.34
  -2 -14 -14   -2.35    6.44
   2 -14  14    8.68    2.84
   2 -14  14    2.33    3.05
   2  14  14   -1.08    4.14
   2 -14  15    2.82    2.01
   2 -14  15    2.60    2.32
   2  14  15    0.15    3.32
   2 -14  16    0.66    1.38
   2  14  16    0.46    1.85
  -2  15  16   40.97    3.43
  -2 -15  16   48.29    2.59
  -2 -15  15    1.87    2.38
   2 -15 -15    3.86    5.41
   2 -15 -15   11.08    3.50
   2 -15 -14    2.54    6.49
  -2 -15  13   22.66    3.63
   2 -15 -13   17.61    3.15
   2 -15 -12   34.94    4.49
  -2 -15  12   36.15    4.16
   2 -15 -11    4.40    4.61
  -2 -15  11    3.05    3.65
   2 -15 -10   67.99    6.25
  -2 -15  10   51.63    4.87
   2  15  -9  127.71    7.68
  -2 -15   9  138.17    8.03
   2 -15  -9  152.32    9.60
   2 -15  -9  176.99    9.63
   2 -15  -9  217.09   12.18
  -2  15   9  198.93   17.00
   2 -15  -8   -2.42    5.55
  -2 -15   8    4.01    3.56
   2  15  -8    0.33    2.97
   2 -15  -7  155.33    9.20
   2  15  -7  132.38    7.72
  -2  15   6   85.40   13.79
   2  15  -6   51.88    4.61
  -2  15   5    9.63   12.07
   2  15  -5    3.83    3.45
  -2  15   4   54.86    4.07
   2  15  -4   65.13    5.08
  -2  15   3  128.75    7.13
   2  15  -3  158.68    7.91
   2  15  -2   18.10    6.26
  -2  15   2   22.21    9.76
   2  15  -2   17.50    3.66
  -2  15   2   15.90    2.89
  -2  15   1   99.02   10.18
   2  15  -1   92.80    9.27
   2  15  -1   93.03    5.53
  -2  15   1   72.10    4.93
   2  15   0  526.35   22.63
   2 -15   0  537.84   22.98
   2  15   1   21.36    3.62
  -2  15  -1   12.81    3.13
   2 -15   1   15.15    4.07
   2 -15   2    0.75    4.31
   2 -15   2    0.14    3.80
  -2  15  -3   25.78    3.56
   2 -15   3   24.38    4.71
  -2 -15  -3   26.51    5.28
   2 -15   3   24.97    4.09
   2  15   3   38.47   11.49
  -2  15  -4  117.51    6.47
   2 -15   4  110.61    7.38
   2 -15   4  106.63    6.87
  -2  15  -5    3.62    2.75
   2 -15   5    3.80    4.25
  -2 -15  -5    0.46    5.18
   2  15   5    1.32   11.25
   2 -15   5    2.92    3.76
  -2  15  -6  115.77    6.97
   2 -15   6  138.28    8.24
  -2 -15  -6  141.39    9.13
   2 -15   6  129.42    7.75
   2  15   7  115.30    5.94
  -2  15  -7   67.11    4.96
   2 -15   7   91.53    6.48
  -2 -15  -7  104.10    7.79
   2  15   7  126.95   14.54
   2 -15   7   80.60    6.08
   2 -15   8    3.64    4.31
   2 -15   8   -3.20    8.00
   2  15   8    1.25    3.27
   2 -15   8   -3.16    4.17
   2 -15   9   82.80    6.38
   2 -15   9   72.20    6.08
   2 -15  10   40.48    4.68
   2 -15  10   30.41    4.44
  -2 -15 -10   31.21    4.35
   2 -15  11    1.93    3.64
  -2 -15 -11    7.62    8.73
   2 -15  11    0.32    3.70
   2 -15  12   25.35    3.76
  -2 -15 -12   33.05    8.01
   2 -15  12   20.04    3.68
   2 -15  13    1.65    2.82
  -2 -15 -13   -0.89    6.48
   2 -15  13    3.83    2.88
   2 -15  14    0.94    2.12
   2 -15  14    2.16    2.36
  -2 -15 -14   -3.51    5.40
   2  15  14    1.24    3.66
   2 -15  15   25.27    2.16
   2  15  15   18.83    2.82
  -2  16  16    1.89    1.65
   2 -16 -15   21.45    3.05
   2 -16 -15   23.38    4.50
  -2 -16  14   -1.05    2.16
   2 -16 -14   -1.17    5.51
   2 -16 -13   -0.10    2.33
  -2 -16  13    9.17    2.63
   2 -16 -13    2.85    6.41
  -2 -16  12   -1.17    3.05
   2 -16 -12    3.80    3.27
   2 -16 -12    4.70    7.62
   2 -16 -11    9.87    4.17
  -2 -16  11    6.01    3.34
   2 -16 -10   16.12    4.89
  -2 -16  10    9.34    3.42
   2 -16  -9   96.67    7.58
   2  16  -9   83.52    5.54
  -2 -16   9   92.02    5.83
   2  16  -8  194.71   11.06
   2 -16  -8  352.58   15.26
  -2  16   8  297.18   19.34
   2 -16  -8  244.17   12.55
  -2  16   7   12.94   11.26
   2 -16  -7   32.26    6.68
   2  16  -7    7.89    3.26
  -2  16   6    9.31   10.77
  -2  16   6   -2.77    2.47
   2  16  -6    5.77    3.36
  -2  16   5   47.70   11.71
  -2  16   5   27.73    3.00
   2  16  -5   41.62    4.20
  -2  16   4   11.79    9.98
  -2  16   4    5.23    2.47
   2  16  -4    1.25    3.63
  -2  16   3    1.75    9.10
  -2  16   3   -0.81    2.53
   2  16  -3   -5.71    3.60
  -2  16   2  221.34   14.33
   2  16  -2  193.87    9.33
   2  16  -1  639.63   28.83
   2  16  -1  632.08   25.59
   2  16   0    9.11    3.54
  -2  16   0   -0.18    3.01
   2  16   0    3.45    7.78
   2 -16   0    9.82    4.38
  -2  16  -1  207.90   11.03
   2 -16   1  231.74   11.69
   2  16   2    1.71    3.29
   2  16   2    3.86    6.60
  -2 -16  -2   17.11    4.84
   2  16   2    7.47    8.98
   2 -16   2    2.58    3.76
  -2  16  -3   15.19    3.17
   2 -16   3    8.26    4.33
  -2 -16  -3   17.62    4.96
   2  16   3   16.20    9.53
   2 -16   3    9.43    3.77
  -2  16  -4    0.66    2.76
   2 -16   4    2.69    4.26
  -2 -16  -4    4.17    5.01
   2  16   4    4.51    9.43
   2 -16   4    2.92    3.62
  -2  16  -5   35.58    3.59
   2 -16   5   40.34    5.02
  -2 -16  -5   44.16    6.04
   2 -16   5   40.65    4.31
  -2  16  -6    5.15    2.71
   2 -16   6    5.32    4.32
   2 -16   6   12.15    3.79
  -2 -16  -6    0.80    5.54
   2 -16   7  201.87   11.02
   2 -16   7  198.06   10.61
  -2 -16  -7  214.42   11.96
   2 -16   8  220.42   10.92
   2 -16   8  216.48   11.21
  -2 -16  -9    8.34    4.26
   2 -16   9    3.31    3.55
   2 -16   9    1.36    3.75
   2 -16  10    2.90    3.33
  -2 -16 -10    4.63    3.35
   2 -16  10    2.34    3.49
   2 -16  11   15.21    3.43
   2 -16  11   16.39    3.29
  -2 -16 -11   15.23    7.79
   2 -16  12    8.93    2.80
   2  16  12    2.91    4.51
  -2 -16 -12   11.47    6.70
   2 -16  12   14.75    2.89
  -2 -16 -13   -2.90    5.60
   2 -16  13    0.28    2.12
   2 -16  13   -0.83    2.31
   2 -16  14   38.29    2.72
   2 -17 -15    3.44    1.61
   2  17 -15   -1.73    3.19
   2 -17 -14   -3.23    4.27
   2 -17 -13   56.63    6.50
  -2 -17  12   14.75    2.46
   2 -17 -12    8.63    2.85
   2 -17 -11   -2.35    3.48
  -2 -17  11    2.38    2.51
   2 -17 -10   37.46    4.75
   2 -17  -9  221.63   11.60
   2 -17  -8   21.97    5.18
   2  17  -8    2.97    2.99
   2  17  -7   59.56    4.59
   2  17  -6   61.19    5.02
  -2  17   6   82.33   11.63
   2  17  -5   16.93    3.74
  -2  17   5   11.92    8.97
   2  17  -4   70.76    5.30
   2 -17  -4   86.07    7.70
  -2  17   4   75.36   10.39
   2  17  -3    3.18    3.36
  -2  17   3    7.21    2.57
   2  17  -3    1.64    6.92
  -2  17   3   14.72    7.97
   2  17  -2   11.18    3.63
  -2  17   2   10.88    2.75
   2  17  -1  230.46   10.32
  -2  17   1  189.47    9.73
   2  17   0  180.61    8.36
   2  17   0  193.56   12.61
   2  17   1   15.89    3.46
   2  17   1   21.32    8.04
   2 -17   1   17.28    4.14
   2  17   2    9.10    3.21
  -2  17  -2   11.63    3.12
   2  17   2   10.73    6.29
  -2 -17  -2   14.53    4.84
   2 -17   2    6.99    3.98
   2  17   2   18.13    8.11
   2 -17   3  200.17   10.91
  -2  17  -3  205.02   10.51
   2  17   3  219.59   10.60
  -2  17  -4    4.71    2.76
   2  17   4    6.18    3.08
   2 -17   4    4.59    4.20
  -2 -17  -4    3.43    5.05
   2 -17   4    3.35    3.68
  -2  17  -5   -2.43    2.75
   2 -17   5   -1.25    4.19
  -2 -17  -5   -3.47    5.35
   2 -17   5    0.68    3.72
   2 -17   6   66.29    5.06
   2 -17   6   70.17    5.57
  -2  17  -6   54.81    4.08
   2 -17   7  241.33   12.12
   2 -17   7  231.19   11.79
   2 -17   8    2.94    3.36
   2 -17   8    1.86    3.68
   2 -17   9   71.60    4.91
  -2 -17  -9   80.01    5.39
   2 -17   9   70.68    5.24
   2 -17  10   37.59    3.49
   2 -17  10   31.26    3.60
  -2 -17 -10   30.69    3.46
   2  17  11    1.14    4.40
  -2 -17 -11   10.32    6.51
   2 -17  11    3.03    2.55
   2 -17  11    5.68    2.62
   2 -17  12   22.06    2.75
   2 -17  12   24.19    2.50
  -2 -17 -12   34.67    5.94
   2  17  12   30.76    4.22
   2 -17  13    0.22    1.81
   2  17  13    2.20    2.85
  -2 -17 -13   -2.23    4.25
  -2  18  14   29.02    2.35
   2  18 -14   21.19    3.45
   2 -18 -14   26.82    2.41
   2  18 -13   -7.22    4.95
   2 -18 -13    3.45    4.16
   2 -18 -12   34.40    2.95
   2 -18 -12   63.28    6.03
   2 -18 -11    3.85    2.90
   2 -18 -10   -1.24    3.44
   2 -18  -9   34.07    4.56
   2 -18  -8    5.79    4.42
   2  18  -8   -1.33    2.65
   2 -18  -7   14.50    4.90
   2  18  -7   -2.15    2.91
   2  18  -6    4.00    3.10
   2  18  -5  203.79    9.93
   2 -18  -5  216.50    9.87
   2  18  -4   56.72    8.31
   2  18  -4  107.72    6.11
   2  18  -2   16.67    3.46
   2  18  -1  134.91    7.32
   2  18   0    4.71    3.11
  -2 -18  -1   17.71    4.80
   2  18   1   16.14    6.39
   2  18   1   17.16    6.80
   2  18   1   14.66    3.21
  -2 -18  -2  308.26   14.26
   2 -18   2  268.76   13.52
   2  18   2  288.70   13.26
  -2  18  -2  269.80   13.24
  -2  18  -3    2.91    2.75
   2  18   3   10.01    2.88
  -2 -18  -3    4.67    4.79
   2  18   4  194.53    8.65
  -2  18  -4  160.51    8.44
  -2 -18  -4  192.03    9.97
   2 -18   4  153.03    9.00
  -2 -18  -5    9.31    5.13
   2 -18   5    3.92    3.54
  -2  18  -5    8.91    2.51
   2  18   5   14.10    2.90
  -2 -18  -6   -3.03    5.03
   2 -18   6   -0.33    3.33
  -2  18  -6    0.35    2.22
   2  18   6   -0.05    2.58
   2 -18   7   44.32    4.35
   2  18   7   50.99    3.58
   2 -18   7   44.64    4.17
   2  18   8    2.81    2.18
   2 -18   8    3.69    2.87
   2 -18   8    2.46    3.08
   2 -18   9    3.86    2.68
  -2 -18  -9    5.04    2.97
   2  18   9    3.97    1.92
  -2 -18 -10   13.11    2.57
   2  18  10   20.00    1.98
   2 -18  10   16.14    2.73
  -2 -18 -11  105.38    7.33
   2 -18  11   78.28    4.56
  -2 -18 -12   17.71    4.39
   2 -18  12   11.04    1.87
   2 -19 -13   11.46    2.53
   2 -19 -13   14.73    2.02
   2  19 -12   36.62    4.95
   2 -19 -12   67.41    5.10
   2  19 -11   -2.26    4.97
   2 -19 -11    6.88    5.01
   2 -19 -10   -1.56    2.84
   2 -19  -9    0.06    3.29
   2 -19  -8    3.15    3.79
   2 -19  -7    9.24    4.18
   2  19  -7    5.06    2.46
   2 -19  -6  181.89    9.20
   2  19  -6  168.90    7.98
   2  19  -5    2.13    3.04
   2  19  -5    4.33    6.05
   2  19  -4  204.81   10.14
   2  19  -3   31.62    3.90
   2  19  -1   -4.85    2.95
  -2 -19   0   19.71    4.44
   2  19   0   13.78    2.90
  -2 -19  -1    5.51    4.35
   2  19   1   -3.25    5.44
  -2  19  -1   -2.53    2.76
   2  19   1   -1.51    2.79
  -2  19  -2   18.56    2.94
   2  19   2   21.51    3.03
  -2 -19  -2   21.81    4.69
   2  19   3   85.82    4.90
  -2 -19  -3   94.02    6.54
  -2  19  -4   70.85    4.47
   2  19   4   88.38    4.77
   2 -19   4   71.64    5.21
  -2 -19  -4   93.39    6.49
   2  19   5   -1.07    2.41
  -2  19  -5   -0.62    2.05
   2 -19   5   -1.93    3.18
  -2 -19  -5   -5.42    4.72
   2  19   6    0.64    2.22
   2 -19   6   -3.91    3.07
  -2 -19  -6   -6.54    4.44
   2  19   7    1.54    2.02
   2 -19   7    1.84    2.71
  -2 -19  -8    5.79    3.04
   2  19   8    6.22    1.82
   2 -19   8    3.13    2.56
  -2 -19  -9    0.10    2.43
   2  19   9    2.99    1.56
   2 -19   9   -0.36    2.29
  -2 -19 -10  131.03    7.46
   2 -19  10   90.17    4.90
  -2 -19 -11    4.82    3.97
   2 -20 -11    9.27    1.54
   2 -20 -11   15.35    3.64
   2  20 -11    8.40    2.87
   2 -20 -10   -1.76    2.28
   2  20 -10    1.83    3.76
   2 -20  -9   15.79    3.00
   2  20  -9   11.79    4.20
   2 -20  -8   29.93    3.51
   2  20  -8   14.60    4.52
   2 -20  -7    5.67    3.43
   2  20  -7   -4.12    4.48
   2  20  -6   15.39    2.49
   2 -20  -6   21.00    3.87
   2  20  -5    3.88    2.48
   2  20  -4   63.92    3.99
   2 -20  -4   41.45    3.75
   2  20  -3    1.49    2.77
   2  20  -2   36.86    3.72
   2  20  -1   40.45    6.63
  -2 -20   1   80.96    5.52
   2  20   0    0.24    5.00
  -2 -20   0    3.34    4.04
   2  20   0   -3.43    2.71
  -2  20   0    3.61    2.42
  -2 -20  -1   83.40    5.85
  -2  20  -1   68.37    4.29
   2  20   1   72.65    4.50
  -2 -20  -2   69.15    5.47
  -2  20  -2   66.62    4.03
   2  20   2   67.66    4.21
  -2 -20  -3    0.34    4.03
  -2  20  -3    3.94    2.09
   2  20   3    2.53    2.30
  -2 -20  -4   97.97    6.42
   2  20   4   98.94    4.78
  -2 -20  -5   23.47    4.43
   2  20   5   29.93    2.60
   2  20   6    2.10    1.73
   2  20   7   36.59    2.43
  -2 -20  -7   33.57    3.56
  -2 -20  -8   46.04    3.47
  -2 -20  -9    7.24    4.58
  -2 -20  -9   -0.71    1.79
  -2 -20 -10    5.46    3.44
   2 -21 -10   11.75    2.94
   2 -21 -10    7.74    1.37
   2 -21  -9   87.53    4.66
   2 -21  -8    0.90    2.45
   2 -21  -7   52.55    3.95
   2 -21  -6    3.94    2.97
   2  21  -5   11.77    2.09
   2  21  -4   19.01    2.47
   2 -21  -3   29.39    2.97
  -2 -21   3   38.81    3.86
   2 -21  -3   32.82    3.93
   2  21  -3   37.37    2.99
  -2 -21   2    5.29    3.42
   2 -21  -2   14.18    3.56
  -2  21   2   11.47    2.21
   2  21  -2    9.88    2.58
  -2 -21   1   86.56    5.60
   2 -21  -1   83.61    5.45
  -2  21   1   87.03    4.58
  -2 -21   0   85.94    5.54
   2  21   0   93.10    4.90
  -2 -21  -1    5.01    3.68
   2 -21   1    4.80    2.93
  -2  21  -1    4.57    1.90
  -2 -21  -2    4.76    3.57
  -2  21  -2    3.44    1.74
  -2 -21  -3   10.74    3.68
   2  21   3   12.69    1.96
  -2  21  -3    7.97    1.65
  -2 -21  -4   -3.04    3.62
   2  21   4    3.89    1.67
   2  21   5   -0.97    1.55
  -2 -21  -6   21.81    2.99
  -2 -21  -7   94.14    5.07
  -2 -21  -8   -0.79    1.71
  -2 -21  -8   10.63    4.00
  -2 -21  -9   26.66    3.12
   2  22  -8    4.76    2.50
   2 -22  -8    3.76    1.62
   2  22  -7    4.06    3.20
  -2 -22   7    7.88    1.95
   2 -22  -7    4.55    2.15
   2  22  -6   -0.69    3.36
  -2 -22   6    6.87    2.20
   2 -22  -6    1.26    2.34
  -2 -22   5   34.96    2.92
   2  22  -5   29.30    2.11
   2 -22  -4    9.93    2.63
  -2 -22   4   14.04    2.71
   2  22  -4   10.79    1.78
   2 -22  -3    1.60    2.63
  -2 -22   3   -1.11    2.74
   2  22  -3   -2.21    3.28
   2  22  -3   -0.35    1.78
   2 -22  -2   19.05    2.95
   2  22  -2   20.13    2.25
  -2 -22   2   20.04    3.12
   2 -22  -2   16.10    2.26
   2  22  -1  198.52    8.11
  -2 -22   1  175.27    8.54
  -2 -22   0    2.68    3.03
   2  22   0    5.94    2.12
   2 -22   1   34.15    3.27
  -2 -22  -1   30.76    3.71
   2  22   1   41.72    2.90
  -2 -22  -2   24.11    3.43
   2 -22   2   22.64    2.82
   2  22   2   28.00    2.50
  -2 -22  -3   -2.52    2.95
   2 -22   3    1.25    2.29
   2 -22   4   20.07    2.47
  -2 -22  -4   16.13    2.76
  -2 -22  -5   10.40    2.38
  -2 -22  -6   -0.47    1.89
   2 -22   7   33.11    2.11
  -2 -22  -7   35.81    3.40
  -2 -23   5    1.65    1.65
   2 -23  -4   58.14    3.74
  -2 -23   4   85.11    3.92
  -2 -23   3   -0.33    2.04
  -2 -23   2    4.62    2.27
  -2 -23   1    8.86    1.39
  -2 -23   1   10.31    2.42
   2 -23  -1    8.65    1.53
  -2 -23   0    4.37    2.05
  -2 -23   0   -0.79    2.41
   2 -23   0    1.36    1.57
  -2 -23  -1    9.82    2.18
   2 -23   1    4.96    1.72
   2 -23   1    6.00    2.11
  -2 -23  -1    6.90    2.40
   2 -23   2    7.64    1.99
   2 -23   2    7.05    1.76
   2 -23   3   35.41    2.42
   2 -23   3   34.20    2.50
   2 -23   4   29.91    2.05
   2 -23   4   31.12    2.13
   2 -23   5    0.74    1.19
   2 -23   5    3.70    1.14
  -2 -23  -5    1.06    1.23
  -3   0  21   -1.18    2.12
   3   0 -21    4.52    3.89
   3   0 -21    4.96    4.28
   3   0 -20    1.56    5.68
   3   0 -20    4.73    7.40
   3   0 -19   -1.01    7.45
   3   0 -19    5.57    9.02
   3   0 -18    2.47    9.39
   3   0 -18   12.71   10.92
   3   0 -17  227.60   11.66
   3   0 -17  227.17   15.84
   3   0 -16    3.59    8.43
   3   0 -16   -6.05    5.20
   3   0 -16   -8.01   14.93
   3   0 -15   10.14   14.25
   3   0 -15   -0.54    7.92
   3   0 -15    3.04    5.07
   3   0 -15   -9.04   12.82
   3   0 -14   11.54   15.05
   3   0 -14   -2.74    8.13
   3   0 -14    2.44    5.80
   3   0 -14  -11.36   12.53
   3   0 -13   95.92   16.35
   3   0 -13   86.90    9.32
   3   0 -13   85.10    7.40
   3   0 -12    6.96    4.63
   3   0 -12   10.60   11.12
   3   0 -12    9.81    6.18
   3   0 -11   70.60   12.37
   3   0 -11   62.94    6.03
   3   0 -10   12.04    9.60
   3   0 -10   15.02    4.79
   3   0  -9   13.42   10.52
   3   0  -9    8.02    5.11
   3   0  -9   12.68   14.83
   3   0  -8   28.34    9.98
   3   0  -8   15.27    4.56
   3   0  -8   30.44    5.05
   3   0  -8   22.67   14.23
   3   0  -7    4.61    7.50
   3   0  -7   11.38    3.37
   3   0  -7   21.29   10.20
   3   0  -6    8.40    6.47
   3   0  -6    3.76    2.62
   3   0  -5  226.25    9.77
   3   0  -5  139.90   11.49
   3   0  -4    4.99    4.27
   3   0  -3   48.60    5.16
   3   0  -2    1.17    1.27
   3   0  -2    0.06    2.78
   3   0  -2    0.79    3.43
   3   0  -1 9999.00  468.43
   3   0  -1 9461.31  468.46
   3   0   0    0.18    2.30
   3   0   0   -3.34    3.85
   3   0   1   80.79    3.99
   3   0   1   64.63    7.04
   3   0   2    3.12    1.64
   3   0   3  668.58   33.49
   3   0   3  784.97   32.63
   3   0   4   -2.47    3.53
   3   0   4    2.56    2.76
   3   0   5  376.39   16.98
   3   0   5  351.02   18.03
  -3   0  -5  371.69   22.06
  -3   0  -6   36.95   13.49
   3   0   6   25.42    4.83
   3   0   7   17.26    4.84
  -3   0  -7   54.76   17.35
  -3   0  -8   -3.42   16.58
   3   0   8    6.07    3.40
  -3   0  -9   93.32   19.76
  -3   0 -10   17.85   18.42
  -3   0 -11   62.89   22.06
  -3   0 -12   -4.80   21.93
  -3   0 -12   24.86    7.46
  -3   0 -13   33.75   19.56
  -3   0 -13   22.54    6.57
  -3   0 -14   -8.94   11.30
  -3   0 -14   -0.78    6.02
  -3   0 -15  495.68   23.45
  -3   0 -15  505.83   28.06
  -3   0 -16   11.88    4.85
  -3   0 -16  -17.75   11.12
  -3   0 -17    7.28    3.71
  -3   0 -18   -3.64    2.97
   3   0  19   25.08    3.13
  -3   0 -19    8.54    4.42
  -3   1  21    7.42    2.25
  -3  -1  21    8.86    2.12
   3  -1 -21    9.65    4.39
   3   1 -21   11.26    3.86
  -3  -1  20   -0.36    3.22
   3   1 -20    1.96    5.72
   3  -1 -20    7.54    7.33
   3   1 -20    3.70    7.48
   3   1 -19   10.13    7.78
   3  -1 -19   11.87    9.19
   3   1 -19   10.85    9.15
   3   1 -18   -2.16   10.11
   3   1 -18    5.60   10.67
   3  -1 -17   -2.98    5.14
   3   1 -17   19.74   11.75
   3  -1 -17    5.78    8.51
   3   1 -16    5.67    8.77
   3  -1 -16    4.55    8.52
   3  -1 -16   -0.33    5.25
   3  -1 -16  -11.43   14.39
   3  -1 -15   47.86    8.81
   3   1 -15   32.12    8.71
   3  -1 -15   34.06    5.72
   3  -1 -15   19.69   12.16
   3  -1 -15   36.85   14.62
   3  -1 -14   43.48    9.01
   3   1 -14   17.35    8.41
   3  -1 -14   33.46    5.88
   3  -1 -14   30.15   12.33
   3   1 -14   32.92   13.07
   3  -1 -14   24.14   14.11
   3  -1 -13   16.38    7.88
   3   1 -13   13.50    7.69
   3  -1 -13    8.32    5.40
   3  -1 -13   13.90   11.09
   3   1 -13    5.21   11.84
   3  -1 -13   14.65   13.53
   3   1 -12  179.96   12.43
   3  -1 -12  205.64   11.37
   3  -1 -12  210.59   18.01
   3  -1 -11    2.84    4.12
   3  -1 -11    6.59    9.06
   3  -1 -10   15.44    9.85
   3  -1 -10   16.77   14.02
   3  -1 -10   13.80    4.62
   3  -1 -10    9.03    4.36
   3  -1  -9  555.63   33.71
   3  -1  -9  571.18   29.90
   3  -1  -8    5.01    9.27
   3  -1  -8    9.81   13.30
   3  -1  -8   14.44    4.56
   3  -1  -8   16.34    5.09
   3  -1  -7   40.74    5.06
   3  -1  -7   29.66   11.06
   3  -1  -7   19.02    8.26
   3  -1  -6 1095.03   57.86
   3  -1  -6  895.80   56.53
   3  -1  -5  481.93   18.85
   3  -1  -5  295.88   19.56
   3  -1  -4   -0.11    4.71
   3  -1  -4    3.45    4.19
   3   1  -3  258.60   21.35
   3  -1  -3  311.36   21.25
   3  -1  -2  121.57    5.67
   3   1  -2  103.04    9.00
   3  -1  -2  113.49    6.69
   3   1  -2   98.97    6.19
   3  -1  -1   32.90    4.02
   3   1  -1   36.62    3.70
   3   1   0   14.15    4.10
   3   1   1  318.78   20.79
   3   1   1  477.55   19.40
   3  -1   2   61.80    5.63
   3   1   2   82.29    4.62
   3  -1   3  154.44    6.97
   3  -1   3  139.85    8.79
   3  -1   4  906.44   46.02
   3   1   4  993.10   45.53
   3  -1   4 1070.27   44.51
   3   1   5   64.63    6.38
   3  -1   5   56.07    5.96
   3  -1   5   67.03    3.62
  -3   1  -5   71.86   11.23
  -3  -1  -6    5.30   12.24
   3  -1   6    9.91    2.17
   3  -1   6   13.80    4.87
   3   1   6   17.97    5.92
  -3   1  -6   11.61   12.21
   3   1   7 1762.61   78.26
   3  -1   7 1838.88   76.78
  -3   1  -7 1405.40   83.58
  -3  -1  -7 1476.49   84.44
   3   1   8   11.24    5.33
  -3   1  -8  -15.82   16.87
  -3  -1  -8    7.25   15.44
  -3  -1  -9   31.79   16.24
  -3   1  -9    2.43   16.92
   3   1   9   18.86    4.36
  -3  -1 -10  270.69   27.32
  -3  -1 -10  262.53   14.51
  -3   1 -11   73.55   23.24
  -3  -1 -11   77.06   21.95
  -3  -1 -12   31.12    6.83
  -3   1 -12   38.01    8.19
  -3  -1 -12    5.32   22.50
  -3   1 -12   20.68   21.43
  -3  -1 -13   48.27   20.41
  -3  -1 -13   65.31   11.92
  -3   1 -13   57.14    7.96
  -3  -1 -13   53.75    7.28
  -3  -1 -14   53.50   15.39
  -3  -1 -14   33.90   11.71
  -3  -1 -14   33.60   16.78
  -3  -1 -14   24.72    6.30
  -3   1 -14   14.02    6.79
  -3  -1 -15    6.17   11.39
  -3   1 -15   -9.73   11.90
  -3  -1 -15   13.43    5.17
  -3   1 -15   10.53    5.92
  -3  -1 -16   -3.20   10.82
  -3   1 -16   -3.98   10.92
  -3   1 -16   13.05    4.92
  -3  -1 -16   10.59    4.48
  -3   1 -17   16.45    3.93
  -3  -1 -17   19.83    3.71
  -3  -1 -18    2.00    2.83
   3   1  18    0.83    3.56
  -3   1 -19   10.88    4.24
   3   1  19    5.77    2.64
  -3   2  21    5.13    2.16
   3  -2 -21    7.52    4.13
   3   2 -20   76.68    9.24
   3  -2 -20   84.25    9.22
  -3  -2  20  105.76    5.81
   3   2 -20   84.72    7.71
   3   2 -19    0.12    9.10
   3  -2 -19   11.96    9.08
   3   2 -19   -2.75    7.76
   3  -2 -18   -7.46    7.64
   3   2 -18   -0.87   10.56
   3   2 -18   -0.49    9.81
   3  -2 -17   23.16    8.60
   3   2 -17   46.23   12.17
   3   2 -17   54.44   12.35
   3  -2 -16   -4.12    4.57
   3   2 -16   19.85   11.73
   3  -2 -16   -0.87    8.24
   3   2 -16  -20.58   16.94
   3  -2 -16   -4.16   12.82
   3  -2 -15    2.83    4.40
   3   2 -15   -5.04    8.49
   3  -2 -15    9.90    7.93
   3  -2 -15   -0.34   10.90
   3   2 -15    2.68   16.06
   3  -2 -15   -4.80   12.82
   3  -2 -14  560.67   22.36
   3   2 -14  362.06   23.80
   3  -2 -14  379.46   23.83
   3  -2 -14  491.42   26.88
   3  -2 -14  616.01   30.86
   3  -2 -13    7.01    4.66
   3   2 -13    8.58    7.81
   3  -2 -13   21.98    9.79
   3   2 -13   -7.66   12.38
   3  -2 -13   13.86   10.73
   3  -2 -13    3.97   12.50
   3  -2 -12    7.63    4.12
   3   2 -12    1.33    6.07
   3  -2 -12    7.04    8.12
   3  -2 -12    4.14   10.72
   3  -2 -11   17.32    4.10
   3  -2 -11   22.99   13.66
   3  -2 -11   25.58    9.38
   3  -2 -11   27.13    4.92
   3  -2 -10   21.71    4.41
   3  -2 -10   10.59   13.48
   3  -2 -10   23.03    9.56
   3  -2 -10   23.54    5.48
   3   2  -9    5.83    5.45
   3  -2  -9    2.83    3.87
   3  -2  -9   -3.92   13.00
   3  -2  -9   -0.46    8.60
   3  -2  -9   -1.85    5.52
   3   2  -8   10.06    5.53
   3  -2  -8    6.30    4.09
   3  -2  -8    2.48    8.49
   3  -2  -8    2.68    6.17
   3  -2  -8    6.19   13.12
   3  -2  -7   38.49    6.40
   3  -2  -7   18.53   11.18
   3  -2  -7   27.33    8.27
   3  -2  -6  209.67   13.68
   3  -2  -6  187.80   15.57
  -3  -2   5   60.93    3.50
   3  -2  -5   77.26    6.77
  -3  -2   4 1832.85   80.49
   3  -2  -4 2100.00   82.00
   3  -2  -3    9.92    3.77
   3  -2  -3   13.12    7.02
   3   2  -3   13.58    7.93
   3  -2  -3   10.75    3.26
   3  -2  -2   24.15    3.10
   3   2  -2   20.28    6.90
   3   2  -2   15.13    3.00
   3  -2  -2   18.69    3.75
   3  -2  -2   20.73    3.18
   3  -2  -1  757.06   42.07
   3   2  -1  772.17   42.09
   3   2   0   51.15    4.95
   3   2   1   18.67    5.34
   3   2   2 3674.56  157.75
  -3  -2  -3   18.68    6.98
   3  -2   3    7.81    4.24
   3   2   3   12.50    4.31
   3   2   4   71.60    7.38
   3  -2   4  104.26    7.24
  -3   2  -5   72.29   10.74
   3  -2   5   66.66    6.70
   3   2   5   64.12    8.04
  -3   2  -6  128.60   15.31
   3   2   6  142.63   11.43
   3  -2   6  162.92   10.11
   3   2   7   20.26    7.41
   3  -2   7   10.03    4.95
  -3  -2  -7   -2.05   14.70
  -3   2  -7    4.08   14.11
  -3   2  -8   -4.67   16.15
   3  -2   8   -3.00    4.68
  -3  -2  -8    1.41   15.09
   3   2   8   12.46    6.33
  -3  -2  -9   30.32   15.91
   3   2   9   27.90    5.97
  -3   2  -9   20.09   17.73
  -3  -2 -10   35.65   18.29
  -3   2 -10   34.60   21.22
  -3   2 -10   15.33    8.05
  -3  -2 -10   15.58    7.29
  -3   2 -11   29.98   22.38
  -3  -2 -11   18.70   19.43
  -3  -2 -11   15.90    8.40
  -3  -2 -12  462.27   21.49
   3   2  12  430.18   20.63
  -3  -2 -12  426.62   35.79
  -3   2 -12  433.48   35.23
  -3  -2 -13    8.67   18.11
   3   2  13    1.24    4.64
  -3  -2 -13    9.23    5.75
  -3  -2 -13   15.22   10.67
  -3  -2 -14   21.67   13.66
  -3   2 -14   37.37   16.35
  -3  -2 -14    3.32    5.29
  -3  -2 -14   -3.57   15.31
  -3  -2 -14    7.98   11.16
  -3  -2 -15   57.03   12.24
  -3  -2 -15   66.18    6.22
  -3  -2 -16   -6.19   10.70
  -3  -2 -16    8.82    4.11
  -3  -2 -17    0.95    3.30
  -3  -2 -18  157.80    6.91
   3   2  18   98.52    7.13
   3   2  19    5.74    2.49
   3  -2  19   13.91    2.69
  -3   2 -19    8.49    4.17
   3  -3 -21    3.63    3.78
  -3  -3  21   11.35    2.22
  -3   3  21    4.30    2.03
   3   3 -20    3.78    5.78
   3  -3 -20    4.19    4.71
   3  -3 -20    4.54    6.85
   3   3 -20   -0.26    7.10
  -3  -3  20    9.98    3.15
   3   3 -19    1.40    7.43
   3  -3 -19   -1.51    6.13
   3   3 -19    0.48    8.77
   3  -3 -19    9.80    8.86
  -3  -3  19   -0.89    3.78
   3  -3 -18   -7.93    7.42
   3   3 -18   -5.05   10.48
   3   3 -18   -0.63    9.99
   3  -3 -18   -0.36    7.44
   3   3 -17   10.24   11.48
   3  -3 -17    2.76    8.02
   3   3 -17   17.36   11.91
   3  -3 -17   23.90    8.98
   3   3 -16   22.40   13.04
   3  -3 -16    4.73    9.24
   3   3 -16   17.96   11.47
   3  -3 -16   -0.32    7.95
   3  -3 -16    7.87   20.80
   3   3 -16   28.18   28.85
   3  -3 -16  -15.49   12.40
   3   3 -16   -4.53   16.86
   3  -3 -15   25.93   11.03
   3   3 -15   19.59   17.02
   3  -3 -15   34.40   12.53
   3   3 -15   24.41   11.19
   3  -3 -15   25.82    8.43
   3  -3 -15   24.07    4.65
   3   3 -15   14.01    6.48
   3  -3 -15   17.79    4.07
   3  -3 -14  148.07   15.74
   3   3 -14   97.42   20.06
   3  -3 -14  105.38   13.43
   3  -3 -14  116.42    7.26
   3   3 -14   86.39    9.10
   3  -3 -14  112.66   12.33
   3   3 -14   56.68   10.17
   3  -3 -13   62.47   13.50
   3   3 -13   69.73   19.33
   3  -3 -13   52.84   11.53
   3   3 -13   49.24    7.89
   3  -3 -13   56.35    5.95
   3   3 -13   33.59    8.96
   3  -3 -13   69.04   10.98
   3  -3 -12  843.23   31.37
   3   3 -12  641.42   38.68
   3  -3 -12  819.13   36.28
   3   3 -12  543.28   29.86
   3  -3 -12  713.76   29.46
   3   3 -12  484.92   30.39
   3  -3 -12  711.08   31.47
   3  -3 -11    8.49    8.61
   3   3 -11    2.74   12.63
   3  -3 -11   13.66   12.81
   3  -3 -11    6.12    3.67
   3   3 -11    2.89    5.54
   3  -3 -11    7.77    5.18
   3  -3 -10   -1.99    7.79
   3   3 -10   -0.48   12.58
   3  -3 -10    0.85    3.41
   3   3 -10    7.29    5.85
   3  -3 -10    5.01    5.77
   3  -3 -10   -1.05   11.89
   3  -3  -9  183.07   18.57
   3  -3  -9  245.46   15.52
   3   3  -9  199.21   18.52
   3   3  -9  166.13   11.40
   3  -3  -9  219.29   10.54
   3  -3  -8    4.71    8.39
   3   3  -8   20.54   12.95
   3  -3  -8   10.49    3.54
   3   3  -8   22.09    5.29
   3  -3  -8    0.41   12.54
   3  -3  -8   15.27    7.56
   3  -3  -7    1.21    7.79
   3   3  -7   -7.14   10.97
   3  -3  -7    8.69    7.64
   3  -3  -7   18.45   11.77
  -3  -3   7    1.24    2.62
   3   3  -6 3011.56  139.95
  -3  -3   6 3021.23  137.47
   3   3  -5  342.15   19.51
   3  -3  -5  427.80   19.15
   3  -3  -4    3.41    4.00
   3   3  -4    5.37    4.47
   3  -3  -4   15.51    8.19
   3   3  -4    6.77    9.14
   3  -3  -4   13.23    4.46
   3  -3  -3   11.92    3.57
   3   3  -3    6.72    4.05
   3   3  -3   13.73    6.38
   3  -3  -3   13.44    6.75
   3  -3  -3   16.83    6.86
   3   3  -3   12.17    7.57
   3  -3  -3   15.20    4.19
   3   3  -2  105.50    6.88
   3  -3  -2  121.60    6.88
   3  -3  -2  118.19    6.59
   3  -3  -2  127.68    7.11
   3  -3  -1    1.56    3.15
   3  -3  -1   -0.23    2.53
   3   3  -1   -0.70    2.67
   3   3  -1    1.51    3.11
   3  -3  -1    0.80    2.39
   3   3  -1    0.15    2.21
   3   3   0    0.64    3.35
   3  -3   0    3.88    3.30
   3  -3   0    0.17    1.63
   3  -3   1    2.87    4.16
   3   3   1    0.75    4.82
  -3  -3  -1    7.20    5.09
   3   3   2   75.24    6.22
   3  -3   2   85.33    7.12
   3   3   2   82.80    8.60
  -3  -3  -2   74.62    8.08
   3   3   3  104.34    8.28
  -3  -3  -3  137.37   10.92
   3  -3   4 4208.86  157.72
  -3  -3  -4 4472.77  160.52
   3   3   5    7.71    8.30
   3  -3   5   -1.57    5.29
  -3  -3  -5  -11.28   12.56
   3  -3   6    0.51    5.44
   3   3   6   22.29    9.23
  -3   3  -6   -5.93   11.37
   3   3   7  184.71   13.43
   3  -3   7  218.55   12.22
   3   3   8   19.04    7.58
  -3   3  -8   -0.66   16.94
   3  -3   8   18.74    5.29
  -3  -3  -8   20.46   15.32
  -3  -3  -9   19.61   15.55
   3   3   9   11.11    6.63
  -3   3  -9    0.40   17.89
   3   3  10  995.51   43.41
  -3  -3 -10  883.04   42.63
  -3   3 -10 1040.92   44.37
  -3  -3 -10  882.89   53.38
  -3   3 -11   47.94   10.90
  -3  -3 -11   74.55   21.86
  -3  -3 -11   71.57    6.95
  -3  -3 -11   48.69    9.58
  -3  -3 -12   33.76   20.78
   3   3  12   41.63    6.40
  -3  -3 -12   62.40    7.00
  -3   3 -12   65.72    9.12
  -3  -3 -12   40.01    9.97
  -3  -3 -13    2.85   17.21
   3   3  13   -0.54    5.01
  -3   3 -13    5.86    7.34
  -3  -3 -13    9.35    5.54
  -3   3 -14   59.38   17.32
   3   3  14   85.72   19.92
  -3  -3 -14   68.90   13.86
   3   3  14   26.07    5.28
  -3  -3 -14   43.40    5.67
  -3   3 -14   31.48    7.10
  -3  -3 -14   31.03   15.93
  -3  -3 -14   34.12   11.61
  -3  -3 -15    6.69   11.01
  -3  -3 -15    7.05    4.42
  -3   3 -15    9.52    6.00
  -3  -3 -16   -3.54    9.97
   3  -3  16   -2.29    5.03
  -3   3 -16    5.59    4.82
  -3  -3 -16    6.62    3.72
  -3  -3 -17  -12.12    8.78
  -3  -3 -17   -3.23    3.10
  -3   3 -17    1.90    3.73
   3  -3  17   -2.77    4.24
  -3  -3 -18   11.30    5.19
  -3   3 -18   10.45    5.87
  -3  -3 -18    2.77    2.53
  -3   3 -18    0.30    3.03
   3  -3  18    8.65    3.52
  -3   3 -19    3.86    3.66
  -3  -3 -19    3.30    3.29
   3   3  19    3.22    2.18
   3  -3  19    5.90    2.42
   3   3  19   10.88    2.37
   3  -3  19   10.56    2.35
  -3   4  21    1.77    1.74
  -3  -4  21    6.04    1.95
   3   4 -20   23.14    5.66
   3  -4 -20   27.70    4.47
  -3  -4  20   30.23    3.26
   3  -4 -20   24.51    6.96
   3   4 -19    6.38    8.88
   3   4 -19   14.64    7.08
   3  -4 -19    9.28    5.48
  -3  -4  19   14.52    3.77
   3  -4 -18    1.12    7.00
   3   4 -18    8.09   10.32
   3   4 -18   -4.57    9.80
   3  -4 -18   -1.07    7.00
  -3  -4  18   -1.51    4.38
   3   4 -17  168.23   15.22
   3   4 -17  165.88   14.77
   3  -4 -17  181.03   11.54
   3   4 -16    8.79   12.96
   3  -4 -16   10.54    8.58
   3   4 -16   40.24   29.86
   3   4 -16  -11.66    6.88
   3  -4 -16   -3.12    4.18
   3  -4 -16   21.72   19.94
   3   4 -16    6.63   11.57
   3  -4 -16   -0.32    8.04
   3  -4 -16    7.53   10.15
   3   4 -16   24.90   15.87
   3  -4 -15  -13.55   11.15
   3   4 -15  -13.69   17.60
   3  -4 -15   -5.03    4.21
   3   4 -15    2.81   10.56
   3  -4 -15   14.15    8.18
   3  -4 -15   11.94   10.12
   3   4 -14  343.61   28.10
   3   4 -14  284.60   16.65
   3  -4 -14  355.36   15.32
   3  -4 -14  278.74   19.00
   3   4 -14  273.74   20.04
   3  -4 -14  241.47   19.57
   3  -4 -13  156.75   10.54
   3  -4 -13  161.68    8.72
   3   4 -13  143.07   10.97
   3   4 -13  186.33   22.62
   3  -4 -13  192.09   15.75
   3  -4 -13  144.38   13.98
   3  -4 -13  151.26   13.23
   3   4 -13  162.71   14.43
   3   4 -12   -5.19    6.51
   3  -4 -12   -0.34    3.87
   3   4 -12   -8.89    6.91
   3  -4 -12   -4.17    8.06
   3   4 -12    2.14   15.44
   3  -4 -12   -0.77    9.05
   3  -4 -12   -4.35    5.83
   3  -4 -11  112.42   15.43
   3  -4 -11  133.87    9.72
   3   4 -11  100.00    8.56
   3  -4 -11  120.29    6.60
   3   4 -11   79.67    8.34
   3   4 -11  128.09   17.53
   3  -4 -11  138.50   12.29
   3   4 -10   -1.84    6.18
   3  -4 -10    1.35    3.33
   3  -4 -10   13.09   11.97
   3  -4 -10    5.23    7.87
   3   4 -10    4.15   13.63
   3  -4 -10    5.10    6.85
   3  -4  -9   31.55   12.33
   3  -4  -9   46.65    8.29
   3  -4  -9   33.66    8.57
   3   4  -9   35.91   14.15
   3  -4  -9   26.47    3.71
   3   4  -9   30.13    6.38
   3  -4  -8   44.20   12.93
  -3  -4   8   37.49    4.24
   3   4  -8   33.98   12.55
   3  -4  -8   53.84    9.00
   3   4  -8   42.83    6.14
   3  -4  -8   46.32    4.27
   3  -4  -7   27.64    9.19
  -3  -4   7    2.46    3.16
   3  -4  -7    4.05    7.20
   3   4  -7    5.30   10.75
   3  -4  -6   73.56    7.72
   3   4  -6   58.86    9.96
   3  -4  -5  262.03   17.89
   3   4  -5  290.03   16.60
   3  -4  -4 2003.45   78.14
   3   4  -4 1594.77   78.15
   3   4  -4 1449.11   79.45
   3  -4  -4 2150.53   79.65
   3  -4  -3   81.43    5.54
   3   4  -3   74.75    5.73
   3   4  -3   46.22    7.42
   3  -4  -3   86.67    8.68
   3   4  -3   64.38    8.42
   3  -4  -3  101.59    8.49
   3   4  -2    6.95    2.31
   3  -4  -2   -0.39    3.27
   3   4  -2   -0.20    3.34
   3  -4  -2   10.41    5.43
   3   4  -2    1.20    4.75
   3  -4  -1 2879.19  117.87
   3   4  -1 2109.39  117.57
   3   4  -1 2138.41  117.55
   3  -4  -1 3263.81  117.86
  -3  -4   1 3653.67  118.93
   3  -4  -1 3078.51  118.18
   3   4  -1 3177.57  118.01
   3  -4   0    0.90    2.69
   3   4   0    5.02    3.18
   3  -4   0    3.12    2.33
  -3  -4   0    8.17    5.15
   3   4   0    7.93    3.40
  -3  -4  -1   39.25    6.32
   3  -4   1   29.28    4.14
   3   4   1   31.44    5.00
   3  -4   1   27.39    2.07
  -3  -4  -2 2142.45   90.89
   3  -4   2 2218.70   89.20
  -3  -4  -3  404.59   19.98
   3   4   3  261.34   16.48
   3   4   4   35.49    9.01
  -3  -4  -4   50.31   11.80
   3  -4   5   93.45    8.79
   3   4   5   65.67   11.66
  -3  -4  -5   73.71   14.10
  -3  -4  -6   -7.60   14.07
   3  -4   6    0.36    5.99
  -3   4  -6   -0.90   11.26
   3  -4   7    0.62    5.23
   3   4   7   21.19   10.02
  -3   4  -7   13.57   14.42
   3  -4   8   28.79    5.80
   3   4   8   29.07    8.99
  -3   4  -8   21.72   16.41
  -3   4  -9   24.99    7.22
  -3   4  -9   11.99   18.75
   3   4   9   19.63    8.11
  -3  -4  -9   28.17   15.44
   3  -4   9   29.93    5.91
  -3  -4  -9   29.14    6.75
  -3   4 -10    1.10    7.96
  -3   4 -10   25.73   20.08
  -3  -4 -10   23.82   16.54
   3   4  10    9.35    7.53
  -3  -4 -10    3.11    7.30
  -3  -4 -11   83.19   20.73
  -3  -4 -11   60.98   10.11
  -3  -4 -11   78.17    6.88
  -3   4 -11   95.14   10.50
  -3   4 -11   63.77   11.49
  -3  -4 -12  221.99   16.38
  -3   4 -12  221.16   18.04
  -3   4 -12  284.39   15.78
  -3  -4 -12  281.00   13.66
  -3  -4 -12  238.43   26.63
  -3   4 -13   12.07    7.85
  -3  -4 -13    5.76    5.12
  -3  -4 -13   19.72   17.13
   3   4  13   -0.74    5.49
  -3   4 -14   28.11   16.63
   3   4  14   49.50   18.54
  -3  -4 -14    9.07   11.69
   3  -4  14   29.33   13.98
   3   4  14    6.10    5.05
  -3  -4 -14   14.25   14.54
  -3  -4 -14   13.66   11.34
  -3   4 -14   10.41    6.81
  -3  -4 -14   11.35    4.75
   3   4  15  204.71   12.62
   3  -4  15  254.70   13.15
  -3   4 -15  274.75   13.59
  -3  -4 -15  291.06   12.69
  -3  -4 -15  235.06   17.71
  -3   4 -16    4.10    4.65
  -3  -4 -16    5.29    3.44
  -3  -4 -16    1.82    9.42
   3  -4  16   -1.01    4.91
  -3  -4 -17   -3.33    2.91
  -3   4 -17   -3.74    3.71
  -3  -4 -17   -9.53    8.19
   3  -4  17   -0.50    4.10
   3  -4  18   77.38    5.38
  -3   4 -18   61.66    6.86
  -3  -4 -18   68.54    6.16
   3  -4  19    6.47    2.11
   3   5 -20    1.98    4.51
  -3  -5  20    3.38    2.38
   3  -5 -20    4.34    6.01
   3   5 -19   21.10    8.78
   3  -5 -19   35.02    5.16
   3   5 -19   29.40    6.80
  -3  -5  19   34.55    3.97
   3  -5 -18    3.07    6.32
   3   5 -18   -5.80    9.20
  -3  -5  18    2.64    4.14
   3   5 -18    7.02    9.78
   3  -5 -18    3.59    6.72
  -3  -5  17   35.78    5.17
   3  -5 -17   20.24    7.95
   3   5 -17   27.88   11.85
   3   5 -17   29.32   11.32
   3  -5 -17   39.36    7.76
   3  -5 -16   10.22    3.76
   3  -5 -16   34.19   10.54
   3  -5 -16   14.19    8.19
   3   5 -16   19.85   11.65
   3  -5 -16   30.36    8.29
   3   5 -16   41.24   12.74
   3   5 -15   29.95   13.93
   3  -5 -15   32.24    8.88
   3   5 -15   21.48    6.92
   3  -5 -15   40.06   18.66
   3  -5 -15   30.34    4.28
   3   5 -15   38.33   17.19
   3  -5 -15   38.66   10.84
   3  -5 -15   23.06    6.61
   3  -5 -15   24.54   10.85
   3   5 -15   21.11   11.46
   3   5 -14   -0.34    7.12
   3  -5 -14   -1.50    3.76
   3  -5 -14    5.17    9.93
   3   5 -14    3.58   17.21
   3  -5 -14   15.23   10.11
   3  -5 -14   -6.68   10.71
   3   5 -14   -3.01   10.75
   3  -5 -13   47.51    4.79
   3   5 -13   43.63    7.71
   3  -5 -13   47.51    7.43
   3   5 -13   55.01   18.02
   3  -5 -13   59.17   11.06
   3   5 -13   42.22   10.93
   3  -5 -13   38.11   10.42
   3  -5 -12    8.02    3.44
   3   5 -12   23.83    6.90
   3  -5 -12   11.18    8.68
   3   5 -12   22.09    9.30
   3   5 -12   30.30   16.73
   3  -5 -12   15.10    8.83
   3  -5 -12   16.27    6.86
   3  -5 -11  113.90   15.42
   3  -5 -11   97.62    9.71
   3   5 -11   97.05    8.34
   3  -5 -11  105.84    6.20
   3  -5 -11  114.69    9.83
   3   5 -11  101.00   10.47
   3   5 -11   68.43    8.16
   3   5 -11  157.02   17.61
   3  -5 -11  135.49   11.50
   3  -5 -10    6.32    3.39
   3   5 -10    0.74    5.88
   3   5 -10    5.44   13.61
   3  -5 -10    7.28    7.84
   3  -5 -10   15.20    8.15
   3  -5 -10   10.95   11.59
   3   5  -9 2354.07   89.77
   3  -5  -9 2474.70   86.66
   3  -5  -9 2266.46   90.11
   3   5  -9 1840.26   83.04
   3  -5  -9 2007.46   82.47
   3  -5  -9 1992.68   85.91
  -3  -5   9 1497.50   83.22
   3  -5  -8   29.59    7.59
   3   5  -8    9.29   12.05
   3  -5  -8   19.69    3.17
   3   5  -8   12.47    5.40
  -3  -5   8   21.87    3.89
   3   5  -7   -0.53   11.27
   3  -5  -7    4.39    6.75
  -3  -5   7    6.54    4.06
   3  -5  -6   82.92   12.08
   3   5  -6   75.23   10.66
   3  -5  -6   99.11    8.29
   3  -5  -5  420.89   18.96
   3   5  -5  382.04   19.64
   3  -5  -5  401.87   21.30
   3   5  -4   -0.39    4.39
   3  -5  -4   -1.19    3.62
   3  -5  -4   -5.74    7.27
   3   5  -4    0.92    8.68
   3   5  -3  411.28   19.93
   3  -5  -3  511.69   20.07
  -3  -5   3  373.82   19.42
   3  -5  -3  549.73   21.45
   3   5  -3  376.05   21.33
   3   5  -3  450.39   19.63
   3   5  -2   67.52    5.34
   3  -5  -2   94.21    5.52
  -3  -5   2  104.58    6.67
   3  -5  -2   89.67    7.80
   3   5  -2   66.43    7.30
   3   5  -2   97.90    5.48
  -3  -5   1  101.93    7.48
   3  -5  -1  114.84    5.63
   3   5  -1  104.91    6.28
  -3  -5   0   99.46    8.64
   3   5   0   90.62    5.97
   3  -5   0   95.85    6.20
   3   5   0   83.76    6.79
  -3  -5  -1  441.39   22.25
   3  -5   1  548.62   19.75
   3   5   1  436.52   19.95
   3   5   1  294.84   20.10
   3  -5   1  404.12   18.66
   3   5   2   -3.64    7.08
   3  -5   2    2.83    4.36
  -3   5  -2    3.19    1.92
  -3  -5  -2   -4.92    7.89
   3  -5   3  143.63    9.99
   3   5   3  152.92   13.52
  -3  -5  -4   94.10   14.11
   3   5   4  110.15   12.58
  -3  -5  -5   59.48   14.71
   3   5   5  101.98   13.43
  -3  -5  -6    1.65   13.43
   3  -5   6   24.87    6.81
  -3   5  -6   17.45   11.60
  -3   5  -7 1719.97   94.90
  -3  -5  -7 2258.78   98.66
   3   5   7 1755.31   92.12
   3  -5   7 2576.33   92.92
  -3   5  -8   23.52   16.87
   3  -5   8   41.42    6.66
   3   5   8   36.04   10.34
  -3   5  -9   19.72    7.41
  -3   5  -9   30.01   18.97
   3   5   9   17.21    9.38
   3  -5   9   20.85    5.66
  -3  -5  -9   16.24    6.95
  -3   5 -10   22.11    8.78
  -3  -5 -10   37.87   16.10
   3   5  10   27.42    9.33
   3  -5  10   42.94    6.90
  -3  -5 -10   29.54    8.20
  -3  -5 -11  156.48    8.67
  -3   5 -11  169.51   11.72
  -3   5 -11   96.30   12.77
   3   5  11  107.66   11.50
  -3  -5 -11  150.62   22.10
  -3  -5 -11  103.53   11.62
  -3  -5 -12  -17.46   17.11
  -3  -5 -12    2.53    9.64
  -3   5 -12  -12.70   11.38
  -3  -5 -12    8.17    4.89
  -3  -5 -13   88.77   17.76
  -3  -5 -13   99.63   13.34
  -3   5 -13  134.14   19.82
  -3  -5 -13   46.99   10.85
   3   5  13   53.79    7.05
  -3   5 -13   80.62    8.90
  -3  -5 -13   83.91    6.34
   3   5  13  108.42   21.36
  -3  -5 -14   50.60   14.80
   3   5  14   81.86   18.89
  -3   5 -14   46.57   16.99
  -3  -5 -14   55.72   12.24
   3  -5  14   52.05   13.66
   3   5  14   42.33    6.14
  -3  -5 -14   29.34   11.51
  -3   5 -14   36.53    7.05
  -3  -5 -14   45.25    5.02
   3  -5  14   34.18    5.57
   3   5  15    9.95    5.22
  -3  -5 -15    6.83    3.79
  -3   5 -15    5.55    5.71
   3  -5  15   10.67    5.08
  -3  -5 -15    9.95   10.70
   3  -5  16   16.48    4.72
  -3  -5 -16   17.02    9.38
   3   5  16   14.43    4.19
   3  -5  16   16.65    4.87
  -3   5 -16   18.13    4.75
  -3  -5 -16   13.01    3.29
  -3  -5 -17   -0.59    2.69
  -3   5 -17    0.41    3.56
   3  -5  17    2.24    3.86
  -3   5 -18    4.76    4.74
   3  -5  18   -0.03    3.12
   3  -5  18    7.54    2.68
   3  -5  19    7.99    1.81
   3  -6 -20   19.10    5.77
  -3  -6  20   12.51    3.06
   3   6 -20   11.22    2.84
   3   6 -19   23.91    5.88
  -3  -6  19   25.84    3.53
   3   6 -18    8.02    7.80
  -3  -6  18    5.86    4.02
   3  -6 -18   -3.40    6.25
   3   6 -18    9.33    9.58
  -3  -6  17  302.92   13.25
   3   6 -17  235.88   18.33
   3   6 -17  256.01   16.52
   3  -6 -17  282.91   13.98
  -3  -6  16   26.84    4.95
   3  -6 -16   14.30    7.07
   3   6 -16   25.48   11.82
   3  -6 -16   19.09    8.35
   3  -6 -16   11.55    5.55
   3   6 -16   19.08   11.98
   3   6 -15    7.25   12.67
   3  -6 -15   -0.36    7.50
   3  -6 -15    0.32   10.11
   3   6 -15    2.52   11.14
   3   6 -15   22.24   28.64
   3  -6 -15    0.62   16.36
   3   6 -15   15.60   15.23
   3  -6 -15    5.19    8.69
   3   6 -14   45.64   14.18
   3  -6 -14   50.65    7.41
   3  -6 -14   49.43    8.72
   3   6 -14   69.56   12.12
   3  -6 -14   58.96   11.33
   3   6 -14   74.25   18.10
   3  -6 -14   71.04   11.20
   3  -6 -14   80.66   18.42
   3   6 -14   54.70    7.67
   3   6 -14   76.34   30.89
   3  -6 -14   61.98    4.86
   3  -6 -14   64.30   10.66
   3   6 -13   11.90   10.83
   3  -6 -13    8.95   10.18
   3   6 -13    9.55   17.68
   3  -6 -13    4.29    9.14
   3   6 -13    3.61    6.98
   3  -6 -13    5.25    3.66
   3  -6 -13    4.46    6.89
   3  -6 -12   -7.85    9.32
   3   6 -12   -8.49    9.66
   3  -6 -12   -2.88    8.51
   3   6 -12  -12.38   15.52
   3  -6 -12    0.67    3.34
   3   6 -12    0.47    6.51
   3  -6 -12    3.84    7.00
   3   6 -11  286.23   20.12
   3   6 -11  494.89   27.23
   3  -6 -11  432.35   21.44
   3  -6 -11  302.14   20.22
   3  -6 -11  369.81   16.81
   3   6 -11  404.25   18.43
   3   6 -10  223.32   17.84
   3  -6 -10  203.00   12.74
   3  -6 -10  131.83   12.70
   3   6 -10  169.55    9.88
   3  -6 -10  154.94    8.22
   3  -6 -10  193.74   16.87
   3   6  -9   51.69   12.26
   3  -6  -9   44.24    7.72
   3  -6  -9   50.68    9.56
  -3  -6   9   30.83    4.41
   3   6  -9   37.56    5.62
   3  -6  -9   39.22    3.55
   3  -6  -8   72.07    8.33
   3   6  -8   61.07   12.88
  -3  -6   8   43.44    5.82
   3  -6  -8   61.23    4.35
   3   6  -8   57.29    6.29
   3   6  -8   83.24    4.11
   3   6  -7  209.90   16.26
   3  -6  -7  250.51   13.94
   3  -6  -7  253.31   18.02
   3   6  -6   15.70    8.51
   3  -6  -6   11.67    5.90
   3  -6  -6   24.84   11.12
   3   6  -6   28.21   16.40
   3  -6  -6   18.97   10.26
   3   6  -5    7.84   12.46
   3  -6  -5    7.40    9.60
   3  -6  -5    0.65    4.97
   3   6  -5    8.07    6.34
   3   6  -4  209.96   16.31
   3  -6  -4  283.45   15.32
   3   6  -4  240.35   13.36
   3  -6  -4  290.36   13.13
   3   6  -3   72.55    4.62
   3   6  -3   73.24    5.23
   3  -6  -3   84.26    5.04
   3  -6  -2   17.45    3.38
   3   6  -2   14.13    3.13
  -3  -6   2   16.01    5.28
   3   6  -2   12.72    3.59
   3  -6  -2    5.71    6.37
   3   6  -1 4453.68  189.53
   3   6  -1 3979.55  189.21
  -3  -6   0  121.67   10.37
   3   6   0  102.80    8.39
   3   6   0  105.59    6.48
   3  -6   0  130.49    6.47
  -3  -6  -1   23.84    7.97
   3  -6   1   23.38    3.18
   3   6   1   12.64    6.43
   3   6   1   25.11    4.06
   3  -6   1   29.81    3.69
  -3  -6  -2  250.99   16.45
  -3   6  -2  206.85   10.59
   3  -6   2  207.01   10.18
   3  -6   2  345.68   12.61
   3   6   2  306.50   13.72
   3  -6   3   36.33    6.63
   3   6   3   43.72   10.74
  -3  -6  -4    6.58   12.85
   3   6   4   34.94   11.67
   3   6   4   35.69   14.66
   3   6   5  392.81   23.87
  -3  -6  -5  392.54   26.60
   3   6   6  279.91   20.13
  -3  -6  -6  258.85   22.40
  -3   6  -6  250.22   20.09
  -3  -6  -7    1.91   12.96
   3   6   7   17.64   11.07
  -3   6  -7   16.08   14.00
   3  -6   7    1.98    6.02
   3   6   8  115.67   13.61
   3  -6   8  147.15   11.05
  -3  -6  -8   92.88   17.22
  -3   6  -8  134.42   20.55
  -3  -6  -9  117.09   10.06
  -3   6  -9  105.59   10.54
   3   6   9  128.06   13.42
   3  -6   9  119.65   10.22
  -3  -6 -10    6.88    8.33
  -3   6 -10   -6.99    9.45
   3   6  10   20.24   10.25
   3  -6  10   16.48    6.28
  -3  -6 -10   20.13    4.69
  -3   6 -10   33.23    8.55
   3  -6  11    6.95    4.48
  -3  -6 -11    6.14    9.27
  -3  -6 -11   14.59    4.76
  -3   6 -11   24.20    8.89
  -3  -6 -11  -11.48   17.01
   3   6  11    6.53    9.06
   3  -6  12   39.39    5.75
  -3  -6 -12   47.45   10.54
  -3  -6 -12   61.78    5.52
  -3   6 -12   61.79    8.96
  -3  -6 -12   61.84   17.34
   3  -6  13   18.94   11.54
   3   6  13   20.38   17.43
  -3  -6 -13   12.95   10.05
  -3   6 -13   30.45   16.05
  -3   6 -13   18.40    6.93
  -3  -6 -13    8.28    3.98
  -3  -6 -13    3.16    9.76
  -3  -6 -13   14.80   14.14
   3  -6  13   -1.23    4.87
   3   6  14   19.57    5.72
   3  -6  14   27.05    5.41
  -3   6 -14   26.83    6.31
  -3  -6 -14   26.75    4.12
  -3   6 -15  303.92   14.09
  -3  -6 -15  314.80   13.11
   3  -6  15  279.16   14.00
   3  -6  16   12.00    4.55
  -3  -6 -16   15.04    2.98
  -3   6 -16   10.89    4.38
   3   6  16   12.43    4.33
  -3  -6 -16    4.35    8.55
   3  -6  16   10.54    4.53
  -3   6 -17    7.22    5.71
   3  -6  17    3.20    3.68
  -3  -6 -17   -3.35    2.33
   3  -6  17    0.11    3.52
  -3  -6 -17   -5.61    6.73
   3  -6  18   11.05    3.01
   3  -6  18   21.14    2.33
  -3   6 -18   13.03    3.76
   3  -7 -20    0.89    4.68
  -3  -7  20    3.98    2.62
   3   7 -19   27.55    4.75
  -3  -7  19   27.41    3.09
   3  -7 -18   11.73    6.20
  -3   7  18   23.90    3.82
   3   7 -18   26.54    6.79
  -3  -7  18   28.93    4.07
   3  -7 -17    5.76    7.02
   3   7 -17   -0.88   10.50
   3   7 -17   -1.07    8.62
  -3  -7  17    0.59    4.32
   3  -7 -16    8.69    7.82
   3   7 -16   -4.70   11.71
   3  -7 -16    8.54    5.75
  -3  -7  16   16.80    4.67
   3   7 -16   22.95   10.44
   3  -7 -16    9.75    6.09
   3  -7 -15   22.83    6.97
   3   7 -15   22.32   11.31
   3  -7 -15   30.03    9.07
   3   7 -15   41.76   14.94
   3  -7 -15   21.61   10.52
   3   7 -15   12.79   11.33
  -3  -7  15   27.93    4.92
   3   7 -15   24.55   27.73
   3  -7 -15   22.57   16.11
   3   7 -14   28.92   12.83
   3  -7 -14   21.77    7.48
   3  -7 -14   19.08    6.95
   3  -7 -14   51.15    9.50
   3   7 -14   71.15   16.47
   3  -7 -14   41.98   11.21
   3   7 -14   32.26   11.20
  -3  -7  14   25.36    5.02
   3  -7 -14   27.61   16.10
   3   7 -14   17.87    6.83
   3   7 -14   22.30   28.77
   3  -7 -13   22.39   10.67
   3   7 -13   13.45   11.29
   3   7 -13   18.39   13.49
   3  -7 -13    7.28    7.80
   3  -7 -13   26.84    7.66
   3  -7 -13    3.45    3.64
   3   7 -13   -3.92    7.21
   3  -7 -13   48.58   16.74
   3   7 -13   49.54   30.67
   3  -7 -13   18.93    9.17
   3   7 -13   36.73   16.53
   3  -7 -12  194.90   15.89
   3  -7 -12  224.16   16.73
   3   7 -12  218.36   17.67
   3  -7 -12  259.53   12.42
   3   7 -12  305.72   14.46
   3  -7 -12  266.28   22.36
   3  -7 -12  321.39   17.61
   3   7 -12  385.00   24.81
   3   7 -11   50.41    9.74
   3  -7 -11   43.60    9.13
   3   7 -11   76.79   14.46
   3  -7 -11   53.89    8.32
   3   7 -11   63.82    6.52
   3  -7 -11   49.58    3.97
   3  -7 -10   -2.44    6.29
   3   7 -10    0.61   11.43
   3  -7 -10    0.28    2.59
   3   7 -10    1.80    5.07
   3  -7 -10    8.81    8.15
   3   7 -10    0.85    7.63
   3   7  -9  580.50   24.92
   3  -7  -9  584.20   24.98
   3   7  -9  624.34   25.86
   3  -7  -9  695.50   28.35
   3   7  -9  753.13   32.16
  -3  -7   9  377.26   26.28
   3  -7  -9  424.76   28.85
   3   7  -8  122.88    6.01
   3  -7  -8  153.30   13.78
   3   7  -8  118.62    7.35
   3  -7  -8  117.10    6.08
   3  -7  -8  146.65    9.39
   3   7  -8  139.07   12.81
   3   7  -7   28.21    8.52
   3  -7  -7    7.70    5.62
   3  -7  -7   15.20   10.29
   3   7  -7   14.71   16.10
   3   7  -7    9.11    2.40
   3  -7  -6  884.70   40.97
   3   7  -6  853.58   39.66
   3  -7  -6  904.72   38.71
   3  -7  -5    7.12    9.07
   3   7  -5    5.66   11.71
   3   7  -5    6.88    6.05
   3  -7  -5    7.76    4.83
   3   7  -4   -0.95    8.93
   3  -7  -4   -1.19    4.06
   3   7  -4    1.55    4.70
   3   7  -3  213.35   11.92
   3   7  -3  218.09   11.60
   3   7  -2  387.90   18.55
  -3  -7   2  388.48   18.88
   3   7  -1   16.09    4.77
   3  -7  -1   16.88    5.83
  -3  -7   1   12.83    6.96
   3   7  -1   10.77    5.17
  -3  -7   0  124.85   11.68
   3   7   0  130.64    7.16
   3   7   1  167.46   14.49
   3  -7   1  181.87   11.69
  -3  -7  -2   83.58   13.17
   3  -7   2   80.88    5.40
   3   7   2   80.92   11.37
  -3   7  -2   86.61    6.19
   3  -7   2  161.21    7.33
   3   7   2  155.50    8.34
  -3  -7  -3   10.04   12.35
   3  -7   3   31.42    6.31
   3   7   3   23.76    9.23
   3   7   4 1491.68   61.58
   3  -7   4 1414.33   59.25
  -3   7  -5   29.07    2.57
  -3  -7  -5   17.90   12.54
   3   7   5   47.11   12.47
   3  -7   5   50.45    7.91
   3   7   5   72.32   13.56
  -3  -7  -6   34.33   13.75
   3   7   6   43.59   12.86
  -3   7  -6   20.90   11.45
   3   7   7  336.44   22.32
   3  -7   7  354.99   20.37
  -3  -7  -7  315.97   24.62
  -3  -7  -8   43.75   14.40
   3  -7   8   48.34    7.59
   3   7   8   56.68   12.11
   3  -7   8   47.06    4.38
   3  -7   9    8.76    3.85
  -3  -7  -9   16.70    3.85
   3   7   9   19.52   10.88
  -3  -7  -9   22.09   14.56
   3  -7   9   10.43    6.04
   3  -7  10  380.99   17.75
  -3  -7 -10  356.03   20.39
   3   7  10  300.69   22.81
   3  -7  10  339.24   21.29
  -3   7 -10  420.34   19.77
  -3  -7 -10  365.70   17.37
   3   7  11   39.70   19.43
   3  -7  11   30.71   11.55
   3  -7  11    7.20    4.84
  -3  -7 -11   13.44    9.91
   3   7  11    8.32   10.38
   3  -7  11    9.84    6.77
  -3   7 -11    7.97    8.31
  -3  -7 -11    8.48    4.37
  -3  -7 -12   19.42    9.63
  -3   7 -12   26.22   16.63
   3   7  12   38.21   17.85
   3  -7  12   28.95   11.74
   3  -7  12   14.42    4.89
  -3  -7 -12   17.03   10.16
  -3  -7 -12   15.34   14.96
  -3  -7 -12   10.89    4.06
  -3   7 -12    1.51    7.27
  -3   7 -13   85.24   16.21
  -3  -7 -13   72.05   10.82
   3  -7  13   74.40   12.26
   3  -7  13   56.31    6.18
  -3   7 -13   67.25    7.13
  -3  -7 -13   61.71    4.80
  -3  -7 -13   43.64   10.69
  -3  -7 -13   57.32   14.72
   3  -7  14   54.83    6.02
   3   7  14   37.96    6.62
  -3  -7 -14   39.80   10.54
  -3   7 -14   65.56    6.38
  -3  -7 -14   65.81    4.54
   3  -7  15    5.95    4.80
   3   7  15   -1.87    5.32
  -3   7 -15    2.50    4.57
  -3  -7 -15    0.75    2.83
   3  -7  15    2.74    4.76
   3  -7  16   22.83    4.51
  -3  -7 -16   26.09    2.85
   3   7  16   16.25    4.51
   3  -7  16   23.42    4.39
  -3  -7 -16   32.46    8.46
  -3   7 -17   10.71    4.90
   3   7  17    4.52    2.85
   3  -7  17    7.58    3.38
   3  -7  17    5.08    3.33
   3  -7  17    7.56    2.61
   3  -7  18    1.37    2.49
   3  -8 -20   30.94    4.49
  -3  -8  20   43.89    3.00
  -3  -8  19    1.30    3.24
   3   8 -18    2.83    5.05
   3  -8 -18   -1.64    5.26
  -3  -8  18    4.48    3.17
  -3   8  18    4.55    3.45
   3  -8 -17   10.34    6.70
   3  -8 -17    3.61    4.41
  -3  -8  17    0.54    3.93
   3   8 -17   12.02    7.15
   3  -8 -16    5.62    5.84
   3  -8 -16    4.15    7.66
   3   8 -16   -2.21   11.27
   3  -8 -16   -1.61    9.82
  -3  -8  16    8.71    4.37
   3   8 -16    2.82    8.59
   3  -8 -15   -5.64    9.89
   3   8 -15  -11.04   11.87
   3   8 -15    2.06    9.54
   3  -8 -15   -0.30    5.62
  -3  -8  15    1.04    4.41
   3  -8 -14  183.22   12.87
   3  -8 -14  170.13   11.40
   3   8 -14  198.17   14.86
   3   8 -14  170.14   16.36
   3  -8 -14  178.64   14.96
  -3  -8  14  210.54   10.74
   3  -8 -13   57.79    9.12
   3  -8 -13   48.60    7.54
   3   8 -13   45.28   12.01
   3  -8 -13   83.97   11.77
   3   8 -13   65.04   12.50
   3  -8 -13   96.78   10.05
   3   8 -13   73.92   27.85
   3  -8 -13   71.72   16.44
  -3  -8  13   70.40    5.93
   3  -8 -12    4.29    6.28
   3  -8 -12    6.23    7.94
   3   8 -12   -1.70   10.58
   3  -8 -12    4.92    6.95
   3   8 -12   14.78   13.66
   3   8 -12    7.13   24.42
   3  -8 -12    8.72   13.77
  -3  -8  12    5.68    4.17
  -3  -8  11   23.46    4.19
   3  -8 -11   22.38    5.46
   3  -8 -11   31.92    6.34
   3   8 -11   14.51    9.98
   3   8 -11   65.25   23.61
   3   8 -11   35.88    5.93
   3  -8 -11   43.63   12.95
   3  -8 -11   29.99    8.83
   3   8 -11   65.95   13.11
   3  -8 -11   43.30    7.68
   3   8 -10   68.35   11.82
   3  -8 -10   54.39    7.24
   3   8 -10   53.43   20.58
   3   8 -10   47.48    5.29
   3  -8 -10   54.89   12.21
   3   8 -10   24.01    9.02
   3  -8 -10   28.03    5.67
   3  -8 -10   43.44    9.59
   3   8  -9    4.95    7.69
   3   8  -9    1.81    2.16
   3  -8  -9    6.52    9.80
   3   8  -9    4.05    4.11
   3   8  -9   -3.10   17.08
   3  -8  -9    4.25    5.30
   3   8  -9    7.90    9.20
   3   8  -8    3.23    2.19
   3  -8  -8    2.50    9.11
   3   8  -8    0.69   15.03
   3  -8  -8    5.89    4.83
   3   8  -8    4.55    7.68
   3   8  -7    1.08    2.60
   3  -8  -7    8.66    9.12
   3   8  -7    4.23   14.05
   3  -8  -7   11.59    5.01
   3   8  -7   13.01    7.29
   3   8  -6   42.78    3.61
   3   8  -6   43.28    3.71
   3  -8  -6   42.23    9.38
   3   8  -6   45.78   13.04
   3   8  -6   59.39    7.25
   3  -8  -6   61.19    5.77
   3   8  -5  127.13    7.97
   3   8  -5  151.28   14.20
   3  -8  -5  194.96   12.79
   3   8  -5  178.34   10.38
   3  -8  -5  239.03    9.94
   3   8  -4 1033.90   40.94
   3   8  -4  752.59   40.05
   3   8  -3   -1.66    2.69
   3  -8  -3    5.37    3.72
   3   8  -3    1.20    4.11
   3   8  -2    0.67    4.37
   3   8  -2   -1.27    4.68
  -3  -8   2    0.50    4.56
   3   8  -1    2.39    2.97
  -3  -8   1    6.25    7.13
   3   8  -1    1.49    5.83
   3   8   0   20.78    2.99
   3   8   0   20.47    7.69
  -3  -8   0   25.76    9.29
   3  -8   0   29.40    5.57
   3   8   0   18.75    4.03
   3   8   1    3.12    2.66
   3  -8   1    2.08    2.74
   3   8   1    0.92    2.81
   3  -8   1    9.35    4.95
  -3  -8  -1    4.27    9.55
   3   8   1   -8.28    8.60
  -3  -8  -2 1223.32   58.64
   3   8   2 1141.80   57.78
  -3   8  -2 1127.80   54.04
  -3  -8  -3  169.37   18.38
   3  -8   3  277.49   13.15
   3   8   3  282.38   14.19
   3   8   3  178.24   18.11
  -3   8  -4   11.77    2.28
   3   8   4    1.28    9.17
   3  -8   4    8.76    5.78
  -3  -8  -4   -3.39   11.59
  -3   8  -5   25.18    2.61
  -3  -8  -5   36.94   12.58
   3   8   5   47.18   12.68
   3   8   5   50.34   11.23
   3  -8   5   52.58    6.74
  -3  -8  -6   85.67   14.45
  -3   8  -6  100.52    5.30
   3   8   6  101.54   14.17
   3  -8   6  127.20    9.31
   3  -8   7    9.53    6.76
   3   8   7    6.08   12.02
   3  -8   7   -4.31    7.03
  -3  -8  -7    1.57   11.63
   3   8   7   17.72   11.87
   3  -8   7    4.17    3.17
   3  -8   8   21.32    7.90
   3   8   8   31.93   14.19
   3   8   8   26.04   12.39
  -3  -8  -8   13.35   12.98
   3  -8   8    5.10    6.54
   3  -8   8    0.82    3.60
  -3  -8  -8   13.52    3.41
  -3   8  -9  106.79    8.97
  -3  -8  -9   79.50    5.36
   3  -8   9  106.68   11.39
   3   8   9  115.92   17.88
   3  -8   9   65.55    5.82
   3   8   9   90.59   14.25
   3  -8   9   61.77    9.11
  -3  -8  -9   52.28   15.94
   3  -8  10   41.19   10.19
  -3  -8 -10   23.46    4.07
  -3   8 -10   29.16    7.80
  -3  -8 -10   21.82    9.65
  -3  -8 -10   19.16   15.14
   3   8  10   34.39   12.20
   3  -8  10   28.38    7.55
   3  -8  10   20.36    4.93
  -3  -8 -11  107.63   11.48
  -3   8 -11  124.99   18.18
   3  -8  11   94.02    7.00
  -3  -8 -11   87.88   11.59
  -3   8 -11   93.23    9.10
  -3  -8 -11   94.00    6.00
   3  -8  11  119.88   13.04
   3   8  11   67.84   12.45
   3  -8  11   76.91    9.55
   3  -8  12  517.36   25.14
  -3   8 -12  549.28   28.88
  -3  -8 -12  335.83   22.02
   3  -8  12  360.06   19.25
   3   8  12  298.97   22.01
  -3  -8 -12  419.75   18.53
  -3   8 -12  482.17   20.12
   3  -8  13    3.09    4.76
  -3   8 -13    4.29    5.11
  -3  -8 -13    2.21    2.85
  -3  -8 -13   11.21   11.41
  -3  -8 -13   -6.35    9.91
   3  -8  14    1.33    4.76
  -3  -8 -14    2.42    2.69
  -3  -8 -14   -2.67    9.73
   3   8  14    1.17    5.77
   3  -8  14    7.20    5.02
   3  -8  15   16.49    4.85
   3   8  15    4.42    5.13
   3  -8  15   15.91    4.64
   3  -8  16    4.16    4.04
  -3   8 -16   15.15    5.45
   3   8  16    8.01    4.23
   3  -8  16   12.88    3.93
  -3  -8 -16    8.59    7.38
   3  -8  16    9.83    2.89
   3   8  17    1.39    2.73
   3  -8  17   -4.96    3.26
   3  -8  17   -0.72    3.02
   3  -8  18   82.03    4.45
  -3  -9  19    1.89    2.87
  -3   9  18    7.98    3.40
   3  -9 -18    3.17    4.66
  -3  -9  18    5.76    3.59
   3  -9 -17   21.62    6.48
   3  -9 -17   10.42    4.53
  -3  -9  17   23.03    3.89
  -3  -9  16    2.57    4.06
   3  -9 -16    0.70    5.83
   3  -9 -16   -0.53    9.33
  -3  -9  15    4.96    4.25
   3  -9 -15   -5.52    9.69
   3  -9 -14    3.50    6.24
   3   9 -14    5.42   11.17
   3  -9 -14   12.60   10.20
  -3  -9  14    8.71    4.39
   3  -9 -13   32.53    8.11
   3  -9 -13   25.74    5.90
   3  -9 -13   28.22   10.81
   3   9 -13   41.51   11.76
  -3  -9  13   39.56    5.09
   3  -9 -12  164.50   13.27
  -3  -9  12  178.14    9.34
   3   9 -12  161.84   15.32
   3  -9 -11    6.43    5.43
   3  -9 -11   20.57    8.95
   3   9 -11   -1.42   11.04
   3   9 -11   -4.27   10.51
   3  -9 -11    3.16   11.98
   3  -9 -10    9.51    5.72
   3  -9 -10   27.01    9.37
   3  -9 -10    8.01   10.96
   3  -9  -9  336.50   18.36
   3   9  -9  324.55   20.80
   3  -9  -9  326.39   17.79
   3   9  -9  628.08   23.08
   3   9  -9  368.76   16.77
   3  -9  -9  523.47   23.09
   3   9  -9  443.06   28.27
   3   9  -8   -3.69    7.80
   3  -9  -8   15.92    9.62
   3   9  -8    8.08   12.70
   3   9  -8    3.49    6.61
   3   9  -8    3.74    2.39
   3  -9  -7   -8.12    7.73
   3   9  -7    3.38    5.66
   3   9  -7   -0.65    2.44
   3  -9  -6  523.19   19.43
   3   9  -6  455.11   17.73
   3   9  -6  305.01   15.81
   3   9  -6  334.49   15.82
   3   9  -5  240.59   10.75
   3   9  -5  184.77    9.70
   3   9  -4    0.26    3.18
   3   9  -4    0.90    2.81
   3   9  -3   10.62    4.83
   3   9  -3   -0.87    3.14
   3   9  -2   12.68    5.63
   3   9  -1   28.25    6.76
  -3  -9   1   26.03    6.37
   3   9  -1   32.70    3.92
   3   9   0   19.14    7.92
  -3  -9   0   28.52    8.60
   3   9   0   37.58    3.60
  -3  -9  -1   24.07    9.32
   3   9   1   -0.40    9.01
  -3   9  -1   24.69    7.19
   3  -9   1   24.23    4.94
   3   9   1    4.98    2.78
   3  -9   2   10.29    3.36
   3   9   2   15.17    2.79
  -3  -9  -2   18.01    9.19
   3   9   2   17.48   10.16
   3  -9   2   21.55    2.91
  -3  -9  -3  160.53   16.45
   3   9   3  189.81   17.19
  -3   9  -4  533.25   25.93
  -3  -9  -4  609.14   33.23
  -3   9  -5    6.96    2.05
  -3  -9  -5    9.81    9.77
   3  -9   5   13.81    4.96
  -3   9  -6    1.23    1.95
   3  -9   6    4.19    5.15
   3   9   6    9.34   12.13
  -3  -9  -6    2.22   10.71
   3   9   7  596.02   33.06
   3  -9   7  498.65   30.26
   3  -9   7  769.71   28.73
   3  -9   7  542.12   25.56
  -3  -9  -7  428.02   25.63
  -3   9  -7  774.89   26.56
  -3  -9  -7  548.49   33.98
   3  -9   8   16.62    7.04
   3  -9   8    3.41    7.02
   3   9   8   14.70   12.95
  -3   9  -8   15.27    6.42
   3  -9   8   -0.29    3.76
   3  -9   9    6.94    7.73
   3  -9   9   -0.66    4.44
  -3  -9  -9   10.09   13.20
   3  -9   9    3.44    6.94
   3   9   9    5.50   13.11
  -3   9  -9   11.39    6.62
   3  -9  10  394.19   20.20
  -3   9 -10  449.17   24.75
  -3   9 -10  391.99   16.96
   3  -9  10  282.45   15.82
  -3  -9 -10  288.19   24.76
   3   9  10  284.22   22.27
   3  -9  10  267.39   19.55
   3   9  11  109.16   13.72
   3  -9  11  102.60   10.99
   3  -9  11  166.25   13.07
  -3  -9 -11  107.62   12.12
  -3  -9 -11  131.50   17.35
   3  -9  11  105.44    7.95
  -3   9 -11  152.13    8.92
   3   9  12   -9.68    8.87
  -3   9 -12    1.04    4.74
  -3  -9 -12    0.51    9.64
   3  -9  12   -1.53    4.56
  -3  -9 -13   -1.38    9.67
   3  -9  13   -2.41    4.77
   3   9  14    4.16    5.82
   3  -9  14   -0.72    4.57
  -3  -9 -14   -2.82    9.55
   3   9  15    3.60    5.05
   3  -9  15    9.66    4.23
  -3  -9 -15   16.36    8.20
   3  -9  16    2.77    3.52
   3   9  16    0.16    4.06
   3  -9  16    0.54    3.61
   3   9  17    2.50    2.56
   3  -9  17    0.26    2.73
   3  -9  17    0.68    2.70
  -3 -10  19    4.78    2.37
   3 -10 -18    5.27    4.02
  -3  10  18    7.82    3.34
  -3 -10  18    7.53    3.38
   3 -10 -17   83.04    7.40
   3 -10 -17  106.31    8.70
  -3 -10  16    6.59    3.80
   3 -10 -16    1.15    8.59
   3 -10 -16    9.31    5.71
  -3 -10  15    2.08    4.06
   3 -10 -15   -3.07    9.42
  -3 -10  14    5.21    4.07
   3 -10 -14   12.69    9.89
   3 -10 -13   49.98   10.92
  -3 -10  13   47.33    5.19
   3 -10 -13   41.27    8.12
  -3 -10  12   -2.42    4.30
   3 -10 -12    8.71    7.91
   3 -10 -12   -1.94    5.02
   3 -10 -11   66.58   10.23
   3 -10 -11   56.72    6.74
   3 -10 -10  117.96    9.02
   3 -10  -9   16.85    5.53
   3 -10  -9   28.17    6.39
   3  10  -9   20.69    2.94
   3  10  -8   80.48    4.91
   3 -10  -8   71.58    6.47
   3  10  -7   45.25    3.57
   3  10  -6   -0.78    2.76
   3  10  -6   -1.86    2.80
   3  10  -5   58.04    4.12
   3  10  -4   27.33    3.25
   3  10  -3   23.13    5.18
   3  10  -3   29.31    3.26
   3  10  -2   46.96    6.75
   3  10  -2   58.54    4.23
   3  10  -1 1698.03   93.08
   3  10  -1 2305.08   91.61
   3  10   0   61.40    9.08
   3  10   0   54.04    4.10
  -3 -10   0   53.07    7.72
  -3  10   0   34.40    3.12
  -3 -10  -1    6.62    7.49
   3  10   1    6.34    9.27
  -3  10  -1   14.60    6.29
   3 -10   1   21.72    4.50
  -3  10  -1    3.44    2.30
   3  10   1    7.30    2.79
   3  10   2   25.80   11.04
  -3 -10  -2   31.94    8.79
   3  10   2   23.70    3.02
   3  10   3  149.87    7.57
  -3 -10  -3  158.81   14.11
   3  10   4    7.97   11.33
  -3 -10  -4    2.53    9.08
  -3  10  -4    3.42    2.13
  -3 -10  -5  102.46   12.95
  -3  10  -5   82.53    4.76
   3 -10   5   95.89    5.71
  -3 -10  -6  115.32   14.07
  -3  10  -6   91.14    5.27
   3 -10   6  105.87    6.42
   3 -10   6  117.09    6.52
  -3 -10  -6   97.50    7.04
   3 -10   7    7.69    3.85
  -3 -10  -7    0.80    4.91
   3 -10   7    6.40    4.06
  -3 -10  -7   -8.92   12.01
   3  10   7    3.41   13.44
   3 -10   7   -1.95    7.33
   3 -10   8  105.63    6.99
   3 -10   8   94.50    7.00
   3 -10   8   98.99   11.79
  -3 -10  -8  107.03   15.88
   3 -10   9    8.65    4.69
   3 -10   9   10.63    7.57
  -3 -10  -9   24.44   12.97
   3  10   9   17.09   13.52
   3 -10   9    9.88    4.89
   3 -10  10    5.61    4.71
   3  10  10   -2.19   11.88
  -3 -10 -10   11.68   12.15
   3 -10  10    6.32    6.71
   3 -10  10    2.42    4.96
   3  10  11   42.66   11.35
   3 -10  11   39.11    8.23
   3 -10  11   52.84    5.81
   3 -10  11   54.73    5.89
  -3 -10 -11   58.61   10.63
   3 -10  12   21.68    4.99
   3 -10  12   28.98    5.22
  -3 -10 -12   52.69   11.94
  -3 -10 -12   50.26   10.58
   3 -10  13   -2.88    4.42
  -3 -10 -13   -4.55    9.52
   3  10  14   16.71    5.81
   3 -10  14   17.38    4.55
  -3 -10 -14   15.22    9.06
   3 -10  15  204.08   10.05
  -3 -10 -15  206.52   12.88
   3  10  15  170.43   10.46
   3 -10  16    0.50    3.17
   3  10  16    3.67    3.82
   3 -10  17    2.01    2.22
   3 -10  17    0.16    2.29
   3  10  17    4.95    2.20
   3 -11 -18   32.64    3.91
  -3  11  18   48.04    3.79
  -3 -11  17   20.52    3.72
   3 -11 -17    6.59    3.75
   3 -11 -17   18.25    5.00
  -3 -11  16   36.29    4.58
   3 -11 -16   23.04    5.66
   3 -11 -16   25.44    8.30
   3 -11 -15   35.19    9.45
   3 -11 -14    9.03    9.58
   3 -11 -13    0.53    6.62
   3 -11 -13    6.31    9.91
   3 -11 -12   10.19    7.77
   3 -11 -12   -1.56    4.93
   3 -11 -11   58.43    9.32
   3 -11 -11   30.24    6.15
   3 -11 -10   45.74    7.00
   3  11  -9  597.64   28.12
   3 -11  -9  689.39   29.79
   3 -11  -9  609.30   29.15
   3  11  -8   71.76    4.78
   3 -11  -8   66.31    6.49
   3  11  -7   -1.03    3.03
   3 -11  -7   -1.71    4.58
   3  11  -6   58.31    4.36
   3  11  -6   53.40    4.23
   3 -11  -6   55.13    5.06
   3  11  -5   10.91    2.87
   3  11  -4    2.32    2.69
   3  11  -3  247.98   11.32
   3  11  -3  219.91   13.00
   3  11  -2  378.82   16.78
   3  11  -2  342.52   19.03
  -3  11   1    1.11    2.07
   3  11  -1   -0.89    6.40
  -3 -11   0  366.38   15.91
   3  11   0  347.67   13.66
  -3  11   0  379.77   17.52
   3  11   1  191.71    8.50
  -3 -11  -1  226.16   12.39
   3 -11   1  210.10    9.74
  -3  11  -1  188.52   10.88
   3  11   1  186.68   14.37
   3  11   2   27.65    3.10
  -3 -11  -2   26.70    7.37
   3  11   2   23.99    9.67
   3  11   3    0.11    2.33
  -3 -11  -3    4.21    7.47
   3  11   3   -0.40   10.29
   3 -11   4   57.94    4.71
  -3  11  -4   49.94    3.74
  -3 -11  -4   65.82   10.64
   3  11   4   61.36    3.95
   3 -11   4   59.11    4.68
  -3 -11  -4   47.43    4.92
   3 -11   5    6.46    3.70
   3  11   5    5.84    2.60
  -3  11  -5    2.57    2.34
  -3 -11  -5   11.98    9.86
  -3 -11  -5    4.30    4.35
   3 -11   5    7.72    3.82
   3 -11   6   42.80    4.73
  -3  11  -6   31.27    3.16
  -3 -11  -6   35.25   11.06
  -3 -11  -6   35.17    5.59
   3 -11   6   47.01    4.80
   3 -11   7  774.32   33.40
  -3 -11  -7  859.13   41.08
   3 -11   7  772.98   33.28
   3 -11   8   42.97    5.43
   3 -11   8   38.76    9.60
   3 -11   8   41.93    5.27
   3 -11   9   16.18    4.92
   3  11   9   24.62   12.94
   3 -11   9   14.30    8.03
  -3 -11  -9   25.40   11.36
   3 -11   9   18.68    4.80
   3  11  10   59.90   12.76
  -3 -11 -10   71.33   12.84
   3 -11  10   43.31    8.54
   3 -11  10   54.50    5.70
   3 -11  10   43.66    5.55
   3 -11  11   28.06    4.93
   3 -11  11   34.86    5.26
  -3 -11 -11   45.99   11.46
   3 -11  11   28.92    7.57
   3  11  11   31.90   10.56
  -3 -11 -11   31.77   10.15
  -3 -11 -12   14.94    9.79
   3 -11  12    8.73    4.70
   3 -11  12    9.14    4.41
  -3 -11 -13   56.57   10.23
   3  11  13   61.95    3.88
   3 -11  13   53.40    5.62
   3 -11  13   58.84    5.84
  -3 -11 -14   63.26    9.57
   3 -11  14   83.32    5.90
   3 -11  14   72.60    5.69
   3  11  14   61.64    6.98
   3 -11  15    4.17    3.49
   3  11  15   -3.43    4.61
   3 -11  16   24.11    3.09
   3  11  16   19.38    3.68
   3 -11  17    2.07    1.53
  -3  12  18    8.73    2.34
  -3 -12  18    6.80    2.22
   3 -12 -17   29.23    4.54
   3 -12 -17   20.71    3.65
  -3 -12  16   23.14    3.86
   3 -12 -16   24.19    7.28
   3 -12 -16   15.02    4.98
  -3 -12  15    1.67    3.85
   3 -12 -15    4.26    8.16
  -3 -12  14   87.22    6.25
   3 -12 -14   93.08   10.76
   3 -12 -13    6.74    4.37
   3 -12 -13   41.92    9.96
   3 -12 -12   -6.75    5.11
   3 -12 -12    7.99    6.93
   3 -12 -11   62.09    6.87
   3 -12 -11  104.50   10.21
   3 -12 -10  178.57   11.07
   3 -12  -9   -0.32    6.03
   3  12  -9   -1.15    3.08
   3 -12  -9    3.93    6.61
   3 -12  -8  106.17    8.05
   3  12  -8   98.76    6.25
  -3 -12   8  112.03    6.43
   3  12  -7  119.72    6.91
   3 -12  -7  130.05    8.16
   3  12  -6   34.98    3.94
   3  12  -6   42.79    4.09
   3 -12  -6   31.88    5.26
   3 -12  -6   37.78    4.94
   3  12  -5   73.67    5.08
   3  12  -4  206.17   10.06
   3  12  -3   -0.17    2.68
   3  12  -3   -0.09    4.59
   3  12  -2   82.27    4.86
  -3  12   2   70.41    4.20
   3  12  -2   65.00    7.48
  -3  12   1  380.54   18.10
   3  12  -1  481.78   22.08
  -3  12   0   73.47    8.76
   3  12   0   66.07    9.38
  -3  12  -1    8.09    2.39
   3  12   1   14.83    3.27
   3  12   1    5.82    8.27
  -3 -12  -1   16.02    5.67
   3 -12   2  339.73   16.50
   3 -12   2  343.74   16.31
   3  12   2  355.57   16.23
   3  12   2  386.29   22.46
   3  12   3   66.42    4.56
  -3 -12  -3   73.13    8.93
   3 -12   3   62.09    5.15
  -3 -12  -3   60.83    5.41
   3 -12   3   67.35    5.09
   3  12   3   85.12   13.23
  -3  12  -4    1.04    2.66
   3  12   4    0.32    2.79
   3 -12   4    2.45    3.79
  -3 -12  -4    0.32    4.29
   3  12   4    5.43   12.45
  -3 -12  -4    2.11    8.10
   3 -12   4   -1.26    3.84
   3  12   5  211.54    9.52
  -3  12  -5  162.93    9.14
  -3 -12  -5  244.20   15.95
   3 -12   5  202.47   10.23
  -3 -12  -5  174.23   10.46
   3 -12   5  206.11   10.11
   3 -12   6  170.18    8.99
  -3 -12  -6  149.42    9.71
   3 -12   6  178.73    8.95
   3  12   6  175.35    8.16
   3  12   7    6.13    2.85
  -3 -12  -7    9.89    9.98
   3  12   7   18.02   14.49
   3 -12   7   -0.66    4.49
   3 -12   7    7.17    4.58
  -3 -12  -7    7.73    5.77
   3 -12   8   77.18    6.35
   3 -12   8   64.38   11.16
   3  12   8   76.69    4.87
   3 -12   8   68.99    6.20
   3 -12   9   72.46    6.38
   3  12   9  111.92   14.61
   3 -12   9   71.62   10.50
  -3 -12  -9  124.21   13.28
   3  12   9   81.36    4.92
   3 -12   9   72.33    6.36
   3 -12  10   10.47    4.64
   3  12  10   12.16    2.77
   3  12  10   14.85   10.66
  -3 -12 -10   21.06   10.08
   3 -12  10   17.14    7.43
   3 -12  10   16.08    4.90
  -3 -12 -11   47.49   10.32
   3 -12  11   35.95    5.22
   3  12  11   38.05    3.42
   3 -12  11   37.56    5.27
   3 -12  12   70.42    6.04
   3  12  12   75.55    4.47
   3 -12  12   77.29    6.18
  -3 -12 -12   75.75   10.71
  -3 -12 -13    1.98    8.58
   3 -12  13    1.16    3.91
   3  12  13   -0.16    2.02
   3 -12  13    1.56    4.27
   3  12  13    2.13    5.96
  -3 -12 -14   23.92    7.72
   3 -12  14   22.59    3.95
   3  12  14   15.47    5.35
   3 -12  14   22.57    4.11
   3 -12  15   42.55    3.82
   3 -12  15   45.00    3.87
   3 -12  16    3.15    2.18
   3  12  16    2.11    2.81
  -3 -13  17    0.91    2.39
   3 -13 -17    6.84    2.90
   3 -13 -17    0.74    2.51
  -3 -13  16    3.03    3.07
   3 -13 -16    1.22    5.90
   3 -13 -16    6.38    4.18
   3 -13 -16    8.96    4.62
  -3 -13  15   38.04    4.21
   3 -13 -15   41.16    8.00
  -3 -13  14   34.66    4.44
   3 -13 -14   41.50    8.92
  -3 -13  13   31.26    4.65
   3 -13 -13   21.90    4.52
  -3 -13  12  117.87    7.21
   3 -13 -12  114.26    7.86
   3 -13 -11    1.76    5.28
  -3 -13  11   -4.48    4.10
   3 -13 -10   35.75    8.11
   3 -13 -10   22.37    6.10
  -3 -13  10   19.29    4.13
   3 -13  -9    1.47    5.85
  -3 -13   9   10.65    3.81
   3 -13  -9    2.92    6.25
   3  13  -9    1.53    3.07
   3 -13  -8    3.12    5.50
   3  13  -8    7.47    3.13
   3  13  -7   -2.51    3.50
   3 -13  -7   -1.32    5.11
   3 -13  -6  535.75   23.04
   3  13  -6  468.33   22.53
   3 -13  -6  503.91   23.25
   3 -13  -5  352.92   16.40
   3 -13  -5  333.13   16.67
   3  13  -5  344.03   16.00
   3 -13  -4    3.19    4.32
   3  13  -4    0.68    3.16
   3 -13  -3  122.15    7.40
   3  13  -3  113.02    8.91
   3  13  -3  115.29    6.64
   3 -13  -2  120.58    7.28
   3  13  -2  115.91    6.85
   3  13  -2  132.45    9.71
   3  13  -1    8.85    3.25
  -3  13   1    6.83    2.38
   3  13  -1   18.77    6.86
   3 -13  -1   10.77    3.73
  -3  13   0   59.35    4.28
   3 -13   0  101.35    6.98
   3  13   0   87.27   10.11
  -3  13   0   98.81    8.92
   3 -13   0   81.92    5.49
   3 -13   0   69.11    5.63
  -3  13  -1  102.79    6.42
   3  13   1  180.32    8.46
   3  13   1  165.77   13.08
   3 -13   1  129.39    7.22
   3 -13   1  134.19    7.64
   3  13   2   59.09    4.70
   3 -13   2   43.09    4.99
   3 -13   2   51.67    4.67
   3  13   3  292.78   19.38
   3  13   3  237.62   10.78
  -3  13  -3  189.35   10.32
  -3 -13  -3  269.08   14.94
  -3 -13  -3  224.79   11.37
   3 -13   3  219.98   11.25
   3  13   3  199.02   13.00
   3 -13   3  218.45   10.89
   3  13   4  612.21   28.17
   3  13   4  429.78   18.67
  -3 -13  -4  598.33   24.52
  -3  13  -4  338.27   18.30
  -3 -13  -4  419.95   19.40
   3 -13   4  428.97   19.20
   3  13   4  380.18   20.42
   3 -13   4  440.38   18.98
   3  13   5   -0.70    3.09
  -3  13  -5   -4.84    3.00
   3 -13   5   -0.73    4.31
  -3 -13  -5    2.04    5.26
   3  13   5   -1.90   13.05
  -3 -13  -5    4.94    8.00
   3 -13   5    1.62    4.19
   3  13   6   14.98    3.11
  -3  13  -6   11.37    2.79
   3 -13   6   13.88    4.55
  -3 -13  -6   15.42    5.74
   3 -13   6   12.60    4.51
   3  13   7   11.60    2.94
   3 -13   7    7.59    4.47
  -3 -13  -7    3.95    5.60
   3 -13   7    7.38    4.43
  -3 -13  -7   13.48    8.93
   3 -13   8    5.54    4.36
   3  13   8   10.59   11.41
   3 -13   8   18.65    8.96
  -3 -13  -8   17.17    9.03
   3 -13   8    7.23    4.40
   3  13   8    6.19    2.76
   3 -13   9    5.55    4.27
   3  13   9    5.00   11.15
   3 -13   9   -2.48    7.36
  -3 -13  -9   12.72    8.93
   3 -13   9    3.58    4.49
   3  13   9    1.87    2.59
   3 -13  10  175.26   10.17
  -3 -13 -10  282.16   16.92
   3  13  10  181.97    9.14
   3 -13  10  180.99   10.17
   3  13  10  278.51   16.85
   3 -13  11   79.56    6.58
   3  13  11  103.42    5.35
   3 -13  11   82.89    6.61
  -3 -13 -11  111.11   11.59
  -3 -13 -12    1.53    8.92
   3 -13  12    3.14    4.11
   3  13  12    3.81    2.21
   3 -13  12   -0.18    4.17
  -3 -13 -13   13.97    7.99
   3  13  13   23.95    5.80
   3 -13  13   17.62    4.11
   3 -13  13   22.52    4.02
  -3 -13 -14   13.38    6.74
   3  13  14   12.81    4.66
   3 -13  14   20.63    3.49
   3 -13  14   20.66    3.44
   3  13  15    0.53    3.44
   3 -13  15    3.97    2.55
   3 -13  15    1.23    2.38
   3  13  16   -1.39    2.08
   3 -13  16    3.70    1.58
  -3  14  17   25.43    2.84
  -3 -14  16    0.95    2.46
   3 -14 -16    4.57    3.50
   3 -14 -16    6.20    3.67
  -3 -14  15    1.91    2.98
   3 -14 -15    4.20    6.29
   3 -14 -14  136.02   10.53
  -3 -14  14  128.92    7.21
   3 -14 -13  107.50    7.15
  -3 -14  13  134.92    7.26
   3 -14 -12    1.04    4.64
  -3 -14  12    2.93    3.82
  -3 -14  11    3.74    3.85
   3 -14 -11    5.12    5.10
   3 -14 -10   15.16    6.84
  -3 -14  10    4.60    3.79
   3 -14 -10   10.75    5.56
   3 -14  -9    6.66    5.57
  -3 -14   9    4.94    3.64
   3 -14  -9    8.82    6.09
   3  14  -9    4.00    2.94
   3 -14  -8    7.61    5.45
   3  14  -8    9.54    3.34
   3 -14  -7   46.22    5.99
   3  14  -7   39.58    4.40
   3  14  -6   14.94    3.83
   3 -14  -6   14.87    5.13
   3 -14  -5  221.78   10.90
   3 -14  -5  191.09   11.08
   3  14  -5  194.74   10.27
   3 -14  -4  407.66   20.83
   3  14  -4  466.62   20.46
   3 -14  -3   -1.88    4.51
   3  14  -3    2.50    5.79
   3  14  -3    1.65    3.43
   3 -14  -2    1.18    4.12
   3  14  -2   -3.56    6.07
  -3  14   2   -1.99    9.10
   3  14  -2   -3.10    3.39
   3 -14  -1  206.89   10.89
   3  14  -1  139.46   12.31
   3  14  -1  203.33   10.35
   3 -14  -1  303.46   12.91
  -3  14   1  253.81   14.97
   3  14  -1  207.25   14.01
  -3  14   0   -3.37    2.56
   3  14   0    1.10    3.26
   3 -14   0   -3.66    4.03
   3  14   0    8.12    8.06
   3 -14   1   -6.89    4.54
   3  14   1    5.03    8.57
   3 -14   1    0.07    3.69
   3  14   2  237.26   18.56
  -3 -14  -2  415.76   17.51
   3 -14   2  354.60   17.31
   3  14   2  532.17   24.02
   3 -14   2  369.19   16.99
   3  14   3  643.00   27.99
  -3  14  -3  392.75   19.61
   3  14   3  577.85   20.69
  -3 -14  -3  488.32   20.67
   3 -14   3  425.37   20.37
   3  14   3  334.95   21.53
   3 -14   3  412.75   19.99
   3  14   4    1.87    3.54
  -3  14  -4   -0.13    2.85
   3 -14   4    4.47    4.28
  -3 -14  -4    1.59    5.06
  -3 -14  -4    1.23    7.04
   3  14   4    4.57   11.67
   3 -14   4    1.48    3.93
   3  14   5   11.38    3.31
  -3  14  -5    6.31    2.71
   3 -14   5   14.37    4.39
  -3 -14  -5    7.32    5.42
   3  14   5   23.88   11.89
  -3 -14  -5   19.78    8.10
   3 -14   5    8.49    4.13
  -3  14  -6    3.87    2.43
   3  14   6    4.42    2.96
   3 -14   6    3.01    4.17
  -3 -14  -6    2.31    5.59
   3  14   6   10.01   11.84
  -3 -14  -6   12.76    7.74
   3 -14   6    2.89    4.06
   3  14   7    4.75    2.78
   3 -14   7   -0.41    4.25
  -3 -14  -7    1.13    5.66
   3 -14   7   -2.10    4.27
  -3 -14  -7   10.79    8.15
   3 -14   7    3.78    8.62
   3 -14   8   12.65    4.47
   3 -14   8   24.22    9.07
  -3 -14  -8   31.26    8.68
   3  14   8   27.05   11.33
   3 -14   8   12.19    4.56
   3  14   8   15.18    3.01
   3 -14   9   27.01    4.78
   3 -14   9   31.57    4.81
   3  14   9   27.48    3.27
  -3 -14  -9   56.41    9.44
   3  14   9   69.74   10.96
   3 -14  10    1.89    4.24
   3  14  10    0.93    2.49
   3 -14  10    6.98    4.39
   3 -14  11   99.34    6.68
   3  14  11  104.37    5.47
   3 -14  11   91.74    6.52
  -3 -14 -11  116.78   11.13
   3 -14  12   66.31    5.17
   3 -14  12   63.32    5.18
  -3 -14 -12   66.94    9.31
   3 -14  13    0.78    3.11
   3  14  13   -1.76    4.99
   3 -14  13   -2.28    3.28
  -3 -14 -13    0.70    6.87
   3 -14  14    1.27    2.52
   3  14  14   -0.28    3.97
   3 -14  14    3.04    2.62
  -3 -14 -14   -7.40    5.77
   3 -14  15   34.80    2.51
   3  14  15   26.52    3.50
   3 -15 -16   12.80    2.78
  -3 -15  15    0.07    2.31
   3 -15 -15    2.58    3.92
   3 -15 -15    3.01    5.26
  -3 -15  14   -3.91    2.86
   3 -15 -14    0.12    6.41
  -3 -15  13   21.10    3.49
   3 -15 -13   22.16    7.87
   3 -15 -13   19.51    3.49
  -3 -15  12   25.37    3.86
   3 -15 -12   23.72    4.49
   3 -15 -11   -6.32    4.94
  -3 -15  11   -1.37    3.51
   3 -15 -10   15.41    5.40
  -3 -15  10    5.17    3.56
   3 -15  -9  254.63   13.21
   3 -15  -9  283.36   13.47
   3 -15  -9  357.57   16.03
  -3  15   9  313.88   20.55
   3  15  -9  202.98   11.65
   3 -15  -8   41.68    6.07
   3 -15  -8   64.40    6.90
   3  15  -8   34.72    3.92
  -3  15   8   67.96   13.32
   3 -15  -8   68.50    8.11
   3  15  -7    2.69    3.28
   3 -15  -7   19.84    6.88
  -3  15   7   25.47   12.27
   3 -15  -7    3.27    5.02
   3  15  -6  119.81    7.72
  -3  15   6  165.51   16.01
   3 -15  -6  194.92   11.66
   3 -15  -6  149.60    8.81
   3  15  -5  280.87   14.29
   3  15  -5  277.65   14.24
  -3  15   5  382.86   21.94
   3 -15  -5  359.08   17.67
   3 -15  -5  313.67   14.76
   3  15  -4    0.99    3.62
   3 -15  -4   15.13    6.75
  -3  15   4    9.19   11.17
   3 -15  -4    0.29    5.00
   3  15  -3    3.82    3.68
   3 -15  -3   20.54    6.08
  -3  15   3    5.17   10.12
   3 -15  -3    0.04    4.76
   3  15  -2  126.97    7.21
   3 -15  -2  168.36    9.80
  -3  15   2  142.78   12.52
   3  15  -2  112.30   10.32
   3  15  -2   79.03   10.41
   3 -15  -2  128.21    7.90
   3  15  -1   12.26    3.69
   3  15  -1   12.69    7.23
   3 -15  -1   15.42    4.56
   3  15   0  139.51    7.38
   3 -15   0  117.85    7.81
   3  15   0  152.47   12.33
   3  15   1   23.36    3.80
   3 -15   1   10.69    4.66
   3 -15   1   15.52    4.32
   3  15   1   25.90    9.15
   3  15   2   -7.36    7.72
  -3 -15  -2    3.96    4.83
   3 -15   2    4.83    4.52
   3 -15   2    3.18    4.22
   3  15   2    4.02    9.46
  -3  15  -3   79.95    5.33
   3 -15   3   93.97    6.60
   3  15   3   73.14    8.75
   3 -15   3   81.29    6.12
   3  15   4  121.15    6.98
  -3  15  -4   67.40    4.95
   3 -15   4   87.03    6.38
  -3 -15  -4   91.82    7.11
   3 -15   4   84.23    5.97
   3  15   4  126.96   13.75
   3  15   5    3.19    3.73
  -3  15  -5    1.19    2.45
   3 -15   5    1.21    4.22
  -3 -15  -5    2.03    5.44
   3  15   5   -0.43   10.20
   3 -15   5    3.47    3.89
   3  15   6   30.43    3.67
  -3  15  -6   20.02    2.84
   3 -15   6   26.80    4.76
  -3 -15  -6   21.19    5.89
   3 -15   6   28.52    4.36
   3  15   7  300.70   13.05
   3 -15   7  248.39   13.47
  -3 -15  -7  270.29   14.35
   3 -15   7  313.38   20.70
   3 -15   7  253.96   13.21
   3 -15   8   10.54    4.36
   3 -15   8    6.18    4.27
   3  15   8   16.71    3.26
   3 -15   9   -1.72    4.09
   3 -15   9   -5.83    4.24
   3  15   9    0.91    2.82
   3 -15  10   13.15    4.12
   3  15  10   10.95    2.98
   3 -15  10   10.06    4.04
   3 -15  11  102.43    6.42
   3 -15  11  104.16    6.33
   3  15  11   89.08    8.10
   3 -15  12   -0.76    3.17
  -3 -15 -12   -3.87    7.03
   3 -15  12    2.36    3.15
   3 -15  13    0.16    2.56
   3 -15  13    2.64    2.65
  -3 -15 -13   -1.26    5.94
   3 -15  14   20.00    2.28
   3 -15  14   24.20    2.50
   3  15  14   18.91    3.66
   3  15  15   -1.58    1.70
  -3  16  16   16.28    2.09
   3 -16 -15    8.04    2.99
   3 -16 -15    5.57    3.04
   3 -16 -14    1.90    5.31
   3 -16 -13    9.48    2.82
  -3 -16  13   20.29    2.72
   3 -16 -13   17.85    6.55
   3 -16 -12    0.24    3.46
  -3 -16  12    1.01    2.77
   3 -16 -11    3.45    4.32
   3 -16 -10  146.23    8.88
   3 -16  -9    2.83    5.18
   3  16  -9    2.25    2.98
   3 -16  -9   10.10    5.32
   3 -16  -8  182.32   10.55
   3  16  -8  157.88    9.18
   3 -16  -8  241.13   12.67
  -3  16   8  215.10   16.79
   3 -16  -8  195.25   10.86
  -3  16   7    8.25   10.46
   3 -16  -7   21.59    6.24
   3  16  -7    5.18    3.36
   3 -16  -7    7.20    4.97
   3 -16  -6   33.78    6.68
  -3  16   6   20.93   10.49
   3  16  -6   12.35    3.62
   3 -16  -6   10.21    4.73
   3 -16  -5   18.17    6.16
  -3  16   5    5.49   10.04
   3  16  -5    6.94    3.54
   3 -16  -5    7.54    4.63
   3 -16  -4   13.74    5.74
  -3  16   4    4.22    9.66
   3  16  -4    0.34    3.57
   3 -16  -4    9.34    4.53
   3  16  -3   -1.02    3.55
   3 -16  -3   -3.06    4.76
  -3  16   3    0.15    8.86
   3 -16  -3   11.91    5.61
   3  16  -2   54.47    4.73
   3 -16  -2   59.18    5.77
   3  16  -2   47.86    8.04
   3  16  -1  298.75   14.37
   3 -16  -1  312.73   14.91
   3  16  -1  302.25   17.81
   3  16   0   68.03    5.01
   3 -16   0   52.17    5.53
   3  16   0   77.29    9.78
   3  16   1   -0.27    3.36
   3  16   1   -5.14    8.28
   3 -16   1    0.83    4.09
   3 -16   2   12.28    4.17
  -3  16  -2   17.61    3.08
   3  16   2   13.10    3.49
  -3 -16  -2   24.98    5.09
   3 -16   2   10.27    4.43
   3  16   2    6.18    7.03
   3  16   2   30.79    9.08
  -3  16  -3   51.97    3.92
   3 -16   3   48.36    5.39
   3  16   3   37.56    7.11
   3 -16   3   47.75    4.94
  -3  16  -4   -0.62    2.51
   3 -16   4    1.42    4.23
  -3 -16  -4   -1.42    5.04
   3  16   4    4.81    9.19
   3 -16   4   -0.80    3.71
  -3  16  -5   24.26    2.94
   3 -16   5   22.07    4.63
  -3 -16  -5   28.02    5.83
   3 -16   5   29.62    4.23
   3 -16   6  178.54    9.57
   3 -16   6  187.31    9.11
  -3 -16  -6  204.20   10.63
   3 -16   7    7.75    4.24
   3 -16   7   12.83    3.94
   3 -16   8  136.90    7.66
   3 -16   8  136.34    7.98
  -3 -16  -9   16.71    3.92
   3 -16   9    7.95    3.67
   3 -16   9    7.07    3.85
   3 -16  10    3.42    3.50
   3  16  10   -0.83    5.99
   3 -16  10   10.03    3.36
  -3 -16 -10   13.23    8.14
   3 -16  11    2.12    3.07
   3  16  11   -6.00    5.39
   3 -16  11    4.40    2.98
  -3 -16 -11   -6.74    7.13
   3 -16  12    2.32    2.61
   3  16  12    4.80    4.26
   3 -16  12    6.26    2.62
  -3 -16 -12    3.76    5.97
   3 -16  13    3.28    1.97
   3 -16  13   -0.42    2.18
   3 -16  14   21.51    1.90
   3  17 -15    9.38    3.72
   3 -17 -15    9.99    2.06
   3 -17 -14   14.87    3.47
   3 -17 -13    5.60    2.14
   3 -17 -13   10.10    5.37
   3 -17 -12   24.32    3.40
   3 -17 -12   41.74    6.69
   3 -17 -11   -1.85    3.66
   3 -17 -10   17.17    4.44
   3  17  -9   35.76    3.72
   3 -17  -9   58.50    5.68
   3 -17  -8   41.25    5.60
   3  17  -8   39.70    3.97
   3 -17  -8   48.53    6.02
   3 -17  -7    0.14    4.85
   3  17  -7    0.23    3.27
  -3  17   6   52.26   10.30
   3  17  -6   39.19    4.40
   3 -17  -6   44.98    5.44
  -3  17   5   23.83    9.08
   3 -17  -5   28.15    5.66
   3  17  -5   13.38    3.82
   3 -17  -5   20.30    4.75
   3  17  -4    0.86    3.56
   3  17  -4    1.39    3.42
   3 -17  -4   11.49    5.10
   3  17  -4    0.42    7.65
   3 -17  -4    4.86    4.30
   3  17  -3   38.86    4.12
   3  17  -3   20.88    7.64
   3  17  -2  199.91    9.31
   3 -17  -2  172.98    9.76
   3  17  -1    7.43    3.60
   3 -17  -1   11.06    4.48
   3  17  -1    7.58    6.68
   3  17   0  173.47    8.84
   3  17   0  183.04   12.77
   3 -17   0  164.30    9.28
   3  17   1   99.05    5.88
   3  17   1   73.71    9.01
  -3 -17  -1  101.86    6.99
   3  17   1  126.85   10.76
   3 -17   1   72.91    6.19
   3  17   2   30.95    3.71
  -3  17  -2   26.59    3.28
   3  17   2   19.64    6.82
  -3 -17  -2   30.79    5.22
   3  17   2   39.12    8.53
   3 -17   2   17.70    4.34
  -3  17  -3   36.53    3.48
   3  17   3   49.00    4.01
   3  17   3   39.50    6.51
  -3 -17  -3   45.01    5.76
   3 -17   3   34.41    4.54
  -3  17  -4   44.07    3.63
   3 -17   4   45.47    5.17
   3 -17   4   52.11    4.83
  -3 -17  -5   -0.05    5.25
   3 -17   5   -0.41    3.80
  -3  17  -5    0.59    2.26
   3 -17   5   -1.45    4.12
  -3 -17  -6   33.11    5.81
   3 -17   6   29.71    4.23
   3 -17   6   31.78    4.57
   3 -17   7   44.04    4.42
   3 -17   7   42.52    4.80
   3  17   8   31.29    6.48
   3 -17   8   28.33    3.80
   3 -17   8   30.59    4.16
   3  17   9   -9.73    5.59
   3 -17   9   -1.34    3.21
   3 -17   9    0.78    3.00
  -3 -17  -9    2.32    3.13
   3 -17  10   39.35    3.52
  -3 -17 -10   41.32    7.43
   3  17  10   28.76    5.26
   3 -17  10   37.64    3.63
   3  17  11    6.46    4.19
   3 -17  11    3.27    2.50
  -3 -17 -11    9.11    5.94
   3 -17  11    4.51    2.55
   3  17  12    1.23    3.58
   3 -17  12    3.18    1.88
  -3 -17 -12    1.30    4.86
   3 -17  12   -1.15    2.17
   3  17  13   12.91    2.50
   3 -17  13   13.66    1.77
  -3  18  14   22.97    2.37
   3  18 -14   16.32    3.77
   3 -18 -14   20.61    2.49
   3  18 -13   48.97    6.25
   3 -18 -12    5.31    5.15
   3 -18 -12    1.62    2.30
   3 -18 -11   10.69    3.26
   3 -18 -10   10.27    3.72
   3 -18  -9   -2.28    4.16
   3 -18  -8   10.01    4.64
   3 -18  -8   18.53    4.74
   3  18  -8    6.75    2.81
   3 -18  -7   82.40    6.44
   3  18  -7   71.64    5.13
   3  18  -6    4.81    8.05
   3 -18  -6    7.58    4.57
   3  18  -6    7.79    3.28
   3 -18  -5  115.04    6.66
   3  18  -5  125.91    6.83
   3 -18  -5  123.02    7.50
   3  18  -4  147.71    7.82
   3 -18  -4  143.77    8.13
   3  18  -3    2.30    6.22
   3  18  -3    0.62    3.21
   3 -18  -3    0.39    4.05
   3  18  -2    9.16    3.29
   3 -18  -1    0.40    4.03
   3  18  -1    0.95    3.07
  -3 -18   0   13.49    4.59
   3 -18   0   14.30    4.07
   3  18   0    2.84    7.04
   3  18   0    9.97    3.16
  -3 -18  -1   -0.89    4.51
   3 -18   1    8.22    3.92
   3  18   1   -3.05    6.43
   3  18   1   -0.34    3.00
  -3  18  -1   -1.69    2.79
   3 -18   2  126.84    7.31
  -3  18  -2  114.39    6.45
   3  18   2  135.87    6.85
   3 -18   3  113.56    7.74
  -3 -18  -3  163.76    8.81
   3  18   3  170.13    7.44
  -3  18  -3  122.98    6.90
   3 -18   4   -5.03    3.97
   3  18   4    6.01    2.93
  -3  18  -4    2.38    2.25
  -3 -18  -4    0.95    4.94
  -3  18  -5   28.05    2.70
   3  18   5   38.53    3.51
   3 -18   5   24.06    4.03
  -3 -18  -5   33.26    5.46
   3 -18   6   47.87    4.64
   3  18   6   51.71    3.85
  -3 -18  -6   54.75    5.88
   3 -18   6   48.57    4.44
   3  18   7    0.23    2.46
   3 -18   7    2.47    3.15
   3 -18   7   -0.93    3.26
   3  18   8   12.82    2.36
   3 -18   8   14.59    3.08
   3 -18   8   12.23    3.22
   3 -18   9   50.48    4.04
   3 -18   9   58.69    4.07
   3  18   9   60.09    3.46
  -3 -18  -9   55.71    3.96
  -3 -18 -10   10.36    5.79
   3  18  10    6.41    1.76
   3 -18  10    4.23    2.55
   3 -18  11   62.25    3.86
  -3 -18 -11   82.88    6.21
   3 -18  12   21.47    1.85
  -3 -18 -12   21.58    3.64
   3  19 -13   24.61    3.31
   3  19 -12   27.54    4.94
   3 -19 -12   30.16    2.32
   3  19 -11    4.23    5.30
   3 -19 -11    9.56    4.94
   3 -19 -11   -0.79    2.46
   3  19 -10   -9.65    6.03
   3 -19  -9   34.95    3.99
   3  19  -9    4.87    6.51
   3 -19  -8   -2.17    3.80
   3  19  -7   -1.32    2.59
   3 -19  -7    1.08    4.12
   3 -19  -6   78.99    6.01
   3  19  -6   69.50    4.56
   3 -19  -6   67.29    5.66
   3 -19  -5  210.75   11.16
   3 -19  -5  264.66   11.98
   3  19  -5  168.31   12.89
   3  19  -5  280.55   11.48
   3 -19  -4    3.16    4.02
   3 -19  -4    8.99    3.34
   3  19  -4    7.33    5.95
   3  19  -4    3.12    3.36
   3 -19  -3   41.75    4.77
   3  19  -3   52.17    4.47
   3  19  -2   10.98    3.18
   3  19  -1   -9.81    6.86
  -3 -19   1   -0.28    4.14
  -3 -19   0   30.98    4.63
   3  19   0   24.86    3.36
  -3  19   0   19.54    2.88
   3  19   0   15.76    6.56
  -3 -19  -1   88.86    6.26
   3  19   1   82.92    4.99
  -3  19  -1   73.57    4.56
   3 -19   1   78.52    5.63
   3  19   2    2.33    2.79
  -3  19  -2    5.12    2.35
   3 -19   2   11.62    3.72
  -3 -19  -2    2.53    4.53
   3  19   3  209.69    8.92
  -3  19  -3  159.75    8.37
   3 -19   3  170.27    9.15
  -3 -19  -3  205.14   10.11
   3  19   4   68.53    4.20
   3 -19   4   69.51    4.80
  -3 -19  -4   71.31    6.14
   3  19   5   -1.86    2.47
   3 -19   5   -1.61    3.24
  -3 -19  -5   -5.82    4.62
   3 -19   6    1.82    2.95
   3  19   6   -2.10    2.34
   3 -19   7   52.60    4.01
   3  19   7   58.88    3.54
   3 -19   8   -0.04    2.50
   3  19   8    3.07    1.78
  -3 -19  -8    7.73    2.73
   3 -19   9   -0.74    2.37
  -3 -19  -9    1.86    2.08
   3 -19  10   30.25    2.56
  -3 -19 -10   43.80    5.05
  -3 -19 -11   59.02    4.34
   3 -20 -12    1.02    1.51
   3 -20 -11    5.82    1.66
   3  20 -11    4.87    3.25
   3 -20 -10   69.22    4.18
   3  20 -10   66.67    5.46
   3 -20  -9    0.15    2.78
   3  20  -9    4.25    4.45
   3 -20  -8   59.05    4.35
   3  20  -8   43.68    5.53
   3 -20  -7   21.50    3.74
   3  20  -7   19.01    2.44
   3 -20  -7   14.73    3.78
   3  20  -7   12.80    4.88
   3 -20  -6   12.99    3.81
   3  20  -6   11.39    4.82
   3 -20  -6    5.37    3.83
   3  20  -6    7.25    2.39
   3  20  -5  152.01    7.12
   3 -20  -5  145.48    7.83
   3 -20  -4   30.46    3.37
   3 -20  -4   28.85    4.50
   3 -20  -4   29.91    4.17
   3  20  -4   36.00    3.52
   3 -20  -3    7.20    3.95
   3  20  -3    4.34    3.01
   3 -20  -3   -0.29    3.52
   3 -20  -3    3.18    2.99
  -3 -20   2   33.46    4.43
   3 -20  -2   38.54    4.53
   3  20  -2   41.82    3.82
  -3 -20   1  113.09    6.43
   3 -20  -1  100.63    6.11
   3  20  -1   99.50    5.46
  -3  20   1   91.13    5.06
  -3 -20   0   14.45    4.17
   3  20   0   10.51    5.46
   3  20   0   16.97    2.92
  -3  20   0   17.18    2.39
  -3 -20  -1    5.16    4.06
   3  20   1    8.83    4.67
   3  20   1    6.02    2.60
  -3  20  -1    6.17    2.10
   3  20   2   18.71    2.77
  -3  20  -2   17.16    2.22
  -3 -20  -2   20.49    4.41
   3  20   3  154.00    7.22
  -3 -20  -3  157.89    8.45
   3  20   4    2.07    2.21
   3 -20   4    0.59    2.77
   3  20   5    5.23    2.06
   3 -20   5    4.88    2.61
   3  20   6   80.75    3.94
   3 -20   6   58.24    4.23
  -3 -20  -7    6.56    2.70
   3  20   7    2.27    1.65
   3 -20   7    3.72    2.26
  -3 -20  -8   65.34    4.03
   3 -20   8   70.56    3.88
  -3 -20  -9   15.45    4.08
  -3 -20 -10    2.30    2.46
   3 -21 -10    9.44    1.54
  -3 -21   9   55.95    2.99
   3 -21  -9   35.43    3.13
   3 -21  -8   29.84    3.05
   3 -21  -7    1.16    2.74
   3 -21  -5   20.21    3.67
  -3 -21   5   29.16    3.36
   3  21  -5   22.43    2.47
  -3 -21   4   -0.84    3.06
   3 -21  -4    1.18    2.10
   3 -21  -4   -4.48    3.26
   3 -21  -4    2.89    3.24
   3  21  -4   -2.05    2.25
   3 -21  -3    1.86    3.20
   3 -21  -3    7.53    2.49
  -3 -21   3   -0.78    3.26
   3 -21  -3    6.01    3.27
   3  21  -3    4.26    2.44
  -3  21   3    9.90    1.99
   3 -21  -2  233.09   11.48
   3  21  -2  164.25   12.32
  -3 -21   2  287.15   11.99
   3 -21  -2  227.62   11.65
   3  21  -2  313.10   11.60
  -3  21   2  238.76   11.04
   3  21  -1   11.95    2.90
   3  21  -1   15.38    4.65
  -3 -21   1    4.42    3.64
   3  21   0  236.36    9.29
  -3 -21   0  199.04    9.68
  -3 -21  -1   -0.75    3.69
   3  21   1   12.21    2.37
  -3 -21  -2    9.56    3.78
   3  21   2   18.58    2.34
  -3 -21  -3   28.81    4.08
   3  21   3   34.18    2.62
   3  21   4   -0.59    1.73
   3  21   5    2.06    1.59
  -3 -21  -6   31.42    3.09
  -3 -21  -7   49.40    4.83
   3 -21   7   43.22    2.82
  -3 -21  -8   19.23    3.40
   3 -22  -8   44.83    2.67
   3  22  -8   33.95    3.47
   3 -22  -7   10.22    2.16
   3  22  -7    9.81    3.49
  -3 -22   7   16.06    1.99
   3  22  -6    4.24    3.70
  -3 -22   6    4.93    2.19
   3  22  -5   -5.56    3.71
  -3 -22   5    1.32    2.35
   3 -22  -5   -2.06    2.59
   3 -22  -5    1.40    2.35
   3  22  -5   -0.41    1.56
   3  22  -4   -3.50    3.77
  -3 -22   4    4.10    2.58
   3 -22  -4   -0.15    2.71
   3 -22  -4    1.94    2.47
   3  22  -4    1.24    1.68
   3  22  -3    2.53    3.43
  -3 -22   3   -0.47    2.69
   3 -22  -3    2.09    1.79
   3 -22  -3   -1.07    2.77
   3 -22  -3    2.43    2.52
   3  22  -3    1.12    1.84
  -3 -22   2   29.81    3.32
   3  22  -2   25.04    3.54
   3  22  -2   34.40    2.61
   3 -22  -2   24.03    2.63
   3  22  -1   14.78    2.26
   3 -22  -1   13.86    2.39
  -3 -22   1   11.52    3.18
   3 -22   0   59.66    4.21
  -3 -22   0   67.16    4.77
  -3 -22  -1   -0.44    3.10
   3 -22   1    1.95    2.28
   3  22   1    5.33    2.12
  -3 -22  -2    5.19    3.05
   3  22   2    8.10    2.08
  -3 -22  -4    0.51    2.36
  -3 -22  -5    6.96    2.08
  -3 -22  -6  115.72    5.95
   3 -22   6  117.88    5.08
   3 -23  -5   49.76    2.86
  -3 -23   4    0.34    1.77
   3 -23  -3   33.33    2.74
  -3 -23   3   34.80    2.69
   3 -23  -2   73.17    4.17
  -3 -23   2   76.61    4.22
   3 -23  -1    3.35    1.45
  -3 -23   1    0.09    2.26
   3 -23   0   21.59    2.00
  -3 -23   0   22.26    2.58
   3 -23   1   28.41    2.24
   3 -23   2    4.72    1.61
  -3 -23  -3   35.74    2.52
   3 -23   3   35.46    2.32
   3 -23   4    7.56    1.29
  -3 -23  -4    3.94    1.41
   4   0 -21   -4.79    5.57
  -4   0  21    1.93    2.19
   4   0 -20    0.95    8.13
   4   0 -20    2.04    5.88
   4   0 -19    9.11   10.18
   4   0 -19   -6.86    7.84
   4   0 -18   44.89   12.94
   4   0 -18   47.30   10.40
   4   0 -17   -3.69    8.81
   4   0 -17   24.59   11.58
   4   0 -16  167.61   13.45
   4   0 -16  180.08   15.44
   4   0 -16  235.96   20.07
   4   0 -16  223.60   31.82
   4   0 -16  159.39   10.34
   4   0 -15    0.11    8.77
   4   0 -15   -2.70    5.52
   4   0 -15   -7.35   14.80
   4   0 -15    3.30    3.89
   4   0 -14    1.37    8.41
   4   0 -14    9.54   14.05
   4   0 -14    4.43    5.59
   4   0 -14   -6.43   11.91
   4   0 -14    0.66    4.02
   4   0 -13   -0.83    5.02
   4   0 -13    9.37    7.70
   4   0 -13    0.84   12.70
   4   0 -13    3.34    3.87
   4   0 -12   -4.09   10.69
   4   0 -12   -3.08    4.41
   4   0 -12    4.69    6.12
   4   0 -11   -7.32   10.21
   4   0 -11   -3.02    4.46
   4   0 -10  646.06   33.43
   4   0 -10  611.88   27.79
   4   0  -9   -7.34    9.79
   4   0  -9   -1.90    4.44
   4   0  -8   12.47    9.88
   4   0  -8   17.44    4.70
   4   0  -7   -3.64    6.94
   4   0  -6   90.24    7.99
   4   0  -5   30.51    6.02
   4   0  -5   59.47   10.49
   4   0  -4   59.24    5.67
   4   0  -3    2.26    3.53
   4   0  -2   79.82    6.06
   4   0  -2   67.55    5.52
   4   0  -1   -2.31    3.35
   4   0  -1    1.30    3.62
   4   0  -1   -0.59    2.35
   4   0   0 1221.97   61.86
   4   0   0 1563.09   61.50
   4   0   1   84.33   12.02
   4   0   1  450.94   12.71
   4   0   2    6.83    5.69
   4   0   2    7.07    1.53
   4   0   3    3.28    1.66
   4   0   4    1.56    1.96
   4   0   4    3.71    3.94
  -4   0  -5    6.41   10.23
   4   0   5    1.24    2.54
  -4   0  -6 1956.05  105.63
   4   0   6 2375.44  100.12
   4   0   7   15.82    2.60
  -4   0  -7   17.31   13.59
  -4   0  -8   26.30   15.50
  -4   0  -9    8.98   16.73
  -4   0 -10  101.93   22.55
  -4   0 -11   19.70   22.61
  -4   0 -11   18.68    9.94
  -4   0 -12   47.48   11.52
  -4   0 -12   39.91   22.57
  -4   0 -12   55.79    7.49
   4   0  13   45.32   18.28
  -4   0 -13   10.87   19.52
  -4   0 -13   15.32    6.75
   4   0  14   42.83   16.84
  -4   0 -14    3.72    6.00
  -4   0 -15    8.49    5.31
  -4   0 -16  110.46    7.11
   4   0  17   -3.75    3.93
  -4   0 -17    2.97    3.23
   4   0  18    4.78    3.24
  -4   0 -18    5.28    2.57
   4   0  19    3.49    1.88
  -4   0 -19    5.43    2.71
   4   1 -21   37.35    6.14
   4  -1 -21   39.02    6.26
  -4  -1  21   33.96    2.74
  -4   1  21   31.50    2.96
  -4  -1  20   -3.10    3.23
   4   1 -20   -0.74    5.94
   4   1 -20    3.62    8.07
   4  -1 -20   -2.19    7.93
   4   1 -19   -6.52    8.00
   4  -1 -19   11.74   10.14
   4   1 -19   -3.83    9.94
   4   1 -18   90.78   11.61
   4   1 -18  108.63   14.00
   4   1 -17   26.51   11.71
   4  -1 -17    4.67    8.86
   4   1 -17   37.28   13.00
   4   1 -16   16.85   12.64
   4   1 -16   34.46   26.96
   4  -1 -16    8.02    8.88
   4   1 -16    2.02    8.66
   4  -1 -16   11.24   12.20
   4  -1 -15   41.95    4.90
   4  -1 -15   61.11   14.65
   4   1 -15   45.88    9.61
   4  -1 -15   43.81    9.46
   4  -1 -15   56.01    5.90
   4  -1 -14    0.28   13.13
   4  -1 -14    4.11    5.40
   4   1 -14    1.81    8.64
   4  -1 -14   13.73    8.86
   4   1 -14    7.55    4.16
   4  -1 -14    9.51    4.27
   4   1 -13   26.29   11.88
   4  -1 -13   18.82   12.62
   4   1 -13   13.61    7.86
   4  -1 -13   39.68    8.33
   4   1 -13   15.51    4.10
   4  -1 -13   13.33    5.28
   4  -1 -12   -4.05   10.49
   4  -1 -12   11.89    7.54
   4   1 -12    8.66    6.30
   4  -1 -12    2.06    4.37
   4   1 -12    6.91    3.23
   4  -1 -11   24.32    9.33
   4  -1 -11   22.60    4.45
   4  -1 -10   94.85   11.89
   4  -1 -10  106.65    6.72
   4  -1  -9    3.89    4.63
   4  -1  -9    4.21    3.92
   4  -1  -9   -1.60    8.97
   4  -1  -8  857.88   43.21
   4  -1  -8  862.89   46.46
   4  -1  -7  108.34    6.85
   4  -1  -7   63.29    9.25
   4  -1  -6   33.51    4.24
   4  -1  -6   28.68    6.51
   4   1  -5 1546.79   59.78
   4  -1  -5 1170.92   56.41
   4  -1  -4   38.52    7.56
   4   1  -4   19.37    8.25
   4  -1  -4   26.76    4.47
   4   1  -3   -0.43    4.15
   4  -1  -3   -0.47    3.07
   4  -1  -3    1.23    3.75
   4  -1  -2 1088.53   44.80
   4   1  -2  956.26   44.42
   4   1  -1   38.93    4.41
   4  -1  -1   27.55    4.48
   4  -1   0   16.83    3.87
   4   1   0   25.21    2.27
   4   1   0   17.08    4.31
   4  -1   1  254.83   13.91
   4   1   1  202.21   14.62
   4   1   2   33.33    2.84
   4   1   2   30.43    6.91
   4  -1   3   13.53    4.43
   4   1   3   32.90    3.41
   4   1   4  175.10    8.79
   4  -1   4  162.66   10.13
   4   1   5   13.63    4.01
   4  -1   5    9.41    4.93
  -4   1  -5   20.73   10.42
   4   1   6   45.53    5.27
   4  -1   6   59.72    6.68
  -4   1  -6   46.99   13.59
  -4  -1  -6   29.71   13.75
  -4   1  -7   18.60   13.60
   4   1   7   13.50    3.64
  -4  -1  -7   10.03   13.33
  -4   1  -8  238.03   25.11
  -4  -1  -8  267.55   25.84
  -4  -1  -9    4.49    6.32
  -4  -1  -9   22.06   17.06
  -4   1  -9   27.11   17.61
   4   1  10   12.39    4.50
  -4   1 -10   11.61    8.06
  -4  -1 -10    9.68   18.90
  -4   1 -10    4.38   20.01
   4   1  11  438.93   19.74
  -4   1 -11  424.21   23.56
  -4   1 -12   30.73   22.83
  -4  -1 -12   15.12   22.25
  -4   1 -12    6.86   10.49
  -4  -1 -12   35.70    7.19
  -4   1 -12   52.26    7.93
   4   1  13   45.24   18.68
  -4   1 -13   10.48    7.07
  -4  -1 -13   13.23    5.96
  -4  -1 -13   14.66   19.01
  -4  -1 -14  313.48   15.95
  -4   1 -14  296.44   16.04
   4   1  14  315.18   26.84
  -4  -1 -14  350.78   24.54
  -4   1 -15   30.87    5.76
  -4  -1 -15   27.25    5.54
  -4   1 -16    8.71    4.33
  -4  -1 -16    5.05    3.99
   4   1  17   28.80    4.43
  -4  -1 -17   33.47    3.70
  -4  -1 -18   27.92    2.87
   4  -1  18   18.88    3.45
   4   1  18   16.96    3.46
   4  -1  19    4.96    1.85
  -4   1 -19    4.73    2.65
  -4   2  21    8.53    2.37
   4  -2 -21    9.04    5.54
   4  -2 -20    3.25    8.22
   4   2 -20    2.83    8.26
  -4  -2  20    2.01    3.12
   4   2 -20    1.42    6.21
   4   2 -19   -1.50    7.82
   4  -2 -19    7.04    9.88
   4   2 -19  -10.72   10.07
   4   2 -18   -6.73   10.01
   4  -2 -18  -12.37    8.55
   4   2 -18   10.96   12.07
   4   2 -17   16.04   11.85
   4   2 -17   14.21   12.01
   4  -2 -17   -1.90    8.53
   4   2 -16  128.15   14.75
   4  -2 -16   77.67   10.33
   4   2 -16   74.40   10.72
   4  -2 -16  155.38   15.55
   4   2 -16  117.59   17.81
   4   2 -16   73.08   14.03
   4  -2 -16   70.98    5.91
   4  -2 -16  159.45   26.71
   4   2 -16  136.95   30.73
   4   2 -15   26.91    9.28
   4  -2 -15   48.76    9.51
   4  -2 -15   52.90   13.38
   4   2 -15   49.90   17.14
   4   2 -15   21.16   14.61
   4  -2 -15   48.64   24.00
   4  -2 -15   54.35    5.72
   4   2 -15   37.30   30.26
   4  -2 -15   29.18    4.75
   4  -2 -14   16.71   13.12
   4   2 -14    7.90    4.31
   4   2 -14    3.25    8.77
   4  -2 -14   33.45    9.17
   4  -2 -14   17.71    5.10
   4  -2 -13 1187.63   48.27
   4  -2 -13  869.03   40.83
   4   2 -13  828.65   41.55
   4  -2 -13 1130.81   42.45
   4  -2 -13 1064.72   40.15
   4   2 -13  736.39   39.50
   4  -2 -12    0.22   10.10
   4  -2 -12    5.73    3.91
   4   2 -12    6.75    3.23
   4  -2 -12   11.02    5.64
   4   2 -12    6.55    6.40
   4  -2 -12   11.59    7.78
   4  -2 -11   -2.95    8.49
   4  -2 -11   -4.07    3.57
   4  -2 -10  104.37   11.35
   4  -2 -10   96.12    6.47
   4  -2  -9   83.19   10.40
   4   2  -9   66.35    6.67
   4  -2  -9   86.70    5.75
   4   2  -8   -6.03    4.74
   4  -2  -8    0.35    3.87
   4  -2  -8   -3.38    8.37
   4  -2  -8   -0.60    5.66
   4  -2  -7  917.86   50.41
   4  -2  -7 1263.82   49.75
   4  -2  -6  274.14   15.21
   4  -2  -5   74.88    6.87
   4   2  -5  100.19   12.61
   4  -2  -4  169.83   10.03
   4  -2  -4  198.20    9.45
   4  -2  -4  167.48   12.43
   4   2  -4  166.64   13.49
   4   2  -3   10.20    7.51
   4  -2  -3   -1.51    6.42
   4  -2  -3    2.11    3.72
   4  -2  -3    7.24    2.53
   4   2  -2   16.10    3.19
   4  -2  -2   15.09    3.77
   4  -2  -2   19.69    2.36
   4  -2  -1   63.65    5.30
   4   2  -1   65.20    5.10
   4   2   0  336.50   16.48
   4   2   1  144.48   11.36
   4   2   1  219.81    9.67
   4   2   2  159.58   13.42
   4   2   2  252.37   11.16
   4  -2   3 4820.40  209.81
   4   2   3 5236.84  208.63
   4   2   4   40.65    5.43
   4  -2   4   30.89    5.85
   4   2   5   -3.53    5.36
   4  -2   5   -2.40    4.95
   4   2   6  272.57   14.11
   4  -2   6  271.79   14.96
   4   2   7  117.44    8.05
   4  -2   7  120.95    9.19
  -4   2  -7   76.44   15.47
  -4  -2  -7   87.80   16.76
  -4  -2  -8   -1.11   14.69
   4   2   8    2.72    4.03
  -4   2  -8   -1.74   14.62
  -4  -2  -9  328.70   17.76
  -4   2  -9  266.79   28.23
  -4  -2  -9  318.04   28.81
   4   2  10   55.01    5.70
  -4   2 -10   30.82    9.09
  -4  -2 -10   54.17   20.37
  -4   2 -10   39.46   22.91
  -4  -2 -10   23.28    7.97
  -4  -2 -11   39.82   21.56
  -4   2 -11   36.60   24.66
  -4   2 -11    9.92    9.89
   4   2  11   34.92    6.15
  -4  -2 -12   57.52   21.19
  -4   2 -12   60.39   22.18
   4   2  12   46.26    6.13
  -4  -2 -12   70.86    7.04
  -4   2 -12   42.64   11.35
   4   2  13   18.88   18.80
  -4  -2 -13   12.72   18.10
   4   2  13    5.92    4.64
  -4  -2 -13   16.53    6.07
  -4   2 -13   -1.72   10.53
  -4  -2 -14    3.20    5.27
  -4  -2 -14   16.17   13.49
   4   2  14   41.66   17.53
  -4   2 -14   11.13   15.47
  -4  -2 -15   13.28   10.89
  -4  -2 -15   19.26    4.70
  -4  -2 -16   -0.39    9.45
  -4  -2 -16   16.56    3.94
  -4  -2 -17    2.23    2.97
   4   2  17    0.32    3.87
  -4   2 -18    8.19    5.27
   4  -2  18    9.98    3.28
   4   2  18    3.44    3.05
   4  -3 -21   61.28    6.48
   4   3 -21   76.94    4.53
  -4  -3  20    3.58    2.98
   4  -3 -20    6.31    7.58
   4   3 -20   -3.55    8.10
   4  -3 -20    0.39    4.71
   4   3 -20   -2.64    6.03
   4   3 -19    7.77    9.90
   4   3 -19   -3.22    7.92
   4  -3 -19   -1.08    6.18
   4   3 -18   25.12   11.76
   4  -3 -18   -0.20    8.15
   4  -3 -18   20.38    7.85
   4   3 -18    6.73   10.11
   4  -3 -17   32.23    9.14
   4   3 -17   34.33   12.55
   4   3 -17   40.85   12.38
   4  -3 -17   41.95    9.31
   4  -3 -16   -1.68   10.66
   4   3 -16    6.92   15.01
   4   3 -16    1.78   11.44
   4  -3 -16    6.14    8.48
   4  -3 -16   -2.09   20.73
   4   3 -16   26.93   29.82
   4  -3 -16    0.05    3.71
   4   3 -16   -1.00   12.93
   4  -3 -16   -0.56    9.40
   4   3 -15  119.03   12.98
   4   3 -15  185.77   16.54
   4  -3 -15  137.59   12.83
   4   3 -15  126.28   17.32
   4  -3 -15  165.66   14.10
   4   3 -15  147.66   11.04
   4  -3 -15  243.26   27.47
   4   3 -15  195.28   36.78
   4  -3 -15  209.06    9.96
   4  -3 -15  267.02   18.65
   4   3 -15  198.00   22.25
   4   3 -14  151.54   13.34
   4   3 -14  140.74    9.59
   4  -3 -14  275.82   18.96
   4   3 -14  225.28   23.13
   4   3 -14  183.81   11.76
   4  -3 -14  236.76   10.33
   4  -3 -14  150.83   11.62
   4  -3 -13   59.27   10.17
   4   3 -13   36.52    8.74
   4   3 -13   25.80   16.53
   4  -3 -13   46.67   12.19
   4   3 -13   28.67    4.72
   4  -3 -13   38.35    5.39
   4   3 -13   28.73    7.13
   4  -3 -13   45.54    7.76
   4  -3 -12   22.15    5.75
   4   3 -12   19.37    3.87
   4   3 -12   14.89   14.50
   4  -3 -12   17.53   10.01
   4   3 -12   17.13    5.83
   4  -3 -12   20.32    4.37
   4   3 -12   16.86    6.89
   4  -3 -12   24.54    8.52
   4  -3 -11   -2.04    3.61
   4   3 -11   -0.21    5.13
   4  -3 -11    3.64    8.42
   4   3 -11   -7.03   12.40
   4  -3 -11   -3.82    5.33
   4  -3 -10   13.88    3.68
   4   3 -10    5.60    5.15
   4   3 -10    7.91   11.37
   4  -3 -10   13.07    7.94
   4  -3 -10   10.20    5.76
   4   3  -9   21.50    5.04
   4  -3  -9   25.50    3.89
   4  -3  -9   22.11    8.55
   4   3  -9   17.84   12.04
   4  -3  -9   39.91    6.87
   4  -3  -8   -3.06    3.60
   4   3  -8  -11.90   11.26
   4  -3  -8   -4.08    8.02
   4  -3  -8    2.35    6.64
   4  -3  -7  199.78   13.15
   4  -3  -7  246.12   12.98
   4  -3  -6  215.83   10.66
   4   3  -6  162.76   11.76
   4  -3  -6  216.82   15.78
   4   3  -6  140.14   18.38
  -4  -3   6  124.57    6.51
   4  -3  -5 4249.90  150.38
   4   3  -5 3479.52  150.48
   4  -3  -5 5803.86  154.11
   4   3  -5 3700.19  152.88
  -4  -3   5 2958.42  148.29
   4  -3  -5 4975.96  150.63
   4   3  -4   65.10    6.26
   4  -3  -4   76.66    5.96
   4  -3  -4   85.24    5.75
   4   3  -4   55.59    8.47
   4   3  -4   54.97   10.38
   4  -3  -4   70.04    8.88
   4  -3  -4   88.63    9.45
   4   3  -3    8.04    5.98
   4   3  -3    9.20    6.84
   4  -3  -3   11.61    5.94
   4  -3  -3   18.46    3.19
   4   3  -3   11.21    3.76
   4  -3  -3   15.73    3.64
   4  -3  -2  128.21    6.06
   4   3  -2   88.35    6.46
   4  -3  -2  106.31    6.56
   4  -3  -2  119.51    6.28
   4   3  -2   83.59    6.05
   4  -3  -1  250.64   12.28
   4   3  -1  223.18   12.87
   4   3   0    1.11    3.66
   4  -3   0    5.12    3.36
   4   3   1 1139.18   46.62
   4  -3   1 1123.58   47.47
   4  -3   2 1206.61   53.89
   4   3   2 1270.51   52.91
  -4  -3  -2 1329.78   55.19
   4  -3   3   12.27    5.53
   4   3   3    5.43    4.82
  -4  -3  -3    7.19    8.21
   4  -3   3   11.11    7.15
   4   3   3   27.24   10.53
  -4  -3  -4  293.77   19.21
   4  -3   4  272.11   16.05
   4   3   4  277.32   15.26
   4  -3   5    2.09    5.41
  -4  -3  -5   -2.10   11.81
   4   3   5    1.35    6.49
  -4   3  -6   11.10   11.30
   4  -3   6    5.46    5.05
   4   3   6    8.10    6.49
   4   3   7   57.76    7.46
   4  -3   7   54.77    7.16
  -4   3  -7   44.63   13.97
   4   3   8   26.44    5.89
  -4  -3  -8   13.24   14.89
   4  -3   8   31.52    5.87
  -4   3  -9   33.52    7.57
  -4  -3  -9   31.00    7.01
   4   3   9   35.33    5.57
  -4  -3  -9   33.89   16.95
  -4   3  -9   13.67   17.99
  -4   3 -10   51.84    9.55
  -4  -3 -10   44.75    8.44
  -4   3 -10   34.41   23.10
  -4  -3 -10   55.95   19.29
  -4   3 -11 1002.42   45.13
   4   3  11  964.55   41.69
  -4  -3 -11  969.40   55.76
  -4  -3 -11  875.53   43.17
  -4  -3 -12    8.67   20.34
   4   3  12   30.67    6.26
   4   3  12   56.68   21.54
  -4   3 -12    9.81   10.44
  -4  -3 -12   49.78    6.63
  -4   3 -12   42.78    8.51
  -4  -3 -13  -22.36   18.32
   4   3  13   31.60   18.67
   4  -3  13   24.62   15.02
  -4   3 -13    8.23    7.14
  -4  -3 -13    5.72    5.47
  -4   3 -13  -11.53   10.76
   4   3  13   -0.32    4.90
   4  -3  14   43.69   14.64
  -4  -3 -14   27.28    5.27
  -4   3 -14   21.51    6.82
  -4   3 -14   15.29   11.08
   4   3  14   20.86    4.96
  -4  -3 -15   30.12   11.07
  -4  -3 -15   47.99    5.13
  -4   3 -15   47.86    6.31
  -4  -3 -16   -8.48    9.46
  -4   3 -16    4.02    4.28
  -4  -3 -16    2.68    3.42
  -4   3 -17   89.70    5.68
  -4  -3 -17   94.68    5.23
  -4   3 -18   12.17    5.29
  -4  -3 -18   10.75    4.75
   4   3  18   26.35    3.42
   4  -3  18   26.68    3.44
   4  -4 -21    2.94    4.37
   4   4 -21   10.29    2.45
   4  -4 -20    4.74    7.18
   4   4 -20    0.58    7.64
  -4  -4  20    7.33    2.71
   4  -4 -20   -1.37    4.24
   4   4 -20   -2.98    5.79
   4   4 -19   -1.30    9.42
  -4  -4  19    0.25    3.59
   4  -4 -19    1.83    5.53
   4   4 -19    3.80    7.31
   4  -4 -18   24.53    8.18
   4   4 -18   31.03   11.85
   4   4 -18   18.29    9.89
   4  -4 -18   22.95    7.13
  -4  -4  18   25.38    4.69
   4  -4 -17    7.21    8.38
   4   4 -17   10.13   12.41
   4   4 -17   13.37   12.12
   4  -4 -17    6.01    7.88
   4  -4 -17    4.84    3.62
   4  -4 -16   73.22   12.00
   4   4 -16   59.28   17.32
   4  -4 -16   20.14    8.85
   4   4 -16   35.31   12.36
   4   4 -16   40.47   30.76
   4  -4 -16   44.11   20.63
   4   4 -16   30.97   13.18
   4  -4 -16   36.13    9.19
   4  -4 -16   23.10    4.34
   4  -4 -15    5.10    9.14
   4   4 -15   -6.22   14.34
   4  -4 -15   11.57   19.44
   4   4 -15   27.14   31.30
   4   4 -15   -8.01    6.78
   4  -4 -15    7.97   10.33
   4   4 -15   11.75   16.30
   4  -4 -15   16.38    8.55
   4   4 -15   10.35   11.76
   4  -4 -15    4.46    6.24
   4  -4 -14   50.81   10.36
   4   4 -14   29.37   15.35
   4  -4 -14   23.30   10.92
   4   4 -14   21.92   11.98
   4  -4 -14   27.08    7.96
   4   4 -14   28.02    7.68
   4  -4 -14   50.18   21.63
   4   4 -14   37.78   33.21
   4  -4 -14   33.14    4.85
   4  -4 -14   33.94   11.73
   4   4 -14   25.83   17.96
   4  -4 -13  422.43   21.07
   4   4 -13  448.59   23.09
   4   4 -13  294.96   19.99
   4   4 -13  456.26   29.86
   4  -4 -13  551.34   25.31
   4   4 -13  382.79   19.20
   4  -4 -13  475.40   17.93
   4   4 -13  270.60   17.40
   4  -4 -12   10.80    6.10
   4  -4 -12    4.45    8.05
   4   4 -12   -0.46    7.15
   4  -4 -12   13.51    9.19
   4   4 -12    2.92   15.02
   4  -4 -12    7.02    3.85
   4   4 -12    2.59    6.38
   4   4 -12    4.95    3.75
   4   4 -11    1.31    5.74
   4  -4 -11    4.70    7.87
   4   4 -11   -5.76   13.55
   4   4 -11   -0.43    5.57
   4  -4 -11    1.73    3.25
   4  -4 -11   -0.32    5.88
   4  -4 -10 1155.76   45.50
   4  -4 -10 1018.98   42.42
   4  -4 -10 1216.71   47.17
   4   4 -10 1035.30   49.65
   4   4  -9   46.78    6.29
   4  -4  -9   53.25    4.40
   4   4  -9   42.99   12.47
   4  -4  -9   61.84    8.74
   4   4  -8   -8.11    5.31
   4  -4  -8    1.71    7.32
   4   4  -8  -15.10   11.92
   4  -4  -8   -7.47    7.51
   4   4  -7  411.19   15.78
  -4  -4   7  261.34   16.13
   4  -4  -7  438.65   19.60
   4   4  -7  312.64   20.82
  -4  -4   6  788.28   40.25
   4   4  -6  870.76   47.04
   4  -4  -6 1226.44   45.80
   4   4  -6 1006.27   43.15
   4  -4  -6 1231.86   42.67
   4  -4  -5   -1.67    5.77
   4   4  -5    2.16   11.28
   4  -4  -5    1.23    9.32
   4   4  -5    3.41    5.61
   4  -4  -5    0.77    4.64
   4  -4  -4    6.71    4.93
   4  -4  -4   13.10    4.53
   4   4  -4   26.30    5.96
   4  -4  -4    6.99    7.83
   4   4  -4   12.45   10.48
   4   4  -4   32.15    8.75
   4  -4  -4   11.65    7.79
   4   4  -3    2.51    3.77
   4  -4  -3    5.48    3.60
   4  -4  -3    9.66    6.13
   4   4  -3    4.15    5.99
   4  -4  -3    5.07    3.57
   4  -4  -2   83.12    5.19
   4   4  -2   65.82    5.42
   4  -4  -2   76.89    5.51
   4   4  -2   63.32    5.02
   4  -4  -2   86.45    5.40
   4   4  -2   88.17    4.91
   4  -4  -1   57.73    4.26
   4  -4  -1   52.51    3.90
   4   4  -1   60.70    4.13
   4   4   0  428.18   22.24
   4  -4   0  460.12   21.00
   4  -4   1   44.63    4.94
   4   4   1   32.00    6.01
  -4  -4  -1   42.10    6.86
   4  -4   2  284.48   14.06
   4   4   2  226.85   15.38
   4   4   2  235.41   13.23
  -4  -4  -2  262.83   15.87
  -4  -4  -3 1220.79   53.59
   4  -4   3 1315.06   51.77
   4   4   3 1057.19   53.28
   4   4   3 1007.73   50.50
   4  -4   4   87.82    9.07
   4   4   4   66.15    8.93
  -4  -4  -4   88.20   13.22
   4  -4   5   -5.68    7.00
   4   4   5   -2.58    7.71
  -4  -4  -5   -7.33   12.32
   4   4   6  821.15   41.39
  -4  -4  -6  903.72   47.55
  -4   4  -6  798.87   44.44
   4   4   7   91.53    9.41
   4  -4   7   89.92    8.82
  -4   4  -7   71.09   15.29
   4   4   8   -0.98    6.67
  -4   4  -8  -13.23   16.80
   4  -4   8    6.43    5.38
  -4   4  -9  105.40    9.72
  -4   4  -9   69.44   20.41
  -4  -4  -9   86.95   18.79
   4   4   9   94.88    8.78
   4  -4   9  106.03    9.22
  -4  -4  -9   91.21    8.87
  -4   4 -10  256.08   16.60
  -4  -4 -10  275.28   27.14
  -4   4 -10  265.40   29.97
  -4  -4 -10  211.08   14.91
   4   4  10  280.35   14.72
  -4  -4 -11   12.11   18.72
   4   4  11    2.49    6.02
  -4   4 -11   -1.25    9.61
  -4  -4 -11    1.88    8.93
  -4  -4 -12    5.17    9.19
   4  -4  12   31.14   14.40
  -4   4 -12   -2.57   10.62
   4   4  12    0.15    5.96
  -4  -4 -12   20.15    5.64
  -4   4 -12   36.38    8.60
  -4  -4 -12   -0.91   18.99
   4  -4  13   17.52   13.36
   4   4  13   14.92   18.08
   4   4  13   -1.04    5.32
  -4   4 -13  -10.54   10.77
  -4  -4 -13    1.66   16.73
  -4   4 -13    1.41    7.45
  -4  -4 -13    0.80    4.99
  -4  -4 -14   13.25   11.08
   4   4  14   14.29    5.27
  -4   4 -14    8.79    6.53
  -4  -4 -14   14.27    4.61
   4  -4  15    7.62    5.03
  -4  -4 -15    5.81   10.35
   4   4  15    3.56    4.51
  -4  -4 -15    6.35    3.85
  -4   4 -15   11.45    5.35
  -4   4 -16   64.75    5.59
  -4  -4 -16   68.53    4.72
  -4  -4 -17    0.39    2.51
  -4   4 -17   -3.12    3.21
   4  -4  18   21.80    2.94
  -4   4 -18   10.11    4.55
   4  -5 -21   -1.57    3.59
  -4  -5  21    2.09    2.00
   4  -5 -20    0.84    6.81
   4   5 -19    3.74    9.36
   4   5 -19    6.63    7.04
   4  -5 -19    3.47    4.91
  -4  -5  19    3.42    3.32
   4   5 -18  223.52   17.39
  -4  -5  18  258.27   11.71
   4  -5 -18  246.60   12.64
   4   5 -18  212.89   14.56
   4  -5 -17    2.50    3.46
   4  -5 -17   12.94    8.29
   4   5 -17    2.38   12.45
  -4  -5  17    3.77    4.46
   4   5 -17   -3.94   11.25
   4  -5 -17    3.77    7.19
   4  -5 -16   19.10   18.24
   4   5 -16   15.89   29.77
   4   5 -16    0.89   11.71
   4  -5 -16    4.86    5.68
   4  -5 -16    4.89    8.40
   4   5 -16    7.53   15.29
   4  -5 -16    6.79    9.64
   4  -5 -16   -0.38    7.61
   4   5 -16   12.19   12.64
   4  -5 -15    6.62   18.11
   4   5 -15   16.42   29.87
   4   5 -15   16.12   12.11
   4  -5 -15    9.06   10.19
   4  -5 -15   11.78    6.71
   4  -5 -15   24.00   10.07
   4   5 -15   18.25   16.53
   4   5 -15   -0.88   13.27
   4  -5 -15    9.54    8.26
   4   5 -14  239.17   37.96
   4  -5 -14  250.49   24.95
   4   5 -14  211.52   12.57
   4  -5 -14  175.10   15.03
   4   5 -14  173.28   16.67
   4  -5 -14  291.98   17.77
   4   5 -14  281.77   23.84
   4  -5 -14  171.97   13.51
   4   5 -14  153.86   18.15
   4  -5 -13    7.02    3.98
   4   5 -13   63.49   31.62
   4  -5 -13   25.62   17.72
   4   5 -13    8.93    7.15
   4  -5 -13   10.93    9.68
   4   5 -13   17.22   11.02
   4   5 -13   18.10   17.22
   4  -5 -13    8.62    9.67
   4   5 -13   24.51   14.46
   4  -5 -13   19.55    8.41
   4  -5 -13    6.44    6.37
   4  -5 -12   -0.48    3.42
   4   5 -12   -3.43    6.57
   4   5 -12   10.20    9.55
   4  -5 -12   -4.52    8.51
   4  -5 -12    2.91    8.23
   4   5 -12  -13.82   15.44
   4  -5 -12    1.54    6.41
   4  -5 -11    4.41    3.24
   4   5 -11   -2.21    5.83
   4   5 -11    7.97    7.97
   4   5 -11    1.98    6.06
   4  -5 -11   -4.15    7.83
   4   5 -11    0.77   13.27
   4  -5 -11    6.11    6.72
   4   5 -10  205.67   12.06
   4  -5 -10  222.62   10.77
   4  -5 -10  225.93   14.67
   4   5 -10  256.05   19.67
   4  -5 -10  260.97   15.19
   4   5  -9    1.75    5.28
   4  -5  -9    8.65    3.15
   4  -5  -9   22.11    8.49
   4   5  -9    5.03   12.12
   4  -5  -9    4.58    7.23
   4   5  -8  578.73   33.55
   4  -5  -8  769.29   33.20
   4  -5  -8  911.55   40.33
   4  -5  -8  923.89   36.52
   4   5  -8  693.14   37.97
   4   5  -8  820.26   32.96
   4   5  -7    9.54    9.53
   4  -5  -7    1.35    6.40
   4   5  -7    0.67   17.22
   4  -5  -7   -6.17   12.58
   4   5  -7   -1.09    2.03
  -4  -5   7    1.34    3.09
   4   5  -6   36.62   15.47
   4  -5  -6   57.78   12.37
   4  -5  -6   54.24    7.20
   4   5  -6   50.68    8.80
   4  -5  -6   43.09    9.18
   4   5  -5   10.70   12.09
   4  -5  -5   23.61   10.02
   4  -5  -5   12.06    5.23
   4   5  -5   17.44    6.66
   4  -5  -5   19.09    7.56
   4   5  -4   -4.00    4.95
   4  -5  -4   -1.12    4.18
   4  -5  -4   -1.11    7.44
   4   5  -4   -3.90    9.26
   4  -5  -4    6.53    8.61
  -4  -5   4    6.27    2.60
   4  -5  -4    5.74    5.64
   4  -5  -3   -2.77    4.43
   4   5  -3   -4.65    4.87
   4   5  -3   -8.54    7.19
   4  -5  -3    7.26    7.67
  -4  -5   3   10.25    3.81
   4  -5  -3    9.36    5.36
   4  -5  -2 5353.46  197.87
   4   5  -2 3750.54  197.56
   4  -5  -2 5187.63  197.98
   4   5  -2 3565.56  198.54
  -4  -5   2 5194.99  198.53
   4  -5  -2 4369.79  198.06
   4   5  -2 5004.47  197.87
   4   5  -1   64.19    5.22
   4  -5  -1   83.91    5.55
  -4  -5   1   77.76    7.13
   4  -5  -1   71.01    5.30
   4  -5   0   36.31    3.45
   4   5   0   34.48    4.74
  -4  -5   0   49.61    7.06
   4  -5   0   51.12    4.35
   4   5   0   36.30    4.78
  -4  -5  -1   15.35    6.98
   4   5   1   17.20    5.15
   4  -5   1   23.98    4.34
  -4  -5  -2  708.61   38.95
   4   5   2  764.78   38.08
   4   5   3    6.82    7.49
  -4  -5  -3   -1.36   10.27
   4  -5   3   11.50    7.09
   4   5   3   17.43   11.55
   4   5   4    0.64    8.23
  -4  -5  -4  -13.31   12.17
   4  -5   4   15.95    8.01
   4   5   4   29.97   14.70
   4  -5   5    7.38    6.87
   4   5   5   10.28    8.36
  -4  -5  -5   -1.00   12.89
  -4  -5  -6   49.77   14.74
   4  -5   6   73.22    8.68
   4   5   6   53.53    9.42
  -4   5  -6   56.52   12.24
   4  -5   7    6.36    5.88
  -4  -5  -7    9.50   13.92
  -4   5  -7   19.88   13.87
   4   5   7   10.62    8.23
   4   5   8  555.92   30.49
   4  -5   8  708.88   31.48
  -4   5  -8  475.26   36.94
  -4   5  -8  627.24   29.53
  -4  -5  -9    3.68    7.02
  -4   5  -9  -10.16   18.77
   4   5   9   -2.67    7.04
   4  -5   9    3.44    5.31
  -4   5  -9    0.11    7.22
  -4  -5 -10   36.66    8.80
   4   5  10   28.24    7.34
  -4  -5 -10   44.82   18.85
  -4   5 -10   23.48    9.68
  -4  -5 -11    6.67   16.63
   4   5  11   52.63   21.08
   4  -5  11   29.13   12.85
  -4  -5 -11   -2.75    9.15
  -4   5 -11   36.62    8.77
  -4  -5 -11   10.93    5.18
  -4   5 -11  -11.99   10.65
   4  -5  12   -7.88    5.11
  -4  -5 -12  -19.61   18.19
   4  -5  12   17.93   12.52
   4   5  12   25.58   18.92
  -4  -5 -12   -6.14    9.30
   4   5  12   -3.75    6.27
  -4   5 -12  -10.46   10.67
  -4  -5 -12    5.79    4.82
  -4   5 -12   14.46    7.89
  -4  -5 -13   11.53   15.23
   4  -5  13   18.52   12.22
   4   5  13   21.40   17.22
  -4   5 -13   13.76   16.29
  -4  -5 -13    0.40    4.56
  -4   5 -13    3.38    6.94
   4  -5  13   -0.57    4.96
   4   5  13    5.20    5.46
  -4   5 -14  467.79   21.43
  -4  -5 -14  489.34   20.50
   4  -5  14  444.75   20.98
  -4  -5 -14  445.19   25.22
   4  -5  15   17.07    5.08
  -4   5 -15   20.03    5.41
  -4  -5 -15   17.43    3.81
   4  -5  15   13.23    5.20
  -4  -5 -15   17.83   10.36
   4   5  15   20.84    5.13
  -4  -5 -16    4.93    2.88
  -4   5 -16   13.09    4.10
   4  -5  16    8.43    4.41
  -4  -5 -16   11.65    8.59
   4   5  16   14.27    3.64
  -4  -5 -17   -8.88    6.92
   4  -5  17    1.02    3.48
   4  -5  17   -1.77    3.18
  -4   5 -17   -3.47    3.12
  -4  -5 -17   -0.71    2.23
   4  -5  18   18.94    3.00
  -4   5 -18   24.16    3.75
   4  -6 -20    4.91    6.05
   4   6 -20    7.93    3.18
  -4  -6  19    7.14    3.02
   4  -6 -19   -1.02    5.60
   4   6 -19    9.79    5.99
   4  -6 -18   22.74    7.55
   4   6 -18   39.32   11.22
  -4  -6  18   42.09    4.67
   4   6 -18   39.40    8.77
   4  -6 -18   41.90    5.92
   4   6 -17   19.94   10.67
   4  -6 -17   21.95    6.64
   4   6 -17    8.17   12.11
   4  -6 -17   14.37    8.20
   4  -6 -17   10.22    4.91
   4  -6 -17   12.45    3.71
  -4  -6  17   20.17    4.69
   4   6 -16  143.13   14.08
   4  -6 -16  158.50   10.23
   4  -6 -16   93.69    9.37
   4  -6 -16   95.48   11.44
   4   6 -16  134.43   15.45
  -4  -6  16  171.62    8.57
   4   6 -15   15.37   12.59
   4  -6 -15   12.26    7.51
   4  -6 -15   27.65   17.80
   4   6 -15   10.69   29.63
   4  -6 -15   11.21   10.22
   4  -6 -15   11.99    7.23
   4   6 -15    3.41   12.02
   4   6 -15   36.86   16.37
   4  -6 -15   34.83    9.67
   4  -6 -14   15.41    8.02
   4   6 -14    0.31   13.56
   4  -6 -14   -6.89    6.56
   4   6 -14   19.65   16.17
   4  -6 -14    8.42    9.14
   4  -6 -14   12.66   17.16
   4   6 -14  -15.59   29.79
   4  -6 -14    9.12   10.32
   4   6 -14   -5.19   11.70
   4   6 -13  237.07   19.89
   4  -6 -13  239.45   15.50
   4  -6 -13  256.02   16.59
   4   6 -13  461.72   27.11
   4  -6 -13  385.34   19.57
   4   6 -13  348.79   39.12
   4  -6 -13  328.41   25.61
   4   6 -13  319.75   15.45
   4   6 -13  244.72   19.13
   4  -6 -13  240.08   17.40
   4  -6 -12   13.19    8.18
   4   6 -12   27.23   14.44
   4  -6 -12    1.08    9.01
   4   6 -12    6.49   10.07
   4  -6 -12   13.06   14.86
   4   6 -12   40.22   27.63
   4   6 -12   -1.04    6.51
   4  -6 -12    8.25    3.38
   4   6 -12   22.46   13.32
   4  -6 -12    2.81    7.12
   4  -6 -12    8.41    7.49
   4  -6 -11   -0.14    7.55
   4   6 -11   -4.32   11.64
   4  -6 -11   -5.17    6.80
   4   6 -11    2.94    8.51
   4  -6 -11    1.53    4.36
   4   6 -11   -3.07    5.70
   4  -6 -11   -2.21   13.53
   4   6 -11    6.66   24.68
   4  -6 -11   -0.34    2.92
   4   6 -11   -4.38   12.96
   4  -6 -11    0.85    7.01
   4   6 -10 1331.97   71.60
   4   6 -10 1988.26   76.69
   4  -6 -10 1988.42   73.11
   4  -6 -10 1252.37   71.90
   4   6 -10 1600.48   69.86
   4  -6 -10 1632.73   69.11
   4  -6 -10 1752.40   76.13
   4   6 -10 1665.77   82.47
   4  -6  -9   64.88    7.74
   4   6  -9   79.59   11.93
   4  -6  -9   58.99    9.41
   4  -6  -9   67.29   13.04
   4   6  -9   68.30   21.62
   4   6  -9   42.51    5.96
   4  -6  -9   48.86    3.87
   4  -6  -8   15.09   11.75
   4   6  -8   21.72   18.45
   4   6  -8   18.38    9.49
   4  -6  -8   14.93    6.10
   4  -6  -7  103.70   13.48
   4   6  -7   96.74   18.45
   4  -6  -7  112.84    8.68
   4   6  -7  113.63   11.52
   4   6  -7   96.10    5.22
   4   6  -6   56.48    9.00
   4  -6  -6   55.07    6.91
   4  -6  -6   49.42   11.42
   4   6  -6   45.46   15.92
   4  -6  -6   47.23   10.15
   4   6  -6   37.32    3.61
   4   6  -6   48.51    3.38
   4  -6  -5   36.52    5.66
   4   6  -5   36.03    6.86
   4  -6  -5   38.91    9.99
   4   6  -5   32.54   12.72
   4  -6  -5   42.62    9.44
   4   6  -5   29.05    3.03
   4  -6  -4   87.11    9.71
   4   6  -4   87.94    7.54
   4  -6  -4   97.22    6.91
   4   6  -3    4.99    4.04
   4  -6  -3   10.16    4.11
   4   6  -3    8.22    7.07
   4  -6  -3   12.92    8.39
   4  -6  -3   16.94    6.43
   4   6  -3    3.81    3.33
  -4  -6   3    9.78    4.51
   4   6  -2  129.16   10.75
   4  -6  -2  200.16   11.84
   4  -6  -2  141.80   10.22
   4   6  -2  196.37    9.54
  -4  -6   2  184.02   10.67
   4  -6  -1   17.02    3.37
   4   6  -1    8.55    3.42
   4   6  -1   14.35    4.21
   4  -6  -1   12.63    4.41
  -4  -6   1   13.95    6.76
   4   6   0 1061.22   57.73
   4  -6   0 1169.18   56.87
   4   6   1   42.07    5.82
   4   6   1   21.38    6.25
   4  -6   1   33.16    3.14
  -4  -6  -1   33.95    9.40
   4  -6   2   10.50    5.23
   4   6   2   10.11    7.55
  -4  -6  -2   -2.25    9.78
   4  -6   3  942.95   35.41
   4   6   3  898.53   37.86
   4  -6   4   21.55    7.45
   4   6   4   28.92   13.07
   4   6   4    6.20    9.21
   4   6   5   32.19   14.11
   4  -6   5   14.07    7.81
   4   6   5    4.29    9.20
  -4  -6  -5   -2.36   12.30
  -4   6  -6 1019.93   61.21
  -4  -6  -6 1250.97   65.16
   4   6   6 1802.43   66.44
   4  -6   6 1675.98   61.18
   4  -6   6 1407.35   61.41
   4   6   6 1033.14   59.72
   4   6   7  142.42   19.17
   4  -6   7  118.77   11.31
  -4  -6  -7   65.13   15.94
   4   6   7   69.05   11.29
   4  -6   7   88.14    9.55
  -4   6  -7   57.16   15.28
   4   6   8   12.34   16.87
   4  -6   8   10.49    3.66
  -4   6  -8    7.75    6.71
   4  -6   8   15.83    6.23
   4   6   8    1.39    8.69
  -4  -6  -8    0.38   14.14
  -4   6  -8    1.61   16.01
   4   6   9   44.23    9.32
   4  -6   9   69.42    8.57
   4   6   9   83.75   19.28
  -4   6  -9   41.95    8.93
  -4  -6  -9   65.14    8.73
   4  -6   9   79.59   12.15
   4  -6   9   59.79    5.14
  -4   6 -10   11.89    9.42
  -4  -6 -10   19.04    8.99
   4  -6  10   32.36    4.97
   4   6  10   20.56    8.50
   4  -6  10   33.62    7.39
   4  -6  11   33.66   12.24
   4   6  11   40.98   19.67
  -4  -6 -11  -26.21   18.92
  -4  -6 -11    3.21    9.33
  -4  -6 -11    5.53    4.69
  -4   6 -11   30.18    8.93
   4  -6  11    3.30    4.79
   4  -6  12   13.64    5.01
   4   6  12   22.39   17.75
   4  -6  12   28.40   11.91
  -4  -6 -12    0.40   15.84
  -4  -6 -12    8.60    9.53
   4   6  12   10.87    6.33
  -4   6 -12   24.09    7.74
  -4  -6 -12   15.60    4.63
   4  -6  13   23.95    5.38
  -4  -6 -13   26.44   14.34
  -4  -6 -13   26.15   10.47
   4   6  13   33.60   17.03
   4  -6  13   39.86   12.07
  -4   6 -13   26.56   15.58
  -4  -6 -13   27.46    4.47
  -4   6 -13   25.50    7.00
  -4  -6 -13   21.41    9.81
   4   6  13   21.22    6.17
  -4  -6 -14    6.27    3.63
  -4   6 -14   20.35    5.82
   4  -6  14   19.09    5.31
   4   6  14    7.89    5.55
   4  -6  14    7.41    5.27
  -4  -6 -14   23.00   10.68
  -4  -6 -15   23.02    3.43
  -4   6 -15   26.26    5.02
   4  -6  15   29.56    5.12
   4   6  15   18.72    5.16
  -4  -6 -15   37.86   10.24
   4  -6  15   25.52    5.20
   4  -6  16   86.46    6.39
   4  -6  16   95.24    6.60
   4   6  16   74.81    6.08
  -4  -6 -16   81.57   10.12
  -4   6 -17    3.21    5.06
  -4  -6 -17   -5.72    6.18
   4  -6  17   -2.34    3.25
   4  -6  17   -0.62    2.63
   4  -6  18   -0.55    2.24
   4  -7 -20    2.94    5.39
  -4  -7  20    7.92    2.86
   4  -7 -19   -8.35    5.24
   4   7 -18   85.30    8.14
  -4  -7  18   81.84    5.42
   4  -7 -17   25.25    3.93
  -4  -7  17   44.10    4.88
   4   7 -17   39.82   12.46
   4  -7 -17   38.12    8.29
   4  -7 -17   24.45    5.45
   4   7 -17   44.08    9.36
   4  -7 -16    3.65    6.17
   4   7 -16   -7.18   12.11
   4  -7 -16   -4.66    6.04
   4   7 -16   -0.39   10.11
  -4  -7  16    2.76    4.31
   4  -7 -15   19.27    6.69
   4   7 -15   28.01   11.41
   4   7 -15   36.04   12.62
   4  -7 -15   35.09   10.56
   4   7 -15   54.57   16.03
   4  -7 -15   53.50    9.45
   4   7 -15   51.29   28.40
   4  -7 -15   27.65   15.93
  -4  -7  15   35.39    4.98
   4   7 -14   -1.67   12.26
   4  -7 -14   10.71    7.09
   4  -7 -14   -0.12    7.04
   4  -7 -14   19.03   10.42
   4   7 -14   12.56   11.58
   4   7 -14   28.88   15.41
   4  -7 -14   26.31    9.04
   4   7 -14   19.36   28.77
   4  -7 -14   24.59   16.33
  -4  -7  14   14.88    4.44
   4   7 -13   87.51   17.43
   4  -7 -13   79.60   10.04
   4  -7 -13   36.93   10.79
   4   7 -13   30.39   12.23
   4   7 -13   58.85   30.32
   4  -7 -13   73.62   17.24
   4  -7 -13   29.96    8.31
   4   7 -13   41.98   13.16
   4  -7 -13   43.16    7.64
   4  -7 -12   40.53    8.84
   4   7 -12   50.70   12.54
   4  -7 -12   47.47    7.44
   4  -7 -12   36.06   10.10
   4   7 -12   30.79   11.49
   4   7 -12   92.75   16.25
   4  -7 -12   84.92    9.55
   4   7 -12   86.28   27.93
   4  -7 -12   66.05   15.76
   4  -7 -12   34.24    5.47
   4   7 -11   -5.38   10.66
   4  -7 -11    7.34    7.87
   4  -7 -11    0.62    6.10
   4   7 -11    4.82    9.10
   4   7 -11   10.84   12.40
   4  -7 -11    2.88    6.73
   4  -7 -11    7.64   12.96
   4   7 -11  -10.35   23.27
   4  -7 -11   -0.05    4.77
   4   7 -10   60.80   12.58
   4  -7 -10   44.37    7.33
   4  -7 -10   26.84    8.39
   4  -7 -10   28.94   12.16
   4   7 -10   32.28   21.39
   4   7 -10   26.63    8.64
   4   7  -9   18.38   19.21
   4  -7  -9   41.62   11.89
   4   7  -9   36.44   10.86
   4  -7  -9   41.57    6.82
   4  -7  -8  538.82   29.80
   4   7  -8  554.71   29.02
   4  -7  -8  607.14   27.21
   4  -7  -7   94.95   12.40
   4   7  -7   87.49   17.71
   4  -7  -7   90.72   10.93
   4  -7  -7  101.80    8.07
   4   7  -7  104.88   10.29
   4   7  -6   -0.31   13.08
   4  -7  -6    0.54   10.21
   4   7  -6    5.06    2.61
   4  -7  -6    5.30    5.13
   4   7  -6   10.63    6.94
   4   7  -5 1915.76   98.24
   4   7  -5 2143.30   96.65
   4  -7  -4   48.12    5.66
   4   7  -4   38.36    5.71
  -4  -7   3   16.06    5.38
   4   7  -3   16.05    4.16
   4   7  -3   16.80    4.65
   4  -7  -3   19.79    4.55
   4  -7  -2  856.23   45.52
   4   7  -2 1086.62   45.16
   4   7  -2  808.82   45.44
  -4  -7   2 1106.50   46.41
   4   7  -1  157.11   11.12
   4  -7  -1  156.32   11.17
   4  -7   0   11.75    4.32
   4   7   0   10.80    2.84
   4  -7   0   15.04    3.66
   4   7   0   15.30    3.82
  -4  -7   0   19.53    9.15
   4   7   0    6.45    6.00
  -4  -7  -1  592.53   29.69
   4   7   1  668.01   25.49
   4  -7   1  793.87   25.32
   4  -7   1  453.22   24.15
   4   7   1  336.49   26.02
   4   7   2   61.61    7.87
  -4  -7  -2   47.45   12.82
   4  -7   3    5.83    5.52
   4   7   3    5.08    8.16
  -4  -7  -3   -8.08   12.47
   4  -7   4   83.36    8.40
   4   7   4   76.70   12.30
  -4  -7  -4   44.61   13.15
   4   7   4   57.65   10.58
   4  -7   5   45.01    7.54
   4   7   5   40.30   13.47
  -4  -7  -5   27.04   12.77
   4   7   5   21.76   10.47
  -4   7  -6   10.99   11.10
   4  -7   6   12.03    7.31
   4   7   6   10.20    9.87
  -4  -7  -6   13.60   12.54
   4  -7   6   24.69    7.39
   4   7   6   26.43   13.77
   4   7   7   43.41   15.56
   4  -7   7   44.89    8.70
   4  -7   7   30.16    7.82
  -4  -7  -7   15.92   13.81
  -4   7  -7   50.45   14.60
   4   7   7   26.22   10.38
   4  -7   7   45.65    4.36
   4   7   8  335.82   23.85
   4  -7   8  332.42   17.51
  -4  -7  -8  222.96   22.41
   4   7   8  192.91   17.02
   4  -7   8  226.22   16.18
   4  -7   8  242.80   12.19
   4  -7   9   22.14    9.56
   4   7   9   41.83   17.32
  -4  -7  -9    9.31    8.36
   4   7   9    6.27    9.41
  -4  -7  -9   22.08   15.49
   4  -7   9   12.70    6.56
   4  -7   9    9.58    4.23
   4  -7  10   41.92   10.96
   4   7  10   52.86   18.41
  -4   7 -10   35.98    8.55
  -4  -7 -10   21.37    4.64
  -4  -7 -10   22.38    9.34
   4   7  10    9.09    8.95
   4  -7  10   23.74    7.32
   4  -7  10   25.21    4.98
   4   7  11  702.54   36.54
   4  -7  11  751.17   31.15
   4  -7  11  503.59   23.84
  -4  -7 -11  435.35   26.09
  -4   7 -11  558.14   25.16
  -4  -7 -11  531.69   23.42
   4   7  11  387.38   25.68
  -4  -7 -12    1.82   15.01
  -4   7 -12    7.54   15.02
   4   7  12    5.38   16.65
  -4  -7 -12   11.61    9.88
   4  -7  12    6.10   10.64
   4  -7  12    1.63    4.79
   4   7  12    2.97    6.61
  -4  -7 -12    1.59    9.49
  -4  -7 -12    3.16    3.89
  -4   7 -12    1.23    6.75
  -4   7 -13    4.29    5.66
  -4  -7 -13    3.93    3.39
   4  -7  13   -1.92    4.83
   4   7  13    2.92    5.87
  -4  -7 -13   -4.43    9.47
   4  -7  13    2.89    5.28
   4  -7  14   73.02    6.53
   4  -7  14   71.29    6.53
  -4   7 -14   87.05    6.68
  -4  -7 -14   82.94    5.10
   4  -7  15   65.59    5.91
  -4  -7 -15   87.26    4.55
  -4  -7 -15   71.92   10.56
   4  -7  15   62.59    5.93
   4  -7  16    4.23    3.75
  -4  -7 -16    6.63    7.44
   4   7  16    6.73    3.68
   4  -7  16    8.44    3.79
   4  -7  16    2.52    2.94
   4  -7  17   45.27    2.92
   4  -7  17   38.43    3.81
   4  -7  18    1.97    1.78
  -4  -8  20   10.31    2.45
   4  -8 -20    6.57    4.45
   4  -8 -19   -4.38    4.50
   4  -8 -18   -7.04    5.96
   4  -8 -17    2.18    7.30
   4  -8 -17    5.60    4.94
  -4  -8  17    3.21    3.85
   4   8 -17    2.95    6.94
   4  -8 -16   -4.52    6.26
   4  -8 -16   -8.90    9.40
   4   8 -16   -8.37   12.06
  -4  -8  16    3.63    4.13
   4   8 -16    1.06    8.49
   4  -8 -15    8.30    9.70
   4   8 -15   -8.44   12.28
   4   8 -15   -1.25    9.79
   4  -8 -15    7.20    5.58
  -4  -8  15   15.15    4.38
   4  -8 -14   -7.65    6.21
   4  -8 -14   -2.24    6.86
   4   8 -14   -7.05   10.53
   4   8 -14    1.98   11.72
   4  -8 -14   13.74   10.27
   4   8 -14   -6.92   14.81
   4  -8 -14  -12.37   14.80
  -4  -8  14    5.19    4.30
   4  -8 -13  447.71   24.44
   4   8 -13  479.66   26.76
   4   8 -13  478.56   29.29
   4  -8 -13  480.58   27.14
   4  -8 -13  804.52   29.20
   4  -8 -13  449.94   26.71
   4  -8 -13  669.79   33.41
   4   8 -13  755.36   45.61
   4  -8 -12   22.38    8.67
   4  -8 -12   28.22    6.38
   4   8 -12    7.71   11.48
   4  -8 -12   42.76    8.13
   4   8 -12   59.23   14.47
   4  -8 -12   35.14   14.40
   4   8 -12   47.87   25.54
   4  -8 -12   15.09    5.28
   4  -8 -11   14.19    5.87
   4  -8 -11    8.15    8.33
   4   8 -11   -1.52   10.30
   4  -8 -11   13.90    7.07
   4   8 -11   17.17   12.24
   4   8 -11   19.85   23.05
   4  -8 -11   17.35   12.93
   4  -8 -11    6.31    5.39
   4  -8 -10   10.43    8.55
   4   8 -10    4.35    9.15
   4  -8 -10   13.73    6.04
   4   8 -10   10.28   10.16
   4   8 -10   16.24   19.01
   4  -8 -10    6.54   10.87
   4  -8 -10   -2.22    5.19
   4   8  -9   79.68   18.60
   4  -8  -9   79.37   11.75
   4   8  -9   84.00   11.21
   4  -8  -9   82.23    7.76
   4   8  -9   42.83    9.45
   4  -8  -8    4.48    4.94
   4   8  -8    1.71    7.66
   4  -8  -8   13.53    8.36
   4  -8  -8   13.26    9.63
   4   8  -8    3.79   14.43
   4  -8  -7  390.63   17.25
   4   8  -7  355.17   18.29
   4  -8  -7  387.50   19.83
   4  -8  -6  223.94   11.88
   4   8  -6  219.32   12.65
   4  -8  -6  237.47   14.67
   4  -8  -5    6.56    4.42
   4   8  -5    7.81    5.15
   4  -8  -4  135.32    7.81
   4   8  -4  113.70    7.84
   4   8  -3   22.27    4.93
   4  -8  -2    7.35    8.21
  -4  -8   2    1.13    6.42
   4   8  -2   -3.05    4.82
   4  -8  -1   -2.06    6.49
   4   8  -1    5.38    5.63
  -4  -8   1    2.15    8.48
   4  -8  -1    9.73    6.10
   4   8  -1   -2.05    5.40
   4   8  -1    1.00    2.99
   4   8   0   23.99    3.20
  -4  -8   0   25.88    9.61
   4  -8   0   21.94    4.94
   4   8   0   18.00    6.95
   4  -8   0   36.28    3.61
   4   8   0   25.15    3.55
  -4  -8  -1   34.04   10.81
   4   8   1   14.47    7.84
   4  -8   1   25.41    3.88
   4  -8   1   57.48    4.47
   4   8   1   44.89    4.61
  -4  -8  -2  164.47   17.04
   4   8   2  138.61   14.66
   4   8   2  230.50   12.20
   4  -8   2  261.79   11.67
   4   8   3 1694.95   72.35
   4  -8   3 1783.18   71.63
  -4   8  -4    7.08    2.04
  -4  -8  -4   16.62   12.08
   4  -8   4   16.16    5.49
  -4   8  -5   10.33    1.93
   4   8   5   22.26   10.17
   4  -8   5   16.65    6.07
  -4  -8  -5   25.77   12.01
   4   8   5   19.91   10.61
   4  -8   6    9.48    6.17
   4   8   6   10.18   11.34
  -4  -8  -6    5.24   11.69
   4  -8   6   -5.54    7.37
   4   8   6    5.30   10.53
   4  -8   7  105.59    9.52
   4   8   7  113.10   15.20
   4   8   7   61.81   12.37
   4  -8   7   69.93    9.65
  -4  -8  -7   63.14   14.73
   4  -8   7   72.08    5.50
   4   8   8   21.02   14.44
   4  -8   8   13.09    7.86
   4  -8   8    3.21    3.89
   4   8   8    3.65    9.84
  -4  -8  -8    9.89   13.59
   4  -8   8    5.17    6.77
   4   8   9  348.07   23.39
   4  -8   9  310.09   17.10
   4  -8   9  230.29   12.00
[truncated: 1,205,667 more chars]
