# Supplementary material for: Valence-delocalized trithorium nanocluster superatoms with open-shell exalted diamagnetism
Source: Nat Chem. 2025 Apr 11;17(7):1035–41. doi: 10.1038/s41557-025-01790-3 (PMC12226342; doi:10.1038/s41557-025-01790-3)
Supplement: Supplementary file 3 — Crystallographic data for 4Rb; CCDC number 2374490. [file 41557_2025_1790_MOESM3_ESM.cif]

data_4Rb
_manchester_internal_diff_code     cstl347
_manchester_internal_STL_name      THXLD8
_manchester_internal_coll_client   XLd
_manchester_internal_coll_date     ??
_manchester_internal_process_date  ??
_manchester_internal_process_user  XLD
_manchester_internal_solution_date  ??
_manchester_internal_solution_user  XLD
_manchester_internal_refinement_date  27/06/2023
_manchester_internal_refinement_user  AW/XLD
_manchester_internal_validation_date  27/06/2023
_manchester_internal_validation_user  AW
_manchester_internal_archive_date  27/06/2023
_manchester_internal_archive_user  AW
_refine_special_details
;
The COT ligand at C1 is disordered over two orientations, the occupances were freely refined converging at 0.56:0.44. The 1,2 C-C distances in the disordered COT were restrained to be approximately equal.
The 1,2 C-O and C-C distances in hte lattics THF were restrained to be approximately 1.45 and 1.55 A, respectively. Enhanced rigid bond and similarity thermal restraints were applied to disordered groups and lattice solvent to aid refinement.
;
_vrf_PLAT342_4Rb
;
PROBLEM: Low Bond Precision on  C-C Bonds ...............    0.02581 Ang. 
RESPONSE: Low bond precision is due to the low quality of data
;
_vrf_PLAT971_4Rb
;
PROBLEM: Check Calcd Resid. Dens.  1.33Ang From Th1             6.81 eA-3
RESPONSE: Residual density is close to a heavy atom, and is present
despite applying the correct absorption correction. 
It is not chemically significant
;
_vrf_PLAT972_4Rb
;
PROBLEM: Check Calcd Resid. Dens.  0.78Ang From Th2            -7.24 eA-3 
RESPONSE: Residual density is close to a heavy atom, and is present
despite applying the correct absorption correction. 
It is not chemically significant
;
_audit_creation_date               2023-06-27
_audit_creation_method
;
Olex2 1.5
(compiled 2023.03.06 svn.rbb2c1857 for OlexSys, GUI svn.r6748)
;
_shelx_SHELXL_version_number       '2018/3'
_publ_contact_author_id_orcid      ?
_publ_section_references
;
Dolomanov, O.V., Bourhis, L.J., Gildea, R.J, Howard, J.A.K. & Puschmann, H.
 (2009), J. Appl. Cryst. 42, 339-341.

Sheldrick, G.M. (2015). Acta Cryst. C71, 3-8.
;
_chemical_name_common              ?
_chemical_name_systematic          ?
_chemical_formula_moiety          
 'C24 H24 Cl6 Th3, C18 H36 N2 O6 Rb, 2(C4 H8 O)'
_chemical_formula_sum              'C50 H76 Cl6 N2 O8 Rb Th3'
_chemical_formula_weight           1827.41
_chemical_melting_point            ?
_chemical_oxdiff_formula           Th3Cl6RbCHON
_chemical_oxdiff_usercomment       xld
loop_
  _atom_type_symbol
  _atom_type_description
  _atom_type_scat_dispersion_real
  _atom_type_scat_dispersion_imag
  _atom_type_scat_source
 'C' 'C' 0.0181 0.0091 'International Tables Vol C Tables 4.2.6.8 and 6.1.1.4'
 'H' 'H' 0.0000 0.0000 'International Tables Vol C Tables 4.2.6.8 and 6.1.1.4'
 'Cl' 'Cl' 0.3639 0.7018 'International Tables Vol C Tables 4.2.6.8 and 6.1.1.4'
 'N' 'N' 0.0311 0.0180 'International Tables Vol C Tables 4.2.6.8 and 6.1.1.4'
 'O' 'O' 0.0492 0.0322 'International Tables Vol C Tables 4.2.6.8 and 6.1.1.4'
 'Rb' 'Rb' -0.4688 1.6079
 'International Tables Vol C Tables 4.2.6.8 and 6.1.1.4'
 'Th' 'Th' -4.1491 12.3296
 'International Tables Vol C Tables 4.2.6.8 and 6.1.1.4'

_shelx_space_group_comment
;
The symmetry employed for this shelxl refinement is uniquely defined
by the following loop, which should always be used as a source of
symmetry information in preference to the above space-group names.
They are only intended as comments.
;
_space_group_crystal_system        'triclinic'
_space_group_IT_number             2
_space_group_name_H-M_alt          'P -1'
_space_group_name_Hall             '-P 1'
loop_
  _space_group_symop_operation_xyz
 'x, y, z'
 '-x, -y, -z'

_cell_length_a                     14.0134(2)
_cell_length_b                     14.9677(2)
_cell_length_c                     17.0175(2)
_cell_angle_alpha                  113.8150(10)
_cell_angle_beta                   97.3240(10)
_cell_angle_gamma                  106.6550(10)
_cell_volume                       3005.62(7)
_cell_formula_units_Z              2
_cell_measurement_reflns_used      32105
_cell_measurement_temperature      100(2)
_cell_measurement_theta_max        79.1830
_cell_measurement_theta_min        2.9410
_shelx_estimated_absorpt_T_max     0.056
_shelx_estimated_absorpt_T_min     0.031
_exptl_absorpt_coefficient_mu      27.519
_exptl_absorpt_correction_T_max    0.488
_exptl_absorpt_correction_T_min    0.017
_exptl_absorpt_correction_type     gaussian
_exptl_absorpt_process_details
;
CrysAlisPro 1.171.40.69a (Rigaku Oxford Diffraction, 2020)
Numerical absorption correction based on gaussian integration over
			a multifaceted crystal model
Empirical absorption correction using spherical harmonics,
 implemented in SCALE3 ABSPACK scaling algorithm.
;
_exptl_absorpt_special_details     ?
_exptl_crystal_colour              'clear dark blue'
_exptl_crystal_colour_lustre       clear
_exptl_crystal_colour_modifier     dark
_exptl_crystal_colour_primary      blue
_exptl_crystal_density_diffrn      2.019
_exptl_crystal_density_meas        ?
_exptl_crystal_density_method      ?
_exptl_crystal_description         block
_exptl_crystal_F_000               1726
loop_
  _exptl_crystal_face_index_h
  _exptl_crystal_face_index_k
  _exptl_crystal_face_index_l
  _exptl_crystal_face_perp_dist
 4 -3 9 0.1725
 2 -9 8 0.2169
 -6 0 -5 0.1741
 6 -2 6 0.1854
 3 8 -3 0.2049
 -3 -8 3 0.2049
 7 -6 5 0.1750
 3 -10 5 0.1952
 2 -8 -1 0.2150
 -9 4 2 0.0703
 -3 6 5 0.1917
 3 -6 -5 0.1917
 -5 -3 10 0.1737
 -4 -6 9 0.2032
 4 6 -9 0.2032
 8 -6 -2 0.1676
 7 0 -7 0.1412
 -7 0 7 0.1412
 5 1 -10 0.1634
 -5 -1 10 0.1634
 5 4 2 0.1849
 -5 -4 -2 0.1849
 -5 8 -7 0.1140
 -6 9 -1 0.1142
 3 7 0 0.1797
 8 1 -2 0.1672
 8 -4 -5 0.1376
 -4 5 -9 0.1394
 -3 2 9 0.1791
 3 -2 -9 0.1791

_exptl_crystal_size_max            0.412
_exptl_crystal_size_mid            0.367
_exptl_crystal_size_min            0.246
loop_
  _exptl_oxdiff_crystal_face_indexfrac_h
  _exptl_oxdiff_crystal_face_indexfrac_k
  _exptl_oxdiff_crystal_face_indexfrac_l
  _exptl_oxdiff_crystal_face_x
  _exptl_oxdiff_crystal_face_y
  _exptl_oxdiff_crystal_face_z
 3.7569 -3.4552 9.1847 0.3818 0.8019 0.4596
 1.6472 -8.6827 8.4954 0.2225 0.9224 -0.3156
 -6.1976 0.3532 -5.1200 -0.0746 -0.5774 -0.8130
 6.2032 -1.7860 6.0781 0.0903 0.6949 0.7134
 2.5736 7.9519 -3.2645 -0.0575 -0.4215 0.9050
 -2.5736 -7.9519 3.2645 0.0575 0.4215 -0.9050
 7.2120 -5.7856 5.4264 -0.1699 0.9147 0.3666
 2.6633 -9.7103 4.7575 -0.1556 0.8471 -0.5082
 2.1057 -8.4402 -0.8797 -0.5099 0.4863 -0.7095
 -8.9008 4.1969 1.8592 0.7483 -0.5738 -0.3329
 -2.5181 5.9957 5.1122 0.7569 -0.1834 0.6273
 2.5181 -5.9957 -5.1122 -0.7569 0.1834 -0.6273
 -5.0355 -3.0527 9.7978 0.8767 0.3635 -0.3150
 -3.5539 -5.9422 9.4937 0.6646 0.5686 -0.4848
 3.5539 5.9422 -9.4937 -0.6646 -0.5686 0.4848
 8.0374 -5.9544 -2.0564 -0.7916 0.6081 0.0591
 7.4005 -0.1367 -7.4971 -0.9443 0.0258 0.3280
 -7.4005 0.1367 7.4971 0.9443 -0.0258 -0.3280
 5.0638 1.3722 -9.8451 -0.9492 -0.2804 0.1424
 -5.0638 -1.3722 9.8451 0.9492 0.2804 -0.1424
 4.9585 4.0472 1.9029 0.0652 0.1413 0.9878
 -4.9585 -4.0472 -1.9029 -0.0652 -0.1413 -0.9878
 -5.3654 8.1293 -6.6682 0.0781 -0.9969 -0.0090
 -5.6267 8.8305 -1.2095 0.5381 -0.7847 0.3076
 2.7927 6.8309 -0.0300 0.1350 -0.2001 0.9704
 8.3347 0.8717 -1.6168 -0.4983 0.3036 0.8121
 7.8513 -3.6599 -5.2546 -0.9358 0.3316 0.1195
 -3.8954 5.1080 -9.2977 -0.3173 -0.8968 -0.3083
 -3.1821 1.9278 9.0133 0.9256 0.1719 0.3373
 3.1821 -1.9278 -9.0133 -0.9256 -0.1719 -0.3373

_exptl_transmission_factor_max     ?
_exptl_transmission_factor_min     ?
_diffrn_reflns_av_R_equivalents    0.1404
_diffrn_reflns_av_unetI/netI       0.0848
_diffrn_reflns_Laue_measured_fraction_full  0.999
_diffrn_reflns_Laue_measured_fraction_max  0.999
_diffrn_reflns_limit_h_max         16
_diffrn_reflns_limit_h_min         -16
_diffrn_reflns_limit_k_max         18
_diffrn_reflns_limit_k_min         -17
_diffrn_reflns_limit_l_max         20
_diffrn_reflns_limit_l_min         -20
_diffrn_reflns_number              37837
_diffrn_reflns_point_group_measured_fraction_full  0.999
_diffrn_reflns_point_group_measured_fraction_max  0.999
_diffrn_reflns_theta_full          67.684
_diffrn_reflns_theta_max           68.245
_diffrn_reflns_theta_min           2.954
_diffrn_ambient_environment        N~2~
_diffrn_ambient_temperature        100(2)
_diffrn_detector                   'Hybrid Pixel Array Detector'
_diffrn_detector_area_resol_mean   10.0000
_diffrn_detector_type              HyPix
_diffrn_measured_fraction_theta_full  0.999
_diffrn_measured_fraction_theta_max  0.999
_diffrn_measurement_details
;
List of Runs (angles in degrees, time in seconds):

  # Type    Start    End  Width  t~exp~   \w     \q     \k     \f   Frames
--------------------------------------------------------------------------
  1  \w    -70.00  22.00   0.50    1.00    --  -49.61  83.00 -87.00  184
  2  \w    -20.00  64.00   0.50    1.00    --   49.61 -83.00 151.00  168
  3  \w   -112.00 -86.00   0.50    1.00    --  -90.00  83.00 -87.00   52
  4  \w   -159.00 -80.00   0.50    1.00    --  -90.00 -83.00 151.00  158
  5  \w    108.00 134.00   0.50    1.00    --  111.50 -83.00 151.00   52
  6  \w    107.00 160.00   0.50    1.00    --  111.50  83.00 -87.00  106
  7  \w   -118.00 -87.00   0.50    1.00    --  -49.61-125.00-120.00   62
  8  \w   -121.00 -73.00   0.50    1.00    --  -49.61-125.00 -90.00   96
  9  \w   -116.00 -74.00   0.50    1.00    --  -49.61-125.00   0.00   84
 10  \w    -19.00  22.00   0.50    1.00    --  -49.61  19.00 -90.00   82
 11  \w    -25.00   4.00   0.50    1.00    --  -49.61  19.00-180.00   58
 12  \w   -116.00 -73.00   0.50    1.00    --  -49.61-125.00  30.00   86
 13  \w    -38.00  21.00   0.50    1.00    --  -49.61  37.00-150.00  118
 14  \w    -12.00  14.00   0.50    1.00    --   49.61 -19.00-120.00   52
 15  \w    -43.00 -18.00   0.50    1.00    --  -90.00  45.00 120.00   50
 16  \w    -50.00 -20.00   0.50    1.00    --  -90.00  45.00  90.00   60
 17  \w    -47.00 -19.00   0.50    1.00    --  -90.00  45.00 -90.00   56
 18  \w    -50.00 -23.00   0.50    1.00    --  -90.00  45.00  60.00   54
 19  \w    107.00 134.00   0.50    1.00    --  111.50  45.00-120.00   54
 20  \w    104.00 147.00   0.50    1.00    --  111.50  30.00-120.00   86
 21  \w     41.00  71.00   0.50    1.00    --  111.50 -61.00 -90.00   60
 22  \w    103.00 148.00   0.50    1.00    --  111.50  45.00 -30.00   90
 23  \w     42.00  71.00   0.50    1.00    --  111.50 -61.00 -30.00   58
 24  \w     88.00 118.00   0.50    1.00    --  111.50-137.00 -49.68   60
 25  \w     43.00  69.00   0.50    1.00    --  111.50 -94.00  30.00   52
 26  \w     49.00  75.00   0.50    1.00    --  111.50-137.00 -49.68   52
 27  \w     43.00 105.00   0.50    1.00    --  111.50 -94.00-150.00  124
 28  \w     44.00 107.00   0.50    1.00    --  111.50-107.00 -61.92  126
 29  \w     42.00 111.00   0.50    1.00    --  111.50-125.00 150.00  138
 30  \w    116.00 178.00   0.50    1.00    --  111.50  45.00  60.00  124
 31  \w     41.00  71.00   0.50    1.00    --  111.50 -61.00 150.00   60
 32  \w     95.00 120.00   0.50    1.00    --  111.50 125.00  90.00   50
 33  \w    126.00 151.00   0.50    1.00    --  111.50 125.00  90.00   50
 34  \w     41.00 110.00   0.50    1.00    --  111.50-125.00  90.00  138
 35  \w     81.00 106.00   0.50    1.00    --  111.50 -77.00  60.00   50
 36  \w    102.00 173.00   0.50    1.00    --  111.50  45.00   0.00  142
 37  \w     42.00  71.00   0.50    1.00    --  111.50 -61.00-180.00   58
 38  \w     41.00  66.00   0.50    1.00    --  111.50-125.00 -30.00   50
 39  \w     50.00  77.00   0.50    1.00    --  111.50 -77.00  60.00   54
 40  \w    119.00 176.00   0.50    1.00    --  111.50  45.00-180.00  114
 41  \w     54.00 115.00   0.50    1.00    --  111.50-131.00-163.13  122
 42  \w     83.00 111.00   0.50    1.00    --  111.50-125.00 120.00   56
 43  \w     69.00 109.00   0.50    1.00    --  111.50-125.00  60.00   80
 44  \w     44.00  69.00   0.50    1.00    --  111.50 -61.00-150.00   50
 45  \w    109.00 168.00   0.50    1.00    --  111.50  45.00 150.00  118
 46  \w    135.00 178.00   0.50    1.00    --  111.50  45.00-120.00   86
 47  \w     66.00  99.00   0.50    1.00    --  111.50 -94.00 -60.00   66
 48  \w    115.00 141.00   0.50    1.00    --  111.50  30.00  90.00   52
 49  \w     63.00 109.00   0.50    1.00    --  111.50-114.00  14.20   92
 50  \w     44.00  69.00   0.50    1.00    --  111.50-103.00 179.83   50
 51  \w     75.00 107.00   0.50    1.00    --  111.50-103.00 179.83   64
 52  \w     86.00 111.00   0.50    1.00    --  111.50-125.00-150.00   50
 53  \w     44.00  71.00   0.50    1.00    --  111.50 -61.00 -60.00   54
;
_diffrn_measurement_device         'four-circle diffractometer'
_diffrn_measurement_device_type    'XtaLAB Synergy, Dualflex, HyPix'
_diffrn_measurement_method         '\w scans'
_diffrn_orient_matrix_type        
 'CrysAlisPro convention (1999,Acta A55,543-557)'
_diffrn_orient_matrix_UB_11        -0.0490961000
_diffrn_orient_matrix_UB_12        0.0401672000
_diffrn_orient_matrix_UB_13        0.0767648000
_diffrn_orient_matrix_UB_21        0.0509046000
_diffrn_orient_matrix_UB_22        -0.0498956000
_diffrn_orient_matrix_UB_23        0.0477141000
_diffrn_orient_matrix_UB_31        0.0962503000
_diffrn_orient_matrix_UB_32        0.1029321000
_diffrn_orient_matrix_UB_33        0.0493882000
_diffrn_radiation_monochromator    mirror
_diffrn_radiation_probe            x-ray
_diffrn_radiation_type             CuK\a
_diffrn_radiation_wavelength       1.54184
_diffrn_source                     'micro-focus sealed X-ray tube'
_diffrn_source_type                'PhotonJet (Cu) X-ray Source'
_reflns_Friedel_coverage           0.000
_reflns_Friedel_fraction_full      .
_reflns_Friedel_fraction_max       .
_reflns_number_gt                  10491
_reflns_number_total               10979
_reflns_special_details
;
 Reflections were merged by SHELXL according to the crystal
 class for the calculation of statistics and refinement.
 
 _reflns_Friedel_fraction is defined as the number of unique
 Friedel pairs measured divided by the number that would be
 possible theoretically, ignoring centric projections and
 systematic absences.
;
_reflns_threshold_expression       'I > 2\s(I)'
_computing_cell_refinement         'CrysAlisPro 1.171.40.69a (Rigaku OD, 2020)'
_computing_data_collection         'CrysAlisPro 1.171.40.69a (Rigaku OD, 2020)'
_computing_data_reduction          'CrysAlisPro 1.171.40.69a (Rigaku OD, 2020)'
_computing_molecular_graphics      'Olex2 1.5 (Dolomanov et al., 2009)'
_computing_publication_material    'Olex2 1.5 (Dolomanov et al., 2009)'
_computing_structure_refinement    'SHELXL 2018/3 (Sheldrick, 2015)'
_computing_structure_solution      'SHELXT 2018/2 (Sheldrick, 2018)'
_refine_diff_density_max           6.490
_refine_diff_density_min           -5.163
_refine_diff_density_rms           0.584
_refine_ls_extinction_coef         .
_refine_ls_extinction_method       none
_refine_ls_goodness_of_fit_ref     1.080
_refine_ls_hydrogen_treatment      constr
_refine_ls_matrix_type             full
_refine_ls_number_parameters       704
_refine_ls_number_reflns           10979
_refine_ls_number_restraints       664
_refine_ls_R_factor_all            0.0945
_refine_ls_R_factor_gt             0.0926
_refine_ls_restrained_S_all        1.050
_refine_ls_shift/su_max            0.001
_refine_ls_shift/su_mean           0.000
_refine_ls_structure_factor_coef   Fsqd
_refine_ls_weighting_details      
 'w=1/[\s^2^(Fo^2^)+(0.1946P)^2^+7.2338P] where P=(Fo^2^+2Fc^2^)/3'
_refine_ls_weighting_scheme        calc
_refine_ls_wR_factor_gt            0.2372
_refine_ls_wR_factor_ref           0.2400
_olex2_refinement_description
;
1. Fixed Uiso
 At 1.2 times of:
  All C(H) groups, All C(H,H) groups
2. Restrained distances
 O8-C47 = O8-C51 = O7-C46 = O7-C43
 1.45 with sigma of 0.01
 C46-C45 = C45-C44 = C44-C43 = C48-C47 = C50-C48 = C51-C50
 1.55 with sigma of 0.01
 C3A-C2A \\sim C2A-C1A \\sim C1A-C8A \\sim C7A-C8A \\sim C7A-C6A \\sim C5A-C6A
\\sim C5A-C4A \\sim C4A-C3A
 \\sim C8-C7 \\sim C7-C6 \\sim C5-C6 \\sim C5-C4 \\sim C3-C4 \\sim C3-C2 \\sim
C2-C1 \\sim C1-C8 \\sim C2-C1 \\sim C1-
 C8 \\sim C8-C7 \\sim C7-C6 \\sim C5-C6 \\sim C5-C4 \\sim C3-C4 \\sim C3-C2
 with sigma of 0.02
3. Uiso/Uaniso restraints and constraints
C1 \\sim C2 \\sim C3 \\sim C4 \\sim C5 \\sim C6 \\sim C7 \\sim C8 \\sim C1A
\\sim C2A \\sim C3A \\sim C4A \\sim C5A \\sim C6A \\sim C7A \\sim C8A \\sim C9
\\sim C10 \\sim C11 \\sim C12 \\sim C13 \\sim C14 \\sim C15 \\sim C16: within
2A with sigma of 0.01 and sigma for terminal atoms of 0.02 within 2A
O7 \\sim C43 \\sim C44 \\sim C45 \\sim C46 \\sim O8 \\sim C47 \\sim C48 \\sim
C50 \\sim C51: within 2A with sigma of 0.01 and sigma for terminal atoms of
0.02 within 2A
4. Rigid body (RIGU) restrains
 C1, C2, C3, C4, C5, C6, C7, C8, C1A, C2A, C3A, C4A, C5A, C6A, C7A, C8A, O7,
 C43, C44, C45, C46, O8, C47, C48, C50, C51, C9, C10, C11, C12, C13, C14, C15,
 C16
 with sigma for 1-2 distances of 0.004 and sigma for 1-3 distances of 0.004
5. Others
 Sof(C1A)=Sof(H1A)=Sof(C2A)=Sof(H2A)=Sof(C3A)=Sof(H3A)=Sof(C4A)=Sof(H4A)=
 Sof(C5A)=Sof(H5A)=Sof(C6A)=Sof(H6A)=Sof(C7A)=Sof(H7A)=Sof(C8A)=Sof(H8A)=1-
 FVAR(1)
 Sof(C1)=Sof(H1)=Sof(C2)=Sof(H2)=Sof(C3)=Sof(H3)=Sof(C4)=Sof(H4)=Sof(C5)=
 Sof(H5)=Sof(C6)=Sof(H6)=Sof(C7)=Sof(H7)=Sof(C8)=Sof(H8)=FVAR(1)
6.a Secondary CH2 refined with riding coordinates:
 C25(H25A,H25B), C26(H26A,H26B), C27(H27A,H27B), C28(H28A,H28B), C29(H29A,
 H29B), C30(H30A,H30B), C31(H31A,H31B), C32(H32A,H32B), C33(H33A,H33B),
 C34(H34A,H34B), C35(H35A,H35B), C36(H36A,H36B), C37(H37A,H37B), C38(H38A,H38B),
  C39(H39A,H39B), C40(H40A,H40B), C41(H41A,H41B), C42(H42A,H42B), C43(H43A,
 H43B), C44(H44A,H44B), C45(H45A,H45B), C46(H46A,H46B), C47(H47A,H47B),
 C48(H48A,H48B), C50(H50A,H50B), C51(H51A,H51B)
6.b Aromatic/amide H refined with riding coordinates:
 C9(H9), C10(H10), C11(H11), C12(H12), C13(H13), C14(H14), C15(H15), C16(H16),
 C17(H17), C18(H18), C19(H19), C20(H20), C21(H21), C22(H22), C23(H23), C24(H24),
  C1(H1), C2(H2), C3(H3), C4(H4), C5(H5), C6(H6), C7(H7), C8(H8), C1A(H1A),
 C2A(H2A), C3A(H3A), C4A(H4A), C5A(H5A), C6A(H6A), C7A(H7A), C8A(H8A)
;
_atom_sites_solution_hydrogens     geom
_atom_sites_solution_primary       direct
_atom_sites_solution_secondary     difmap
loop_
  _atom_site_label
  _atom_site_type_symbol
  _atom_site_fract_x
  _atom_site_fract_y
  _atom_site_fract_z
  _atom_site_U_iso_or_equiv
  _atom_site_adp_type
  _atom_site_occupancy
  _atom_site_site_symmetry_order
  _atom_site_calc_flag
  _atom_site_refinement_flags_posn
  _atom_site_refinement_flags_adp
  _atom_site_refinement_flags_occupancy
  _atom_site_disorder_assembly
  _atom_site_disorder_group
 Th1 Th 0.48093(2) 0.63226(3) 0.80976(2) 0.02215(17) Uani 1 1 d . . . . .
 Th2 Th 0.24300(2) 0.48300(3) 0.58417(2) 0.02408(17) Uani 1 1 d . . . . .
 Th3 Th 0.28256(3) 0.77528(3) 0.77553(2) 0.02577(17) Uani 1 1 d . . . . .
 Cl1 Cl 0.3026(2) 0.4437(2) 0.73008(18) 0.0283(5) Uani 1 1 d . . . . .
 Cl2 Cl 0.4627(2) 0.5586(2) 0.62390(18) 0.0324(6) Uani 1 1 d . . . . .
 Cl3 Cl 0.12517(19) 0.5712(2) 0.69616(18) 0.0270(5) Uani 1 1 d . . . . .
 Cl4 Cl 0.2737(2) 0.6825(2) 0.59019(19) 0.0333(6) Uani 1 1 d . . . . .
 Cl5 Cl 0.3423(2) 0.7079(2) 0.90108(17) 0.0295(5) Uani 1 1 d . . . . .
 Cl6 Cl 0.4984(2) 0.8206(2) 0.7967(2) 0.0324(6) Uani 1 1 d . . . . .
 C9 C 0.1379(13) 0.2746(12) 0.5268(10) 0.052(3) Uani 1 1 d . U . . .
 H9 H 0.124029 0.234804 0.558478 0.062 Uiso 1 1 calc R U . . .
 C10 C 0.2328(12) 0.2811(11) 0.4998(9) 0.046(3) Uani 1 1 d . U . . .
 H10 H 0.266977 0.242100 0.515912 0.056 Uiso 1 1 calc R U . . .
 C11 C 0.2859(12) 0.3311(12) 0.4556(9) 0.047(2) Uani 1 1 d . U . . .
 H11 H 0.348205 0.319161 0.449613 0.056 Uiso 1 1 calc R U . . .
 C12 C 0.2681(12) 0.3945(13) 0.4184(9) 0.048(2) Uani 1 1 d . U . . .
 H12 H 0.322573 0.414819 0.393794 0.058 Uiso 1 1 calc R U . . .
 C13 C 0.1965(12) 0.4358(13) 0.4069(9) 0.050(3) Uani 1 1 d . U . . .
 H13 H 0.213251 0.479226 0.378584 0.060 Uiso 1 1 calc R U . . .
 C14 C 0.1036(11) 0.4267(12) 0.4285(9) 0.045(2) Uani 1 1 d . U . . .
 H14 H 0.069738 0.464706 0.410283 0.054 Uiso 1 1 calc R U . . .
 C15 C 0.0447(11) 0.3743(12) 0.4717(9) 0.047(3) Uani 1 1 d . U . . .
 H15 H -0.020896 0.380813 0.469273 0.056 Uiso 1 1 calc R U . . .
 C16 C 0.0585(11) 0.3192(11) 0.5139(10) 0.048(3) Uani 1 1 d . U . . .
 H16 H 0.005828 0.305158 0.542092 0.057 Uiso 1 1 calc R U . . .
 C17 C 0.2611(17) 0.9231(13) 0.7270(13) 0.060(4) Uani 1 1 d . . . . .
 H17 H 0.272139 0.934022 0.677146 0.072 Uiso 1 1 calc R U . . .
 C18 C 0.3476(14) 0.9769(13) 0.7976(13) 0.054(4) Uani 1 1 d . . . . .
 H18 H 0.404417 1.017646 0.786149 0.065 Uiso 1 1 calc R U . . .
 C19 C 0.3727(12) 0.9860(11) 0.8879(11) 0.051(4) Uani 1 1 d . . . . .
 H19 H 0.442690 1.030130 0.921147 0.061 Uiso 1 1 calc R U . . .
 C20 C 0.3181(14) 0.9454(12) 0.9349(10) 0.052(4) Uani 1 1 d . . . . .
 H20 H 0.358478 0.970083 0.994034 0.063 Uiso 1 1 calc R U . . .
 C21 C 0.2157(12) 0.8752(13) 0.9166(10) 0.047(3) Uani 1 1 d . . . . .
 H21 H 0.203902 0.862272 0.965424 0.056 Uiso 1 1 calc R U . . .
 C22 C 0.1267(12) 0.8198(13) 0.8411(13) 0.053(4) Uani 1 1 d . . . . .
 H22 H 0.068724 0.778871 0.851368 0.064 Uiso 1 1 calc R U . . .
 C23 C 0.1045(11) 0.8118(12) 0.7541(12) 0.052(4) Uani 1 1 d . . . . .
 H23 H 0.035622 0.765293 0.719441 0.062 Uiso 1 1 calc R U . . .
 C24 C 0.1569(12) 0.8536(13) 0.7096(10) 0.048(4) Uani 1 1 d . . . . .
 H24 H 0.115198 0.832212 0.651853 0.058 Uiso 1 1 calc R U . . .
 C1 C 0.6685(16) 0.619(2) 0.7967(14) 0.027(3) Uani 0.559(15) 1 d D U P A 1
 H1 H 0.703554 0.611804 0.751579 0.032 Uiso 0.559(15) 1 calc R U P A 1
 C2 C 0.6077(17) 0.5226(18) 0.7904(14) 0.027(3) Uani 0.559(15) 1 d D U P A 1
 H2 H 0.607642 0.464646 0.739118 0.032 Uiso 0.559(15) 1 calc R U P A 1
 C3 C 0.5471(16) 0.4896(15) 0.8401(16) 0.026(3) Uani 0.559(15) 1 d D U P A 1
 H3 H 0.517541 0.415243 0.815921 0.032 Uiso 0.559(15) 1 calc R U P A 1
 C4 C 0.5208(15) 0.5428(18) 0.9177(15) 0.025(3) Uani 0.559(15) 1 d D U P A 1
 H4 H 0.477794 0.495825 0.934493 0.030 Uiso 0.559(15) 1 calc R U P A 1
 C5 C 0.5420(16) 0.648(2) 0.9766(14) 0.027(3) Uani 0.559(15) 1 d D U P A 1
 H5 H 0.510731 0.655272 1.024003 0.033 Uiso 0.559(15) 1 calc R U P A 1
 C6 C 0.5986(17) 0.7450(17) 0.9822(13) 0.027(3) Uani 0.559(15) 1 d D U P A 1
 H6 H 0.592499 0.802423 1.030015 0.033 Uiso 0.559(15) 1 calc R U P A 1
 C7 C 0.6623(17) 0.7778(16) 0.9338(15) 0.029(3) Uani 0.559(15) 1 d D U P A 1
 H7 H 0.694663 0.852109 0.959272 0.035 Uiso 0.559(15) 1 calc R U P A 1
 C8 C 0.6882(16) 0.7242(18) 0.8562(16) 0.029(3) Uani 0.559(15) 1 d D U P A 1
 H8 H 0.730237 0.771462 0.839185 0.034 Uiso 0.559(15) 1 calc R U P A 1
 C1A C 0.638(2) 0.772(2) 0.9575(18) 0.028(3) Uani 0.441(15) 1 d D U P A 2
 H1A H 0.652709 0.844399 0.995145 0.034 Uiso 0.441(15) 1 calc R U P A 2
 C2A C 0.684(2) 0.756(2) 0.887(2) 0.029(3) Uani 0.441(15) 1 d D U P A 2
 H2A H 0.726287 0.820426 0.890196 0.035 Uiso 0.441(15) 1 calc R U P A 2
 C3A C 0.684(2) 0.668(2) 0.8137(19) 0.028(3) Uani 0.441(15) 1 d D U P A 2
 H3A H 0.723480 0.687352 0.777834 0.034 Uiso 0.441(15) 1 calc R U P A 2
 C4A C 0.639(2) 0.559(2) 0.7799(16) 0.023(3) Uani 0.441(15) 1 d D U P A 2
 H4A H 0.655524 0.521287 0.727114 0.028 Uiso 0.441(15) 1 calc R U P A 2
 C5A C 0.574(2) 0.4932(19) 0.8074(19) 0.024(3) Uani 0.441(15) 1 d D U P A 2
 H5A H 0.554246 0.420651 0.767274 0.029 Uiso 0.441(15) 1 calc R U P A 2
 C6A C 0.5324(19) 0.510(2) 0.880(2) 0.025(3) Uani 0.441(15) 1 d D U P A 2
 H6A H 0.498181 0.446051 0.881567 0.030 Uiso 0.441(15) 1 calc R U P A 2
 C7A C 0.528(2) 0.597(3) 0.9515(19) 0.026(3) Uani 0.441(15) 1 d D U P A 2
 H7A H 0.484521 0.577354 0.984878 0.031 Uiso 0.441(15) 1 calc R U P A 2
 C8A C 0.574(2) 0.706(2) 0.9851(17) 0.029(3) Uani 0.441(15) 1 d D U P A 2
 H8A H 0.558259 0.744193 1.038513 0.034 Uiso 0.441(15) 1 calc R U P A 2
 Rb1 Rb 0.91397(7) 0.21269(8) 0.79887(7) 0.0276(3) Uani 1 1 d . . . . .
 O1 O 0.8930(7) 0.2076(7) 0.6235(5) 0.038(2) Uani 1 1 d . . . . .
 O2 O 0.8927(7) 0.0234(7) 0.6424(6) 0.042(2) Uani 1 1 d . . . . .
 O3 O 1.0803(6) 0.4212(7) 0.9027(6) 0.0348(18) Uani 1 1 d . . . . .
 O4 O 1.1067(6) 0.2357(7) 0.9007(5) 0.0347(18) Uani 1 1 d . . . . .
 O5 O 0.7309(6) 0.2611(7) 0.8254(6) 0.0345(18) Uani 1 1 d . . . . .
 O6 O 0.7683(7) 0.1023(8) 0.8658(7) 0.043(2) Uani 1 1 d . . . . .
 N1 N 0.8887(8) 0.3952(9) 0.7786(7) 0.035(2) Uani 1 1 d . . . . .
 N2 N 0.9383(9) 0.0266(8) 0.8197(8) 0.042(3) Uani 1 1 d . . . . .
 C25 C 0.8939(10) 0.3826(13) 0.6874(9) 0.043(3) Uani 1 1 d . . . . .
 H25A H 0.967379 0.406435 0.687089 0.051 Uiso 1 1 calc R U . . .
 H25B H 0.862323 0.427708 0.673435 0.051 Uiso 1 1 calc R U . . .
 C26 C 0.8378(10) 0.2693(14) 0.6159(9) 0.048(4) Uani 1 1 d . . . . .
 H26A H 0.767650 0.241495 0.622170 0.058 Uiso 1 1 calc R U . . .
 H26B H 0.830150 0.265988 0.556014 0.058 Uiso 1 1 calc R U . . .
 C27 C 0.8536(12) 0.1033(12) 0.5538(9) 0.050(4) Uani 1 1 d . . . . .
 H27A H 0.855744 0.104459 0.496317 0.060 Uiso 1 1 calc R U . . .
 H27B H 0.780255 0.068759 0.550178 0.060 Uiso 1 1 calc R U . . .
 C28 C 0.9122(12) 0.0428(14) 0.5675(10) 0.059(5) Uani 1 1 d . . . . .
 H28A H 0.987168 0.082048 0.580247 0.071 Uiso 1 1 calc R U . . .
 H28B H 0.891421 -0.024963 0.512784 0.071 Uiso 1 1 calc R U . . .
 C29 C 0.9551(12) -0.0281(12) 0.6667(11) 0.055(4) Uani 1 1 d . . . . .
 H29A H 1.028422 0.020750 0.693573 0.066 Uiso 1 1 calc R U . . .
 H29B H 0.951029 -0.090271 0.612604 0.066 Uiso 1 1 calc R U . . .
 C30 C 0.9170(12) -0.0617(12) 0.7318(12) 0.052(4) Uani 1 1 d . . . . .
 H30A H 0.841236 -0.101910 0.707772 0.063 Uiso 1 1 calc R U . . .
 H30B H 0.950209 -0.109308 0.738558 0.063 Uiso 1 1 calc R U . . .
 C31 C 0.9732(11) 0.4919(11) 0.8460(9) 0.041(3) Uani 1 1 d . . . . .
 H31A H 0.956414 0.512653 0.904016 0.049 Uiso 1 1 calc R U . . .
 H31B H 0.976880 0.548567 0.829184 0.049 Uiso 1 1 calc R U . . .
 C32 C 1.0766(10) 0.4842(10) 0.8582(9) 0.038(3) Uani 1 1 d . . . . .
 H32A H 1.089772 0.451816 0.799251 0.046 Uiso 1 1 calc R U . . .
 H32B H 1.130976 0.555397 0.894207 0.046 Uiso 1 1 calc R U . . .
 C33 C 1.1785(8) 0.4074(10) 0.9137(9) 0.036(3) Uani 1 1 d . . . . .
 H33A H 1.235794 0.476694 0.949520 0.044 Uiso 1 1 calc R U . . .
 H33B H 1.190353 0.372809 0.854514 0.044 Uiso 1 1 calc R U . . .
 C34 C 1.1757(9) 0.3411(10) 0.9598(9) 0.036(3) Uani 1 1 d . . . . .
 H34A H 1.246134 0.342427 0.978579 0.044 Uiso 1 1 calc R U . . .
 H34B H 1.152092 0.369449 1.013930 0.044 Uiso 1 1 calc R U . . .
 C35 C 1.0915(9) 0.1725(10) 0.9423(10) 0.039(3) Uani 1 1 d . . . . .
 H35A H 1.044358 0.188150 0.980085 0.047 Uiso 1 1 calc R U . . .
 H35B H 1.158508 0.186458 0.981191 0.047 Uiso 1 1 calc R U . . .
 C36 C 1.0441(12) 0.0567(11) 0.8707(12) 0.051(4) Uani 1 1 d . . . . .
 H36A H 1.087868 0.044201 0.829118 0.061 Uiso 1 1 calc R U . . .
 H36B H 1.044337 0.011395 0.899945 0.061 Uiso 1 1 calc R U . . .
 C37 C 0.7874(10) 0.4026(11) 0.7882(10) 0.039(3) Uani 1 1 d . . . . .
 H37A H 0.734329 0.356769 0.729859 0.046 Uiso 1 1 calc R U . . .
 H37B H 0.792449 0.475960 0.806637 0.046 Uiso 1 1 calc R U . . .
 C38 C 0.7546(10) 0.3699(10) 0.8570(9) 0.036(3) Uani 1 1 d . . . . .
 H38A H 0.811292 0.409730 0.913421 0.043 Uiso 1 1 calc R U . . .
 H38B H 0.693030 0.386537 0.869553 0.043 Uiso 1 1 calc R U . . .
 C39 C 0.6864(11) 0.2240(14) 0.8815(10) 0.046(3) Uani 1 1 d . . . . .
 H39A H 0.619626 0.233885 0.883064 0.055 Uiso 1 1 calc R U . . .
 H39B H 0.733165 0.264847 0.943110 0.055 Uiso 1 1 calc R U . . .
 C40 C 0.6690(10) 0.1119(15) 0.8484(12) 0.051(4) Uani 1 1 d . . . . .
 H40A H 0.624125 0.082162 0.879235 0.061 Uiso 1 1 calc R U . . .
 H40B H 0.633985 0.072724 0.783463 0.061 Uiso 1 1 calc R U . . .
 C41 C 0.7603(11) -0.0006(14) 0.8407(13) 0.056(4) Uani 1 1 d . . . . .
 H41A H 0.730897 -0.043499 0.775092 0.067 Uiso 1 1 calc R U . . .
 H41B H 0.713323 -0.031367 0.869651 0.067 Uiso 1 1 calc R U . . .
 C42 C 0.8674(10) -0.0021(11) 0.8687(12) 0.044(3) Uani 1 1 d . . . . .
 H42A H 0.898715 0.047169 0.933228 0.053 Uiso 1 1 calc R U . . .
 H42B H 0.859322 -0.073541 0.860235 0.053 Uiso 1 1 calc R U . . .
 O7 O 0.4276(7) 1.2194(9) 0.8003(6) 0.048(2) Uani 1 1 d D U . . .
 C43 C 0.3224(8) 1.2147(13) 0.7939(8) 0.048(3) Uani 1 1 d D U . . .
 H43A H 0.321978 1.286489 0.824715 0.058 Uiso 1 1 calc R U . . .
 H43B H 0.288532 1.173317 0.822494 0.058 Uiso 1 1 calc R U . . .
 C44 C 0.2636(10) 1.1620(13) 0.6940(8) 0.050(3) Uani 1 1 d D U . . .
 H44A H 0.226283 1.085398 0.670275 0.059 Uiso 1 1 calc R U . . .
 H44B H 0.213971 1.194240 0.683371 0.059 Uiso 1 1 calc R U . . .
 C45 C 0.3539(10) 1.1856(14) 0.6534(10) 0.051(3) Uani 1 1 d D U . . .
 H45A H 0.374675 1.257458 0.659162 0.061 Uiso 1 1 calc R U . . .
 H45B H 0.335844 1.133972 0.589575 0.061 Uiso 1 1 calc R U . . .
 C46 C 0.4399(11) 1.1748(13) 0.7109(7) 0.049(3) Uani 1 1 d D U . . .
 H46A H 0.431003 1.099972 0.689434 0.058 Uiso 1 1 calc R U . . .
 H46B H 0.509291 1.214076 0.709567 0.058 Uiso 1 1 calc R U . . .
 O8 O 0.5756(13) 1.2435(14) 0.5818(12) 0.094(4) Uani 1 1 d D U . . .
 C47 C 0.5410(18) 1.1318(15) 0.5252(12) 0.084(4) Uani 1 1 d D U . . .
 H47A H 0.479462 1.095513 0.538988 0.101 Uiso 1 1 calc R U . . .
 H47B H 0.596414 1.106874 0.538255 0.101 Uiso 1 1 calc R U . . .
 C48 C 0.513(2) 1.1024(19) 0.4242(14) 0.089(4) Uani 1 1 d D U . . .
 H48A H 0.574676 1.112958 0.401531 0.107 Uiso 1 1 calc R U . . .
 H48B H 0.461704 1.029801 0.386594 0.107 Uiso 1 1 calc R U . . .
 C50 C 0.4654(18) 1.1866(17) 0.4337(15) 0.084(4) Uani 1 1 d D U . . .
 H50A H 0.471548 1.206875 0.385430 0.101 Uiso 1 1 calc R U . . .
 H50B H 0.391378 1.160112 0.431798 0.101 Uiso 1 1 calc R U . . .
 C51 C 0.5301(18) 1.2807(19) 0.5260(14) 0.090(4) Uani 1 1 d D U . . .
 H51A H 0.585441 1.332346 0.518392 0.108 Uiso 1 1 calc R U . . .
 H51B H 0.485031 1.316016 0.554882 0.108 Uiso 1 1 calc R U . . .

loop_
  _atom_site_aniso_label
  _atom_site_aniso_U_11
  _atom_site_aniso_U_22
  _atom_site_aniso_U_33
  _atom_site_aniso_U_23
  _atom_site_aniso_U_13
  _atom_site_aniso_U_12
 Th1 0.0151(2) 0.0232(2) 0.0143(3) 0.00225(18) -0.00136(16) 0.00005(17)
 Th2 0.0171(2) 0.0262(3) 0.0135(3) 0.00075(18) -0.00114(16) 0.00176(17)
 Th3 0.0197(2) 0.0219(3) 0.0212(3) 0.00265(18) -0.00112(17) 0.00171(17)
 Cl1 0.0240(12) 0.0252(12) 0.0214(12) 0.0062(10) -0.0003(9) -0.0007(9)
 Cl2 0.0213(12) 0.0448(15) 0.0177(12) 0.0067(11) 0.0047(9) 0.0059(11)
 Cl3 0.0171(11) 0.0260(12) 0.0249(13) 0.0051(10) 0.0028(9) 0.0016(9)
 Cl4 0.0307(13) 0.0386(14) 0.0267(14) 0.0153(12) 0.0056(11) 0.0081(11)
 Cl5 0.0286(13) 0.0340(13) 0.0161(12) 0.0045(10) 0.0032(10) 0.0103(10)
 Cl6 0.0197(12) 0.0296(13) 0.0354(15) 0.0132(12) -0.0009(10) -0.0014(10)
 C9 0.050(5) 0.033(5) 0.031(5) 0.001(4) -0.007(4) -0.012(4)
 C10 0.050(5) 0.033(5) 0.024(5) -0.006(4) -0.007(4) 0.008(4)
 C11 0.043(5) 0.043(5) 0.020(5) -0.011(4) -0.004(4) 0.010(4)
 C12 0.044(5) 0.052(6) 0.021(5) 0.000(4) 0.005(4) 0.006(4)
 C13 0.046(5) 0.054(6) 0.021(5) 0.003(4) 0.002(4) 0.005(4)
 C14 0.039(5) 0.046(6) 0.024(5) 0.001(4) -0.006(4) 0.008(4)
 C15 0.033(5) 0.043(5) 0.024(5) -0.009(4) -0.006(4) -0.002(4)
 C16 0.036(5) 0.033(5) 0.030(5) -0.006(4) 0.004(4) -0.013(4)
 C17 0.092(13) 0.039(8) 0.055(10) 0.025(8) 0.020(9) 0.028(9)
 C18 0.059(10) 0.040(8) 0.069(11) 0.032(8) 0.018(8) 0.014(7)
 C19 0.038(7) 0.031(7) 0.048(9) -0.003(6) -0.011(6) 0.005(6)
 C20 0.062(10) 0.036(7) 0.029(7) -0.011(6) -0.005(7) 0.021(7)
 C21 0.049(8) 0.052(8) 0.038(8) 0.011(7) 0.013(6) 0.030(7)
 C22 0.039(8) 0.047(8) 0.068(11) 0.026(8) 0.017(7) 0.009(6)
 C23 0.024(6) 0.038(7) 0.069(11) 0.002(7) 0.001(6) 0.017(5)
 C24 0.049(8) 0.059(9) 0.033(7) 0.014(7) -0.005(6) 0.034(7)
 C1 0.021(5) 0.028(6) 0.021(5) 0.006(5) 0.005(4) 0.005(5)
 C2 0.022(6) 0.029(6) 0.021(5) 0.008(5) 0.003(4) 0.007(5)
 C3 0.024(6) 0.028(5) 0.018(6) 0.008(5) -0.001(5) 0.005(5)
 C4 0.024(5) 0.024(6) 0.016(6) 0.007(5) -0.002(5) 0.001(5)
 C5 0.025(5) 0.024(6) 0.018(5) 0.004(5) -0.002(5) -0.001(5)
 C6 0.026(5) 0.022(6) 0.017(5) 0.002(5) -0.001(4) -0.001(5)
 C7 0.023(5) 0.025(5) 0.019(6) 0.001(4) 0.001(4) -0.004(5)
 C8 0.022(5) 0.028(6) 0.020(6) 0.004(5) 0.004(4) 0.000(5)
 C1A 0.024(6) 0.025(5) 0.019(6) 0.002(5) 0.001(5) 0.000(5)
 C2A 0.023(5) 0.027(6) 0.021(6) 0.002(5) 0.000(5) 0.002(5)
 C3A 0.022(5) 0.027(6) 0.022(6) 0.004(5) 0.003(5) 0.003(5)
 C4A 0.019(6) 0.024(6) 0.022(6) 0.008(5) 0.003(5) 0.008(5)
 C5A 0.022(6) 0.024(6) 0.023(6) 0.009(5) 0.003(5) 0.009(5)
 C6A 0.023(6) 0.025(6) 0.020(6) 0.008(5) 0.000(5) 0.005(5)
 C7A 0.025(5) 0.025(6) 0.017(6) 0.006(5) -0.001(5) 0.003(5)
 C8A 0.025(6) 0.027(6) 0.017(5) 0.003(5) -0.001(5) -0.001(5)
 Rb1 0.0170(5) 0.0269(5) 0.0206(5) 0.0006(4) 0.0003(4) 0.0005(4)
 O1 0.030(4) 0.036(5) 0.011(4) -0.008(3) -0.003(3) -0.005(4)
 O2 0.030(4) 0.035(5) 0.033(5) -0.007(4) 0.008(4) 0.007(4)
 O3 0.022(4) 0.036(4) 0.032(5) 0.008(4) 0.003(3) 0.004(3)
 O4 0.025(4) 0.025(4) 0.020(4) -0.005(3) -0.014(3) -0.005(3)
 O5 0.023(4) 0.044(5) 0.029(4) 0.013(4) 0.009(3) 0.007(3)
 O6 0.021(4) 0.052(6) 0.050(6) 0.028(5) 0.003(4) 0.001(4)
 N1 0.031(5) 0.038(6) 0.030(6) 0.017(5) 0.007(4) 0.004(4)
 N2 0.042(6) 0.019(5) 0.039(6) 0.002(4) -0.002(5) 0.000(4)
 C25 0.025(6) 0.064(9) 0.036(7) 0.027(7) 0.003(5) 0.009(6)
 C26 0.022(6) 0.068(10) 0.028(7) 0.017(7) -0.004(5) -0.005(6)
 C27 0.046(8) 0.044(8) 0.017(6) -0.006(6) -0.002(5) -0.006(6)
 C28 0.042(8) 0.060(9) 0.032(8) -0.013(7) 0.015(6) 0.007(7)
 C29 0.034(7) 0.034(7) 0.049(9) -0.017(6) 0.006(6) 0.002(6)
 C30 0.033(7) 0.043(8) 0.061(10) 0.010(7) 0.001(7) 0.013(6)
 C31 0.041(7) 0.033(6) 0.030(7) 0.009(5) -0.001(5) 0.003(5)
 C32 0.035(6) 0.030(6) 0.037(7) 0.010(5) 0.012(5) 0.003(5)
 C33 0.011(5) 0.034(6) 0.035(7) -0.002(5) 0.005(4) -0.004(4)
 C34 0.017(5) 0.033(6) 0.034(7) -0.003(5) -0.004(5) 0.006(5)
 C35 0.022(5) 0.036(7) 0.042(8) 0.011(6) -0.010(5) 0.003(5)
 C36 0.041(8) 0.033(7) 0.062(10) 0.016(7) -0.015(7) 0.011(6)
 C37 0.024(6) 0.036(6) 0.043(8) 0.012(6) -0.002(5) 0.009(5)
 C38 0.028(6) 0.030(6) 0.034(7) 0.002(5) 0.001(5) 0.010(5)
 C39 0.038(7) 0.074(10) 0.045(8) 0.039(8) 0.024(6) 0.025(7)
 C40 0.023(6) 0.080(11) 0.058(9) 0.038(9) 0.028(6) 0.013(7)
 C41 0.023(6) 0.059(9) 0.068(11) 0.028(9) 0.005(6) -0.006(6)
 C42 0.024(6) 0.033(6) 0.069(10) 0.026(7) 0.006(6) 0.003(5)
 O7 0.043(4) 0.060(5) 0.030(4) 0.013(4) 0.007(3) 0.017(4)
 C43 0.038(5) 0.057(6) 0.037(5) 0.015(5) 0.006(4) 0.015(5)
 C44 0.044(5) 0.056(6) 0.038(5) 0.018(5) 0.005(4) 0.012(5)
 C45 0.053(6) 0.055(6) 0.036(5) 0.019(5) 0.008(4) 0.014(5)
 C46 0.049(5) 0.056(6) 0.032(5) 0.017(5) 0.011(4) 0.014(5)
 O8 0.083(8) 0.112(9) 0.107(9) 0.056(8) 0.036(7) 0.051(7)
 C47 0.080(8) 0.109(9) 0.100(9) 0.064(8) 0.048(7) 0.051(8)
 C48 0.089(9) 0.108(9) 0.102(9) 0.063(8) 0.049(8) 0.048(8)
 C50 0.088(9) 0.109(10) 0.091(9) 0.061(8) 0.046(7) 0.054(8)
 C51 0.084(8) 0.112(9) 0.098(9) 0.054(8) 0.042(8) 0.053(8)

_geom_special_details
;
 All esds (except the esd in the dihedral angle between two l.s. planes)
 are estimated using the full covariance matrix.  The cell esds are taken
 into account individually in the estimation of esds in distances, angles
 and torsion angles; correlations between esds in cell parameters are only
 used when they are defined by crystal symmetry.  An approximate (isotropic)
 treatment of cell esds is used for estimating esds involving l.s. planes.
;
loop_
  _geom_bond_atom_site_label_1
  _geom_bond_atom_site_label_2
  _geom_bond_distance
  _geom_bond_site_symmetry_2
  _geom_bond_publ_flag
 Th1 Th2 4.0480(5) . ?
 Th1 Th3 4.0811(5) . ?
 Th1 Cl1 2.837(3) . ?
 Th1 Cl2 2.846(3) . ?
 Th1 Cl5 2.842(3) . ?
 Th1 Cl6 2.861(3) . ?
 Th1 C1 2.722(19) . ?
 Th1 C2 2.71(2) . ?
 Th1 C3 2.75(2) . ?
 Th1 C4 2.762(19) . ?
 Th1 C5 2.75(2) . ?
 Th1 C6 2.71(2) . ?
 Th1 C7 2.72(2) . ?
 Th1 C8 2.68(2) . ?
 Th1 C1A 2.69(3) . ?
 Th1 C2A 2.71(3) . ?
 Th1 C3A 2.72(3) . ?
 Th1 C4A 2.75(2) . ?
 Th1 C5A 2.75(2) . ?
 Th1 C6A 2.76(2) . ?
 Th1 C7A 2.71(2) . ?
 Th1 C8A 2.71(3) . ?
 Th2 Th3 4.0860(5) . ?
 Th2 Cl1 2.853(3) . ?
 Th2 Cl2 2.840(3) . ?
 Th2 Cl3 2.850(3) . ?
 Th2 Cl4 2.850(3) . ?
 Th2 C9 2.719(15) . ?
 Th2 C10 2.722(14) . ?
 Th2 C11 2.724(14) . ?
 Th2 C12 2.709(14) . ?
 Th2 C13 2.746(14) . ?
 Th2 C14 2.735(14) . ?
 Th2 C15 2.751(14) . ?
 Th2 C16 2.708(13) . ?
 Th3 Cl3 2.840(3) . ?
 Th3 Cl4 2.856(3) . ?
 Th3 Cl5 2.838(3) . ?
 Th3 Cl6 2.843(3) . ?
 Th3 C17 2.731(15) . ?
 Th3 C18 2.738(15) . ?
 Th3 C19 2.726(14) . ?
 Th3 C20 2.728(14) . ?
 Th3 C21 2.712(14) . ?
 Th3 C22 2.705(16) . ?
 Th3 C23 2.714(13) . ?
 Th3 C24 2.733(13) . ?
 C9 H9 0.9500 . ?
 C9 C10 1.45(2) . ?
 C9 C16 1.49(3) . ?
 C10 H10 0.9500 . ?
 C10 C11 1.40(2) . ?
 C11 H11 0.9500 . ?
 C11 C12 1.39(2) . ?
 C12 H12 0.9500 . ?
 C12 C13 1.35(2) . ?
 C13 H13 0.9500 . ?
 C13 C14 1.38(2) . ?
 C14 H14 0.9500 . ?
 C14 C15 1.44(2) . ?
 C15 H15 0.9500 . ?
 C15 C16 1.33(2) . ?
 C16 H16 0.9500 . ?
 C17 H17 0.9500 . ?
 C17 C18 1.36(3) . ?
 C17 C24 1.44(3) . ?
 C18 H18 0.9500 . ?
 C18 C19 1.47(2) . ?
 C19 H19 0.9500 . ?
 C19 C20 1.37(3) . ?
 C20 H20 0.9500 . ?
 C20 C21 1.42(2) . ?
 C21 H21 0.9500 . ?
 C21 C22 1.43(2) . ?
 C22 H22 0.9500 . ?
 C22 C23 1.42(3) . ?
 C23 H23 0.9500 . ?
 C23 C24 1.33(2) . ?
 C24 H24 0.9500 . ?
 C1 H1 0.9500 . ?
 C1 C2 1.403(13) . ?
 C1 C8 1.403(13) . ?
 C2 H2 0.9500 . ?
 C2 C3 1.399(13) . ?
 C3 H3 0.9500 . ?
 C3 C4 1.400(13) . ?
 C4 H4 0.9500 . ?
 C4 C5 1.397(13) . ?
 C5 H5 0.9500 . ?
 C5 C6 1.399(13) . ?
 C6 H6 0.9500 . ?
 C6 C7 1.407(13) . ?
 C7 H7 0.9500 . ?
 C7 C8 1.396(13) . ?
 C8 H8 0.9500 . ?
 C1A H1A 0.9500 . ?
 C1A C2A 1.407(14) . ?
 C1A C8A 1.401(14) . ?
 C2A H2A 0.9500 . ?
 C2A C3A 1.398(14) . ?
 C3A H3A 0.9500 . ?
 C3A C4A 1.398(14) . ?
 C4A H4A 0.9500 . ?
 C4A C5A 1.407(14) . ?
 C5A H5A 0.9500 . ?
 C5A C6A 1.400(14) . ?
 C6A H6A 0.9500 . ?
 C6A C7A 1.397(14) . ?
 C7A H7A 0.9500 . ?
 C7A C8A 1.403(14) . ?
 C8A H8A 0.9500 . ?
 Rb1 O1 2.929(9) . ?
 Rb1 O2 2.903(9) . ?
 Rb1 O3 2.936(9) . ?
 Rb1 O4 2.865(8) . ?
 Rb1 O5 2.900(8) . ?
 Rb1 O6 2.893(9) . ?
 Rb1 N1 2.999(11) . ?
 Rb1 N2 3.051(11) . ?
 O1 C26 1.40(2) . ?
 O1 C27 1.411(16) . ?
 O2 C28 1.46(2) . ?
 O2 C29 1.44(2) . ?
 O3 C32 1.435(16) . ?
 O3 C33 1.449(15) . ?
 O4 C34 1.426(15) . ?
 O4 C35 1.380(17) . ?
 O5 C38 1.410(16) . ?
 O5 C39 1.410(15) . ?
 O6 C40 1.446(17) . ?
 O6 C41 1.39(2) . ?
 N1 C25 1.500(17) . ?
 N1 C31 1.464(17) . ?
 N1 C37 1.479(16) . ?
 N2 C30 1.46(2) . ?
 N2 C36 1.460(19) . ?
 N2 C42 1.457(19) . ?
 C25 H25A 0.9900 . ?
 C25 H25B 0.9900 . ?
 C25 C26 1.52(2) . ?
 C26 H26A 0.9900 . ?
 C26 H26B 0.9900 . ?
 C27 H27A 0.9900 . ?
 C27 H27B 0.9900 . ?
 C27 C28 1.45(3) . ?
 C28 H28A 0.9900 . ?
 C28 H28B 0.9900 . ?
 C29 H29A 0.9900 . ?
 C29 H29B 0.9900 . ?
 C29 C30 1.49(3) . ?
 C30 H30A 0.9900 . ?
 C30 H30B 0.9900 . ?
 C31 H31A 0.9900 . ?
 C31 H31B 0.9900 . ?
 C31 C32 1.48(2) . ?
 C32 H32A 0.9900 . ?
 C32 H32B 0.9900 . ?
 C33 H33A 0.9900 . ?
 C33 H33B 0.9900 . ?
 C33 C34 1.49(2) . ?
 C34 H34A 0.9900 . ?
 C34 H34B 0.9900 . ?
 C35 H35A 0.9900 . ?
 C35 H35B 0.9900 . ?
 C35 C36 1.54(2) . ?
 C36 H36A 0.9900 . ?
 C36 H36B 0.9900 . ?
 C37 H37A 0.9900 . ?
 C37 H37B 0.9900 . ?
 C37 C38 1.51(2) . ?
 C38 H38A 0.9900 . ?
 C38 H38B 0.9900 . ?
 C39 H39A 0.9900 . ?
 C39 H39B 0.9900 . ?
 C39 C40 1.47(2) . ?
 C40 H40A 0.9900 . ?
 C40 H40B 0.9900 . ?
 C41 H41A 0.9900 . ?
 C41 H41B 0.9900 . ?
 C41 C42 1.52(2) . ?
 C42 H42A 0.9900 . ?
 C42 H42B 0.9900 . ?
 O7 C43 1.443(9) . ?
 O7 C46 1.451(9) . ?
 C43 H43A 0.9900 . ?
 C43 H43B 0.9900 . ?
 C43 C44 1.541(9) . ?
 C44 H44A 0.9900 . ?
 C44 H44B 0.9900 . ?
 C44 C45 1.540(9) . ?
 C45 H45A 0.9900 . ?
 C45 H45B 0.9900 . ?
 C45 C46 1.541(9) . ?
 C46 H46A 0.9900 . ?
 C46 H46B 0.9900 . ?
 O8 C47 1.439(10) . ?
 O8 C51 1.447(10) . ?
 C47 H47A 0.9900 . ?
 C47 H47B 0.9900 . ?
 C47 C48 1.556(10) . ?
 C48 H48A 0.9900 . ?
 C48 H48B 0.9900 . ?
 C48 C50 1.548(10) . ?
 C50 H50A 0.9900 . ?
 C50 H50B 0.9900 . ?
 C50 C51 1.546(10) . ?
 C51 H51A 0.9900 . ?
 C51 H51B 0.9900 . ?

loop_
  _geom_angle_atom_site_label_1
  _geom_angle_atom_site_label_2
  _geom_angle_atom_site_label_3
  _geom_angle
  _geom_angle_site_symmetry_1
  _geom_angle_site_symmetry_3
  _geom_angle_publ_flag
 Cl1 Th1 Cl2 77.24(8) . . ?
 Cl1 Th1 Cl5 80.41(8) . . ?
 Cl1 Th1 Cl6 126.13(8) . . ?
 Cl2 Th1 Cl6 80.02(9) . . ?
 Cl5 Th1 Cl2 126.32(8) . . ?
 Cl5 Th1 Cl6 75.10(8) . . ?
 C1 Th1 Cl1 118.7(5) . . ?
 C1 Th1 Cl2 76.8(4) . . ?
 C1 Th1 Cl5 154.6(5) . . ?
 C1 Th1 Cl6 102.3(5) . . ?
 C1 Th1 C3 56.8(5) . . ?
 C1 Th1 C4 76.2(5) . . ?
 C1 Th1 C5 84.1(6) . . ?
 C1 Th1 C7 57.2(5) . . ?
 C2 Th1 Cl1 91.3(5) . . ?
 C2 Th1 Cl2 80.3(5) . . ?
 C2 Th1 Cl5 148.4(5) . . ?
 C2 Th1 Cl6 131.7(6) . . ?
 C2 Th1 C1 29.9(3) . . ?
 C2 Th1 C3 29.7(3) . . ?
 C2 Th1 C4 56.1(5) . . ?
 C2 Th1 C5 76.1(6) . . ?
 C2 Th1 C6 84.7(6) . . ?
 C2 Th1 C7 77.1(6) . . ?
 C3 Th1 Cl1 75.4(4) . . ?
 C3 Th1 Cl2 100.9(5) . . ?
 C3 Th1 Cl5 119.5(6) . . ?
 C3 Th1 Cl6 157.4(5) . . ?
 C3 Th1 C4 29.4(3) . . ?
 C4 Th1 Cl1 79.5(4) . . ?
 C4 Th1 Cl2 129.6(6) . . ?
 C4 Th1 Cl5 92.4(5) . . ?
 C4 Th1 Cl6 147.4(5) . . ?
 C5 Th1 Cl1 100.2(5) . . ?
 C5 Th1 Cl2 156.2(5) . . ?
 C5 Th1 Cl5 75.5(5) . . ?
 C5 Th1 Cl6 118.4(5) . . ?
 C5 Th1 C3 56.1(5) . . ?
 C5 Th1 C4 29.3(3) . . ?
 C6 Th1 Cl1 128.9(5) . . ?
 C6 Th1 Cl2 150.2(5) . . ?
 C6 Th1 Cl5 77.5(5) . . ?
 C6 Th1 Cl6 91.3(5) . . ?
 C6 Th1 C1 77.3(6) . . ?
 C6 Th1 C3 76.7(6) . . ?
 C6 Th1 C4 56.3(5) . . ?
 C6 Th1 C5 29.7(3) . . ?
 C6 Th1 C7 30.0(3) . . ?
 C7 Th1 Cl1 155.7(5) . . ?
 C7 Th1 Cl2 120.7(5) . . ?
 C7 Th1 Cl5 98.3(5) . . ?
 C7 Th1 Cl6 76.0(5) . . ?
 C7 Th1 C3 84.5(6) . . ?
 C7 Th1 C4 76.2(6) . . ?
 C7 Th1 C5 56.6(5) . . ?
 C8 Th1 Cl1 148.2(5) . . ?
 C8 Th1 Cl2 93.3(5) . . ?
 C8 Th1 Cl5 127.4(5) . . ?
 C8 Th1 Cl6 80.6(5) . . ?
 C8 Th1 C1 30.1(3) . . ?
 C8 Th1 C2 57.0(5) . . ?
 C8 Th1 C3 76.8(6) . . ?
 C8 Th1 C4 83.8(6) . . ?
 C8 Th1 C5 76.4(6) . . ?
 C8 Th1 C6 57.1(5) . . ?
 C8 Th1 C7 29.9(3) . . ?
 C1A Th1 Cl1 146.1(7) . . ?
 C1A Th1 Cl2 133.0(7) . . ?
 C1A Th1 Cl5 88.6(6) . . ?
 C1A Th1 Cl6 80.5(6) . . ?
 C1A Th1 C2A 30.2(3) . . ?
 C1A Th1 C3A 57.3(6) . . ?
 C1A Th1 C4A 77.3(7) . . ?
 C1A Th1 C5A 84.7(8) . . ?
 C1A Th1 C6A 76.2(7) . . ?
 C1A Th1 C7A 57.1(6) . . ?
 C1A Th1 C8A 30.1(3) . . ?
 C2A Th1 Cl1 157.1(6) . . ?
 C2A Th1 Cl2 103.2(6) . . ?
 C2A Th1 Cl5 115.3(6) . . ?
 C2A Th1 Cl6 75.8(6) . . ?
 C2A Th1 C3A 29.8(3) . . ?
 C2A Th1 C4A 56.6(6) . . ?
 C2A Th1 C5A 76.4(7) . . ?
 C2A Th1 C6A 83.3(8) . . ?
 C2A Th1 C7A 77.0(8) . . ?
 C3A Th1 Cl1 131.7(6) . . ?
 C3A Th1 Cl2 80.6(6) . . ?
 C3A Th1 Cl5 145.0(6) . . ?
 C3A Th1 Cl6 90.6(6) . . ?
 C3A Th1 C4A 29.6(3) . . ?
 C3A Th1 C5A 56.3(6) . . ?
 C3A Th1 C6A 75.6(7) . . ?
 C4A Th1 Cl1 102.6(6) . . ?
 C4A Th1 Cl2 74.3(5) . . ?
 C4A Th1 Cl5 158.9(5) . . ?
 C4A Th1 Cl6 117.1(7) . . ?
 C4A Th1 C6A 56.1(5) . . ?
 C5A Th1 Cl1 80.7(6) . . ?
 C5A Th1 Cl2 88.6(6) . . ?
 C5A Th1 Cl5 134.6(7) . . ?
 C5A Th1 Cl6 146.5(7) . . ?
 C5A Th1 C4A 29.6(3) . . ?
 C5A Th1 C6A 29.5(3) . . ?
 C6A Th1 Cl1 76.1(5) . . ?
 C6A Th1 Cl2 115.2(7) . . ?
 C6A Th1 Cl5 105.6(7) . . ?
 C6A Th1 Cl6 156.7(6) . . ?
 C7A Th1 Cl1 89.5(6) . . ?
 C7A Th1 Cl2 144.7(7) . . ?
 C7A Th1 Cl5 82.2(6) . . ?
 C7A Th1 Cl6 132.2(7) . . ?
 C7A Th1 C3A 84.6(8) . . ?
 C7A Th1 C4A 76.9(7) . . ?
 C7A Th1 C5A 56.8(5) . . ?
 C7A Th1 C6A 29.6(3) . . ?
 C8A Th1 Cl1 116.2(7) . . ?
 C8A Th1 Cl2 157.7(6) . . ?
 C8A Th1 Cl5 75.1(6) . . ?
 C8A Th1 Cl6 102.7(7) . . ?
 C8A Th1 C2A 57.2(6) . . ?
 C8A Th1 C3A 77.3(8) . . ?
 C8A Th1 C4A 85.0(8) . . ?
 C8A Th1 C5A 77.0(7) . . ?
 C8A Th1 C6A 56.4(6) . . ?
 C8A Th1 C7A 30.0(3) . . ?
 Cl2 Th2 Cl1 77.09(8) . . ?
 Cl2 Th2 Cl3 126.07(8) . . ?
 Cl2 Th2 Cl4 82.47(9) . . ?
 Cl3 Th2 Cl1 79.85(8) . . ?
 Cl3 Th2 Cl4 73.98(8) . . ?
 Cl4 Th2 Cl1 127.07(8) . . ?
 C9 Th2 Cl1 73.9(3) . . ?
 C9 Th2 Cl2 118.5(4) . . ?
 C9 Th2 Cl3 100.3(4) . . ?
 C9 Th2 Cl4 155.1(4) . . ?
 C9 Th2 C10 31.0(5) . . ?
 C9 Th2 C11 57.9(5) . . ?
 C9 Th2 C13 86.2(5) . . ?
 C9 Th2 C14 77.7(5) . . ?
 C9 Th2 C15 56.7(5) . . ?
 C10 Th2 Cl1 77.5(3) . . ?
 C10 Th2 Cl2 90.5(3) . . ?
 C10 Th2 Cl3 130.5(3) . . ?
 C10 Th2 Cl4 151.2(3) . . ?
 C10 Th2 C11 29.8(5) . . ?
 C10 Th2 C13 76.8(5) . . ?
 C10 Th2 C14 84.0(5) . . ?
 C10 Th2 C15 76.3(5) . . ?
 C11 Th2 Cl1 98.5(3) . . ?
 C11 Th2 Cl2 74.7(3) . . ?
 C11 Th2 Cl3 157.2(3) . . ?
 C11 Th2 Cl4 122.3(4) . . ?
 C11 Th2 C13 56.1(5) . . ?
 C11 Th2 C14 75.3(5) . . ?
 C11 Th2 C15 83.4(4) . . ?
 C12 Th2 Cl1 127.5(4) . . ?
 C12 Th2 Cl2 79.1(3) . . ?
 C12 Th2 Cl3 149.1(4) . . ?
 C12 Th2 Cl4 94.6(4) . . ?
 C12 Th2 C9 77.8(5) . . ?
 C12 Th2 C10 56.6(5) . . ?
 C12 Th2 C11 29.8(5) . . ?
 C12 Th2 C13 28.7(5) . . ?
 C12 Th2 C14 54.7(5) . . ?
 C12 Th2 C15 75.2(4) . . ?
 C12 Th2 C16 84.8(5) . . ?
 C13 Th2 Cl1 154.0(4) . . ?
 C13 Th2 Cl2 98.8(3) . . ?
 C13 Th2 Cl3 120.9(4) . . ?
 C13 Th2 Cl4 76.8(4) . . ?
 C13 Th2 C15 57.0(5) . . ?
 C14 Th2 Cl1 149.5(3) . . ?
 C14 Th2 Cl2 127.5(3) . . ?
 C14 Th2 Cl3 94.5(3) . . ?
 C14 Th2 Cl4 78.5(3) . . ?
 C14 Th2 C13 29.2(5) . . ?
 C14 Th2 C15 30.5(5) . . ?
 C15 Th2 Cl1 120.1(4) . . ?
 C15 Th2 Cl2 154.3(3) . . ?
 C15 Th2 Cl3 78.1(3) . . ?
 C15 Th2 Cl4 98.5(4) . . ?
 C16 Th2 Cl1 93.1(4) . . ?
 C16 Th2 Cl2 149.6(4) . . ?
 C16 Th2 Cl3 79.0(3) . . ?
 C16 Th2 Cl4 124.7(4) . . ?
 C16 Th2 C9 31.8(6) . . ?
 C16 Th2 C10 59.2(5) . . ?
 C16 Th2 C11 78.4(5) . . ?
 C16 Th2 C13 77.4(5) . . ?
 C16 Th2 C14 56.5(5) . . ?
 C16 Th2 C15 28.2(5) . . ?
 Cl3 Th3 Cl4 74.03(8) . . ?
 Cl3 Th3 Cl6 125.74(8) . . ?
 Cl5 Th3 Cl3 80.90(8) . . ?
 Cl5 Th3 Cl4 126.87(8) . . ?
 Cl5 Th3 Cl6 75.45(8) . . ?
 Cl6 Th3 Cl4 82.48(9) . . ?
 C17 Th3 Cl3 120.5(4) . . ?
 C17 Th3 Cl4 77.0(4) . . ?
 C17 Th3 Cl5 153.6(4) . . ?
 C17 Th3 Cl6 99.8(5) . . ?
 C17 Th3 C18 28.8(6) . . ?
 C17 Th3 C24 30.6(6) . . ?
 C18 Th3 Cl3 148.9(4) . . ?
 C18 Th3 Cl4 94.3(4) . . ?
 C18 Th3 Cl5 127.0(4) . . ?
 C18 Th3 Cl6 79.5(4) . . ?
 C19 Th3 Cl3 156.0(4) . . ?
 C19 Th3 Cl4 123.8(4) . . ?
 C19 Th3 Cl5 96.8(4) . . ?
 C19 Th3 Cl6 75.9(3) . . ?
 C19 Th3 C17 57.1(5) . . ?
 C19 Th3 C18 31.3(5) . . ?
 C19 Th3 C20 29.1(5) . . ?
 C19 Th3 C24 77.4(5) . . ?
 C20 Th3 Cl3 129.3(4) . . ?
 C20 Th3 Cl4 151.7(4) . . ?
 C20 Th3 Cl5 77.6(4) . . ?
 C20 Th3 Cl6 92.0(4) . . ?
 C20 Th3 C17 76.6(5) . . ?
 C20 Th3 C18 57.3(6) . . ?
 C20 Th3 C24 84.4(5) . . ?
 C21 Th3 Cl3 99.9(4) . . ?
 C21 Th3 Cl4 153.6(3) . . ?
 C21 Th3 Cl5 75.8(3) . . ?
 C21 Th3 Cl6 119.8(3) . . ?
 C21 Th3 C17 84.7(5) . . ?
 C21 Th3 C18 77.6(5) . . ?
 C21 Th3 C19 56.7(5) . . ?
 C21 Th3 C20 30.3(5) . . ?
 C21 Th3 C23 57.9(5) . . ?
 C21 Th3 C24 76.5(5) . . ?
 C22 Th3 Cl3 79.0(4) . . ?
 C22 Th3 Cl4 124.8(4) . . ?
 C22 Th3 Cl5 94.1(4) . . ?
 C22 Th3 Cl6 149.7(4) . . ?
 C22 Th3 C17 76.8(6) . . ?
 C22 Th3 C18 84.8(5) . . ?
 C22 Th3 C19 77.2(5) . . ?
 C22 Th3 C20 57.7(5) . . ?
 C22 Th3 C21 30.5(5) . . ?
 C22 Th3 C23 30.4(6) . . ?
 C22 Th3 C24 55.8(5) . . ?
 C23 Th3 Cl3 76.5(3) . . ?
 C23 Th3 Cl4 95.9(4) . . ?
 C23 Th3 Cl5 122.8(4) . . ?
 C23 Th3 Cl6 155.4(4) . . ?
 C23 Th3 C17 56.2(6) . . ?
 C23 Th3 C18 76.2(5) . . ?
 C23 Th3 C19 85.0(5) . . ?
 C23 Th3 C20 77.8(5) . . ?
 C23 Th3 C24 28.2(5) . . ?
 C24 Th3 Cl3 92.5(4) . . ?
 C24 Th3 Cl4 78.1(3) . . ?
 C24 Th3 Cl5 149.9(4) . . ?
 C24 Th3 Cl6 129.6(4) . . ?
 C24 Th3 C18 56.5(5) . . ?
 Th1 Cl1 Th2 90.69(7) . . ?
 Th2 Cl2 Th1 90.78(7) . . ?
 Th3 Cl3 Th2 91.80(7) . . ?
 Th2 Cl4 Th3 91.47(8) . . ?
 Th3 Cl5 Th1 91.86(8) . . ?
 Th3 Cl6 Th1 91.36(7) . . ?
 Th2 C9 H9 131.6 . . ?
 C10 C9 Th2 74.6(8) . . ?
 C10 C9 H9 114.2 . . ?
 C10 C9 C16 131.5(14) . . ?
 C16 C9 Th2 73.7(8) . . ?
 C16 C9 H9 114.2 . . ?
 Th2 C10 H10 133.6 . . ?
 C9 C10 Th2 74.4(8) . . ?
 C9 C10 H10 112.4 . . ?
 C11 C10 Th2 75.2(8) . . ?
 C11 C10 C9 135.3(15) . . ?
 C11 C10 H10 112.4 . . ?
 Th2 C11 H11 132.7 . . ?
 C10 C11 Th2 75.1(8) . . ?
 C10 C11 H11 112.8 . . ?
 C12 C11 Th2 74.5(8) . . ?
 C12 C11 C10 134.5(15) . . ?
 C12 C11 H11 112.8 . . ?
 Th2 C12 H12 132.0 . . ?
 C11 C12 Th2 75.7(8) . . ?
 C11 C12 H12 110.5 . . ?
 C13 C12 Th2 77.2(9) . . ?
 C13 C12 C11 139.0(15) . . ?
 C13 C12 H12 110.5 . . ?
 Th2 C13 H13 131.1 . . ?
 C12 C13 Th2 74.1(9) . . ?
 C12 C13 H13 114.0 . . ?
 C12 C13 C14 132.1(16) . . ?
 C14 C13 Th2 75.0(8) . . ?
 C14 C13 H13 114.0 . . ?
 Th2 C14 H14 132.0 . . ?
 C13 C14 Th2 75.8(8) . . ?
 C13 C14 H14 111.9 . . ?
 C13 C14 C15 136.3(16) . . ?
 C15 C14 Th2 75.3(8) . . ?
 C15 C14 H14 111.9 . . ?
 Th2 C15 H15 137.7 . . ?
 C14 C15 Th2 74.1(8) . . ?
 C14 C15 H15 111.7 . . ?
 C16 C15 Th2 74.1(8) . . ?
 C16 C15 C14 136.6(15) . . ?
 C16 C15 H15 111.7 . . ?
 Th2 C16 H16 128.3 . . ?
 C9 C16 Th2 74.5(8) . . ?
 C9 C16 H16 112.8 . . ?
 C15 C16 Th2 77.7(8) . . ?
 C15 C16 C9 134.3(14) . . ?
 C15 C16 H16 112.8 . . ?
 Th3 C17 H17 131.8 . . ?
 C18 C17 Th3 75.9(9) . . ?
 C18 C17 H17 112.3 . . ?
 C18 C17 C24 135.4(16) . . ?
 C24 C17 Th3 74.8(8) . . ?
 C24 C17 H17 112.3 . . ?
 Th3 C18 H18 133.0 . . ?
 C17 C18 Th3 75.3(9) . . ?
 C17 C18 H18 112.9 . . ?
 C17 C18 C19 134.3(16) . . ?
 C19 C18 Th3 73.9(8) . . ?
 C19 C18 H18 112.9 . . ?
 Th3 C19 H19 131.5 . . ?
 C18 C19 Th3 74.8(8) . . ?
 C18 C19 H19 112.7 . . ?
 C20 C19 Th3 75.5(8) . . ?
 C20 C19 C18 134.5(14) . . ?
 C20 C19 H19 112.7 . . ?
 Th3 C20 H20 133.6 . . ?
 C19 C20 Th3 75.4(8) . . ?
 C19 C20 H20 112.3 . . ?
 C19 C20 C21 135.4(15) . . ?
 C21 C20 Th3 74.2(8) . . ?
 C21 C20 H20 112.3 . . ?
 Th3 C21 H21 131.7 . . ?
 C20 C21 Th3 75.5(8) . . ?
 C20 C21 H21 112.9 . . ?
 C20 C21 C22 134.2(15) . . ?
 C22 C21 Th3 74.5(9) . . ?
 C22 C21 H21 112.9 . . ?
 Th3 C22 H22 132.1 . . ?
 C21 C22 Th3 75.0(8) . . ?
 C21 C22 H22 112.6 . . ?
 C23 C22 Th3 75.1(8) . . ?
 C23 C22 C21 134.8(14) . . ?
 C23 C22 H22 112.6 . . ?
 Th3 C23 H23 131.0 . . ?
 C22 C23 Th3 74.5(9) . . ?
 C22 C23 H23 112.3 . . ?
 C24 C23 Th3 76.7(8) . . ?
 C24 C23 C22 135.4(14) . . ?
 C24 C23 H23 112.3 . . ?
 Th3 C24 H24 134.1 . . ?
 C17 C24 Th3 74.6(8) . . ?
 C17 C24 H24 112.0 . . ?
 C23 C24 Th3 75.1(8) . . ?
 C23 C24 C17 135.9(15) . . ?
 C23 C24 H24 112.0 . . ?
 Th1 C1 H1 133.9 . . ?
 C2 C1 Th1 74.5(11) . . ?
 C2 C1 H1 113.5 . . ?
 C8 C1 Th1 73.4(11) . . ?
 C8 C1 H1 113.5 . . ?
 C8 C1 C2 133.1(18) . . ?
 Th1 C2 H2 130.0 . . ?
 C1 C2 Th1 75.5(11) . . ?
 C1 C2 H2 111.7 . . ?
 C3 C2 Th1 76.9(12) . . ?
 C3 C2 C1 136.5(19) . . ?
 C3 C2 H2 111.7 . . ?
 Th1 C3 H3 132.8 . . ?
 C2 C3 Th1 73.4(11) . . ?
 C2 C3 H3 113.2 . . ?
 C2 C3 C4 133.7(19) . . ?
 C4 C3 Th1 75.6(11) . . ?
 C4 C3 H3 113.2 . . ?
 Th1 C4 H4 133.6 . . ?
 C3 C4 Th1 75.0(11) . . ?
 C3 C4 H4 112.1 . . ?
 C5 C4 Th1 74.9(11) . . ?
 C5 C4 C3 135.8(19) . . ?
 C5 C4 H4 112.1 . . ?
 Th1 C5 H5 133.9 . . ?
 C4 C5 Th1 75.7(11) . . ?
 C4 C5 H5 112.5 . . ?
 C4 C5 C6 135.1(19) . . ?
 C6 C5 Th1 73.6(12) . . ?
 C6 C5 H5 112.5 . . ?
 Th1 C6 H6 129.0 . . ?
 C5 C6 Th1 76.8(12) . . ?
 C5 C6 H6 112.4 . . ?
 C5 C6 C7 135(2) . . ?
 C7 C6 Th1 75.4(12) . . ?
 C7 C6 H6 112.4 . . ?
 Th1 C7 H7 134.3 . . ?
 C6 C7 Th1 74.6(12) . . ?
 C6 C7 H7 113.2 . . ?
 C8 C7 Th1 73.5(12) . . ?
 C8 C7 C6 134(2) . . ?
 C8 C7 H7 113.2 . . ?
 Th1 C8 H8 129.4 . . ?
 C1 C8 Th1 76.5(12) . . ?
 C1 C8 H8 111.5 . . ?
 C7 C8 Th1 76.6(12) . . ?
 C7 C8 C1 137.0(19) . . ?
 C7 C8 H8 111.5 . . ?
 Th1 C1A H1A 130.1 . . ?
 C2A C1A Th1 75.7(15) . . ?
 C2A C1A H1A 112.5 . . ?
 C8A C1A Th1 75.8(15) . . ?
 C8A C1A H1A 112.5 . . ?
 C8A C1A C2A 135(3) . . ?
 Th1 C2A H2A 133.3 . . ?
 C1A C2A Th1 74.1(15) . . ?
 C1A C2A H2A 112.4 . . ?
 C3A C2A Th1 75.6(15) . . ?
 C3A C2A C1A 135(3) . . ?
 C3A C2A H2A 112.4 . . ?
 Th1 C3A H3A 131.8 . . ?
 C2A C3A Th1 74.5(15) . . ?
 C2A C3A H3A 112.1 . . ?
 C4A C3A Th1 76.4(14) . . ?
 C4A C3A C2A 136(3) . . ?
 C4A C3A H3A 112.1 . . ?
 Th1 C4A H4A 133.0 . . ?
 C3A C4A Th1 74.0(14) . . ?
 C3A C4A H4A 113.1 . . ?
 C3A C4A C5A 134(2) . . ?
 C5A C4A Th1 75.0(13) . . ?
 C5A C4A H4A 113.1 . . ?
 Th1 C5A H5A 130.2 . . ?
 C4A C5A Th1 75.4(13) . . ?
 C4A C5A H5A 112.6 . . ?
 C6A C5A Th1 75.8(14) . . ?
 C6A C5A C4A 135(2) . . ?
 C6A C5A H5A 112.6 . . ?
 Th1 C6A H6A 137.4 . . ?
 C5A C6A Th1 74.7(14) . . ?
 C5A C6A H6A 111.9 . . ?
 C7A C6A Th1 73.4(14) . . ?
 C7A C6A C5A 136(2) . . ?
 C7A C6A H6A 111.9 . . ?
 Th1 C7A H7A 129.1 . . ?
 C6A C7A Th1 77.0(14) . . ?
 C6A C7A H7A 112.7 . . ?
 C6A C7A C8A 135(2) . . ?
 C8A C7A Th1 74.8(15) . . ?
 C8A C7A H7A 112.7 . . ?
 Th1 C8A H8A 132.9 . . ?
 C1A C8A Th1 74.1(15) . . ?
 C1A C8A C7A 134(2) . . ?
 C1A C8A H8A 112.9 . . ?
 C7A C8A Th1 75.2(15) . . ?
 C7A C8A H8A 112.9 . . ?
 O1 Rb1 O3 97.4(2) . . ?
 O1 Rb1 N1 60.8(3) . . ?
 O1 Rb1 N2 119.3(3) . . ?
 O2 Rb1 O1 59.6(3) . . ?
 O2 Rb1 O3 133.3(3) . . ?
 O2 Rb1 N1 120.0(3) . . ?
 O2 Rb1 N2 60.0(3) . . ?
 O3 Rb1 N1 61.1(3) . . ?
 O3 Rb1 N2 119.1(3) . . ?
 O4 Rb1 O1 121.2(3) . . ?
 O4 Rb1 O2 95.8(3) . . ?
 O4 Rb1 O3 59.8(2) . . ?
 O4 Rb1 O5 140.0(3) . . ?
 O4 Rb1 O6 100.9(3) . . ?
 O4 Rb1 N1 120.5(3) . . ?
 O4 Rb1 N2 59.8(3) . . ?
 O5 Rb1 O1 94.8(3) . . ?
 O5 Rb1 O2 118.9(3) . . ?
 O5 Rb1 O3 101.9(3) . . ?
 O5 Rb1 N1 60.2(3) . . ?
 O5 Rb1 N2 119.4(3) . . ?
 O6 Rb1 O1 130.9(3) . . ?
 O6 Rb1 O2 94.5(3) . . ?
 O6 Rb1 O3 127.0(3) . . ?
 O6 Rb1 O5 59.8(3) . . ?
 O6 Rb1 N1 119.5(3) . . ?
 O6 Rb1 N2 60.1(3) . . ?
 N1 Rb1 N2 179.6(3) . . ?
 C26 O1 Rb1 110.3(7) . . ?
 C26 O1 C27 114.8(11) . . ?
 C27 O1 Rb1 111.4(8) . . ?
 C28 O2 Rb1 112.7(8) . . ?
 C29 O2 Rb1 109.9(8) . . ?
 C29 O2 C28 113.5(11) . . ?
 C32 O3 Rb1 109.7(7) . . ?
 C32 O3 C33 112.1(9) . . ?
 C33 O3 Rb1 108.4(7) . . ?
 C34 O4 Rb1 115.8(7) . . ?
 C35 O4 Rb1 111.5(7) . . ?
 C35 O4 C34 112.5(10) . . ?
 C38 O5 Rb1 110.0(6) . . ?
 C38 O5 C39 112.5(11) . . ?
 C39 O5 Rb1 111.8(7) . . ?
 C40 O6 Rb1 111.8(8) . . ?
 C41 O6 Rb1 114.5(9) . . ?
 C41 O6 C40 113.2(11) . . ?
 C25 N1 Rb1 110.0(8) . . ?
 C31 N1 Rb1 108.5(8) . . ?
 C31 N1 C25 109.0(10) . . ?
 C31 N1 C37 110.1(11) . . ?
 C37 N1 Rb1 111.9(7) . . ?
 C37 N1 C25 107.3(10) . . ?
 C30 N2 Rb1 110.0(9) . . ?
 C36 N2 Rb1 109.8(7) . . ?
 C36 N2 C30 108.7(12) . . ?
 C42 N2 Rb1 108.5(8) . . ?
 C42 N2 C30 111.1(12) . . ?
 C42 N2 C36 108.7(13) . . ?
 N1 C25 H25A 109.3 . . ?
 N1 C25 H25B 109.3 . . ?
 N1 C25 C26 111.7(11) . . ?
 H25A C25 H25B 107.9 . . ?
 C26 C25 H25A 109.3 . . ?
 C26 C25 H25B 109.3 . . ?
 O1 C26 C25 110.4(10) . . ?
 O1 C26 H26A 109.6 . . ?
 O1 C26 H26B 109.6 . . ?
 C25 C26 H26A 109.6 . . ?
 C25 C26 H26B 109.6 . . ?
 H26A C26 H26B 108.1 . . ?
 O1 C27 H27A 109.2 . . ?
 O1 C27 H27B 109.2 . . ?
 O1 C27 C28 111.9(12) . . ?
 H27A C27 H27B 107.9 . . ?
 C28 C27 H27A 109.2 . . ?
 C28 C27 H27B 109.2 . . ?
 O2 C28 H28A 109.8 . . ?
 O2 C28 H28B 109.8 . . ?
 C27 C28 O2 109.3(11) . . ?
 C27 C28 H28A 109.8 . . ?
 C27 C28 H28B 109.8 . . ?
 H28A C28 H28B 108.3 . . ?
 O2 C29 H29A 109.7 . . ?
 O2 C29 H29B 109.7 . . ?
 O2 C29 C30 109.6(12) . . ?
 H29A C29 H29B 108.2 . . ?
 C30 C29 H29A 109.7 . . ?
 C30 C29 H29B 109.7 . . ?
 N2 C30 C29 113.0(13) . . ?
 N2 C30 H30A 109.0 . . ?
 N2 C30 H30B 109.0 . . ?
 C29 C30 H30A 109.0 . . ?
 C29 C30 H30B 109.0 . . ?
 H30A C30 H30B 107.8 . . ?
 N1 C31 H31A 108.5 . . ?
 N1 C31 H31B 108.5 . . ?
 N1 C31 C32 115.0(12) . . ?
 H31A C31 H31B 107.5 . . ?
 C32 C31 H31A 108.5 . . ?
 C32 C31 H31B 108.5 . . ?
 O3 C32 C31 109.4(10) . . ?
 O3 C32 H32A 109.8 . . ?
 O3 C32 H32B 109.8 . . ?
 C31 C32 H32A 109.8 . . ?
 C31 C32 H32B 109.8 . . ?
 H32A C32 H32B 108.2 . . ?
 O3 C33 H33A 110.0 . . ?
 O3 C33 H33B 110.0 . . ?
 O3 C33 C34 108.7(9) . . ?
 H33A C33 H33B 108.3 . . ?
 C34 C33 H33A 110.0 . . ?
 C34 C33 H33B 110.0 . . ?
 O4 C34 C33 109.5(11) . . ?
 O4 C34 H34A 109.8 . . ?
 O4 C34 H34B 109.8 . . ?
 C33 C34 H34A 109.8 . . ?
 C33 C34 H34B 109.8 . . ?
 H34A C34 H34B 108.2 . . ?
 O4 C35 H35A 109.9 . . ?
 O4 C35 H35B 109.9 . . ?
 O4 C35 C36 109.0(12) . . ?
 H35A C35 H35B 108.3 . . ?
 C36 C35 H35A 109.9 . . ?
 C36 C35 H35B 109.9 . . ?
 N2 C36 C35 112.8(11) . . ?
 N2 C36 H36A 109.0 . . ?
 N2 C36 H36B 109.0 . . ?
 C35 C36 H36A 109.0 . . ?
 C35 C36 H36B 109.0 . . ?
 H36A C36 H36B 107.8 . . ?
 N1 C37 H37A 109.4 . . ?
 N1 C37 H37B 109.4 . . ?
 N1 C37 C38 111.1(10) . . ?
 H37A C37 H37B 108.0 . . ?
 C38 C37 H37A 109.4 . . ?
 C38 C37 H37B 109.4 . . ?
 O5 C38 C37 110.4(10) . . ?
 O5 C38 H38A 109.6 . . ?
 O5 C38 H38B 109.6 . . ?
 C37 C38 H38A 109.6 . . ?
 C37 C38 H38B 109.6 . . ?
 H38A C38 H38B 108.1 . . ?
 O5 C39 H39A 109.6 . . ?
 O5 C39 H39B 109.6 . . ?
 O5 C39 C40 110.1(12) . . ?
 H39A C39 H39B 108.1 . . ?
 C40 C39 H39A 109.6 . . ?
 C40 C39 H39B 109.6 . . ?
 O6 C40 C39 108.4(12) . . ?
 O6 C40 H40A 110.0 . . ?
 O6 C40 H40B 110.0 . . ?
 C39 C40 H40A 110.0 . . ?
 C39 C40 H40B 110.0 . . ?
 H40A C40 H40B 108.4 . . ?
 O6 C41 H41A 109.8 . . ?
 O6 C41 H41B 109.8 . . ?
 O6 C41 C42 109.4(11) . . ?
 H41A C41 H41B 108.2 . . ?
 C42 C41 H41A 109.8 . . ?
 C42 C41 H41B 109.8 . . ?
 N2 C42 C41 114.3(13) . . ?
 N2 C42 H42A 108.7 . . ?
 N2 C42 H42B 108.7 . . ?
 C41 C42 H42A 108.7 . . ?
 C41 C42 H42B 108.7 . . ?
 H42A C42 H42B 107.6 . . ?
 C43 O7 C46 108.8(10) . . ?
 O7 C43 H43A 110.1 . . ?
 O7 C43 H43B 110.1 . . ?
 O7 C43 C44 108.2(10) . . ?
 H43A C43 H43B 108.4 . . ?
 C44 C43 H43A 110.1 . . ?
 C44 C43 H43B 110.1 . . ?
 C43 C44 H44A 111.6 . . ?
 C43 C44 H44B 111.6 . . ?
 H44A C44 H44B 109.4 . . ?
 C45 C44 C43 100.8(10) . . ?
 C45 C44 H44A 111.6 . . ?
 C45 C44 H44B 111.6 . . ?
 C44 C45 H45A 111.4 . . ?
 C44 C45 H45B 111.4 . . ?
 C44 C45 C46 102.0(10) . . ?
 H45A C45 H45B 109.2 . . ?
 C46 C45 H45A 111.4 . . ?
 C46 C45 H45B 111.4 . . ?
 O7 C46 C45 104.4(10) . . ?
 O7 C46 H46A 110.9 . . ?
 O7 C46 H46B 110.9 . . ?
 C45 C46 H46A 110.9 . . ?
 C45 C46 H46B 110.9 . . ?
 H46A C46 H46B 108.9 . . ?
 C47 O8 C51 103.8(18) . . ?
 O8 C47 H47A 109.2 . . ?
 O8 C47 H47B 109.2 . . ?
 O8 C47 C48 112.1(18) . . ?
 H47A C47 H47B 107.9 . . ?
 C48 C47 H47A 109.2 . . ?
 C48 C47 H47B 109.2 . . ?
 C47 C48 H48A 112.5 . . ?
 C47 C48 H48B 112.5 . . ?
 H48A C48 H48B 110.1 . . ?
 C50 C48 C47 96.1(16) . . ?
 C50 C48 H48A 112.5 . . ?
 C50 C48 H48B 112.5 . . ?
 C48 C50 H50A 110.9 . . ?
 C48 C50 H50B 110.9 . . ?
 H50A C50 H50B 108.9 . . ?
 C51 C50 C48 104.3(18) . . ?
 C51 C50 H50A 110.9 . . ?
 C51 C50 H50B 110.9 . . ?
 O8 C51 C50 109.5(18) . . ?
 O8 C51 H51A 109.8 . . ?
 O8 C51 H51B 109.8 . . ?
 C50 C51 H51A 109.8 . . ?
 C50 C51 H51B 109.8 . . ?
 H51A C51 H51B 108.2 . . ?

loop_
  _geom_torsion_atom_site_label_1
  _geom_torsion_atom_site_label_2
  _geom_torsion_atom_site_label_3
  _geom_torsion_atom_site_label_4
  _geom_torsion
  _geom_torsion_site_symmetry_1
  _geom_torsion_site_symmetry_2
  _geom_torsion_site_symmetry_3
  _geom_torsion_site_symmetry_4
  _geom_torsion_publ_flag
 Th1 C1 C2 C3 -52(3) . . . . ?
 Th1 C1 C8 C7 53(3) . . . . ?
 Th1 C2 C3 C4 -50(2) . . . . ?
 Th1 C3 C4 C5 -49(2) . . . . ?
 Th1 C4 C5 C6 -48(3) . . . . ?
 Th1 C5 C6 C7 -53(3) . . . . ?
 Th1 C6 C7 C8 -48(3) . . . . ?
 Th1 C7 C8 C1 -53(3) . . . . ?
 Th1 C1A C2A C3A -49(3) . . . . ?
 Th1 C1A C8A C7A 50(3) . . . . ?
 Th1 C2A C3A C4A -51(3) . . . . ?
 Th1 C3A C4A C5A -50(3) . . . . ?
 Th1 C4A C5A C6A -52(3) . . . . ?
 Th1 C5A C6A C7A -45(3) . . . . ?
 Th1 C6A C7A C8A -53(3) . . . . ?
 Th1 C7A C8A C1A -49(3) . . . . ?
 Th2 C9 C10 C11 -48.8(15) . . . . ?
 Th2 C9 C16 C15 54.5(16) . . . . ?
 Th2 C10 C11 C12 -49.5(16) . . . . ?
 Th2 C11 C12 C13 -50.0(19) . . . . ?
 Th2 C12 C13 C14 -51.6(16) . . . . ?
 Th2 C13 C14 C15 -50.1(17) . . . . ?
 Th2 C14 C15 C16 -44.4(17) . . . . ?
 Th2 C15 C16 C9 -53.4(15) . . . . ?
 Th3 C17 C18 C19 -49.1(19) . . . . ?
 Th3 C17 C24 C23 48.1(18) . . . . ?
 Th3 C18 C19 C20 -50.9(18) . . . . ?
 Th3 C19 C20 C21 -48.4(17) . . . . ?
 Th3 C20 C21 C22 -50.4(17) . . . . ?
 Th3 C21 C22 C23 -50.2(18) . . . . ?
 Th3 C22 C23 C24 -51.5(17) . . . . ?
 Th3 C23 C24 C17 -48.0(18) . . . . ?
 C9 C10 C11 Th2 48.5(15) . . . . ?
 C9 C10 C11 C12 -1(3) . . . . ?
 C10 C9 C16 Th2 -51.2(14) . . . . ?
 C10 C9 C16 C15 3(3) . . . . ?
 C10 C11 C12 Th2 49.7(15) . . . . ?
 C10 C11 C12 C13 0(3) . . . . ?
 C11 C12 C13 Th2 49.6(19) . . . . ?
 C11 C12 C13 C14 -2(3) . . . . ?
 C12 C13 C14 Th2 51.3(16) . . . . ?
 C12 C13 C14 C15 1(3) . . . . ?
 C13 C14 C15 Th2 50.2(17) . . . . ?
 C13 C14 C15 C16 6(3) . . . . ?
 C14 C15 C16 Th2 44.4(17) . . . . ?
 C14 C15 C16 C9 -9(3) . . . . ?
 C16 C9 C10 Th2 50.8(14) . . . . ?
 C16 C9 C10 C11 2(3) . . . . ?
 C17 C18 C19 Th3 49.5(19) . . . . ?
 C17 C18 C19 C20 -1(3) . . . . ?
 C18 C17 C24 Th3 -51(2) . . . . ?
 C18 C17 C24 C23 -2(3) . . . . ?
 C18 C19 C20 Th3 50.7(18) . . . . ?
 C18 C19 C20 C21 2(3) . . . . ?
 C19 C20 C21 Th3 48.8(17) . . . . ?
 C19 C20 C21 C22 -2(3) . . . . ?
 C20 C21 C22 Th3 50.7(16) . . . . ?
 C20 C21 C22 C23 1(3) . . . . ?
 C21 C22 C23 Th3 50.1(18) . . . . ?
 C21 C22 C23 C24 -1(3) . . . . ?
 C22 C23 C24 Th3 50.8(17) . . . . ?
 C22 C23 C24 C17 3(3) . . . . ?
 C24 C17 C18 Th3 50.2(19) . . . . ?
 C24 C17 C18 C19 1(3) . . . . ?
 C1 C2 C3 Th1 52(3) . . . . ?
 C1 C2 C3 C4 2(4) . . . . ?
 C2 C1 C8 Th1 -49(2) . . . . ?
 C2 C1 C8 C7 4(5) . . . . ?
 C2 C3 C4 Th1 49(2) . . . . ?
 C2 C3 C4 C5 1(4) . . . . ?
 C3 C4 C5 Th1 49(2) . . . . ?
 C3 C4 C5 C6 1(4) . . . . ?
 C4 C5 C6 Th1 49(3) . . . . ?
 C4 C5 C6 C7 -4(5) . . . . ?
 C5 C6 C7 Th1 53(3) . . . . ?
 C5 C6 C7 C8 5(5) . . . . ?
 C6 C7 C8 Th1 48(3) . . . . ?
 C6 C7 C8 C1 -4(5) . . . . ?
 C8 C1 C2 Th1 48(2) . . . . ?
 C8 C1 C2 C3 -4(5) . . . . ?
 C1A C2A C3A Th1 49(3) . . . . ?
 C1A C2A C3A C4A -2(6) . . . . ?
 C2A C1A C8A Th1 -52(3) . . . . ?
 C2A C1A C8A C7A -2(6) . . . . ?
 C2A C3A C4A Th1 50(3) . . . . ?
 C2A C3A C4A C5A 1(6) . . . . ?
 C3A C4A C5A Th1 49(3) . . . . ?
 C3A C4A C5A C6A -3(5) . . . . ?
 C4A C5A C6A Th1 52(3) . . . . ?
 C4A C5A C6A C7A 7(5) . . . . ?
 C5A C6A C7A Th1 45(3) . . . . ?
 C5A C6A C7A C8A -8(6) . . . . ?
 C6A C7A C8A Th1 54(3) . . . . ?
 C6A C7A C8A C1A 4(6) . . . . ?
 C8A C1A C2A Th1 52(3) . . . . ?
 C8A C1A C2A C3A 3(6) . . . . ?
 Rb1 O1 C26 C25 60.2(11) . . . . ?
 Rb1 O1 C27 C28 -51.9(14) . . . . ?
 Rb1 O2 C28 C27 -48.8(13) . . . . ?
 Rb1 O2 C29 C30 62.8(12) . . . . ?
 Rb1 O3 C32 C31 57.4(11) . . . . ?
 Rb1 O3 C33 C34 -58.5(10) . . . . ?
 Rb1 O4 C34 C33 -43.4(11) . . . . ?
 Rb1 O4 C35 C36 64.5(11) . . . . ?
 Rb1 O5 C38 C37 62.8(10) . . . . ?
 Rb1 O5 C39 C40 -52.3(13) . . . . ?
 Rb1 O6 C40 C39 -51.8(13) . . . . ?
 Rb1 O6 C41 C42 55.2(15) . . . . ?
 Rb1 N1 C25 C26 39.7(12) . . . . ?
 Rb1 N1 C31 C32 42.6(13) . . . . ?
 Rb1 N1 C37 C38 35.3(12) . . . . ?
 Rb1 N2 C30 C29 37.0(14) . . . . ?
 Rb1 N2 C36 C35 33.7(17) . . . . ?
 Rb1 N2 C42 C41 41.8(14) . . . . ?
 O1 C27 C28 O2 70.0(16) . . . . ?
 O2 C29 C30 N2 -70.2(15) . . . . ?
 O3 C33 C34 O4 70.6(12) . . . . ?
 O4 C35 C36 N2 -68.3(17) . . . . ?
 O5 C39 C40 O6 72.1(15) . . . . ?
 O6 C41 C42 N2 -68.2(18) . . . . ?
 N1 C25 C26 O1 -70.8(14) . . . . ?
 N1 C31 C32 O3 -71.9(14) . . . . ?
 N1 C37 C38 O5 -68.5(13) . . . . ?
 C25 N1 C31 C32 -77.2(14) . . . . ?
 C25 N1 C37 C38 156.1(11) . . . . ?
 C26 O1 C27 C28 -178.0(12) . . . . ?
 C27 O1 C26 C25 -173.1(11) . . . . ?
 C28 O2 C29 C30 -169.9(12) . . . . ?
 C29 O2 C28 C27 -174.6(11) . . . . ?
 C30 N2 C36 C35 154.1(14) . . . . ?
 C30 N2 C42 C41 -79.3(16) . . . . ?
 C31 N1 C25 C26 158.6(11) . . . . ?
 C31 N1 C37 C38 -85.4(13) . . . . ?
 C32 O3 C33 C34 -179.8(10) . . . . ?
 C33 O3 C32 C31 177.9(10) . . . . ?
 C34 O4 C35 C36 -163.5(10) . . . . ?
 C35 O4 C34 C33 -173.3(10) . . . . ?
 C36 N2 C30 C29 -83.3(16) . . . . ?
 C36 N2 C42 C41 161.1(13) . . . . ?
 C37 N1 C25 C26 -82.2(13) . . . . ?
 C37 N1 C31 C32 165.3(11) . . . . ?
 C38 O5 C39 C40 -176.7(11) . . . . ?
 C39 O5 C38 C37 -171.8(10) . . . . ?
 C40 O6 C41 C42 -175.1(13) . . . . ?
 C41 O6 C40 C39 177.2(12) . . . . ?
 C42 N2 C30 C29 157.1(12) . . . . ?
 C42 N2 C36 C35 -84.8(15) . . . . ?
 O7 C43 C44 C45 -24.5(17) . . . . ?
 C43 O7 C46 C45 23.2(16) . . . . ?
 C43 C44 C45 C46 37.0(16) . . . . ?
 C44 C45 C46 O7 -38.0(16) . . . . ?
 C46 O7 C43 C44 1.0(17) . . . . ?
 O8 C47 C48 C50 -37(2) . . . . ?
 C47 O8 C51 C50 1(2) . . . . ?
 C47 C48 C50 C51 34(2) . . . . ?
 C48 C50 C51 O8 -24(2) . . . . ?
 C51 O8 C47 C48 24(2) . . . . ?

_shelx_res_file
;
TITL thxld8_a.res in P-1
    thxld8.res
    created by SHELXL-2018/3 at 20:48:54 on 27-Jun-2023
REM Old TITL THXLD8 in P-1
REM SHELXT solution in P-1: R1 0.151, Rweak 0.006, Alpha 0.113
REM <I/s> 0.000 for 0 systematic absences, Orientation as input
REM Formula found by SHELXT: C51 N5 O1 Cl5 Rb Th3
CELL 1.54184 14.0134 14.9677 17.0175 113.815 97.324 106.655
ZERR 2 0.0002 0.0002 0.0002 0.001 0.001 0.001
LATT 1
SFAC C H Cl N O Rb Th
UNIT 100 152 12 4 16 2 6
SADI C3A C2A C2A C1A C1A C8A C7A C8A C7A C6A C5A C6A C5A C4A C4A C3A C8 C7 =
 C7 C6 C5 C6 C5 C4 C3 C4 C3 C2 C2 C1 C1 C8 C2 C1 C1 C8 C8 C7 C7 C6 C5 C6 C5 =
 C4 C3 C4 C3 C2
SIMU 0.01 0.02 2 C1 > C8A C9 C10 C11 C12 C13 C14 C15 C16
RIGU C1 > C8A O7 > C51 C9 C10 C11 C12 C13 C14 C15 C16
DFIX 1.45 0.01 O8 C47 O8 C51 O7 C46 O7 C43
DFIX 1.55 0.01 C46 C45 C45 C44 C44 C43 C48 C47 C50 C48 C51 C50
SIMU 0.01 0.02 2 O7 > C51

L.S. 20
PLAN  22
SIZE 0.246 0.367 0.412
TEMP -173(2)
CONF
FREE Rb1 C29
FREE Rb1 C26
FREE Rb1 C38
FREE Rb1 C35
FREE Rb1 C33
FREE Rb1 C32
FREE Rb1 C40
FREE Rb1 C39
FREE Rb1 C28
FREE Rb1 C27
FREE Rb1 C41
FREE Rb1 C31
FREE Rb1 C34
CONN 20 Th1
list 4
MORE -1
fmap 2
acta
BOND $H
SHEL 100 0.83
REM <olex2.extras>
REM <HklSrc "%.\\THXLD8.hkl">
REM </olex2.extras>

WGHT    0.194600    7.233800
FVAR       0.15930   0.55928
TH1   7    0.480931    0.632259    0.809759    11.00000    0.01510    0.02321 =
         0.01426    0.00225   -0.00136    0.00005
TH2   7    0.242998    0.483001    0.584168    11.00000    0.01709    0.02618 =
         0.01352    0.00075   -0.00114    0.00176
TH3   7    0.282558    0.775283    0.775530    11.00000    0.01967    0.02188 =
         0.02125    0.00265   -0.00112    0.00171
CL1   3    0.302572    0.443736    0.730079    11.00000    0.02403    0.02522 =
         0.02144    0.00620   -0.00029   -0.00065
CL2   3    0.462651    0.558617    0.623898    11.00000    0.02130    0.04483 =
         0.01771    0.00667    0.00468    0.00590
CL3   3    0.125166    0.571189    0.696159    11.00000    0.01713    0.02599 =
         0.02485    0.00507    0.00283    0.00158
CL4   3    0.273706    0.682549    0.590188    11.00000    0.03067    0.03859 =
         0.02666    0.01533    0.00563    0.00805
CL5   3    0.342324    0.707887    0.901083    11.00000    0.02862    0.03400 =
         0.01613    0.00447    0.00322    0.01026
CL6   3    0.498363    0.820641    0.796670    11.00000    0.01972    0.02956 =
         0.03539    0.01323   -0.00090   -0.00142
C9    1    0.137897    0.274631    0.526839    11.00000    0.05045    0.03278 =
         0.03105    0.00121   -0.00728   -0.01170
AFIX  43
H9    2    0.124029    0.234804    0.558478    11.00000   -1.20000
AFIX   0
C10   1    0.232801    0.281129    0.499770    11.00000    0.04982    0.03340 =
         0.02409   -0.00623   -0.00745    0.00845
AFIX  43
H10   2    0.266977    0.242100    0.515912    11.00000   -1.20000
AFIX   0
C11   1    0.285889    0.331105    0.455627    11.00000    0.04264    0.04277 =
         0.01983   -0.01060   -0.00377    0.00993
AFIX  43
H11   2    0.348205    0.319161    0.449613    11.00000   -1.20000
AFIX   0
C12   1    0.268075    0.394528    0.418419    11.00000    0.04392    0.05175 =
         0.02112    0.00035    0.00463    0.00589
AFIX  43
H12   2    0.322573    0.414819    0.393794    11.00000   -1.20000
AFIX   0
C13   1    0.196500    0.435828    0.406864    11.00000    0.04589    0.05430 =
         0.02072    0.00292    0.00172    0.00485
AFIX  43
H13   2    0.213251    0.479226    0.378584    11.00000   -1.20000
AFIX   0
C14   1    0.103552    0.426738    0.428482    11.00000    0.03923    0.04643 =
         0.02352    0.00134   -0.00584    0.00816
AFIX  43
H14   2    0.069738    0.464706    0.410283    11.00000   -1.20000
AFIX   0
C15   1    0.044735    0.374264    0.471664    11.00000    0.03271    0.04284 =
         0.02397   -0.00852   -0.00572   -0.00151
AFIX  43
H15   2   -0.020896    0.380813    0.469273    11.00000   -1.20000
AFIX   0
C16   1    0.058495    0.319205    0.513873    11.00000    0.03649    0.03309 =
         0.02972   -0.00649    0.00447   -0.01321
AFIX  43
H16   2    0.005828    0.305158    0.542092    11.00000   -1.20000
AFIX   0
C17   1    0.261129    0.923091    0.727037    11.00000    0.09213    0.03866 =
         0.05528    0.02502    0.01952    0.02765
AFIX  43
H17   2    0.272139    0.934022    0.677146    11.00000   -1.20000
AFIX   0
C18   1    0.347563    0.976874    0.797624    11.00000    0.05923    0.03973 =
         0.06853    0.03177    0.01840    0.01436
AFIX  43
H18   2    0.404417    1.017646    0.786149    11.00000   -1.20000
AFIX   0
C19   1    0.372737    0.986040    0.887950    11.00000    0.03801    0.03117 =
         0.04817   -0.00289   -0.01093    0.00528
AFIX  43
H19   2    0.442690    1.030130    0.921147    11.00000   -1.20000
AFIX   0
C20   1    0.318126    0.945386    0.934947    11.00000    0.06165    0.03598 =
         0.02854   -0.01058   -0.00462    0.02054
AFIX  43
H20   2    0.358478    0.970083    0.994034    11.00000   -1.20000
AFIX   0
C21   1    0.215684    0.875192    0.916566    11.00000    0.04885    0.05156 =
         0.03810    0.01137    0.01308    0.03035
AFIX  43
H21   2    0.203902    0.862272    0.965424    11.00000   -1.20000
AFIX   0
C22   1    0.126659    0.819844    0.841130    11.00000    0.03915    0.04693 =
         0.06788    0.02570    0.01748    0.00874
AFIX  43
H22   2    0.068724    0.778871    0.851368    11.00000   -1.20000
AFIX   0
C23   1    0.104512    0.811773    0.754133    11.00000    0.02430    0.03768 =
         0.06884    0.00224    0.00093    0.01692
AFIX  43
H23   2    0.035622    0.765293    0.719441    11.00000   -1.20000
AFIX   0
C24   1    0.156910    0.853551    0.709602    11.00000    0.04874    0.05937 =
         0.03350    0.01425   -0.00485    0.03356
AFIX  43
H24   2    0.115198    0.832212    0.651853    11.00000   -1.20000
AFIX   0
PART 1
C1    1    0.668540    0.619105    0.796744    21.00000    0.02107    0.02821 =
         0.02065    0.00575    0.00465    0.00461
AFIX  43
H1    2    0.703554    0.611804    0.751579    21.00000   -1.20000
AFIX   0
C2    1    0.607700    0.522606    0.790416    21.00000    0.02201    0.02913 =
         0.02114    0.00755    0.00330    0.00687
AFIX  43
H2    2    0.607642    0.464646    0.739118    21.00000   -1.20000
AFIX   0
C3    1    0.547105    0.489614    0.840057    21.00000    0.02405    0.02843 =
         0.01830    0.00838   -0.00079    0.00491
AFIX  43
H3    2    0.517541    0.415243    0.815921    21.00000   -1.20000
AFIX   0
C4    1    0.520759    0.542828    0.917702    21.00000    0.02387    0.02435 =
         0.01637    0.00739   -0.00213    0.00133
AFIX  43
H4    2    0.477794    0.495825    0.934493    21.00000   -1.20000
AFIX   0
C5    1    0.542047    0.647962    0.976575    21.00000    0.02469    0.02386 =
         0.01806    0.00413   -0.00227   -0.00063
AFIX  43
H5    2    0.510731    0.655272    1.024003    21.00000   -1.20000
AFIX   0
C6    1    0.598580    0.745027    0.982201    21.00000    0.02558    0.02178 =
         0.01742    0.00245   -0.00093   -0.00141
AFIX  43
H6    2    0.592499    0.802423    1.030015    21.00000   -1.20000
AFIX   0
C7    1    0.662338    0.777775    0.933784    21.00000    0.02325    0.02455 =
         0.01939    0.00142    0.00087   -0.00358
AFIX  43
H7    2    0.694663    0.852109    0.959272    21.00000   -1.20000
AFIX   0
C8    1    0.688168    0.724190    0.856228    21.00000    0.02230    0.02800 =
         0.02038    0.00382    0.00389    0.00046
AFIX  43
H8    2    0.730237    0.771462    0.839185    21.00000   -1.20000
AFIX   0
PART 2
C1A   1    0.637556    0.772008    0.957482   -21.00000    0.02430    0.02525 =
         0.01862    0.00205    0.00131    0.00004
AFIX  43
H1A   2    0.652709    0.844399    0.995145   -21.00000   -1.20000
AFIX   0
C2A   1    0.684269    0.756106    0.887099   -21.00000    0.02301    0.02652 =
         0.02079    0.00213    0.00037    0.00159
AFIX  43
H2A   2    0.726287    0.820426    0.890196   -21.00000   -1.20000
AFIX   0
C3A   1    0.683601    0.668194    0.813663   -21.00000    0.02164    0.02662 =
         0.02215    0.00378    0.00300    0.00302
AFIX  43
H3A   2    0.723480    0.687352    0.777834   -21.00000   -1.20000
AFIX   0
C4A   1    0.638753    0.559071    0.779932   -21.00000    0.01919    0.02353 =
         0.02235    0.00803    0.00304    0.00771
AFIX  43
H4A   2    0.655524    0.521287    0.727114   -21.00000   -1.20000
AFIX   0
C5A   1    0.574140    0.493211    0.807398   -21.00000    0.02227    0.02396 =
         0.02336    0.00858    0.00278    0.00948
AFIX  43
H5A   2    0.554246    0.420651    0.767274   -21.00000   -1.20000
AFIX   0
C6A   1    0.532388    0.509966    0.880260   -21.00000    0.02251    0.02505 =
         0.02018    0.00824   -0.00021    0.00539
AFIX  43
H6A   2    0.498181    0.446051    0.881567   -21.00000   -1.20000
AFIX   0
C7A   1    0.528263    0.596834    0.951537   -21.00000    0.02527    0.02501 =
         0.01735    0.00633   -0.00110    0.00291
AFIX  43
H7A   2    0.484521    0.577354    0.984878   -21.00000   -1.20000
AFIX   0
C8A   1    0.573953    0.706237    0.985116   -21.00000    0.02474    0.02653 =
         0.01739    0.00321   -0.00112   -0.00091
AFIX  43
H8A   2    0.558259    0.744193    1.038513   -21.00000   -1.20000
AFIX   0

PART 0
RB1   6    0.913968    0.212694    0.798875    11.00000    0.01704    0.02686 =
         0.02058    0.00063    0.00028    0.00046
O1    5    0.892976    0.207576    0.623504    11.00000    0.02992    0.03635 =
         0.01138   -0.00763   -0.00329   -0.00515
O2    5    0.892676    0.023417    0.642395    11.00000    0.03023    0.03544 =
         0.03283   -0.00668    0.00810    0.00674
O3    5    1.080269    0.421218    0.902676    11.00000    0.02220    0.03573 =
         0.03179    0.00800    0.00329    0.00383
O4    5    1.106683    0.235701    0.900692    11.00000    0.02534    0.02460 =
         0.01980   -0.00539   -0.01446   -0.00536
O5    5    0.730864    0.261080    0.825430    11.00000    0.02253    0.04426 =
         0.02909    0.01341    0.00872    0.00656
O6    5    0.768309    0.102270    0.865764    11.00000    0.02113    0.05201 =
         0.04972    0.02772    0.00281    0.00149
N1    4    0.888650    0.395178    0.778560    11.00000    0.03143    0.03799 =
         0.02992    0.01696    0.00729    0.00402
N2    4    0.938267    0.026593    0.819689    11.00000    0.04175    0.01877 =
         0.03917    0.00173   -0.00237    0.00030
C25   1    0.893873    0.382633    0.687354    11.00000    0.02484    0.06426 =
         0.03598    0.02670    0.00304    0.00932
AFIX  23
H25A  2    0.967379    0.406435    0.687089    11.00000   -1.20000
H25B  2    0.862323    0.427708    0.673435    11.00000   -1.20000
AFIX   0
C26   1    0.837831    0.269277    0.615871    11.00000    0.02240    0.06796 =
         0.02786    0.01666   -0.00437   -0.00526
AFIX  23
H26A  2    0.767650    0.241495    0.622170    11.00000   -1.20000
H26B  2    0.830150    0.265988    0.556014    11.00000   -1.20000
AFIX   0
C27   1    0.853572    0.103314    0.553834    11.00000    0.04650    0.04384 =
         0.01718   -0.00596   -0.00153   -0.00596
AFIX  23
H27A  2    0.855744    0.104459    0.496317    11.00000   -1.20000
H27B  2    0.780255    0.068759    0.550178    11.00000   -1.20000
AFIX   0
C28   1    0.912244    0.042815    0.567535    11.00000    0.04169    0.06017 =
         0.03177   -0.01301    0.01480    0.00686
AFIX  23
H28A  2    0.987168    0.082048    0.580247    11.00000   -1.20000
H28B  2    0.891421   -0.024963    0.512784    11.00000   -1.20000
AFIX   0
C29   1    0.955064   -0.028138    0.666665    11.00000    0.03424    0.03412 =
         0.04860   -0.01737    0.00599    0.00236
AFIX  23
H29A  2    1.028422    0.020750    0.693573    11.00000   -1.20000
H29B  2    0.951029   -0.090271    0.612604    11.00000   -1.20000
AFIX   0
C30   1    0.916968   -0.061723    0.731806    11.00000    0.03261    0.04271 =
         0.06146    0.00978    0.00138    0.01321
AFIX  23
H30A  2    0.841236   -0.101910    0.707772    11.00000   -1.20000
H30B  2    0.950209   -0.109308    0.738558    11.00000   -1.20000
AFIX   0
C31   1    0.973215    0.491852    0.846002    11.00000    0.04141    0.03342 =
         0.03014    0.00946   -0.00134    0.00326
AFIX  23
H31A  2    0.956414    0.512653    0.904016    11.00000   -1.20000
H31B  2    0.976880    0.548567    0.829184    11.00000   -1.20000
AFIX   0
C32   1    1.076617    0.484182    0.858172    11.00000    0.03481    0.02996 =
         0.03719    0.00969    0.01219    0.00331
AFIX  23
H32A  2    1.089772    0.451816    0.799251    11.00000   -1.20000
H32B  2    1.130976    0.555397    0.894207    11.00000   -1.20000
AFIX   0
C33   1    1.178469    0.407377    0.913661    11.00000    0.01149    0.03415 =
         0.03512   -0.00169    0.00536   -0.00378
AFIX  23
H33A  2    1.235794    0.476694    0.949520    11.00000   -1.20000
H33B  2    1.190353    0.372809    0.854514    11.00000   -1.20000
AFIX   0
C34   1    1.175704    0.341131    0.959814    11.00000    0.01720    0.03260 =
         0.03361   -0.00298   -0.00395    0.00610
AFIX  23
H34A  2    1.246134    0.342427    0.978579    11.00000   -1.20000
H34B  2    1.152092    0.369449    1.013930    11.00000   -1.20000
AFIX   0
C35   1    1.091524    0.172515    0.942323    11.00000    0.02151    0.03591 =
         0.04181    0.01098   -0.00962    0.00326
AFIX  23
H35A  2    1.044358    0.188150    0.980085    11.00000   -1.20000
H35B  2    1.158508    0.186458    0.981191    11.00000   -1.20000
AFIX   0
C36   1    1.044144    0.056661    0.870687    11.00000    0.04090    0.03291 =
         0.06152    0.01618   -0.01508    0.01057
AFIX  23
H36A  2    1.087868    0.044201    0.829118    11.00000   -1.20000
H36B  2    1.044337    0.011395    0.899945    11.00000   -1.20000
AFIX   0
C37   1    0.787443    0.402640    0.788240    11.00000    0.02398    0.03563 =
         0.04348    0.01178   -0.00205    0.00854
AFIX  23
H37A  2    0.734329    0.356769    0.729859    11.00000   -1.20000
H37B  2    0.792449    0.475960    0.806637    11.00000   -1.20000
AFIX   0
C38   1    0.754621    0.369884    0.856990    11.00000    0.02763    0.02955 =
         0.03400    0.00202    0.00148    0.00967
AFIX  23
H38A  2    0.811292    0.409730    0.913421    11.00000   -1.20000
H38B  2    0.693030    0.386537    0.869553    11.00000   -1.20000
AFIX   0
C39   1    0.686383    0.224010    0.881503    11.00000    0.03834    0.07355 =
         0.04503    0.03930    0.02360    0.02485
AFIX  23
H39A  2    0.619626    0.233885    0.883064    11.00000   -1.20000
H39B  2    0.733165    0.264847    0.943110    11.00000   -1.20000
AFIX   0
C40   1    0.668963    0.111928    0.848436    11.00000    0.02339    0.07955 =
         0.05763    0.03771    0.02824    0.01333
AFIX  23
H40A  2    0.624125    0.082162    0.879235    11.00000   -1.20000
H40B  2    0.633985    0.072724    0.783463    11.00000   -1.20000
AFIX   0
C41   1    0.760297   -0.000646    0.840681    11.00000    0.02282    0.05852 =
         0.06825    0.02821    0.00471   -0.00578
AFIX  23
H41A  2    0.730897   -0.043499    0.775092    11.00000   -1.20000
H41B  2    0.713323   -0.031367    0.869651    11.00000   -1.20000
AFIX   0
C42   1    0.867380   -0.002072    0.868689    11.00000    0.02389    0.03316 =
         0.06900    0.02570    0.00620    0.00281
AFIX  23
H42A  2    0.898715    0.047169    0.933228    11.00000   -1.20000
H42B  2    0.859322   -0.073541    0.860235    11.00000   -1.20000
AFIX   0

O7    5    0.427556    1.219408    0.800327    11.00000    0.04310    0.05966 =
         0.03023    0.01327    0.00686    0.01736
C43   1    0.322403    1.214665    0.793852    11.00000    0.03805    0.05720 =
         0.03710    0.01456    0.00577    0.01487
AFIX  23
H43A  2    0.321978    1.286489    0.824715    11.00000   -1.20000
H43B  2    0.288532    1.173317    0.822494    11.00000   -1.20000
AFIX   0
C44   1    0.263605    1.162023    0.694044    11.00000    0.04369    0.05619 =
         0.03792    0.01768    0.00531    0.01245
AFIX  23
H44A  2    0.226283    1.085398    0.670275    11.00000   -1.20000
H44B  2    0.213971    1.194240    0.683371    11.00000   -1.20000
AFIX   0
C45   1    0.353946    1.185565    0.653385    11.00000    0.05258    0.05512 =
         0.03577    0.01886    0.00801    0.01376
AFIX  23
H45A  2    0.374675    1.257458    0.659162    11.00000   -1.20000
H45B  2    0.335844    1.133972    0.589575    11.00000   -1.20000
AFIX   0
C46   1    0.439936    1.174766    0.710916    11.00000    0.04897    0.05645 =
         0.03246    0.01693    0.01060    0.01406
AFIX  23
H46A  2    0.431003    1.099972    0.689434    11.00000   -1.20000
H46B  2    0.509291    1.214076    0.709567    11.00000   -1.20000
AFIX   0

O8    5    0.575617    1.243483    0.581763    11.00000    0.08334    0.11182 =
         0.10699    0.05614    0.03635    0.05144
C47   1    0.541033    1.131830    0.525234    11.00000    0.08031    0.10880 =
         0.10023    0.06440    0.04792    0.05094
AFIX  23
H47A  2    0.479462    1.095513    0.538988    11.00000   -1.20000
H47B  2    0.596414    1.106874    0.538255    11.00000   -1.20000
AFIX   0
C48   1    0.512867    1.102446    0.424211    11.00000    0.08941    0.10795 =
         0.10172    0.06346    0.04896    0.04842
AFIX  23
H48A  2    0.574676    1.112958    0.401531    11.00000   -1.20000
H48B  2    0.461704    1.029801    0.386594    11.00000   -1.20000
AFIX   0
C50   1    0.465433    1.186554    0.433721    11.00000    0.08845    0.10861 =
         0.09052    0.06063    0.04599    0.05353
AFIX  23
H50A  2    0.471548    1.206875    0.385430    11.00000   -1.20000
H50B  2    0.391378    1.160112    0.431798    11.00000   -1.20000
AFIX   0
C51   1    0.530054    1.280657    0.526002    11.00000    0.08372    0.11160 =
         0.09797    0.05364    0.04236    0.05256
AFIX  23
H51A  2    0.585441    1.332346    0.518392    11.00000   -1.20000
H51B  2    0.485031    1.316016    0.554882    11.00000   -1.20000
AFIX   0
HKLF 4


REM  thxld8_a.res in P-1
REM wR2 = 0.2400, GooF = S = 1.080, Restrained GooF = 1.050 for all data
REM R1 = 0.0926 for 10491 Fo > 4sig(Fo) and 0.0945 for all 10979 data
REM 704 parameters refined using 664 restraints

END

WGHT      0.1944      7.6427

REM Highest difference peak  6.490,  deepest hole -5.163,  1-sigma level  0.584
Q1    1   0.1917  0.5311  0.6416  11.00000  0.05    6.49
Q2    1   0.4266  0.6722  0.8604  11.00000  0.05    6.31
Q3    1   0.2204  0.8123  0.8267  11.00000  0.05    6.22
Q4    1   0.3219  0.7283  0.7215  11.00000  0.05    5.50
Q5    1   0.2814  0.4313  0.5272  11.00000  0.05    5.39
Q6    1   0.5286  0.5854  0.7565  11.00000  0.05    5.32
Q7    1   0.2605  0.7348  0.8038  11.00000  0.05    4.80
Q8    1   0.2603  0.5254  0.5514  11.00000  0.05    4.37
Q9    1   0.4958  0.6729  0.7798  11.00000  0.05    3.74
Q10   1   0.4661  0.5974  0.8478  11.00000  0.05    3.65
Q11   1   0.2239  0.4458  0.6118  11.00000  0.05    3.46
Q12   1   0.3660  0.6212  0.7176  11.00000  0.05    3.33
Q13   1   0.2953  0.8102  0.7407  11.00000  0.05    3.20
Q14   1   0.3447  0.4931  0.6751  11.00000  0.05    3.19
Q15   1   0.1868  0.7506  0.6843  11.00000  0.05    3.06
Q16   1   0.1420  0.4592  0.4920  11.00000  0.05    2.84
Q17   1   0.3330  0.5027  0.5704  11.00000  0.05    2.75
Q18   1   0.8562  0.2533  0.8519  11.00000  0.05    2.74
Q19   1   0.3744  0.7909  0.7642  11.00000  0.05    2.71
Q20   1   0.3432  0.4540  0.7176  11.00000  0.05    2.57
Q21   1   0.3577  0.8225  0.8607  11.00000  0.05    2.55
Q22   1   0.9674  0.1741  0.7477  11.00000  0.05    2.44
;
_shelx_res_checksum                5152
_shelx_hkl_file
;
   0   0  -1   65.23    1.85
   0   0   2 1388.05   42.67
   0   0  -2 2259.27   35.77
   0   0  -3 3770.96   60.62
   0   0   3 2662.73   72.40
   0   0  -4   14.85    2.12
   0   0   4   12.60    9.18
   0   0   5 3228.61   81.23
   0   0  -5 3396.26   59.96
   0   0  -6  415.85   13.14
   0   0   6  431.11   27.76
   0   0   7  170.46    7.56
   0   0  -7  136.38    9.18
   0   0   7  196.54   25.64
   0   0   8  722.81   38.54
   0   0  -8  677.94   24.61
   0   0   9  178.26    8.63
   0   0   9  186.98   17.35
   0   0   9  190.14   20.74
   0   0  10 1693.59   35.70
   0   0  10 1639.20   52.92
   0   0  11  119.54    9.00
   0   0  11  137.60    9.36
   0   0  11  122.33   17.17
   0   0  11  121.61    8.94
   0   0  11  141.74    7.86
   0   0  12   23.67    5.55
   0   0  12    7.89    5.58
   0   0  12   10.85   11.78
   0   0  12   13.29    9.98
   0   0  12    8.87    4.59
   0   0  12    8.61    2.69
   0   0  13  399.22   17.79
   0   0  13  476.07   24.02
   0   0  13  331.45   25.31
   0   0  13  435.56   18.03
   0   0  13  395.86   13.43
   0   0  14  111.15    9.59
   0   0  14  123.87    9.65
   0   0  14  113.23    6.47
   0   0  15   32.78    5.38
   0   0  15   15.10    4.96
   0   0  16   23.51    4.82
   0   0  16   28.60    5.52
   0   0  16   29.14    4.53
   0   0  17  102.37    6.27
   0   0  17   83.75    5.89
   0   0  18  210.42    7.23
   0   0  18  194.73    6.26
   0  -1  19    2.62    1.49
   0  -1  18  696.61   17.16
   0  -1  18  657.82   15.46
   0  -1  17  140.84    8.31
   0  -1  17  122.90    5.30
   0  -1  17  144.38    8.32
   0  -1  17  117.56    6.99
   0  -1  16   35.70    3.12
   0  -1  16   44.43    6.59
   0  -1  16   50.75    6.23
   0  -1  15   19.29    2.90
   0  -1  15   12.69    4.19
   0  -1  15   25.04    7.26
   0  -1  15   17.27    5.52
   0  -1  14   82.62    5.61
   0  -1  14   75.51    7.63
   0  -1  14   69.35   13.41
   0  -1  14   89.39   11.73
   0  -1  14   74.92    8.25
   0  -1  13  427.10   14.02
   0  -1  13  391.21   16.93
   0  -1  13  436.75   18.27
   0  -1  12  382.58   16.13
   0  -1  12  340.07   15.75
   0  -1  12  356.49   12.84
   0  -1  12  330.63   23.58
   0  -1  12  331.13   15.27
   0  -1  11   86.06    7.32
   0  -1  11   99.60    6.38
   0  -1  11   77.73    7.14
   0   1 -11   60.37   10.97
   0  -1  11  123.91   15.48
   0  -1  11  151.24   18.17
   0  -1  11   96.77    7.72
   0  -1  10  169.88    8.41
   0  -1  10  200.44   18.01
   0  -1   9    3.15    2.09
   0   1  -9    0.28    5.01
   0  -1   9   -1.16   18.42
   0  -1   8   31.69   23.63
   0   1  -8   24.35    4.96
   0  -1   7  396.24   33.43
   0   1  -7  314.88   11.02
   0   1  -6 1500.90   29.25
   0  -1   6 1285.44   51.68
   0   1  -5  204.63    6.44
   0   1  -4   83.32    2.12
   0   1  -4   80.69    3.35
   0   1  -3  275.55    5.15
   0   1  -2   62.16    1.76
   0   1  -1 2811.21   46.28
   0   1   0 3411.10   56.52
   0   1   1  109.59    3.14
   0   1   1  100.36    4.20
   0   1   2  577.75    9.82
   0  -1  -2  306.10   11.92
   0   1   2  521.14   13.92
   0   1   2  406.29   15.67
   0   1   3  777.44   27.22
   0  -1  -3  559.45   18.25
   0   1   4  886.11   30.08
   0  -1  -4  580.03   15.95
   0   1   5 1539.29   44.89
   0  -1  -5  943.74   23.84
   0  -1  -6   33.06    5.74
   0   1   6   56.73   15.43
   0   1   7  149.61   19.61
   0   1   7  150.77    7.28
   0   1   8 1178.52   40.73
   0   1   8 1016.16   24.56
   0   1   9  362.37   25.49
   0   1   9  403.58   25.08
   0   1   9  387.44   13.71
   0   1  10 1245.29   31.57
   0   1  10 1025.23   27.88
   0   1  10 1008.51   42.64
   0   1  10 1153.85   43.95
   0   1  10  900.24   27.01
   0   1  10 1226.42   28.54
   0   1  11    5.03    4.45
   0   1  11    3.47   12.14
   0   1  11    2.80    9.15
   0   1  11    8.85    4.65
   0   1  11    7.52    2.72
   0   1  12  139.37   10.62
   0   1  12  155.54   15.76
   0   1  12  130.72   10.30
   0   1  12  133.25    7.67
   0   1  13  411.91   18.36
   0   1  13  446.60   14.34
   0   1  13  427.56   22.48
   0   1  14   22.58    5.81
   0   1  14   38.42    6.83
   0   1  14   25.80    5.89
   0   1  15   28.13    5.10
   0   1  15   28.34    5.34
   0   1  15   16.12    4.48
   0   1  16   33.71    4.88
   0   1  16   32.01    4.24
   0   1  17   41.54    3.73
   0   1  17   44.23    3.73
   0   1  18   56.96    2.38
   0   1  18   49.51    2.55
   0  -2  20   32.81    1.83
   0  -2  19  289.74    8.48
   0  -2  19  411.25    9.37
   0  -2  18  347.48   11.48
   0  -2  18  410.68   10.18
   0  -2  17   53.09    5.81
   0  -2  17   62.40    6.08
   0  -2  17   50.06    3.41
   0  -2  16   14.28    2.66
   0  -2  15  398.77   23.11
   0  -2  15  403.50   14.62
   0  -2  14  164.30    8.05
   0  -2  14  182.83   15.81
   0  -2  14  107.70   14.35
   0  -2  14  118.83    8.71
   0  -2  14  114.10    7.85
   0   2 -14  107.50    6.96
   0  -2  13  315.73   11.66
   0   2 -13  246.10   10.95
   0  -2  13  289.31   21.30
   0  -2  13  282.47   14.09
   0  -2  13  284.38   12.55
   0  -2  12   18.54    5.12
   0   2 -12   10.41    2.74
   0   2 -12   17.21    8.68
   0  -2  12   10.07   12.38
   0  -2  12   23.77   10.42
   0  -2  12   20.44    3.16
   0  -2  12   16.56    5.04
   0  -2  11  335.98   21.29
   0   2 -11  212.46   15.12
   0  -2  11  261.13   11.86
   0  -2  11  298.82   11.27
   0   2 -10   82.69    8.31
   0  -2  10  161.70   16.34
   0  -2   9   48.73   22.83
   0   2  -9    9.66    3.97
   0   2  -8   36.66    4.19
   0  -2   8   31.41    2.85
   0   2  -7  394.94   11.22
   0   2  -6  527.21   12.69
   0   2  -6  570.94   10.71
   0   2  -5  108.23    2.94
   0   2  -4  213.17    4.72
   0   2  -3  358.87    7.49
   0   2  -2  426.50    9.11
   0   2  -1 2590.82   44.60
   0   2   0  465.20   15.00
   0   2   1  103.51    5.24
   0   2   1   88.27    3.90
   0   2   2 1604.14   32.78
   0   2   2 1582.65   27.75
   0   2   3 1187.71   29.10
   0   2   3 1141.47   21.03
   0   2   4 4225.23   79.23
   0   2   4 3952.95   64.73
   0   2   5  536.46   27.76
   0   2   6    9.77   12.96
   0   2   7 3000.37   81.66
   0   2   8   24.17   13.59
   0   2   8   52.19   12.55
   0   2   9 1569.68   34.82
   0   2   9 1513.18   53.58
   0   2   9 1403.65   53.51
   0   2   9 1692.29   37.80
   0   2   9 1395.06   34.74
   0   2  10  299.73   14.42
   0   2  10  418.39   17.19
   0   2  10  392.26   14.43
   0   2  10  335.26   14.85
   0   2  10  276.12   24.59
   0   2  10  324.01   24.78
   0   2  10  317.54   14.68
   0   2  11  132.26   11.10
   0   2  11  143.11   10.59
   0   2  11  145.64   16.76
   0   2  11  100.74   18.31
   0   2  11  152.70   10.90
   0   2  11  180.93    9.44
   0   2  12 1906.73   55.38
   0   2  12 1820.00   44.65
   0   2  13  213.80   13.14
   0   2  13  193.21   12.23
   0   2  14   75.13    7.30
   0   2  14   80.23    7.31
   0   2  15  137.49    9.72
   0   2  15  150.67    6.81
   0   2  16   23.95    3.13
   0   2  16   37.12    4.27
   0   2  17  331.84    9.79
   0   2  17  328.08    8.74
   0  -3  19  630.07   13.55
   0  -3  18    1.91    1.31
   0  -3  17  221.45    8.51
   0  -3  16  897.45   21.31
   0  -3  16  887.00   29.55
   0  -3  15  228.47   13.34
   0   3 -15  200.56    9.72
   0  -3  15  185.82   16.07
   0  -3  15  194.24    9.93
   0  -3  14 1131.83   30.98
   0  -3  14 1279.30   26.84
   0   3 -14  889.91   24.89
   0   3 -14  677.95   33.21
   0  -3  14 1591.87   45.89
   0  -3  14  895.43   35.74
   0  -3  14  999.34   26.84
   0  -3  14  914.17   26.19
   0  -3  13   17.18    5.36
   0  -3  13   14.11    2.95
   0   3 -13   15.97    3.33
   0  -3  13   25.76   10.21
   0  -3  13   27.12   12.68
   0   3 -13   15.78    9.57
   0  -3  13   11.72    4.77
   0  -3  12  147.02    9.67
   0  -3  12  191.59   10.45
   0   3 -12  166.65    8.91
   0   3 -12  127.75   12.80
   0  -3  12  196.64   16.72
   0  -3  12  185.03    8.86
   0  -3  12  155.47   10.25
   0  -3  11 1840.90   50.52
   0   3 -11 1302.95   36.95
   0   3 -10  699.86   21.10
   0   3  -9  499.14   15.72
   0  -3   9  589.19   14.71
   0   3  -8   15.34    2.99
   0   3  -7  249.38    7.90
   0   3  -7  192.63    5.29
   0   3  -6 1482.96   19.61
   0   3  -6  936.26   17.22
   0  -3   5  962.39   16.59
   0   3  -5  969.61   17.67
   0   3  -4   15.89    1.47
   0   3  -3   55.45    2.94
   0   3  -2    2.20    1.38
   0  -3   1  341.18    6.78
   0   3  -1  513.86   11.21
   0   3   0  712.16   18.20
   0   3   0 1504.98   27.51
   0   3   1  736.68   18.43
   0   3   1  589.55   14.99
   0   3   2  207.29   10.13
   0   3   2  157.19    6.52
   0   3   3  232.27   12.63
   0   3   3  272.11    8.61
   0   3   4    9.27    9.73
   0   3   4   20.48    7.02
   0   3   4   26.34    3.43
   0   3   5   12.46   13.08
   0   3   5   26.54    9.12
   0   3   5   28.02    3.91
   0   3   5   13.99    2.39
   0   3   6  639.88   34.84
   0   3   6  534.27   14.67
   0   3   7  935.84   44.55
   0   3   8   66.73   15.83
   0   3   8   91.97    7.44
   0   3   9   15.55    4.62
   0   3   9   21.99    4.71
   0   3   9   21.87    3.87
   0   3   9   14.96   12.54
   0   3   9   20.05   12.90
   0   3   9   33.38    6.28
   0   3   9   23.37    5.84
   0   3  10  665.92   23.60
   0   3  10  760.40   21.73
   0   3  10  871.55   33.75
   0   3  10  906.03   27.89
   0   3  10  625.99   23.60
   0   3  10  614.51   23.16
   0   3  11  251.03   17.40
   0   3  11  221.33   10.44
   0   3  11  204.32   13.10
   0   3  11  177.90   11.93
   0   3  12  683.16   19.49
   0   3  12  616.72   22.00
   0   3  12  660.65   23.60
   0   3  12  683.33   25.18
   0   3  13   21.09    5.25
   0   3  13   38.25    6.92
   0   3  13   35.33    4.58
   0   3  14   29.05    4.32
   0   3  14   39.36    7.11
   0   3  14   49.03    6.42
   0   3  14   47.80    4.65
   0   3  15  574.94   15.06
   0   3  15  538.78   13.60
   0   3  16   27.25    3.11
   0   3  17  194.26    5.30
   0  -4  20   46.28    3.37
   0  -4  19   24.91    3.48
   0  -4  19   23.67    2.07
   0  -4  18   38.11    5.23
   0  -4  17  201.64   11.65
   0  -4  17  268.26    9.29
   0   4 -16  285.75   11.69
   0  -4  16  335.22   15.67
   0  -4  16  311.62   12.39
   0  -4  15   87.16    8.68
   0  -4  15  104.55    6.58
   0  -4  15   83.97    6.73
   0   4 -15   83.17    6.39
   0   4 -15   65.05   13.02
   0  -4  15   84.02    7.14
   0  -4  14   11.93    4.82
   0  -4  14   18.80    3.33
   0   4 -14   12.14    3.26
   0   4 -14   12.49   10.58
   0  -4  14   19.35    8.73
   0  -4  14   14.50    4.72
   0   4 -13  358.03   13.82
   0  -4  13  387.61   13.40
   0   4 -13  284.50   19.62
   0  -4  13  341.39   20.96
   0  -4  13  325.91   14.50
   0   4 -12  785.27   21.78
   0  -4  12  871.50   23.47
   0  -4  12  869.75   33.15
   0   4 -11  893.93   26.62
   0   4 -10   41.77    5.08
   0   4  -9    9.17    3.05
   0  -4   9    8.27    1.82
   0   4  -8  905.52   17.73
   0   4  -8  810.13   19.79
   0   4  -7   13.27    1.58
   0   4  -6 1399.46   24.22
   0  -4   6 1244.95   22.68
   0   4  -5  295.20    7.79
   0   4  -4   82.88    4.02
   0   4  -3  206.65    7.36
   0   4  -2   20.43    2.65
   0   4  -1  187.64    9.53
   0   4   0 1284.51   27.60
   0   4   1  524.82   14.59
   0   4   2   10.79    3.28
   0   4   3  185.02    8.63
   0   4   3  236.89   14.73
   0   4   4   16.67    4.22
   0   4   4   17.33    8.34
   0   4   4   10.82    3.62
   0   4   4   16.30    3.04
   0   4   5  142.51    7.10
   0   4   5  154.66    8.14
   0   4   6  569.82   15.86
   0   4   6  598.40   17.05
   0   4   7   18.91    3.31
   0   4   7   25.68    4.90
   0   4   8    5.07    3.58
   0   4   8    8.35    3.24
   0   4   8   29.19   10.66
   0   4   8    7.01    3.51
   0   4   8   17.30    6.89
   0   4   8   10.55    4.99
   0   4   8   20.22    6.22
   0   4   9  979.45   31.00
   0   4   9 1149.39   30.38
   0   4   9 1647.83   49.89
   0   4   9 2097.18   46.77
   0   4   9 1412.33   36.12
   0   4   9 2241.51   45.74
   0   4   9  980.83   31.77
   0   4  10   35.05    6.06
   0   4  10   44.13    5.98
   0   4  10   48.72   10.41
   0   4  10   62.78    9.55
   0   4  10   35.61    6.84
   0   4  11 1197.70   34.83
   0   4  11 1113.92   27.44
   0   4  12   41.73    5.79
   0   4  12   20.35    5.11
   0   4  12   35.48    6.71
   0   4  12   22.90    5.75
   0   4  13   10.42    3.61
   0   4  13    5.50    3.36
   0   4  13    8.82    4.77
   0   4  13    7.28    6.00
   0   4  13    2.70    3.43
   0   4  14 1149.39   26.88
   0   4  14 1093.55   30.04
   0   4  14 1159.42   25.65
   0   4  15   96.69    5.84
   0   4  16  403.67   10.23
   0   4  16  385.34    9.18
   0   5 -21   14.38    1.77
   0  -5  21   17.28    1.76
   0  -5  20   17.49    2.59
   0  -5  20   15.83    1.48
   0  -5  20   10.94    2.40
   0  -5  19   39.31    4.50
   0  -5  18   20.48    4.58
   0  -5  18   35.33    2.82
   0  -5  17  595.90   20.62
   0  -5  17  617.72   17.65
   0  -5  16   16.39    5.10
   0  -5  16   26.52    4.21
   0  -5  16   22.25    3.07
   0   5 -16   16.33    3.36
   0   5 -16   18.38    9.80
   0  -5  16   31.31    7.94
   0  -5  16   20.46    4.57
   0  -5  15   43.89    6.49
   0  -5  15   59.92    4.97
   0   5 -15   46.65    5.10
   0   5 -15   36.08   12.93
   0  -5  15   60.55   11.96
   0  -5  15   48.79    6.27
   0   5 -14  843.97   37.37
   0  -5  14  807.90   31.54
   0  -5  14  874.43   26.39
   0   5 -13   43.64   10.34
   0  -5  13   25.56    5.07
   0   5 -13   33.62    8.86
   0  -5  13   39.38    9.70
   0  -5  12 2858.34   56.02
   0   5 -12 2952.30   64.02
   0   5 -11   49.86    6.33
   0   5 -10  504.46   16.74
   0  -5  10  527.87   14.49
   0   5  -9 2007.57   41.99
   0  -5   9 2004.55   39.86
   0   5  -8  598.60   16.28
   0   5  -8  671.45   14.81
   0   5  -7 3234.80   56.31
   0   5  -6  228.72    7.31
   0   5  -5  738.79   16.96
   0   5  -4 4673.54   81.91
   0   5  -3 1444.68   31.08
   0   5  -2 4324.73   90.36
   0   5  -2 6389.44   94.46
   0   5  -1  356.44   14.48
   0  -5   0  429.79    9.10
   0   5   0  897.30   19.06
   0   5   1 2023.41   41.99
   0   5   2 2362.73   48.11
   0   5   3   21.80    5.10
   0   5   3   10.60    4.73
   0   5   4   61.19    6.09
   0   5   4   25.22    5.25
   0   5   5   51.19    5.75
   0   5   6  675.60   21.80
   0   5   6  755.76   24.40
   0   5   7  418.26   18.01
   0   5   7  751.70   32.19
   0   5   7  480.16   17.05
   0   5   7 1081.30   31.41
   0   5   7  467.22   17.27
   0   5   7  959.90   26.91
   0   5   8   89.07   12.98
   0   5   8   46.99    6.92
   0   5   8   53.36    5.98
   0   5   8   97.49   11.93
   0   5   8   49.41    6.87
   0   5   8  106.73   11.29
   0   5   9  185.78   15.53
   0   5   9  164.22   10.65
   0   5   9  189.55   13.02
   0   5  10   60.88    9.60
   0   5  10   50.71    6.90
   0   5  11  150.66   10.23
   0   5  11  126.61   10.21
   0   5  11  109.69    9.86
   0   5  11  135.04   10.53
   0   5  12    3.10    3.63
   0   5  12   -1.47    3.61
   0   5  12   -0.50    4.44
   0   5  12    7.67    6.65
   0   5  12    2.77    3.65
   0   5  13  281.86   11.64
   0   5  13  287.41   14.39
   0   5  13  267.32   10.12
   0   5  14  489.52   13.05
   0   5  14  465.60   14.67
   0   5  15   11.42    2.37
   0   5  15    8.04    1.71
   0   6 -21   99.99    3.93
   0  -6  21  123.45    4.80
   0  -6  20    2.29    0.91
   0  -6  20    1.47    1.99
   0  -6  19   20.14    3.61
   0   6 -18   35.74    3.23
   0  -6  18   50.78    3.19
   0  -6  18   44.88    4.36
   0  -6  18   42.13    5.34
   0   6 -17  119.43    6.63
   0  -6  17  146.97    7.55
   0  -6  17  131.01    8.11
   0  -6  17  126.16    8.94
   0  -6  16   45.63    6.30
   0  -6  16   55.28    4.25
   0   6 -16   42.94    4.77
   0  -6  16   39.97    5.77
   0  -6  16   63.77    9.86
   0   6 -16   37.88   11.89
   0  -6  15  141.11    9.76
   0  -6  15  195.51    8.62
   0   6 -15  189.61    9.91
   0  -6  15  154.31   10.05
   0   6 -15  144.32   17.46
   0   6 -14  169.38   17.05
   0  -6  14  179.24    8.70
   0   6 -14  149.88   15.48
   0  -6  14  145.83    9.62
   0  -6  13  268.52   17.65
   0   6 -13  282.18   17.20
   0  -6  13  264.51   12.11
   0   6 -13  270.83   11.39
   0  -6  12  177.44    9.21
   0   6 -12  158.66    7.84
   0   6 -11   35.91    5.64
   0   6 -10  194.84   10.01
   0   6 -10  237.43    8.67
   0   6  -9  538.63   16.48
   0   6  -9  583.00   14.69
   0   6  -8  245.75    8.37
   0   6  -7  719.82   17.07
   0   6  -6  378.56   11.62
   0   6  -5 1450.25   31.24
   0   6  -4 3667.67   68.79
   0   6  -3  495.44   16.43
   0   6  -2  954.84   26.82
   0   6  -1  325.44   13.54
   0   6  -1  398.31   15.39
   0   6   0   25.65    5.27
   0   6   1 1609.25   37.30
   0   6   2  119.92    8.83
   0   6   2   42.70    5.59
   0   6   3  134.23    8.96
   0   6   3   50.32    7.03
   0   6   4  261.21   11.74
   0   6   4  109.24    9.97
   0   6   5    1.63    5.35
   0   6   5    5.10    3.32
   0   6   5    0.91    4.17
   0   6   5    0.92    5.72
   0   6   5    7.24    7.41
   0   6   6  264.52   12.53
   0   6   6  214.05   11.00
   0   6   6  428.83   18.08
   0   6   6  257.74   16.57
   0   6   6  224.33   12.72
   0   6   6  212.69   12.38
   0   6   6  445.38   20.34
   0   6   6  476.08   20.24
   0   6   7  130.53   10.51
   0   6   7  185.15   14.21
   0   6   7  129.34    9.64
   0   6   7  259.83   15.78
   0   6   7  139.08   10.02
   0   6   7  280.17   15.21
   0   6   8  150.57   11.87
   0   6   8  178.47   11.78
   0   6   9   13.99    5.18
   0   6   9   19.63    8.41
   0   6   9   10.99    5.83
   0   6   9    7.32    5.06
   0   6   9    5.63    5.42
   0   6  10    2.40    4.60
   0   6  10    2.23    6.02
   0   6  10    4.57    5.00
   0   6  10    6.63    6.81
   0   6  10   11.89    4.93
   0   6  11    2.24    4.08
   0   6  12  157.45    8.48
   0   6  13  389.38   10.40
   0   6  14   53.44    3.91
   0   7 -21    7.29    1.39
   0  -7  21    9.16    2.11
   0  -7  20   10.36    2.17
   0  -7  19   15.61    2.85
   0  -7  19   12.13    2.95
   0   7 -18   20.83    2.61
   0  -7  18   30.71    2.41
   0  -7  18   29.98    4.22
   0  -7  18   22.01    4.05
   0   7 -17  144.41    7.32
   0  -7  17  168.65    8.88
   0  -7  17  180.58    6.60
   0  -7  17  135.98    8.58
   0  -7  17  137.34    9.02
   0  -7  16   61.75    6.78
   0  -7  16   84.15    4.91
   0   7 -16   75.34    5.97
   0  -7  16   63.46    6.73
   0   7 -16   75.48   13.32
   0  -7  16   94.02   11.57
   0  -7  15  215.99   11.88
   0  -7  15  256.04    9.61
   0   7 -15  224.98   19.68
   0   7 -15  249.87   11.22
   0  -7  15  205.94   11.40
   0   7 -15  214.88   18.43
   0   7 -14    3.96    7.34
   0  -7  14    3.69    3.47
   0   7 -14   10.47    3.09
   0   7 -13  163.49   12.82
   0  -7  13  161.83    9.30
   0   7 -13  149.33    7.83
   0   7 -12    3.71    4.58
   0  -7  12    1.60    2.47
   0   7 -12    0.95    1.54
   0   7 -11  258.37   12.48
   0   7 -11  181.84    7.75
   0   7 -10  648.90   17.78
   0   7 -10  684.97   17.54
   0   7  -9   10.13    2.78
   0   7  -9    9.91    2.43
   0   7  -8  225.21    8.92
   0   7  -8  262.38   10.41
   0   7  -7  281.26   11.48
   0   7  -7  241.76    9.77
   0   7  -6   15.62    3.55
   0   7  -6   14.76    4.25
   0   7  -5 6622.09  112.16
   0   7  -5 5550.17  107.03
   0   7  -4   20.69    5.63
   0   7  -4   14.47    4.35
   0   7  -3 1511.33   39.98
   0   7  -3 2205.75   44.34
   0   7  -2 1807.91   44.79
   0   7  -2 1830.99   41.20
   0   7  -1  389.55   16.46
   0   7  -1  474.08   19.18
   0   7   0 2238.71   52.16
   0   7   0 2680.67   56.62
   0   7   1  201.43   12.86
   0   7   1  166.15   10.97
   0   7   2  454.86   18.37
   0   7   2  480.70   19.62
   0   7   3  590.46   20.39
   0   7   3  712.09   23.53
   0   7   4  604.30   22.09
   0   7   4 1258.79   35.27
   0   7   4  981.02   29.03
   0   7   4  660.22   18.84
   0   7   4  906.90   25.68
   0   7   5 2153.29   44.41
   0   7   5 1384.71   34.92
   0   7   5 2118.83   45.56
   0   7   5 2431.52   49.42
   0   7   5 1160.20   36.16
   0   7   5 1017.05   35.10
   0   7   6  269.48   13.34
   0   7   6  406.97   17.48
   0   7   6  341.92   16.31
   0   7   6  420.94   19.12
   0   7   6  220.03   13.86
   0   7   6  223.42   13.31
   0   7   7  277.79   13.64
   0   7   7  226.95   12.64
   0   7   7  343.79   16.04
   0   7   7  152.91   12.40
   0   7   7  160.50   10.80
   0   7   8  636.47   19.74
   0   7   8  604.13   22.40
   0   7   8  548.36   22.99
   0   7   8  505.55   19.35
   0   7   9  401.84   21.53
   0   7   9  394.15   15.89
   0   7  10   50.50    7.35
   0   7  10   36.99    7.10
   0   7  10   48.39    6.82
   0   7  11   68.90    6.60
   0   7  11   73.86    6.66
   0   7  12    3.98    2.07
   0   7  12    3.75    2.67
   0   7  13  115.16    4.71
   0  -8  21  124.31    5.42
   0   8 -20   19.75    2.06
   0   8 -19  256.09    7.39
   0  -8  19  211.43    8.36
   0   8 -18  292.15    9.33
   0  -8  18  302.59   11.56
   0   8 -17  330.26   11.33
   0  -8  17  348.83    9.43
   0  -8  17  359.00   13.68
   0  -8  17  275.35   12.30
   0  -8  17  271.31   12.54
   0   8 -16   23.88    3.62
   0  -8  16   19.75    2.41
   0   8 -16   24.01    9.37
   0  -8  16   37.14    9.49
   0   8 -16   22.52    9.20
   0  -8  16   17.53    4.57
   0   8 -15   70.31    5.63
   0  -8  15   69.25    4.59
   0   8 -15   64.14   12.10
   0   8 -15   54.88   10.51
   0  -8  15   57.59    6.47
   0   8 -14  271.34   10.82
   0  -8  14  272.49   12.64
   0  -8  14  287.62   13.35
   0   8 -14  286.56   17.62
   0   8 -13   39.56    7.67
   0  -8  13   38.32    4.92
   0   8 -13   31.76    3.52
   0   8 -12  266.48   13.91
   0   8 -12  195.46    8.12
   0   8 -11   33.92    3.30
   0   8 -11   29.72    2.32
   0   8 -10  162.28    8.02
   0   8 -10  168.39    8.60
   0   8  -9  107.53    7.81
   0   8  -9   91.66    6.18
   0   8  -9  106.37    7.15
   0   8  -8   76.59    5.78
   0   8  -8   92.92    7.10
   0   8  -7   30.29    5.19
   0   8  -7   23.91    4.01
   0   8  -6  167.01    9.79
   0   8  -6  200.83   11.85
   0   8  -5  478.76   18.80
   0   8  -5  596.14   22.18
   0   8  -4   40.24    6.17
   0   8  -4   20.07    5.26
   0   8  -4   31.18    6.74
   0   8  -3   20.05    5.34
   0   8  -2  418.22   18.28
   0   8  -2  476.14   21.00
   0   8  -1   22.61    5.45
   0   8  -1   26.52    7.00
   0   8   0  533.21   21.34
   0   8   0  588.44   23.49
   0   8   1  108.04    5.72
   0   8   1   99.92   10.45
   0   8   1  101.25    9.68
   0   8   2   63.97    8.93
   0   8   2   60.86    8.28
   0   8   2   48.86    5.80
   0   8   2   55.78    5.78
   0   8   2   48.21    3.37
   0   8   2   75.82    8.21
   0   8   3 1426.32   43.30
   0   8   3 1809.49   46.78
   0   8   3 2624.48   52.64
   0   8   3 2270.65   42.60
   0   8   3 2210.18   50.58
   0   8   4   16.74    5.94
   0   8   4   13.10    4.54
   0   8   4   17.91    5.24
   0   8   5 1070.99   28.29
   0   8   5  770.18   23.17
   0   8   5  764.46   22.80
   0   8   5 1160.51   31.12
   0   8   5  690.65   26.18
   0   8   5  540.21   20.33
   0   8   6  172.31    9.21
   0   8   6  154.60   12.67
   0   8   7    6.50    5.29
   0   8   7    2.68    5.10
   0   8   7    4.63    3.25
   0   8   7    5.48    5.14
   0   8   7    5.49    5.27
   0   8   7    2.75    3.04
   0   8   7   16.07    6.65
   0   8   8 1339.11   28.84
   0   8   8 1245.84   30.35
   0   8   8  821.75   29.53
   0   8   8 1149.64   31.03
   0   8   8  752.01   21.29
   0   8   9  221.37   12.00
   0   8   9  203.36   13.30
   0   8   9  204.07    9.31
   0   8  10   35.89    5.76
   0   8  10   34.88    4.73
   0   8  10   59.42    6.05
   0   8  10   60.38    6.62
   0   8  11    2.59    2.70
   0   8  11    1.93    2.30
   0   8  11    2.26    2.07
   0   8  11    2.69    2.51
   0   8  12    2.08    1.03
   0   8  12    1.60    1.13
   0  -9  20  524.73   12.78
   0  -9  19    1.43    1.69
   0  -9  19    2.68    2.29
   0   9 -19    1.28    1.82
   0  -9  19    2.42    2.42
   0   9 -18  301.63    9.22
   0  -9  18  336.84   11.80
   0   9 -17    3.66    1.94
   0   9 -17    0.21    6.20
   0  -9  17    6.21    3.66
   0  -9  17    1.09    3.09
   0  -9  16   32.32    5.00
   0   9 -16   39.56    9.66
   0   9 -16   41.46    4.17
   0  -9  16   30.00    4.95
   0   9 -16   27.39    8.45
   0  -9  15  355.79   14.34
   0   9 -15  421.74   13.42
   0  -9  15  376.99   15.34
   0   9 -15  383.57   22.91
   0   9 -15  330.41   19.34
   0   9 -14   23.12    3.12
   0  -9  14   24.21    5.13
   0   9 -14   22.52    7.26
   0   9 -13   59.37    4.39
   0  -9  13   70.98    6.89
   0   9 -12    4.14    1.11
   0   9 -12    2.46    1.72
   0   9 -11   55.97    7.27
   0   9 -11   57.21    5.74
   0   9 -11   52.80    5.25
   0   9 -11   34.42    2.57
   0   9 -11   34.23    3.35
   0   9 -10  392.80   16.23
   0   9 -10  431.94   19.37
   0   9 -10  388.49   14.41
   0   9 -10  384.50   13.58
   0   9 -10  249.55    7.94
   0   9 -10  276.08    9.88
   0   9  -9  243.27   12.45
   0   9  -9  196.72    9.85
   0   9  -9  232.83   11.62
   0   9  -9  184.19    7.86
   0   9  -9  143.91    5.54
   0   9  -8   93.60    8.22
   0   9  -8   82.38    6.94
   0   9  -8   84.04    7.91
   0   9  -7   13.28    3.74
   0   9  -7   10.83    4.62
   0   9  -6  182.72   13.00
   0   9  -6  152.94   10.76
   0   9  -5   29.52    5.27
   0   9  -5   25.45    5.49
   0   9  -5   33.43    7.34
   0   9  -4  183.50   10.88
   0   9  -3 1005.65   35.75
   0   9  -3 1232.56   28.93
   0   9  -2   60.36    8.27
   0   9  -2   76.26   10.06
   0   9  -1  171.72    7.19
   0   9  -1  240.94   15.84
   0   9  -1  216.39   14.15
   0   9  -1  143.56    9.15
   0   9  -1  196.17    6.88
   0   9  -1  141.70    5.84
   0   9  -1  164.05   10.10
   0   9  -1  200.14   10.07
   0   9   0   88.63   10.82
   0   9   0   95.47   10.34
   0   9   0   77.05    6.83
   0   9   0   70.24    7.05
   0   9   0   83.29    4.76
   0   9   0   68.76    6.81
   0   9   0   55.40    3.42
   0   9   1    0.89    8.60
   0   9   1    6.10    2.46
   0   9   1    5.23    3.79
   0   9   1    2.42    3.20
   0   9   1    4.16    6.59
   0   9   1    3.64    5.93
   0   9   1    1.39    3.65
   0   9   1    4.82    3.95
   0   9   1    1.61    1.37
   0   9   2 1509.96   33.11
   0   9   2 1748.94   41.42
   0   9   2 1319.28   35.50
   0   9   2 1313.39   29.55
   0   9   2 1797.62   39.95
   0   9   2 1850.44   39.22
   0   9   2 1712.07   44.93
   0   9   3  447.14   16.27
   0   9   3  474.11   14.58
   0   9   3  453.29   18.54
   0   9   3  436.50   19.50
   0   9   4  495.77   18.42
   0   9   4  388.25   15.51
   0   9   4  293.45   12.39
   0   9   4  505.27   20.33
   0   9   4  366.58   16.97
   0   9   4  341.26   18.01
   0   9   4  276.02   12.21
   0   9   5  120.25    8.61
   0   9   5  112.55    8.83
   0   9   5   87.93    6.20
   0   9   5   89.98    8.94
   0   9   5   56.77    5.25
   0   9   5   85.07   10.34
   0   9   6  358.69   13.15
   0   9   6  364.22   14.75
   0   9   6  228.13    9.54
   0   9   6  263.16   14.51
   0   9   6  320.78   15.09
   0   9   6  295.15   17.51
   0   9   7 1253.41   28.87
   0   9   7 1097.15   24.18
   0   9   7  711.81   19.34
   0   9   7 1026.95   28.10
   0   9   7  706.04   24.89
   0   9   8  410.54   18.45
   0   9   8  316.34   14.86
   0   9   8  619.42   19.70
   0   9   8  740.14   20.34
   0   9   8  674.58   23.52
   0   9   8  607.16   15.47
   0   9   9   76.15    6.69
   0   9   9  121.44    7.46
   0   9   9   64.74    5.25
   0   9   9  127.30    8.78
   0   9  10   74.00    4.56
   0   9  10   65.68    4.98
   0   9  11  125.92    4.95
   0   9  11  163.22    5.04
   0 -10  21  278.21    6.29
   0 -10  20  248.76    7.46
   0  10 -19  221.29    7.86
   0 -10  19  312.99    9.80
   0 -10  18    0.28    1.89
   0  10 -18    3.88    4.98
   0 -10  18    4.13    2.92
   0  10 -18    1.74    2.55
   0 -10  18    3.56    2.83
   0  10 -17  109.36    6.04
   0  10 -17   81.26   10.62
   0  10 -17  105.03    7.17
   0 -10  17   71.98    6.29
   0  10 -16  815.38   19.54
   0  10 -16  594.94   27.82
   0  10 -16  827.77   22.54
   0 -10  16  622.73   20.82
   0 -10  15  369.67   15.25
   0  10 -15  472.76   16.55
   0  10 -15  293.40   18.06
   0  10 -15  398.94   12.53
   0 -10  14  317.43   13.83
   0  10 -14  273.59    9.78
   0 -10  13    5.43    3.61
   0  10 -13    1.29    0.97
   0  10 -13    1.24    1.35
   0  10 -13    0.14    4.71
   0  10 -13   -0.37    5.50
   0 -10  12  525.21   16.84
   0  10 -12  422.10   12.71
   0  10 -12  439.74   11.32
   0  10 -12  560.14   17.42
   0  10 -12  502.92   21.10
   0 -10  11  579.34   17.30
   0  10 -11  478.41   12.38
   0  10 -11  494.55   14.15
   0  10 -11  546.18   18.12
   0  10 -11  584.52   19.19
   0  10 -11  626.99   23.26
   0  10 -11  613.33   14.71
   0 -10  10  988.81   23.66
   0  10 -10  771.39   18.63
   0  10 -10  929.86   21.85
   0  10 -10 1016.44   26.77
   0  10 -10 1167.35   29.30
   0  10 -10 1397.72   40.07
   0  10 -10 1164.35   32.48
   0 -10   9  140.93    7.14
   0  10  -9  134.53    9.26
   0  10  -9  149.34   10.62
   0  10  -9  162.25   14.10
   0  10  -9  179.63   12.28
   0  10  -9  112.12    4.80
   0  10  -9  150.97    7.20
   0  10  -8   67.41    8.12
   0  10  -8   58.03    6.97
   0  10  -8   42.41    2.83
   0  10  -8   55.49    9.16
   0  10  -7  423.05   18.36
   0  10  -7  488.30   21.15
   0  10  -7  389.35   14.23
   0  10  -7  315.52    9.60
   0  10  -7  270.32    8.13
   0  10  -7  511.63   19.58
   0  10  -7  258.85    7.69
   0  10  -6  231.25   15.59
   0  10  -6  188.74   13.13
   0  10  -6  161.50    6.69
   0  10  -6  201.43   10.49
   0  10  -6  138.29    5.30
   0  10  -6  264.28   14.07
   0  10  -6  132.84    5.04
   0  10  -5  675.37   27.60
   0  10  -5  606.07   24.59
   0  10  -5  533.33   13.60
   0  10  -5  625.98   19.39
   0  10  -5  837.11   23.83
   0  10  -5  447.39   12.22
   0  10  -5  431.35   11.22
   0  10  -5  427.82   17.72
   0  10  -4   55.04    3.92
   0  10  -4   66.02    6.07
   0  10  -3   36.98    3.18
   0  10  -3   37.27    3.25
   0  10  -3   46.48    8.38
   0  10  -3   50.24    9.55
   0  10  -3   41.30    6.34
   0  10  -3   40.34    4.72
   0  10  -3   36.45    2.71
   0  10  -3   39.98    9.69
   0  10  -3   36.42    4.38
   0  10  -2  297.13    9.27
   0  10  -2  338.17   10.29
   0  10  -2  352.60   20.48
   0  10  -2  312.63   18.57
   0  10  -2  306.03   13.52
   0  10  -2  289.24   14.49
   0  10  -2  296.54   13.70
   0  10  -2  337.90    9.42
   0  10  -2  388.41   22.73
   0  10  -2  288.50   11.12
   0  10  -1    1.50    1.93
   0  10  -1    1.98    7.15
   0  10  -1    1.16    5.64
   0  10  -1    3.88    4.31
   0  10  -1    2.28    3.31
   0  10  -1    1.22    3.85
   0  10  -1    2.06    1.47
   0  10   0   23.83    4.21
   0  10   0   26.01    8.11
   0  10   0   33.76    9.35
   0  10   0   30.00    5.90
   0  10   0   37.04    5.86
   0  10   0   35.43    5.74
   0  10   0   42.13    3.60
   0  10   0   37.63    2.76
   0  10   1   73.12    4.25
   0  10   1  145.48   13.20
   0  10   1   80.98    7.58
   0  10   1  124.30   12.95
   0  10   1  100.01    8.03
   0  10   1   99.88    5.75
   0  10   1   82.58    4.07
   0  10   2  673.76   23.79
   0  10   2 1087.33   30.00
   0  10   2  504.24   13.79
   0  10   2  743.66   25.81
   0  10   2  681.02   19.96
   0  10   2 1045.02   31.83
   0  10   3  141.52    9.53
   0  10   3  133.81   11.52
   0  10   3  116.75   10.67
   0  10   3  125.49    7.54
   0  10   3  120.43    8.59
   0  10   4   16.60    4.62
   0  10   4   20.67    5.26
   0  10   4   17.28    6.36
   0  10   4   19.07    5.96
   0  10   4   15.55    3.18
   0  10   4   12.36    4.08
   0  10   4   21.12    5.37
   0  10   5  137.50    7.68
   0  10   5  148.24    9.51
   0  10   5  130.75   11.85
   0  10   5   98.46    5.74
   0  10   5  129.92    9.03
   0  10   5  110.24    8.28
   0  10   5  144.42   11.31
   0  10   6   24.58    3.92
   0  10   6   32.32    5.64
   0  10   6   32.72    6.76
   0  10   6   15.42    2.71
   0  10   6   22.87    4.97
   0  10   6   21.12    5.54
   0  10   7  265.63    8.82
   0  10   7  312.98   14.08
   0  10   7  386.55   11.12
   0  10   7  485.57   15.11
   0  10   7  428.77   17.75
   0  10   8   13.06    3.46
   0  10   8   15.84    4.27
   0  10   8   20.32    2.69
   0  10   9    3.48    1.98
   0  10   9    4.78    2.41
   0  10  10  232.68    6.36
   0 -11  21  103.20    2.84
   0 -11  20    0.29    1.27
   0 -11  19    8.33    2.36
   0 -11  19    6.43    2.14
   0  11 -18   53.49    8.18
   0 -11  18   48.16    4.64
   0 -11  17  148.63    8.50
   0 -11  17  156.32    8.62
   0  11 -17  157.96   13.80
   0 -11  16  395.03   15.48
   0  11 -16  426.75   22.90
   0  11 -15    8.00    8.25
   0  11 -15    7.83    2.09
   0 -11  15    2.35    3.35
   0  11 -15    3.93    4.62
   0  11 -15    5.64    6.66
   0 -11  15   13.03   12.08
   0  11 -14   38.30    2.60
   0  11 -14   33.38    3.14
   0 -11  14   30.44    4.81
   0  11 -14   25.91    7.48
   0  11 -13  146.24    6.50
   0  11 -13  165.29    5.76
   0 -11  13  160.10    8.86
   0  11 -13  141.85   12.57
   0  11 -12    3.96    3.34
   0  11 -12    3.09    1.16
   0 -11  12    4.91    2.80
   0  11 -12    8.36    7.51
   0  11 -12    2.61    1.92
   0  11 -12    1.79    6.17
   0  11 -11  743.36   23.01
   0  11 -11  667.06   15.88
   0 -11  11  709.14   19.74
   0  11 -10   50.86    6.41
   0  11 -10   53.67    7.23
   0 -11  10   46.90    4.44
   0  11 -10   43.81    2.87
   0  11 -10   60.49    9.25
   0  11  -9   84.26    7.34
   0  11  -9   90.63   10.72
   0  11  -9   55.33    3.26
   0  11  -9   82.01   11.21
   0  11  -9   68.34    8.46
   0  11  -9   58.94    7.31
   0  11  -8  523.46   21.25
   0  11  -8  577.33   23.73
   0  11  -8  394.17   10.26
   0  11  -8  554.72   18.33
   0  11  -8  397.96   10.73
   0  11  -8  519.73   22.87
   0  11  -8  617.10   24.38
   0  11  -7   60.90    9.38
   0  11  -7   50.89    9.37
   0  11  -7   52.14    8.07
   0  11  -7   34.90    3.15
   0  11  -7   30.91    2.72
   0  11  -7   38.74    5.28
   0  11  -7   34.17    2.62
   0  11  -7   40.52    8.88
   0  11  -7   32.04    2.42
   0  11  -6  596.29   26.79
   0  11  -6  505.54   23.28
   0  11  -6  486.00   12.83
   0  11  -6  433.41   11.84
   0  11  -6  446.82   11.47
   0  11  -6  482.85   18.25
   0  11  -6  431.75   11.06
   0  11  -6  387.24   16.42
   0  11  -6  500.33   21.92
   0  11  -6  503.80   16.68
   0  11  -5   25.17    2.86
   0  11  -5   27.23    3.77
   0  11  -5   25.87    2.33
   0  11  -5   34.60    8.35
   0  11  -5   19.94    4.19
   0  11  -4   20.04    2.59
   0  11  -4   32.39    8.40
   0  11  -4   30.62    9.42
   0  11  -4   28.90    4.40
   0  11  -4   20.31    8.78
   0  11  -4   20.73    2.23
   0  11  -4   25.95    3.90
   0  11  -3  201.88    7.47
   0  11  -3  206.12    7.55
   0  11  -3  211.67   16.14
   0  11  -3  229.28   17.73
   0  11  -3  211.18    7.13
   0  11  -3  238.03   18.89
   0  11  -3  194.92   11.31
   0  11  -3  191.89    8.74
   0  11  -3  207.92   12.83
   0  11  -3  216.02   11.35
   0  11  -2  236.09   18.06
   0  11  -2  206.31   16.11
   0  11  -2  202.39   12.70
   0  11  -2  217.17   11.91
   0  11  -2  210.09   11.67
   0  11  -2  219.71    7.52
   0  11  -2  200.40    8.40
   0  11  -1    6.48    1.96
   0  11  -1    3.22    8.26
   0  11  -1    2.30    1.98
   0  11  -1   10.83    7.33
   0  11  -1    6.75    4.21
   0  11  -1    4.88    4.67
   0  11  -1    4.51    4.34
   0  11  -1    2.16    1.47
   0  11   0   20.98    3.57
   0  11   0   33.61    9.12
   0  11   0   35.97    5.73
   0  11   0   37.37    6.38
   0  11   0   38.18    3.51
   0  11   0   35.45    5.46
   0  11   0   30.39    2.51
   0  11   1  194.99   13.18
   0  11   1   96.94    4.54
   0  11   1  113.09    7.96
   0  11   1  169.24   14.18
   0  11   1  119.65    6.11
   0  11   1  120.63    8.06
   0  11   1  100.61    4.43
   0  11   2  201.55   10.34
   0  11   2  193.05   13.26
   0  11   2  160.65   10.14
   0  11   2  189.37    8.82
   0  11   2  140.70    5.36
   0  11   3   43.20    5.67
   0  11   3   41.69    5.21
   0  11   3   31.73    7.15
   0  11   3   26.55    5.23
   0  11   3   38.78    4.01
   0  11   3   55.54    6.33
   0  11   4  169.53   12.59
   0  11   4  130.68    6.26
   0  11   4  144.71    9.71
   0  11   4  173.71    9.35
   0  11   4  167.23    7.90
   0  11   5    3.44    1.94
   0  11   5    2.06    3.26
   0  11   5    2.19    2.44
   0  11   5    0.72    3.69
   0  11   6  245.91   12.20
   0  11   6  208.62    7.12
   0  11   7    2.89    1.83
   0  11   7    1.45    2.81
   0  11   8    5.66    2.08
   0  11   9  191.77    5.15
   0 -12  20    0.44    0.80
   0 -12  19   53.83    3.49
   0  12 -18    3.26    6.26
   0 -12  18    1.13    2.24
   0  12 -18    0.37    0.74
   0 -12  18    0.73    2.25
   0 -12  17  360.70   12.84
   0 -12  17  377.11   13.27
   0 -12  16   41.83    5.27
   0  12 -16   43.24    9.67
   0 -12  16   37.68    4.85
   0  12 -15   54.68   10.68
   0 -12  15   47.50    5.06
   0 -12  14  112.67    7.14
   0  12 -14  110.19   12.04
   0  12 -13  145.89    5.36
   0 -12  13  115.97    6.99
   0  12 -13  114.91   12.36
   0  12 -12  306.20   13.97
   0 -12  12  294.73   11.22
   0  12 -12  373.56    9.44
   0  12 -12  245.51   10.26
   0  12 -12  343.39   19.65
   0  12 -11   58.67    6.91
   0  12 -11   85.94    7.10
   0 -12  11   59.44    4.75
   0  12 -11   55.94    5.36
   0  12 -11   65.79    3.49
   0  12 -11   86.43    4.82
   0  12 -11   76.75   10.94
   0  12 -10  138.72    6.07
   0  12 -10  129.34   13.32
   0  12 -10  163.44   10.33
   0  12 -10  105.74    7.71
   0  12 -10  104.50    4.58
   0  12 -10  139.38   13.28
   0  12 -10  126.44   10.03
   0  12 -10  131.44   10.84
   0  12  -9  579.98   23.67
   0  12  -9  500.69   21.29
   0  12  -9  483.10   11.31
   0  12  -9  438.70   11.84
   0  12  -9  727.66   21.34
   0  12  -9  479.69   11.87
   0  12  -9  509.40   17.98
   0  12  -9  529.35   22.34
   0  12  -9  644.14   26.28
   0  12  -8  488.32   23.02
   0  12  -8  433.70   20.83
   0  12  -8  406.07   16.66
   0  12  -8  385.43    9.93
   0  12  -8  382.17   10.82
   0  12  -8  448.66   15.84
   0  12  -8  441.12   17.27
   0  12  -8  376.61   18.43
   0  12  -8  524.87   23.35
   0  12  -7  482.84   17.69
   0  12  -7  544.75   13.51
   0  12  -7  513.88   16.59
   0  12  -7  610.33   20.98
   0  12  -7  530.86   12.49
   0  12  -7  580.53   23.30
   0  12  -7  591.92   26.87
   0  12  -7  535.38   24.52
   0  12  -6   56.77    3.76
   0  12  -6   77.54    8.34
   0  12  -6   56.00    5.53
   0  12  -6   59.37    3.43
   0  12  -6   63.71    9.64
   0  12  -6   66.80   10.12
   0  12  -5  398.08   14.29
   0  12  -5  400.25   10.34
   0  12  -5  404.68   21.16
   0  12  -4  340.39   16.24
   0  12  -4  341.02   14.00
   0  12  -4  284.47   10.80
   0  12  -4  318.09   14.12
   0  12  -4  415.18   23.80
   0  12  -4  368.68    9.77
   0  12  -4  274.51   18.63
   0  12  -4  333.72   21.20
   0  12  -3  896.30   18.41
   0  12  -3  862.39   34.08
   0  12  -3  715.56   31.03
   0  12  -3  953.18   24.35
   0  12  -3  883.63   27.49
   0  12  -3  912.29   25.85
   0  12  -3  891.21   19.01
   0  12  -3  855.04   24.78
   0  12  -3  768.37   19.71
   0  12  -2   75.22    3.90
   0  12  -2   62.05   10.15
   0  12  -2   81.85    6.89
   0  12  -2   67.51    7.63
   0  12  -2   68.78    7.24
   0  12  -2   74.76    6.97
   0  12  -2   78.54    4.37
   0  12  -1   18.58    7.98
   0  12  -1   33.87    8.82
   0  12  -1   27.92    5.62
   0  12  -1   20.61    2.66
   0  12  -1   23.38    4.65
   0  12  -1   23.37    2.26
   0  12   0  141.48    5.07
   0  12   0  160.59   13.90
   0  12   0  171.60   10.45
   0  12   0  153.44    6.45
   0  12   0  165.74    8.79
   0  12   0  167.79   11.56
   0  12   1   74.66    6.17
   0  12   1   91.47    7.96
   0  12   1   66.68    3.34
   0  12   1   81.82    5.80
   0  12   2  356.13   12.40
   0  12   2  354.12   15.29
   0  12   2  295.72   11.77
   0  12   2  400.89   13.72
   0  12   2  283.48   10.07
   0  12   3    4.66    2.09
   0  12   3    7.88    3.79
   0  12   3    4.94    3.23
   0  12   3    6.86    2.85
   0  12   4   14.01    2.20
   0  12   4   13.04    3.39
   0  12   4   13.52    2.68
   0  12   4   14.22    3.94
   0  12   5   12.20    1.79
   0  12   5   12.36    2.22
   0  12   6   15.88    2.03
   0  12   7   34.89    2.69
   0 -13  20    1.58    0.56
   0 -13  20    2.35    0.60
   0 -13  19    3.09    1.22
   0 -13  19    3.34    1.29
   0 -13  18    2.60    1.97
   0  13 -18    2.04    5.55
   0 -13  18    0.31    1.85
   0  13 -18    0.05    0.71
   0 -13  17   16.27    3.00
   0 -13  17   18.96    3.51
   0  13 -17   21.66    7.93
   0  13 -17   22.19    1.87
   0 -13  16   25.71    3.56
   0 -13  16   30.86    4.28
   0  13 -16   28.91    8.68
   0  13 -16   35.84    2.35
   0 -13  15   13.40    2.70
   0  13 -15   21.31    8.93
   0 -13  15   19.67    3.83
   0  13 -15   18.23    1.72
   0 -13  14   27.58    4.05
   0  13 -14   31.38   10.30
   0  13 -14   23.77    1.85
   0 -13  14   21.63    3.00
   0 -13  13    2.52    1.81
   0  13 -13    2.28    0.91
   0 -13  13    2.70    2.34
   0  13 -13    5.43    6.39
   0  13 -13    6.54    2.12
   0  13 -12   27.33    5.14
   0 -13  12   21.22    2.78
   0  13 -12   24.14    1.94
   0  13 -12   54.24    5.71
   0 -13  12   20.40    3.13
   0  13 -12   23.87    3.37
   0  13 -12   56.45    9.05
   0  13 -12   25.04    8.35
   0  13 -12   58.66    4.00
   0  13 -11   19.76    8.46
   0  13 -11   24.00    2.97
   0  13 -11   14.34    1.68
   0  13 -11   30.03    5.02
   0 -13  11   15.94    2.77
   0  13 -11   23.63    3.97
   0  13 -11   24.37    7.04
   0  13 -11   18.43    5.03
   0  13 -10    8.36    3.89
   0  13 -10    6.21    1.42
   0  13 -10    4.92    4.61
   0  13 -10   10.56    3.75
   0  13 -10    8.91    5.67
   0  13 -10   10.40    2.28
   0  13  -9  552.96   18.02
   0  13  -9  555.44   13.53
   0  13  -9  611.10   19.50
   0  13  -9  546.65   12.53
   0  13  -9  568.67   21.35
   0  13  -8    1.40    0.97
   0  13  -8    0.91    2.76
   0  13  -8    3.71    1.51
   0  13  -8   -1.70    5.42
   0  13  -8    3.55    4.36
   0  13  -8    2.77    5.43
   0  13  -8   -0.14    1.54
   0  13  -7  100.59    6.54
   0  13  -7  121.75    5.36
   0  13  -7  132.80    9.83
   0  13  -7  118.11    5.20
   0  13  -7  110.32    4.54
   0  13  -7  128.27   11.76
   0  13  -7   96.52   10.89
   0  13  -7  117.12   12.74
   0  13  -6  245.00   12.94
   0  13  -6  229.11   16.08
   0  13  -6  203.42    6.58
   0  13  -6  193.70   10.84
   0  13  -6  173.67    8.14
   0  13  -5   15.07    6.95
   0  13  -5   13.75    2.69
   0  13  -5   16.02    3.54
   0  13  -5   19.79    2.12
   0  13  -5   16.84    4.34
   0  13  -5   16.53    2.24
   0  13  -4  543.03   18.20
   0  13  -4  512.69   19.30
   0  13  -4  550.20   12.71
   0  13  -4  548.07   13.12
   0  13  -4  502.25   17.14
   0  13  -3  118.36   12.72
   0  13  -3  209.19   14.06
   0  13  -3  127.76    9.24
   0  13  -3  167.16   10.07
   0  13  -3  159.37    6.17
   0  13  -3  161.64    9.13
   0  13  -3  166.02    5.78
   0  13  -2   87.90    3.98
   0  13  -2   89.90    7.81
   0  13  -2   86.76    6.48
   0  13  -2   91.09    6.78
   0  13  -2   90.54    4.62
   0  13  -1  130.86    4.69
   0  13  -1  131.39    8.20
   0  13  -1  145.59    7.55
   0  13  -1  141.50    5.74
   0  13  -1  148.02    9.88
   0  13   0   59.39    5.88
   0  13   0   53.78    4.40
   0  13   0   75.36    6.68
   0  13   0   41.98    2.41
   0  13   0   62.76    6.98
   0  13   1  337.87   13.40
   0  13   1  358.26   11.61
   0  13   2   90.35    4.44
   0  13   2  102.62    5.40
   0  13   2  100.93    6.95
   0  13   3    1.10    1.31
   0  13   3    1.83    1.86
   0  13   3    0.82    2.27
   0  13   4   23.07    1.83
   0  13   4   25.59    2.31
   0  13   5   55.14    2.67
   0  13   5   41.19    3.14
   0 -14  19   12.82    1.05
   0 -14  19   14.87    1.25
   0  14 -18    5.34    1.09
   0 -14  18    2.33    1.19
   0  14 -18    4.81    0.65
   0 -14  18    4.59    1.60
   0  14 -17   14.08    1.95
   0 -14  17    7.15    1.68
   0  14 -17   16.31    1.48
   0 -14  17   11.84    2.48
   0  14 -17   11.58    6.52
   0 -14  16   17.61    2.17
   0  14 -16   40.82    2.28
   0  14 -16   35.73    8.60
   0 -14  16   21.70    3.13
   0 -14  15   16.79    2.02
   0  14 -15   32.50    2.02
   0 -14  15   21.72    3.05
   0  14 -15   30.12    8.99
   0  14 -14   27.86    1.87
   0  14 -14   40.80    4.48
   0 -14  14   16.37    1.96
   0  14 -14   44.20    3.05
   0 -14  14   21.23    2.75
   0  14 -13    2.75    0.86
   0  14 -13    5.00    2.92
   0  14 -13    6.48    2.06
   0 -14  13    1.21    1.53
   0  14 -13    0.91    8.76
   0  14 -12   31.73    2.07
   0  14 -12   41.94   11.93
   0 -14  12   21.27    2.57
   0  14 -12   51.96    5.04
   0  14 -12   67.96    4.20
   0  14 -11   20.45    1.87
   0  14 -11   27.27   11.81
   0  14 -11   30.55    4.06
   0  14 -11   29.87    3.07
   0  14 -11   27.70    3.78
   0  14 -10  292.81    8.34
   0  14 -10  307.05   11.97
   0  14 -10  300.08   11.37
   0  14  -9  116.56    6.48
   0  14  -9  125.99    4.99
   0  14  -9  150.79   19.31
   0  14  -9  137.33    8.24
   0  14  -9  108.41    4.06
   0  14  -9  142.69    5.52
   0  14  -8   23.62    6.33
   0  14  -8   43.66    3.95
   0  14  -8   47.50    3.18
   0  14  -8   58.74   15.44
   0  14  -8   57.72    6.18
   0  14  -8   38.69    2.43
   0  14  -8   41.46    3.01
   0  14  -7  111.71    4.83
   0  14  -7  117.92    8.42
   0  14  -7  103.55    4.08
   0  14  -7   96.96    7.07
   0  14  -7   87.07    5.04
   0  14  -6  255.62   11.04
   0  14  -6  249.00    7.05
   0  14  -6  228.35    6.89
   0  14  -5  172.31    5.93
   0  14  -5  171.89    8.95
   0  14  -5  169.85    5.71
   0  14  -4  260.93   10.60
   0  14  -4  252.83    7.65
   0  14  -4  248.62    7.16
   0  14  -3   47.16    3.20
   0  14  -3   51.49    4.83
   0  14  -3   43.05    2.73
   0  14  -2   82.83    3.34
   0  14  -2  117.08    6.17
   0  14  -1  553.34   14.51
   0  14  -1  460.09   11.65
   0  14   0  192.37    7.47
   0  14   0  187.69    7.46
   0  14   1  178.19    6.19
   0  14   1  138.88    4.98
   0  14   2  102.60    4.09
   0  14   2   81.64    3.32
   0  14   3   53.68    2.64
   0  14   3   47.72    2.07
   0  14   4  268.79    5.99
   0 -15  18    6.04    0.93
   0  15 -18   10.48    0.92
   0 -15  17   49.33    2.09
   0  15 -17  126.64    3.72
   0  15 -17  160.03    3.42
   0  15 -17  160.17   10.13
   0 -15  17   71.94    3.25
   0 -15  16    5.03    0.80
   0  15 -16   17.46    1.42
   0 -15  16    5.92    1.42
   0  15 -16   14.78    6.41
   0  15 -15    7.44    1.08
   0 -15  15    3.83    1.22
   0  15 -14  248.64    7.75
   0  15 -14  268.47    6.48
   0  15 -14  241.98   17.56
   0  15 -13    6.27    0.97
   0  15 -13    8.16    2.25
   0  15 -13   10.94    2.20
   0 -15  13    3.28    1.00
   0  15 -13   10.70    9.12
   0  15 -12    2.30    0.87
   0  15 -12    1.83    9.19
   0  15 -12    0.80    2.04
   0  15 -12    5.88    2.16
   0  15 -11    2.30    0.94
   0  15 -11    7.42   10.10
   0  15 -11    2.31    2.07
   0  15 -11    2.44    1.90
   0  15 -11    4.57    1.89
   0  15 -10   64.06    3.10
   0  15 -10   82.15   15.04
   0  15 -10   65.04    5.01
   0  15 -10   64.65    4.23
   0  15 -10   87.57    4.12
   0  15  -9   89.05    3.85
   0  15  -9   74.46    4.36
   0  15  -9   81.42    5.81
   0  15  -9   75.07    3.05
   0  15  -9   91.59    3.94
   0  15  -8   14.39    1.86
   0  15  -8   13.63    3.49
   0  15  -8    8.92    1.82
   0  15  -8   10.04    1.27
   0  15  -8   16.37    3.41
   0  15  -8   10.81    1.60
   0  15  -7   63.10    5.08
   0  15  -7   60.62    5.29
   0  15  -6   23.95    3.61
   0  15  -6   20.39    1.84
   0  15  -6   19.41    1.79
   0  15  -6   25.73    5.74
   0  15  -5   62.67    3.13
   0  15  -5   62.00    2.99
   0  15  -4   35.91    3.63
   0  15  -4   39.56    2.35
   0  15  -3   17.40    2.58
   0  15  -3   13.29    1.23
   0  15  -2  286.98    7.69
   0  15  -2  220.15    5.19
   0  15  -1   20.55    2.45
   0  15  -1   20.80    1.97
   0  15   0  180.20    5.40
   0  15   0  152.31    4.62
   0  15   1    5.31    1.17
   0  15   1    4.95    0.91
   0  15   2   13.97    1.22
   0  16 -16   22.43    1.28
   0  16 -15  214.07    5.91
   0  16 -15  201.66    4.90
   0  16 -14  125.67    4.56
   0  16 -14  132.46    5.30
   0  16 -13   11.96    1.09
   0  16 -13   13.26    1.88
   0  16 -13   24.60    9.05
   0  16 -13   17.56    2.60
   0  16 -13   26.66    2.46
   0  16 -12    1.59    1.36
   0  16 -12    2.79    2.08
   0  16 -12    3.26    1.74
   0  16 -12    2.24    0.74
   0  16 -11    3.07    1.42
   0  16 -11    3.76    2.27
   0  16 -11    5.72    1.59
   0  16 -11    3.61    0.84
   0  16 -10   61.28    3.01
   0  16 -10   55.34    3.17
   0  16  -9   95.21    3.50
   0  16  -8   78.55    4.97
   0  16  -7    2.62    2.14
   0  16  -7    2.44    0.93
   0  16  -6   11.64    2.38
   0  16  -6    5.16    1.04
   0  16  -5    1.78    1.80
   0  16  -5    1.36    0.92
   0  16  -5    1.24    0.64
   0  16  -4    8.85    1.72
   0  16  -4    5.01    0.77
   0  16  -3  195.93    5.63
   0  16  -2   75.25    2.88
   0  16  -1   35.54    1.70
   0  16  -1   33.97    1.93
   0  16   0    0.86    0.64
   0  17 -15  358.27    7.25
   0  17 -14   25.98    1.58
   0  17 -13    2.36    1.40
   0  17 -13    2.04    0.83
   0  17 -12  298.33    8.41
   0  17 -11   20.55    1.68
   0  17 -10  166.49    4.40
   0  17  -9    2.08    0.76
   0  17  -8    0.88    1.54
   0  17  -7  142.75    4.97
   0  17  -7   95.30    2.84
   0  17  -6    9.90    0.78
   0  17  -6   10.82    1.65
   0  17  -5   56.67    2.57
   0  17  -5   42.06    2.37
   0  17  -4    1.58    0.82
   0  17  -4    1.53    0.91
   0  17  -3   28.87    1.40
   0  18 -12   74.58    2.57
   0  18 -11  130.98    3.40
   0  18 -11   63.14    1.72
   0  18  -9   24.69    1.56
   0  18  -8   68.58    2.40
   0  18  -7  112.82    3.00
  -1  18  -5    3.25    0.56
  -1  18  -6  282.39    5.41
  -1  18  -6  218.66    5.28
  -1  18  -7    4.71    0.86
  -1  18  -7    3.72    0.90
  -1  18  -8  153.21    4.29
  -1  18  -9   12.21    1.35
  -1  18 -10   10.49    1.33
  -1  18 -10    4.86    0.42
  -1  18 -13   55.15    2.21
  -1  17  -2    6.83    0.85
  -1  17  -3    0.54    0.63
  -1  17  -3    0.75    0.86
  -1  17  -4    7.15    1.13
  -1  17  -5  181.34    5.23
  -1  17  -6  117.61    4.27
  -1  17  -6   78.40    2.23
  -1  17  -7   44.26    2.93
  -1  17  -7   24.39    1.29
  -1  17  -8   10.12    2.03
  -1  17  -9  122.78    5.25
  -1  17 -10  125.18    5.34
  -1  17 -11  166.15    4.55
  -1  17 -12   37.31    1.96
  -1  17 -13    4.11    1.52
  -1  17 -13    3.08    0.86
  -1  17 -14  292.77    7.06
  -1  17 -14  226.89    5.60
  -1  17 -15   21.77    1.58
  -1  17 -15   20.28    1.25
  -1  17 -16  119.91    2.93
  -1  16   1    7.68    0.79
  -1  16   0   42.30    1.62
  -1  16   0   47.08    2.01
  -1  16  -1   23.24    1.46
  -1  16  -1   26.20    1.83
  -1  16  -2    0.76    0.93
  -1  16  -2    0.85    1.29
  -1  16  -3   22.71    1.94
  -1  16  -4   27.37    1.37
  -1  16  -4   33.83    2.61
  -1  16  -5  221.70    5.61
  -1  16  -5  263.31    6.40
  -1  16  -6    3.17    3.63
  -1  16  -6    0.97    0.94
  -1  16  -6    0.68    1.81
  -1  16  -7    4.18    2.12
  -1  16  -7    5.96    3.93
  -1  16  -8  280.44    9.09
  -1  16  -8  253.97    9.14
  -1  16  -9    1.61    1.13
  -1  16  -9    2.77    2.33
  -1  16  -9    2.26    1.16
  -1  16  -9    1.32    2.27
  -1  16 -10  427.11   12.30
  -1  16 -10  462.04   12.85
  -1  16 -10  450.86   10.16
  -1  16 -11    7.21    0.95
  -1  16 -11    7.27    2.26
  -1  16 -11   12.40    1.97
  -1  16 -11    9.51    1.68
  -1  16 -12   48.97    3.08
  -1  16 -12   38.59    1.86
  -1  16 -13  451.26   10.04
  -1  16 -13  506.54   24.29
  -1  16 -14   78.69    2.63
  -1  16 -14   89.80    3.88
  -1  16 -15  294.06    7.32
  -1  16 -15  316.48   16.29
  -1  16 -16    0.84    0.83
   1 -16  17    6.89    0.56
  -1  15   3   78.14    2.31
  -1  15   2   33.95    1.41
  -1  15   2   38.45    1.94
  -1  15   1   21.00    1.44
  -1  15   1   21.89    1.80
  -1  15   0   99.97    4.42
  -1  15   0   95.57    4.02
  -1  15  -1  229.73    7.61
  -1  15  -1  208.62    6.99
  -1  15  -2    2.31    2.71
  -1  15  -2    0.74    1.41
  -1  15  -3    2.39    0.74
  -1  15  -3    5.45    1.31
  -1  15  -3    4.94    1.97
  -1  15  -4   14.92    2.65
  -1  15  -4   21.37    1.96
  -1  15  -5   83.55    5.12
  -1  15  -5   83.57    3.66
  -1  15  -5   79.60    5.89
  -1  15  -6   40.77    2.63
  -1  15  -6   39.21    3.87
  -1  15  -6   36.35    2.35
  -1  15  -7   73.95    5.23
  -1  15  -7   71.99    3.14
  -1  15  -8   15.90    2.12
  -1  15  -8   22.83    2.03
  -1  15  -8   23.43    4.19
  -1  15  -8   20.06    1.73
  -1  15  -8   22.18    3.57
  -1  15  -8   22.42    2.19
  -1  15  -9   44.94    2.63
  -1  15  -9   50.09   12.48
  -1  15  -9   52.78    3.18
  -1  15  -9   43.81    3.36
  -1  15  -9   46.85    4.94
  -1  15 -10   28.91    2.00
  -1  15 -10   37.62    2.91
  -1  15 -10   30.71    3.18
  -1  15 -10   30.13    4.06
  -1  15 -11    2.00    0.84
  -1  15 -11    1.92    2.40
  -1  15 -11    3.71    1.85
  -1  15 -11    2.77    1.98
  -1  15 -12  105.70    3.70
  -1  15 -12  123.59   14.77
  -1  15 -12  112.63    5.79
  -1  15 -13  171.79   15.99
   1 -15  13   85.92    4.14
  -1  15 -13  232.02    8.14
  -1  15 -13  286.24    7.67
  -1  15 -13  163.82    4.39
  -1  15 -14   68.96    4.50
  -1  15 -14   51.68    2.23
  -1  15 -15   18.30    2.51
   1 -15  15    5.51    0.94
   1 -15  15    8.66    1.55
  -1  15 -15   13.57    1.28
   1 -15  16   29.90    1.82
  -1  15 -16   75.91    9.11
   1 -15  16   41.75    2.80
  -1  15 -16   95.02    2.90
   1 -15  17   55.67    2.42
   1 -15  17   75.86    3.44
  -1  15 -17  130.97    9.39
  -1  15 -17  114.64    2.64
   1 -15  18  147.50    4.33
  -1  15 -18  198.30    4.33
   1 -15  19    3.21    0.41
  -1  14   5  185.16    4.70
  -1  14   4   12.53    1.91
  -1  14   4   11.35    1.27
  -1  14   3   43.76    2.43
  -1  14   3   41.86    3.47
  -1  14   3   37.38    1.85
  -1  14   2   34.15    3.69
  -1  14   2   35.05    2.61
  -1  14   2   28.19    1.95
  -1  14   1   28.53    2.98
  -1  14   1   23.82    2.11
  -1  14   1   31.98    3.41
  -1  14   0  293.75    8.67
  -1  14   0  421.94   12.38
  -1  14  -1    5.24    2.04
  -1  14  -1    6.82    3.48
  -1  14  -1   10.72    4.07
  -1  14  -2    2.05    3.28
  -1  14  -2    1.18    0.79
  -1  14  -2    2.32    4.41
  -1  14  -2    3.58    2.13
  -1  14  -2    2.31    1.29
  -1  14  -3   53.86    5.37
  -1  14  -3   58.23    5.84
  -1  14  -3   55.49    4.58
  -1  14  -3   54.88    3.39
  -1  14  -3   55.84    3.15
  -1  14  -4   46.23    5.17
  -1  14  -4   46.29    5.78
  -1  14  -4   49.33    3.08
  -1  14  -4   45.13    4.36
  -1  14  -4   49.59    3.16
  -1  14  -5   82.65   10.34
  -1  14  -5   92.37    4.27
  -1  14  -5  112.43    8.27
  -1  14  -5  113.37    6.70
  -1  14  -5  117.22    4.69
  -1  14  -5  112.76    4.67
  -1  14  -6   11.68    1.91
  -1  14  -6    9.58    3.23
  -1  14  -6   15.35    1.83
  -1  14  -6   12.92    1.86
  -1  14  -7   15.77    7.20
  -1  14  -7   13.81    5.93
  -1  14  -7   28.78    2.51
  -1  14  -7   17.06    2.46
  -1  14  -7   22.27    5.11
  -1  14  -7   31.96    6.75
  -1  14  -7   27.08    2.18
  -1  14  -7   29.15    2.61
  -1  14  -8    3.54    5.03
  -1  14  -8    3.11    6.11
  -1  14  -8    2.38    1.28
  -1  14  -8    2.92    1.98
  -1  14  -8    2.07    1.10
  -1  14  -8    4.26    3.73
  -1  14  -8    4.11    4.92
  -1  14  -8    4.02    1.71
  -1  14  -9   -0.56    4.50
  -1  14  -9   -2.29    5.97
  -1  14  -9    1.09    1.01
  -1  14  -9    0.86    2.08
  -1  14  -9    3.35    3.51
  -1  14  -9    1.96    4.66
  -1  14  -9    0.96    1.49
  -1  14 -10    1.63    4.02
  -1  14 -10    5.67    2.77
  -1  14 -10    7.78    1.34
  -1  14 -10    7.85    3.39
  -1  14 -10   11.37    5.03
  -1  14 -10   12.77    2.28
  -1  14 -11   73.38    5.94
  -1  14 -11   44.58    2.53
   1 -14  11   39.63    3.27
  -1  14 -11   51.75    4.85
  -1  14 -11   72.06    7.62
  -1  14 -11   67.15    4.07
  -1  14 -12  201.53    5.76
   1 -14  12  150.98    6.80
  -1  14 -12  200.15    8.41
  -1  14 -12  355.46   14.74
  -1  14 -12  355.38    9.20
  -1  14 -13    0.68    0.75
   1 -14  13    0.90    1.22
   1 -14  13    0.97    1.68
  -1  14 -13   -0.12    4.26
  -1  14 -13    3.62    1.91
   1 -14  14   24.71    2.41
   1 -14  14   28.71    3.25
   1 -14  15   78.88    4.30
  -1  14 -15  131.08   13.34
   1 -14  15  101.62    5.76
  -1  14 -15  152.00    4.34
   1 -14  16    1.58    1.42
   1 -14  16    3.83    2.26
  -1  14 -16    3.83    6.74
  -1  14 -16    1.47    0.90
   1 -14  17  281.74    9.31
   1 -14  17  321.55   10.49
  -1  14 -17  408.90   19.26
  -1  14 -17  455.89    8.34
   1 -14  18    2.07    1.27
  -1  14 -18    2.20    0.99
   1 -14  18    2.13    1.43
  -1  14 -18    3.06    4.42
  -1  14 -19   27.62    1.26
   1 -14  19   25.07    1.52
   1 -14  19   23.33    1.42
   1 -14  20   37.46    1.11
  -1  13   5   42.95    3.68
  -1  13   5   45.54    2.51
  -1  13   4   89.92    6.08
  -1  13   4   94.96    3.55
  -1  13   3  103.52    5.49
  -1  13   3   92.95    6.85
  -1  13   3   97.42    4.66
  -1  13   2   66.33    4.67
  -1  13   2   63.19    6.16
  -1  13   2   62.81    4.82
  -1  13   2   54.49    3.38
  -1  13   1  510.15   14.97
  -1  13   1  457.87   12.74
  -1  13   1  488.94   19.03
  -1  13   0  121.59    8.41
  -1  13   0  114.61    9.10
  -1  13   0  112.31    6.02
  -1  13  -1  134.04   12.23
  -1  13  -1  126.31    4.51
  -1  13  -1  190.52   10.98
  -1  13  -1  181.85    8.09
  -1  13  -1  158.63    5.30
  -1  13  -2  163.54    5.74
  -1  13  -2  149.75   13.63
  -1  13  -2  197.55   10.03
  -1  13  -2  215.82   10.73
  -1  13  -2  210.35   11.44
  -1  13  -2  174.54    6.46
  -1  13  -2  187.68    8.90
  -1  13  -3  245.13   10.60
  -1  13  -3  235.34    7.50
  -1  13  -3  236.50   10.38
  -1  13  -3  245.48   12.05
  -1  13  -3  263.66   12.75
  -1  13  -3  230.93    7.12
  -1  13  -4  375.70   21.73
  -1  13  -4  424.51   23.92
  -1  13  -4  356.07   10.73
  -1  13  -4  445.66   15.91
  -1  13  -4  424.00   17.30
  -1  13  -4  425.21   14.68
  -1  13  -4  441.50   10.96
  -1  13  -4  455.60   10.96
  -1  13  -5  109.60   13.70
  -1  13  -5  107.34   12.19
  -1  13  -5  121.56    5.13
  -1  13  -5   98.12    5.31
  -1  13  -5  133.73    7.95
  -1  13  -5  129.25    9.71
  -1  13  -5  110.45    7.47
  -1  13  -5  128.09    5.05
  -1  13  -5  152.72   12.64
  -1  13  -5  133.60    5.37
  -1  13  -6   88.94    4.39
  -1  13  -6   77.99    5.07
  -1  13  -6  100.79    6.49
  -1  13  -6   94.23    4.15
  -1  13  -6   90.58    9.84
  -1  13  -6   76.97   10.51
  -1  13  -7   30.41    8.96
  -1  13  -7   24.98    7.21
  -1  13  -7   21.41    3.40
  -1  13  -7   28.62    2.60
  -1  13  -7   33.71    6.18
  -1  13  -7   24.85    6.32
  -1  13  -7   25.96    2.18
  -1  13  -7   26.26    2.82
  -1  13  -8  295.78   18.21
  -1  13  -8  265.04   16.47
  -1  13  -8  247.86   10.88
  -1  13  -8  294.32    8.52
  -1  13  -8  280.07   11.19
  -1  13  -8  305.90   13.79
  -1  13  -8  298.92    7.96
  -1  13  -8  274.52   14.04
  -1  13  -8  340.14    9.51
  -1  13  -9    6.06    1.99
  -1  13  -9    9.75    6.69
  -1  13  -9    3.70    1.20
  -1  13  -9    5.52    2.95
  -1  13  -9    7.55    4.00
  -1  13  -9    5.50    4.76
  -1  13  -9   14.28    6.71
  -1  13  -9    9.23    4.95
  -1  13 -10   43.23    2.75
  -1  13 -10   61.37    3.98
  -1  13 -10   46.64    8.94
  -1  13 -10   67.73    6.19
   1 -13  10   41.02    3.94
  -1  13 -10   61.20    8.29
  -1  13 -10   36.85    6.41
  -1  13 -10   51.68    8.00
  -1  13 -11    0.91    3.72
  -1  13 -11    5.84    4.88
  -1  13 -11    0.62    0.87
   1 -13  11    1.52    1.73
  -1  13 -11    2.02    2.63
   1 -13  11    2.27    2.13
  -1  13 -11    2.48    5.93
  -1  13 -11    2.73    6.12
  -1  13 -11    2.11    1.71
  -1  13 -12   44.93    5.92
   1 -13  12   46.86    3.97
  -1  13 -12   42.64    2.50
  -1  13 -12   63.82    5.19
   1 -13  12   45.61    4.39
  -1  13 -12   69.24    4.22
  -1  13 -12   42.09    8.35
   1 -13  13   32.18    3.41
  -1  13 -13   28.35    2.01
   1 -13  13   34.00    4.18
  -1  13 -13   29.30    3.23
  -1  13 -13   71.44    8.49
  -1  13 -13   63.71    4.10
  -1  13 -13   29.46    7.73
  -1  13 -14   23.12    1.82
   1 -13  14   20.71    3.03
   1 -13  14   20.21    3.63
  -1  13 -14   50.43    6.96
  -1  13 -14   49.78    3.68
   1 -13  15   21.50    3.85
  -1  13 -15   23.66    1.87
   1 -13  15   20.21    3.18
  -1  13 -16   15.20    7.80
   1 -13  16   17.75    3.60
  -1  13 -16   18.56    1.69
  -1  13 -16   26.86    5.05
   1 -13  16   14.20    2.98
   1 -13  17   38.97    3.98
  -1  13 -17   42.98    8.97
   1 -13  17   39.58    4.09
  -1  13 -17   42.18    2.19
   1 -13  18    1.60    1.91
   1 -13  18    1.28    1.79
  -1  13 -18    4.63    6.21
   1 -13  19   40.23    2.56
   1 -13  19   40.84    2.51
   1 -13  20   68.48    2.15
  -1  12   8    5.94    1.22
  -1  12   7  116.54    5.49
  -1  12   6   81.97    3.77
  -1  12   6  110.98    5.51
  -1  12   5    0.69    1.18
  -1  12   5    1.15    1.58
  -1  12   5   -0.06    2.71
  -1  12   4   46.68    3.11
  -1  12   4   53.48    3.96
  -1  12   4   55.83    6.44
  -1  12   4   52.43    6.98
  -1  12   3  202.80    9.22
  -1  12   3  204.39    8.42
  -1  12   3  142.96    6.08
  -1  12   3  243.30   10.09
  -1  12   3  165.59   11.67
  -1  12   2  128.53    7.95
  -1  12   2  157.96    9.21
  -1  12   1  233.07    9.44
  -1  12   1  431.73   17.06
  -1  12   0   81.78   11.04
  -1  12   0  101.59    7.26
  -1  12   0   98.41    8.97
  -1  12   0   92.35    4.88
  -1  12   0   91.91    6.21
  -1  12   0   85.23    3.88
  -1  12  -1   78.45   11.54
  -1  12  -1   90.51   12.84
  -1  12  -1   99.34    8.62
  -1  12  -1   96.21    8.11
  -1  12  -1   94.54    6.97
  -1  12  -1   79.56    4.38
  -1  12  -1   72.98    3.67
  -1  12  -2  901.50   26.03
  -1  12  -2  869.11   25.38
  -1  12  -2  740.21   16.20
  -1  12  -2  746.85   17.02
  -1  12  -2  822.75   22.28
  -1  12  -2  759.02   32.02
  -1  12  -2  846.83   34.30
  -1  12  -3   24.66    8.56
  -1  12  -3   28.52   10.50
  -1  12  -3   22.07    2.70
  -1  12  -3   26.11    6.00
  -1  12  -3   23.96    4.60
  -1  12  -3   24.28    4.70
  -1  12  -3   34.30   10.05
  -1  12  -3   22.36    2.36
  -1  12  -3   23.77    2.42
  -1  12  -4  644.51   29.65
  -1  12  -4  528.27   25.67
  -1  12  -4  426.67   13.34
  -1  12  -4  544.94   17.74
  -1  12  -4  481.71   19.32
  -1  12  -4  501.57   12.72
  -1  12  -4  516.53   12.16
  -1  12  -4  606.49   24.83
  -1  12  -4  552.69   12.69
  -1  12  -5   36.66    2.86
  -1  12  -5   44.18    4.80
  -1  12  -5   37.03    2.66
  -1  12  -5   38.16    4.10
  -1  12  -6   17.78    3.85
  -1  12  -6   21.00    2.31
  -1  12  -6   30.16    9.30
  -1  12  -6   22.95    7.28
  -1  12  -6   19.40    3.54
  -1  12  -6   20.72    2.02
  -1  12  -6   22.90    7.05
  -1  12  -6   22.09    2.65
  -1  12  -7  616.67   14.81
  -1  12  -7  776.24   30.49
  -1  12  -7  632.51   26.18
  -1  12  -7  655.44   19.19
  -1  12  -7  577.08   21.69
  -1  12  -7  634.34   14.24
  -1  12  -7  755.93   16.37
  -1  12  -8   77.50    4.03
  -1  12  -8   99.81   11.35
  -1  12  -8   88.30    9.42
  -1  12  -8  106.80    7.61
  -1  12  -8   80.65    8.86
  -1  12  -8   91.55    4.91
  -1  12  -8  105.32   10.82
  -1  12  -9   47.99    3.06
  -1  12  -9   75.52    6.76
   1 -12   9   54.51    4.69
  -1  12  -9   66.20    9.24
  -1  12  -9   62.17    4.07
  -1  12  -9   71.37    9.19
  -1  12  -9   68.89    8.23
  -1  12  -9   73.94    9.45
  -1  12 -10   87.89    8.64
  -1  12 -10  103.98    9.90
   1 -12  10   91.49    6.03
  -1  12 -10  128.54    8.21
  -1  12 -10  143.87   12.87
  -1  12 -10  105.94    5.26
  -1  12 -10   98.35   10.69
  -1  12 -11    1.45    1.73
  -1  12 -11    2.90    5.71
  -1  12 -11    3.78    4.63
  -1  12 -11    1.54    3.56
  -1  12 -11    4.66    7.88
  -1  12 -11    1.04    2.30
  -1  12 -11    8.93    7.50
   1 -12  11    4.30    2.39
  -1  12 -12  374.76   10.70
  -1  12 -12  285.54   16.92
  -1  12 -12  564.01   23.35
  -1  12 -12  540.81   21.80
   1 -12  12  292.46   11.60
  -1  12 -12  312.63   13.95
  -1  12 -13   61.47    4.21
  -1  12 -13   37.73    7.94
  -1  12 -13   69.13    8.65
  -1  12 -13   75.84    8.42
   1 -12  13   43.55    4.70
   1 -12  14    5.08    2.87
  -1  12 -14    7.74    4.58
  -1  12 -14    4.81    5.88
   1 -12  14    5.06    3.30
   1 -12  15   22.11    4.31
   1 -12  15   20.39    3.89
  -1  12 -15   32.04    5.40
   1 -12  16   10.03    3.56
  -1  12 -16    9.81    7.59
  -1  12 -16   10.81    4.17
   1 -12  16    3.96    2.95
   1 -12  17   14.82    3.34
  -1  12 -17   14.10    7.45
  -1  12 -17   12.76    1.35
  -1  12 -17   23.29    4.36
   1 -12  17   13.65    3.30
  -1  12 -18   92.63    5.80
   1 -12  18   66.90    4.75
  -1  12 -18   88.65   10.24
   1 -12  18   67.41    4.63
   1 -12  19  113.75    4.92
   1 -12  20   14.13    1.32
   1 -12  20   15.21    1.31
  -1  11   9   67.41    3.51
  -1  11   8    3.52    2.46
  -1  11   7   97.79    4.41
  -1  11   7   98.79    7.36
  -1  11   6   12.17    1.87
  -1  11   6   22.55    5.63
  -1  11   6   23.06    4.24
  -1  11   6   17.43    2.58
  -1  11   5   22.88    4.56
  -1  11   5   15.40    2.98
  -1  11   5   15.07    5.89
  -1  11   5   18.83    4.12
  -1  11   5   11.58    2.05
  -1  11   5   15.28    4.11
  -1  11   4  401.30   12.63
  -1  11   4  450.83   14.94
  -1  11   4  351.20   18.04
  -1  11   4  279.97   13.44
  -1  11   4  290.23    9.62
  -1  11   4  505.60   15.58
  -1  11   3   86.45    7.44
  -1  11   3   80.30    9.30
  -1  11   3   92.32    7.90
  -1  11   3   55.03    6.39
  -1  11   3   55.91    4.38
  -1  11   2  370.18   12.28
  -1  11   2  285.28   13.30
  -1  11   1   13.85    8.37
  -1  11   1    6.36    2.71
  -1  11   1   10.91    3.87
  -1  11   1   20.14    8.16
  -1  11   1   19.86    2.94
  -1  11   1   11.95    3.50
  -1  11   1   11.29    1.93
  -1  11   0  193.02   16.91
  -1  11   0  161.54   15.22
  -1  11   0  175.78   11.50
  -1  11   0  208.45   11.22
  -1  11   0  181.32    7.05
  -1  11   0  182.14    9.80
  -1  11   0  165.91    5.73
  -1  11  -1 1894.11   40.44
  -1  11  -1 1711.00   39.19
  -1  11  -1 1332.20   27.43
  -1  11  -1 1457.98   29.08
  -1  11  -1 1661.08   36.36
  -1  11  -1 1726.42   49.59
  -1  11  -1 2021.11   54.44
  -1  11  -2  296.94   18.99
  -1  11  -2  280.42   13.01
  -1  11  -2  294.82   14.66
  -1  11  -2  303.95   12.84
  -1  11  -2  270.28    8.11
  -1  11  -2  278.75    7.68
  -1  11  -3  643.20   29.37
  -1  11  -3  557.95   25.63
  -1  11  -3  430.99   13.39
  -1  11  -3  493.37   16.91
  -1  11  -3  456.51   18.61
  -1  11  -3  456.34   11.23
  -1  11  -3  632.72   25.90
  -1  11  -3  472.82   11.38
  -1  11  -4  143.08    7.64
  -1  11  -4  156.94    6.05
  -1  11  -4  164.45    8.63
  -1  11  -4  149.25   10.62
  -1  11  -4  145.23    5.19
  -1  11  -5  223.30   15.32
  -1  11  -5  169.19    9.31
  -1  11  -5  193.96    6.72
  -1  11  -5  207.96    9.88
  -1  11  -5  198.67    9.02
  -1  11  -5  209.81   13.79
  -1  11  -5  181.07    5.94
  -1  11  -6  840.15   22.09
  -1  11  -6 1063.41   35.58
  -1  11  -6  916.69   30.65
  -1  11  -6  797.94   26.04
  -1  11  -6  684.26   15.17
  -1  11  -6  690.89   16.05
  -1  11  -7  657.98   24.90
  -1  11  -7  810.22   29.56
  -1  11  -7  534.87   12.61
  -1  11  -7  541.26   13.34
  -1  11  -7  732.59   20.08
  -1  11  -7  605.53   22.64
  -1  11  -7  924.91   27.34
  -1  11  -8  227.22   10.89
  -1  11  -8  166.97    6.01
  -1  11  -8  249.66   14.36
  -1  11  -8  197.73   13.50
  -1  11  -8  290.83   16.57
  -1  11  -8  251.09   14.06
  -1  11  -9  122.82    5.62
  -1  11  -9  146.33   11.38
  -1  11  -9  116.30    9.28
  -1  11  -9  153.03   11.64
  -1  11  -9  144.83   13.32
  -1  11  -9  106.67    4.60
  -1  11  -9  158.27   13.07
   1 -11   9  151.37    7.63
  -1  11 -10  830.14   27.26
  -1  11 -10  774.70   17.89
  -1  11 -10  760.61   24.35
  -1  11 -10  886.00   27.07
  -1  11 -10 1194.52   35.94
  -1  11 -10  695.32   16.44
  -1  11 -10 1173.61   34.83
   1 -11  10  856.51   21.33
   1 -11  11  671.87   18.84
  -1  11 -11  589.51   14.14
  -1  11 -11  687.87   21.38
  -1  11 -11  745.60   22.98
  -1  11 -11  657.90   24.09
  -1  11 -11  637.48   15.76
   1 -11  12  632.02   18.68
  -1  11 -12  558.39   13.32
  -1  11 -12  584.91   19.07
  -1  11 -12  607.28   19.79
  -1  11 -12  615.92   23.80
  -1  11 -12  639.51   15.44
   1 -11  13   77.06    6.45
  -1  11 -13   65.40    8.65
  -1  11 -13   71.30    3.45
  -1  11 -14   28.86    4.80
   1 -11  14   25.83    4.44
   1 -11  15  294.52   12.90
   1 -11  15  296.08   12.75
  -1  11 -16   23.27    4.46
   1 -11  16   18.08    4.08
  -1  11 -16   13.01    7.44
   1 -11  16   17.56    4.00
   1 -11  17  183.83    9.05
  -1  11 -17  172.69   14.11
  -1  11 -18    2.27    2.58
   1 -11  18    3.73    2.57
  -1  11 -18    6.06    5.65
  -1  11 -19   76.76    4.35
   1 -11  19   90.45    4.68
   1 -11  20  100.13    3.62
  -1  10  10   10.30    2.12
  -1  10   9   15.39    3.60
  -1  10   9    7.47    2.54
  -1  10   8   70.46    5.90
  -1  10   8   50.63    3.47
  -1  10   8   76.73    7.64
  -1  10   8   55.18    5.38
  -1  10   8   60.36    5.81
  -1  10   7   56.66    4.04
  -1  10   7   82.03    6.82
  -1  10   7   50.57    6.53
  -1  10   7   39.38    3.02
  -1  10   7   79.84    7.25
  -1  10   6  275.59    9.59
  -1  10   6  344.40   13.23
  -1  10   6  313.49   16.97
  -1  10   6  244.52   14.00
  -1  10   6  316.78   14.21
  -1  10   5   55.22    6.51
  -1  10   5   50.72    5.20
  -1  10   5   36.78    3.43
  -1  10   5   38.58    6.02
  -1  10   5   42.68    8.25
  -1  10   4   91.16    7.24
  -1  10   4   98.10    8.25
  -1  10   4   74.88    9.59
  -1  10   4   70.96    7.57
  -1  10   4  108.27    8.93
  -1  10   4   55.64    4.46
  -1  10   3  102.21    9.85
  -1  10   3   70.50    5.34
  -1  10   3  111.35   10.39
  -1  10   3   83.85    7.81
  -1  10   2    5.33    4.00
  -1  10   2    2.78    6.95
  -1  10   2    0.33    4.11
  -1  10   2    5.25    3.41
  -1  10   2    6.22    2.68
  -1  10   2    2.61    7.53
  -1  10   1   45.83    9.86
  -1  10   1   30.77    4.72
  -1  10   1   41.39    5.57
  -1  10   1   40.11   10.54
  -1  10   1   51.37   10.12
  -1  10   1   39.67    3.63
  -1  10   1   56.01    6.06
  -1  10   1   21.79    2.31
  -1  10   0  362.58   14.79
  -1  10   0  307.43   14.24
  -1  10   0  399.30   23.09
  -1  10   0  368.15   20.78
  -1  10   0  340.74   13.61
  -1  10   0  305.56    9.44
  -1  10   0  264.51    7.62
  -1  10  -1  330.78   10.42
  -1  10  -1  406.65   16.38
  -1  10  -1  407.20   15.58
  -1  10  -1  547.14   26.27
  -1  10  -1  430.95   21.64
  -1  10  -1  561.07   26.53
  -1  10  -1  371.32    9.97
  -1  10  -1  408.44   15.04
  -1  10  -1  309.16    8.42
  -1  10  -2    1.86    1.86
  -1  10  -2    3.75    1.18
  -1  10  -2    4.38    4.09
  -1  10  -2    3.88    2.64
  -1  10  -2    3.82    7.23
  -1  10  -2    5.83    7.37
  -1  10  -2    3.89    5.50
  -1  10  -3   55.54   10.11
  -1  10  -3   45.80    7.88
  -1  10  -3   34.18    2.98
  -1  10  -3   30.01    2.79
  -1  10  -3   27.30    2.11
  -1  10  -3   43.83    8.95
  -1  10  -3   29.77    3.98
  -1  10  -4  291.93    8.73
  -1  10  -4  299.98    9.40
  -1  10  -4  274.47   12.18
  -1  10  -5  190.19    9.75
  -1  10  -5  199.90   13.70
  -1  10  -6  582.18   13.55
  -1  10  -6  831.18   21.05
  -1  10  -6  598.29   14.07
  -1  10  -6 1088.97   33.07
  -1  10  -6  877.15   27.63
  -1  10  -7    6.73    1.17
  -1  10  -7    9.53    4.19
  -1  10  -7   15.83    5.88
  -1  10  -7    9.89    5.17
  -1  10  -7   10.27    3.15
  -1  10  -8   13.55    1.55
  -1  10  -8   19.27    5.65
  -1  10  -8   21.02    4.49
  -1  10  -9 1025.62   22.83
   1 -10   9 1383.68   28.42
  -1  10  -9 1688.64   41.95
  -1  10  -9 1539.52   36.34
  -1  10  -9 1281.84   31.87
  -1  10 -10   15.25    4.89
  -1  10 -10   13.87    4.00
  -1  10 -10    8.12    1.42
  -1  10 -10    9.91    2.23
   1 -10  10   15.15    3.31
  -1  10 -10   23.04    7.45
  -1  10 -10   19.04    5.34
  -1  10 -10    7.97    2.06
  -1  10 -11 1110.88   27.19
  -1  10 -11 1052.53   25.64
  -1  10 -11  797.41   19.75
  -1  10 -11  775.60   17.79
   1 -10  11 1056.63   24.75
  -1  10 -11 1106.44   29.32
  -1  10 -11 1013.10   29.21
  -1  10 -11  833.45   19.52
  -1  10 -12    2.31    3.40
   1 -10  12    1.85    2.85
  -1  10 -12    2.23    3.91
  -1  10 -12    3.24    1.03
  -1  10 -12    2.58    1.42
  -1  10 -13   16.92    4.17
   1 -10  13   16.10    4.39
  -1  10 -13   13.18    2.11
   1 -10  14  593.23   19.02
  -1  10 -14  531.59   17.13
  -1  10 -14  524.13   22.03
  -1  10 -14  546.00   14.67
   1 -10  15   46.18    5.51
  -1  10 -15   49.39    3.94
  -1  10 -15   43.49    5.19
  -1  10 -15   37.70    7.96
   1 -10  16  129.29    7.46
  -1  10 -16  153.83   13.77
  -1  10 -16  214.30    8.12
  -1  10 -16  225.23   10.22
   1 -10  16  157.09    9.06
   1 -10  17   15.50    3.83
  -1  10 -17    7.56    6.59
   1 -10  17    7.20    2.66
   1 -10  17   10.32    3.38
  -1  10 -17   16.98    3.84
   1 -10  18    9.58    3.10
  -1  10 -18    6.78    2.84
  -1  10 -19  265.32    8.75
   1 -10  19  289.09    9.50
  -1  10 -20   20.04    1.97
   1 -10  20   33.35    2.64
  -1   9  11    8.27    1.99
  -1   9  11   11.00    2.21
  -1   9  11    7.29    2.02
  -1   9  10   29.72    4.44
  -1   9  10   27.95    3.96
  -1   9  10   20.00    3.64
  -1   9   9  274.75    8.61
  -1   9   9  398.31   16.58
  -1   9   9  381.06   14.14
  -1   9   9  212.42   10.62
  -1   9   8    6.26    2.53
  -1   9   8    6.00    4.82
  -1   9   8    1.37    3.63
  -1   9   7  439.97   12.75
  -1   9   7  276.25    9.40
  -1   9   7  337.27   16.80
  -1   9   7  501.72   21.23
  -1   9   6   64.67    7.62
  -1   9   6   53.11    5.51
  -1   9   6   37.14    3.60
  -1   9   6   45.83    7.47
  -1   9   6   46.57    8.40
  -1   9   5    2.83    2.45
  -1   9   5   -0.43    4.32
  -1   9   5    5.62    4.93
  -1   9   5    4.84    5.66
  -1   9   4  270.48   10.83
  -1   9   4  366.40   18.14
  -1   9   3  260.12   16.42
  -1   9   3  144.97    8.48
  -1   9   3  249.93   15.44
  -1   9   3  173.66   11.83
  -1   9   2   33.24    9.49
  -1   9   2   32.25    5.34
  -1   9   2   18.76    4.53
  -1   9   2   28.30    7.92
  -1   9   2   19.42    8.23
  -1   9   2   16.29    4.40
  -1   9   2   19.89    3.21
  -1   9   1   17.14    4.51
  -1   9   1   30.68    7.82
  -1   9   1   24.41    8.66
  -1   9   1   19.65    2.74
  -1   9   1   27.04    4.80
  -1   9   0  287.57   12.83
  -1   9   0  307.03   17.32
  -1   9   0  268.64    8.52
  -1   9   0  267.11   12.03
  -1   9  -1  113.56   12.05
  -1   9  -1   91.59   10.12
  -1   9  -2    5.55    5.00
  -1   9  -2   22.69    7.35
  -1   9  -3  782.08   29.47
  -1   9  -3  654.99   20.09
  -1   9  -4   10.39    4.94
  -1   9  -4   17.34    4.66
  -1   9  -5 1023.24   31.32
  -1   9  -5 1043.58   26.73
  -1   9  -6   15.94    5.56
  -1   9  -6    6.27    3.80
  -1   9  -7   98.29    8.91
  -1   9  -7   69.02    6.77
  -1   9  -8 1427.20   35.51
  -1   9  -8 1715.98   39.75
  -1   9  -9  359.19   11.35
  -1   9  -9  403.33   14.44
  -1   9 -10 1016.30   24.05
  -1   9 -10 1117.82   26.35
  -1   9 -10  703.78   17.02
  -1   9 -10  777.25   19.39
   1  -9  10 1019.81   23.62
  -1   9 -10  982.35   27.18
  -1   9 -10 1075.43   27.58
  -1   9 -11    6.11    2.76
  -1   9 -11    6.49    3.20
   1  -9  11    5.57    3.18
  -1   9 -11    2.71    1.52
  -1   9 -11    8.92    1.31
   1  -9  12  190.34    9.92
  -1   9 -12  197.60   12.11
   1  -9  13  751.41   21.48
  -1   9 -13  688.70   24.17
   1  -9  14  351.54   13.47
   1  -9  14  386.47   14.92
  -1   9 -14  338.84   17.60
  -1   9 -14  356.29   11.43
   1  -9  15  218.77   10.71
   1  -9  15  237.42   11.52
  -1   9 -15  207.96   14.70
  -1   9 -16    2.63    1.68
   1  -9  16    1.98    3.52
   1  -9  16    5.80    1.55
  -1   9 -16    2.69    6.46
  -1   9 -16    1.72    6.27
   1  -9  16    1.80    7.77
   1  -9  16    2.41    2.91
   1  -9  17  187.21    9.48
   1  -9  17  270.85    7.96
  -1   9 -17  184.00   13.80
   1  -9  17  230.49   10.70
  -1   9 -17  250.98    8.55
   1  -9  18  281.86   10.90
   1  -9  18  354.74   12.15
   1  -9  19  515.84   12.95
  -1   9 -19  358.71   10.74
  -1   9 -20   90.60    3.82
   1  -9  21    0.77    1.20
  -1   9 -21    2.02    0.93
  -1   8  13  199.81    5.38
  -1   8  12   63.74    3.75
  -1   8  12   50.79    4.01
  -1   8  11  136.27    7.84
  -1   8  11  162.22    8.18
  -1   8  10  574.14   20.38
  -1   8  10  618.92   19.13
  -1   8   9  810.76   19.45
  -1   8   9  968.57   26.94
  -1   8   8  649.15   17.28
  -1   8   8  620.62   23.53
  -1   8   7  203.26    8.82
  -1   8   7  247.93    9.40
  -1   8   6  305.01   11.60
  -1   8   6  321.85   11.66
  -1   8   5  269.86   15.35
  -1   8   5  272.62   11.36
  -1   8   4 1535.20   34.97
  -1   8   4 1461.41   38.85
  -1   8   3   46.85    6.26
  -1   8   3   62.36    9.03
  -1   8   3   50.67    8.04
  -1   8   3   39.45    5.01
  -1   8   2   46.57    3.96
  -1   8   2   72.22   11.77
  -1   8   2   49.66    7.86
  -1   8   2   50.01    9.29
  -1   8   1  196.69   14.46
  -1   8   1  174.45   12.32
  -1   8   0  213.53   14.55
  -1   8   0  154.71   11.54
  -1   8  -1  394.84   17.97
  -1   8  -1  495.59   21.62
  -1   8  -2  252.30   15.73
  -1   8  -2  241.82   11.07
  -1   8  -3   12.28    4.84
  -1   8  -4  266.19   13.90
  -1   8  -4  253.94   11.79
  -1   8  -5    4.10    3.88
  -1   8  -5    5.27    5.24
  -1   8  -6  291.36   14.39
  -1   8  -6  238.89   11.70
  -1   8  -7  223.32   10.69
  -1   8  -7  289.39   13.10
  -1   8  -8  474.59   15.53
  -1   8  -8  583.16   18.28
  -1   8  -9    6.37    2.42
  -1   8  -9    7.30    3.10
  -1   8 -10   27.60    4.16
  -1   8 -10   34.28    3.90
   1  -8  11   89.72    6.82
  -1   8 -11   80.12    5.68
  -1   8 -11   77.92    7.49
   1  -8  12  134.12    7.69
   1  -8  12  158.68    9.12
  -1   8 -12  150.25   10.71
   1  -8  13  637.01   18.96
   1  -8  13  637.01   19.98
  -1   8 -13  637.94   23.74
  -1   8 -14    5.16    1.96
   1  -8  14    6.23    3.52
  -1   8 -14    6.49    6.31
   1  -8  14   14.96   12.00
  -1   8 -15   12.95    2.55
  -1   8 -15   10.03    7.04
   1  -8  15   11.10    3.82
   1  -8  16  200.84   10.59
   1  -8  16  245.08   11.71
   1  -8  16  254.38    8.70
  -1   8 -16  159.41   14.38
  -1   8 -16  218.69    8.61
   1  -8  16  206.62   10.58
   1  -8  16  308.80   17.98
  -1   8 -16  174.20   14.97
  -1   8 -17    1.80    1.53
   1  -8  17    3.52    3.12
   1  -8  17    2.81    1.24
   1  -8  17   -0.48    2.97
   1  -8  17    2.29    3.11
  -1   8 -18  502.83   12.73
   1  -8  18  407.12   14.60
   1  -8  18  550.07   15.93
   1  -8  18  659.86   13.36
   1  -8  18  655.90   15.93
   1  -8  19   11.19    2.53
   1  -8  19    6.51    2.28
  -1   8 -20   41.83    2.69
  -1   8 -21  135.37    4.31
   1  -8  21  160.97    5.57
  -1   7  14    2.11    0.88
  -1   7  13   52.23    2.81
  -1   7  13   51.69    3.79
  -1   7  12   95.41    6.13
  -1   7  12   78.45    6.56
  -1   7  11  187.62   11.05
  -1   7  11  162.50   11.37
  -1   7  10 1381.83   34.05
  -1   7  10 1161.38   27.95
  -1   7   9    3.31    5.97
  -1   7   9    6.75    4.46
  -1   7   9    6.65    5.06
  -1   7   9    3.06    2.88
  -1   7   8  251.97   14.91
  -1   7   8  238.21   10.03
  -1   7   7  204.91   13.43
  -1   7   7  180.90    9.65
  -1   7   7  206.31   11.81
  -1   7   6   87.28    8.80
  -1   7   6   65.74    6.20
  -1   7   6   76.29    6.94
  -1   7   5  963.17   28.26
  -1   7   5 1174.90   32.56
  -1   7   4  189.90   11.40
  -1   7   3  105.72    9.18
  -1   7   3   99.81    9.81
  -1   7   2 1047.46   30.90
  -1   7   2 1269.24   34.88
  -1   7   1   95.82    8.83
  -1   7   1  117.71   10.71
  -1   7   0 1910.63   45.02
  -1   7   0 1583.18   40.62
  -1   7  -1  235.49   14.19
  -1   7  -1  190.02   11.72
  -1   7  -2  110.36    8.72
  -1   7  -2  134.40   11.17
  -1   7  -3  957.84   24.91
  -1   7  -3  834.63   25.65
  -1   7  -4 2007.49   45.29
  -1   7  -4 1693.22   40.86
  -1   7  -5  195.51   11.63
  -1   7  -5  171.19    9.45
  -1   7  -6  499.60   16.20
  -1   7  -6  586.95   18.79
  -1   7  -7  208.13    9.08
  -1   7  -7  228.98   10.61
  -1   7  -8  646.30   17.79
  -1   7  -8  531.42   15.31
  -1   7  -9   43.00    4.42
  -1   7  -9   40.24    3.76
  -1   7 -10  223.57    8.87
  -1   7 -10  226.94   11.14
  -1   7 -11    1.34    1.33
  -1   7 -11    4.22    3.91
   1  -7  11    3.27    1.70
  -1   7 -12  465.38   18.76
   1  -7  12  437.13   14.81
  -1   7 -13   74.33    9.28
   1  -7  13   73.67    6.47
  -1   7 -13   56.57    4.61
   1  -7  14    2.40    3.35
  -1   7 -14    4.08    2.07
   1  -7  14    3.75    3.63
   1  -7  14   17.00   12.34
  -1   7 -14    5.45    7.06
   1  -7  15  260.63   12.46
  -1   7 -15  236.18   18.12
  -1   7 -15  260.51   10.25
   1  -7  15  270.13   12.61
  -1   7 -15  234.37   17.64
   1  -7  16  166.71    9.82
   1  -7  16  191.82   10.12
   1  -7  16  218.76    8.33
  -1   7 -16  164.94    7.51
   1  -7  16  173.10    9.79
  -1   7 -16  138.79   14.73
   1  -7  16  240.95   15.90
  -1   7 -17  217.69    8.14
   1  -7  17  313.70    9.17
   1  -7  17  323.50   11.48
   1  -7  17  255.28   10.92
   1  -7  17  223.78   10.86
   1  -7  18   87.56    4.07
   1  -7  18   79.79    5.47
   1  -7  19  168.11    5.17
   1  -7  19  112.71    6.18
  -1   7 -21  182.91    5.53
   1  -7  21  230.17    6.73
  -1   6  15  105.64    3.94
  -1   6  14   17.85    2.48
  -1   6  13   23.43    3.14
  -1   6  13   26.56    4.07
  -1   6  12   55.23    6.11
  -1   6  12   80.66    7.33
  -1   6  11  880.85   26.73
  -1   6  10  558.63   21.41
  -1   6  10  488.28   18.45
  -1   6  10  950.95   25.44
  -1   6  10  804.83   25.40
  -1   6  10  628.38   20.67
  -1   6   9  202.80   11.78
  -1   6   9  196.58   12.83
  -1   6   9  226.48   14.33
  -1   6   8  234.03   13.98
  -1   6   8  267.32   13.56
  -1   6   8  368.58   16.11
  -1   6   8  233.88   13.18
  -1   6   8  367.73   15.61
  -1   6   8  236.15   11.50
  -1   6   7  636.06   23.85
  -1   6   7  714.69   24.09
  -1   6   7  656.90   22.00
  -1   6   7 1038.98   26.65
  -1   6   7 1167.86   28.81
  -1   6   7  652.33   21.23
  -1   6   6 1033.79   31.13
  -1   6   6  916.27   28.54
  -1   6   5  696.91   22.19
  -1   6   4  761.31   21.23
  -1   6   4  455.46   19.55
  -1   6   3  859.54   21.72
  -1   6   3  286.76   15.36
  -1   6   2 3802.28   73.57
  -1   6   1 1456.93   34.86
  -1   6   0 1868.68   35.33
   1  -6   0 1081.22   25.43
  -1   6  -1  713.97   18.84
  -1   6  -1  668.51   19.45
  -1   6  -2  189.41   10.10
  -1   6  -3 6576.19  117.64
  -1   6  -4   32.38    4.54
  -1   6  -5 1014.09   24.44
  -1   6  -6  202.65    8.44
  -1   6  -7  265.25    9.18
  -1   6  -8 2190.49   41.16
  -1   6  -9   72.39    4.50
   1  -6   9  115.81    6.59
  -1   6 -10   26.95    4.84
   1  -6  10   46.75    4.50
  -1   6 -11   95.11    8.35
   1  -6  11   98.02    6.43
  -1   6 -12   60.68    7.97
   1  -6  12   58.07    5.72
  -1   6 -12   46.04    4.15
   1  -6  13  418.62   15.78
  -1   6 -13  447.16   21.21
   1  -6  13  448.96   16.43
   1  -6  14  156.46    9.70
  -1   6 -14  138.47    7.50
  -1   6 -14  134.73   14.18
   1  -6  14  149.81    9.57
   1  -6  15  109.31    8.42
   1  -6  15  144.81    7.60
   1  -6  15  126.81    8.69
  -1   6 -15  100.19    6.26
  -1   6 -15   93.08   13.82
   1  -6  15  113.47    8.30
   1  -6  16   36.41    5.50
   1  -6  16   54.11    4.28
   1  -6  16   45.97    5.19
  -1   6 -16   31.86    3.43
  -1   6 -16   41.63   10.97
   1  -6  16   55.34    8.73
   1  -6  16   43.36    5.35
   1  -6  17   61.24    4.06
   1  -6  17   44.77    5.69
   1  -6  17   55.11    5.12
   1  -6  18    5.67    1.37
   1  -6  18    1.87    3.25
   1  -6  19   20.02    3.30
   1  -6  20  315.06    9.63
   1  -6  20  305.13    7.23
   1  -6  21    9.11    1.56
  -1   5  16   44.80    2.28
  -1   5  16   41.72    1.91
  -1   5  15  338.35   10.26
  -1   5  14   44.56    4.57
  -1   5  14   48.40    5.73
  -1   5  13    8.96    3.46
  -1   5  13   11.01    6.06
  -1   5  13   10.55    4.50
  -1   5  12  112.07    7.98
  -1   5  12   90.25    8.13
  -1   5  12  120.73    9.55
  -1   5  11  121.78    8.79
  -1   5  11  151.47   12.68
  -1   5  11  120.31   10.37
  -1   5  10  148.07    9.56
  -1   5  10  132.52   11.72
  -1   5  10  237.28   14.51
  -1   5  10  292.39   15.50
  -1   5  10  194.62   12.62
  -1   5   9  143.79    8.66
  -1   5   9  238.47   13.62
  -1   5   9  141.82   10.78
  -1   5   9  249.62   14.17
  -1   5   9  328.95   16.15
  -1   5   9  190.80   13.41
  -1   5   9  145.04   10.61
  -1   5   8  313.86   12.45
  -1   5   8  416.84   19.44
  -1   5   8  276.56   14.34
  -1   5   8  633.59   21.39
  -1   5   8  499.29   18.12
  -1   5   8  750.24   23.47
  -1   5   8  314.62   14.27
  -1   5   7   -6.71   12.94
  -1   5   7    3.06    4.35
  -1   5   7    4.68    5.18
  -1   5   7    6.00    3.35
  -1   5   7   12.59    5.61
  -1   5   7    3.79    3.31
  -1   5   7    5.59    4.80
  -1   5   7    6.48    6.49
  -1   5   7    3.17    2.52
  -1   5   6  334.62   12.10
  -1   5   6  304.28   22.89
  -1   5   5   75.70    6.22
  -1   5   5   79.47   12.68
  -1   5   4  195.80   11.35
  -1   5   4  244.03   18.25
  -1   5   3 3892.51   54.75
  -1   5   3 3695.07   69.52
  -1   5   2   61.24    6.43
  -1   5   2   74.40    9.54
  -1   5   1  682.70   19.50
  -1   5   0   33.66    4.51
  -1   5  -1    2.15    3.39
   1  -5   1    3.76    1.57
  -1   5  -2 4397.86   64.19
   1  -5   2 2819.22   52.56
  -1   5  -3 2400.31   48.05
  -1   5  -4  827.98   20.57
  -1   5  -5  427.28   12.34
  -1   5  -6    8.47    2.08
  -1   5  -7 2965.60   55.00
   1  -5   7 3280.54   54.12
  -1   5  -8  329.40    9.16
  -1   5  -9   68.80    4.01
   1  -5   9   66.09    5.26
  -1   5 -10   80.34    7.04
   1  -5  10   94.74    6.49
   1  -5  11  123.82   11.14
  -1   5 -11  143.80   10.22
  -1   5 -12  457.85   20.00
   1  -5  12  455.87   20.40
   1  -5  12  484.74   16.59
   1  -5  13  379.45   15.22
  -1   5 -13  323.16   12.12
  -1   5 -13  330.04   19.26
   1  -5  13  379.31   15.04
   1  -5  14   38.75    6.01
   1  -5  14   43.09    4.77
  -1   5 -14   34.17    3.94
  -1   5 -14   34.26   10.61
   1  -5  14   33.88    5.62
   1  -5  15  120.06    9.22
   1  -5  15  114.12    7.90
  -1   5 -15  100.70    6.26
  -1   5 -15   92.22   14.56
   1  -5  15  103.95    7.87
   1  -5  16   10.61    4.48
   1  -5  16   20.57    7.04
   1  -5  16   16.10    2.64
   1  -5  16   12.92    3.34
   1  -5  16   11.07    3.63
   1  -5  17    2.09    1.46
   1  -5  17    2.23    3.78
   1  -5  18    6.94    1.54
   1  -5  18    4.90    3.41
   1  -5  19  178.77    7.66
   1  -5  20  111.62    5.08
  -1   4  16  379.90   10.19
  -1   4  15  222.92   10.17
  -1   4  15  239.76    8.92
  -1   4  14    7.59    5.46
  -1   4  14    9.54    4.22
  -1   4  13    1.49    3.12
  -1   4  13    2.72    4.63
  -1   4  13    3.16    3.59
  -1   4  12   14.50    6.00
  -1   4  12    4.08    4.07
  -1   4  11  196.54   12.99
  -1   4  11  128.20   10.06
  -1   4  11  154.57   12.45
  -1   4  11  190.32   12.70
  -1   4  10  335.87   16.43
  -1   4  10  336.99   16.83
  -1   4  10  596.45   22.23
  -1   4  10  716.90   22.63
  -1   4  10  481.19   21.68
  -1   4   9  187.52   11.32
  -1   4   9  296.33   14.54
  -1   4   9  373.05   16.04
  -1   4   9  169.62   10.67
  -1   4   9  266.77   17.00
  -1   4   8   22.08   12.42
  -1   4   8   28.13    4.72
  -1   4   8   46.51    6.25
  -1   4   8   61.20    6.96
  -1   4   7    2.41    9.49
  -1   4   7    8.08    9.98
  -1   4   6   92.71   13.26
  -1   4   6   49.93   12.35
  -1   4   5   -1.71   10.24
  -1   4   5    6.19    8.79
  -1   4   5    8.06    3.58
   1  -4  -5    4.79    4.58
  -1   4   4 1974.38   49.42
  -1   4   4 1217.16   43.14
  -1   4   4 2385.44   37.68
   1  -4  -4 1281.72   38.33
  -1   4   3 1086.79   30.67
  -1   4   3 1158.12   22.65
  -1   4   2  843.97   22.64
  -1   4   2  791.63   16.74
  -1   4   1  202.47    9.95
  -1   4   1  179.73    8.33
  -1   4   0  302.82   11.75
  -1   4   0  377.17   13.02
   1  -4   1 1638.61   33.96
  -1   4  -1 2426.50   39.38
   1  -4   2 2257.43   42.44
  -1   4  -2 3308.63   51.03
  -1   4  -3 1372.21   29.55
  -1   4  -4  341.33   10.44
  -1   4  -5 3282.10   57.56
   1  -4   6 3417.43   58.71
  -1   4  -6 3504.16   59.44
  -1   4  -7 2997.67   51.42
  -1   4  -8  676.61   14.44
   1  -4   8  780.02   19.29
   1  -4   9   64.25    5.18
  -1   4  -9   44.17    4.99
   1  -4  10 1796.98   49.81
  -1   4 -10 1923.23   45.62
   1  -4  11   95.37    7.16
  -1   4 -11   89.09    8.38
   1  -4  11  110.32   10.66
  -1   4 -12 1025.90   26.22
   1  -4  12 1305.01   37.89
  -1   4 -12 1092.64   34.90
   1  -4  12 1324.60   31.77
   1  -4  13   51.42    6.58
   1  -4  13   43.81    9.00
  -1   4 -13   41.30    9.75
   1  -4  13   46.70    5.89
   1  -4  13   49.49    5.06
   1  -4  14   34.25    6.05
  -1   4 -14   27.30   11.02
   1  -4  14   26.27    4.88
   1  -4  14   28.95    3.98
   1  -4  14   29.87    5.34
   1  -4  15  697.33   23.77
   1  -4  15 1021.37   34.92
   1  -4  15  610.22   20.16
   1  -4  15  856.87   21.28
   1  -4  15  804.79   21.62
   1  -4  16   27.26    5.60
   1  -4  16   46.54    8.44
   1  -4  16   28.02    4.04
   1  -4  16   40.55    3.89
   1  -4  17   93.20    7.69
   1  -4  17  139.03    6.20
   1  -4  18   62.32    5.52
   1  -4  18   83.13    4.15
   1  -4  19   48.67    3.95
   1  -4  19   57.46    2.99
   1  -4  20  156.05    5.55
  -1   3  17   77.38    4.16
  -1   3  17   80.19    3.52
  -1   3  16  819.63   20.19
  -1   3  15   13.78    4.13
  -1   3  15    9.77    4.44
  -1   3  14   14.96    3.49
  -1   3  14   33.57    6.32
  -1   3  13  345.22   14.32
  -1   3  13  332.47   15.17
  -1   3  12   26.09    6.04
   1  -3 -12   14.20    3.21
  -1   3  12   21.88    7.31
  -1   3  12   31.86    6.65
  -1   3  12   37.92    7.36
  -1   3  11 1879.56   39.73
  -1   3  11 1030.46   30.71
   1  -3 -11  647.58   22.94
  -1   3  11 1350.49   42.70
  -1   3  11  930.07   46.08
  -1   3  11 1174.16   32.15
  -1   3  11 1343.09   34.06
  -1   3  10    9.38    6.03
  -1   3  10    7.30    4.76
  -1   3  10    0.90    9.79
  -1   3  10    3.79    4.65
  -1   3  10    4.42    4.46
  -1   3   9    7.31    2.48
  -1   3   9    8.94    4.51
  -1   3   9    7.32    4.26
  -1   3   9    9.96   11.28
  -1   3   9    8.85    3.75
  -1   3   9    4.90    3.48
  -1   3   8  934.54   23.41
  -1   3   8 1253.05   46.38
  -1   3   7   55.05    4.40
  -1   3   7   66.96   12.93
  -1   3   7   66.52   14.06
  -1   3   6  294.75   22.35
  -1   3   6  434.96   23.75
  -1   3   5  248.14    7.70
  -1   3   5  195.90   15.95
  -1   3   4  351.92    9.85
  -1   3   4  308.34   16.55
  -1   3   3  381.75   10.58
  -1   3   3  324.94   14.83
   1  -3  -2  228.63   12.42
  -1   3   2  605.99   13.85
  -1   3   2  296.07   12.24
  -1   3   2  531.66   16.35
  -1   3   1  197.99    8.39
  -1   3   1  178.27    7.86
  -1   3   0  404.27   11.27
  -1   3  -1 5499.02   79.40
   1  -3   1 3841.67   70.87
  -1   3  -2  115.98    6.41
   1  -3   2   70.51    3.06
  -1   3  -3    9.02    2.33
  -1   3  -4 1903.26   35.20
  -1   3  -5   50.24    2.63
   1  -3   5   44.18    2.39
  -1   3  -6 2011.60   34.67
  -1   3  -7   11.02    1.23
  -1   3  -8   63.29    4.94
   1  -3   8   61.25    4.74
   1  -3   9 1238.39   36.84
  -1   3  -9 1139.49   28.84
   1  -3  10  361.79   18.41
   1  -3  10  419.85   14.05
   1  -3  11  281.64   16.98
   1  -3  11  300.89   12.84
   1  -3  12   13.75    4.67
  -1   3 -12   12.74    7.03
   1  -3  12   14.51    7.42
   1  -3  12   15.90    4.23
   1  -3  12    5.74    4.25
   1  -3  12   10.53    2.69
   1  -3  13  112.76    9.18
   1  -3  13   91.97   12.04
   1  -3  13   89.35    7.07
   1  -3  13   93.52    8.25
   1  -3  13  105.71    6.84
   1  -3  13   97.72    7.87
   1  -3  14  540.70   20.40
   1  -3  14  604.79   17.07
   1  -3  14  447.97   16.07
   1  -3  14  425.81   22.87
   1  -3  15  310.25   12.28
   1  -3  15  430.68   13.44
   1  -3  16  109.48    7.86
   1  -3  16  168.14    7.51
   1  -3  17   22.19    2.66
   1  -3  18   67.78    5.84
   1  -3  18   86.35    4.04
   1  -3  19  124.23    5.92
   1  -3  19  135.52    4.78
   1  -3  20  145.46    4.64
  -1   2  17  330.89    9.97
  -1   2  16    0.31    1.93
  -1   2  16    5.04    3.43
  -1   2  15   10.89    3.21
  -1   2  15   31.43    5.68
  -1   2  14  546.33   18.45
  -1   2  14  577.27   16.30
  -1   2  13  247.81   13.92
  -1   2  13  204.74    8.92
  -1   2  13  227.18   14.63
  -1   2  12  543.02   21.71
  -1   2  12  586.41   21.70
  -1   2  12  554.53   16.01
  -1   2  12  623.67   36.83
  -1   2  12  640.52   26.78
  -1   2  11    2.84    5.55
  -1   2  11   11.93    5.04
  -1   2  11    8.42    5.16
  -1   2  11   13.70    3.35
   1  -2 -11    3.17    2.37
  -1   2  11   10.35    9.47
  -1   2  11    8.57   13.20
  -1   2  11    6.15    4.74
  -1   2  10  379.85   13.53
  -1   2  10  470.73   17.06
  -1   2  10  303.48   13.86
  -1   2  10  516.20   28.55
  -1   2  10  308.39   26.33
  -1   2  10  324.54   14.14
  -1   2   9 1456.63   48.98
  -1   2   9 1158.49   27.84
  -1   2   8 1891.42   56.76
  -1   2   8 1443.93   32.01
  -1   2   7   54.21   13.99
  -1   2   7   27.10    3.19
  -1   2   6   91.87   13.47
  -1   2   6   74.40   15.27
  -1   2   6   73.58    4.60
  -1   2   5   29.94    8.52
  -1   2   5   23.28   10.05
  -1   2   5   31.37    2.17
  -1   2   4   56.72    9.10
  -1   2   4   78.06    8.36
  -1   2   3  377.14   17.61
  -1   2   3  478.26   18.14
  -1   2   2   14.68    4.05
  -1   2   2   11.36    3.93
  -1   2   2   19.76    4.03
  -1   2   1   97.21    4.78
   1  -2  -1   82.95    6.07
  -1   2   0   34.94    2.36
   1  -2   0   28.20    2.60
   1  -2   1  300.27    7.21
   1  -2   2  245.66    5.66
   1  -2   3  953.82   19.33
   1  -2   4  669.37   13.24
  -1   2  -4  637.85   13.40
  -1   2  -5  457.72    8.97
  -1   2  -6  128.85    3.02
  -1   2  -7  375.86   10.95
   1  -2   8  814.82   27.36
   1  -2   8  757.78   19.04
   1  -2   9  970.47   31.17
   1  -2   9  994.13   22.95
  -1   2 -10  161.60   10.71
   1  -2  10  244.35   16.20
  -1   2 -11    2.10    5.75
   1  -2  11    2.33    7.15
   1  -2  11    1.09    3.53
   1  -2  11    1.81    1.95
   1  -2  12  821.35   32.45
   1  -2  12  762.49   21.38
   1  -2  12  833.27   25.32
   1  -2  13  236.33   18.33
   1  -2  13  241.20   11.03
   1  -2  13  236.41   12.75
   1  -2  14  994.64   28.72
   1  -2  14 1234.94   27.26
   1  -2  15  145.76    7.27
   1  -2  15  125.64    9.73
   1  -2  16   11.24    2.30
   1  -2  16    8.75    3.93
   1  -2  16    7.48    4.24
   1  -2  17  754.12   22.03
   1  -2  17  709.06   19.41
   1  -2  17  709.18   18.90
   1  -2  18    1.76    2.09
  -1   1  18  111.03    4.36
  -1   1  17  119.17    5.29
  -1   1  17  105.83    6.35
  -1   1  16  160.42    6.52
  -1   1  16  153.83    8.18
  -1   1  15  231.61   10.97
  -1   1  15  252.20    8.98
  -1   1  14 1246.28   32.38
  -1   1  14 1034.63   23.09
   1  -1 -14  712.63   22.78
  -1   1  14 1149.32   32.54
  -1   1  14 1591.07   35.33
  -1   1  13  247.49   13.85
  -1   1  13  216.28    8.68
  -1   1  13  223.27   15.29
  -1   1  12  433.22   17.98
  -1   1  12  501.65   14.93
  -1   1  12  531.43   25.15
  -1   1  12  480.81   32.13
  -1   1  12  511.96   19.32
  -1   1  11 1140.43   29.80
  -1   1  11 1118.70   47.83
  -1   1  11 1149.51   30.47
  -1   1  10   35.17    4.02
  -1   1  10   52.52    6.27
  -1   1  10   54.97   12.65
  -1   1  10   28.72   13.65
  -1   1  10   31.79    4.77
  -1   1   9 3558.73   68.30
  -1   1   9 3268.79   89.53
  -1   1   8    2.66    1.86
  -1   1   8   -9.09   15.83
  -1   1   8   21.15   13.63
  -1   1   7   89.99    5.23
  -1   1   7  100.54   20.65
   1  -1  -6  863.72   25.69
  -1   1   6 1868.10   52.12
  -1   1   5    9.58    9.92
   1  -1  -5    6.51    4.12
   1  -1  -4  894.64   18.39
   1  -1  -4 1357.44   28.95
  -1   1   3  999.19   31.41
  -1   1   2  413.91   16.18
  -1   1   1 1921.27   36.82
   1  -1   0  481.41   12.65
   1  -1   1 3118.19   48.17
   1  -1   1 2682.95   47.64
   1  -1   2  277.98    7.30
   1  -1   2  481.66    9.09
   1  -1   3  427.00    9.15
   1  -1   5   77.54    7.10
   1  -1   6   18.08    6.49
  -1   1  -6    9.41    1.97
  -1   1  -7   61.69    4.90
   1  -1   7   73.04    4.84
  -1   1  -8  307.54   12.55
   1  -1   8  336.93   29.40
  -1   1  -9  109.15    9.05
   1  -1   9  117.70   19.64
   1  -1  10   35.60    9.32
  -1   1 -10   23.62    7.55
   1  -1  10   28.88   12.74
   1  -1  10   32.84    4.12
   1  -1  11  330.87   14.14
   1  -1  11  337.77   24.12
   1  -1  11  309.23   20.75
   1  -1  11  278.01   13.25
   1  -1  11  292.26   11.87
   1  -1  12  182.91   11.41
   1  -1  12  162.08   16.32
   1  -1  12  196.84   18.29
   1  -1  12  160.84   10.53
   1  -1  12  183.58    8.94
   1  -1  13  934.24   28.02
   1  -1  13  775.30   34.63
   1  -1  13  793.76   25.59
   1  -1  13  899.35   22.68
   1  -1  14  134.57   10.24
   1  -1  14  127.80    9.20
   1  -1  14  145.22    7.34
   1  -1  15   70.93    4.86
   1  -1  15   68.44    7.90
   1  -1  15   55.75    6.94
   1  -1  16  351.38   14.31
   1  -1  16  321.02   12.89
   1  -1  17  299.97   10.67
   1  -1  17  267.55    9.74
   1  -1  18   82.40    3.78
   1  -1  18  125.41    5.04
   1  -1  19   69.67    3.13
  -1   0  18    1.44    1.80
  -1   0  18    5.44    1.77
  -1   0  18    1.72    1.95
  -1   0  17   13.55    3.10
  -1   0  17   11.74    2.11
  -1   0  17   15.29    3.95
  -1   0  17    9.63    2.98
  -1   0  16   78.91    4.56
  -1   0  16   89.09    7.36
  -1   0  15  843.61   24.71
  -1   0  15  663.42   16.35
   1   0 -15  488.33   17.11
  -1   0  15  734.53   24.49
  -1   0  15  963.93   23.98
  -1   0  14  128.29   10.32
  -1   0  14  133.14    6.91
  -1   0  14  125.88   17.43
  -1   0  14  135.41   11.76
  -1   0  14  147.76   10.18
  -1   0  13   13.52    5.60
  -1   0  13   13.58    6.44
  -1   0  13   20.61    3.14
   1   0 -13    7.20    2.69
  -1   0  13   14.89    7.48
  -1   0  13   17.66   12.96
  -1   0  13   19.66    5.64
  -1   0  12  246.17   13.17
  -1   0  12  270.68   13.56
  -1   0  12  292.90   10.93
   1   0 -12  215.36   10.55
  -1   0  12  385.79   21.89
  -1   0  12  344.59   26.30
  -1   0  12  270.42   13.65
  -1   0  11  114.41    8.43
  -1   0  11  122.41    8.32
   1   0 -11  109.18    7.33
  -1   0  11  144.61   19.10
  -1   0  11  117.84    8.70
  -1   0  11  141.77    7.42
  -1   0  10 1354.62   30.80
  -1   0  10 1246.03   48.87
  -1   0   9  550.29   15.25
  -1   0   9  607.65   32.18
  -1   0   8  136.66    6.43
   1   0  -8  112.03   10.61
  -1   0   7 2629.68   66.03
   1   0  -7 1016.81   30.40
   1   0  -6  204.15   10.19
  -1   0   6  438.07   29.27
  -1   0   5 4219.65   89.38
   1   0  -5 3234.48   62.53
   1   0  -4   14.76    0.80
   1   0  -4   21.65    3.62
   1   0  -3  207.03    4.60
   1   0  -3  373.62    9.99
   1   0  -2  382.81    7.79
   1   0  -2  961.87   15.50
   1   0  -1  734.37   13.34
   1   0  -1 1336.73   22.13
   1   0   0  159.51    4.36
   1   0   0  337.76    5.79
   1   0   1  871.42   15.98
   1   0   2    3.87    0.45
   1   0   3  383.19    7.07
   1   0   3  445.10   18.83
  -1   0  -4  243.17    6.70
   1   0   4  229.54   15.69
   1   0   5   15.77    9.51
  -1   0  -5   18.30    2.30
   1   0   6   37.64    8.02
  -1   0  -6   15.54    3.15
   1   0   6    5.95   15.39
   1   0   7  203.69   14.99
   1   0   7  155.67   18.97
   1   0   8  152.39   18.54
  -1   0  -8  127.54   10.47
   1   0   9  467.62   23.90
  -1   0  -9  238.15   16.59
   1   0   9  295.52   23.70
   1   0   9  445.95   14.95
   1   0  10  164.73    9.54
   1   0  10   99.44   15.48
   1   0  10  170.93   16.42
   1   0  10  118.49    8.44
   1   0  10  168.00    8.86
   1   0  11  286.81   13.55
   1   0  11  254.38   20.69
   1   0  11  257.95   21.15
   1   0  11  252.38   12.83
   1   0  11  290.21   11.86
   1   0  12   50.55    6.95
   1   0  12   62.13   13.02
   1   0  12   33.31   11.88
   1   0  12   40.93    6.69
   1   0  12   42.20    4.49
   1   0  13  330.73   15.73
   1   0  13  292.58   14.75
   1   0  13  329.11   11.86
   1   0  14   11.52    5.07
   1   0  14    5.26    7.09
   1   0  14    8.66    4.46
   1   0  14   11.75    2.54
   1   0  15  209.24    7.81
   1   0  15  211.92   11.00
   1   0  15  239.31   13.17
   1   0  16  686.03   20.26
   1   0  16  656.15   15.29
   1   0  16  627.90   19.16
   1   0  17   33.75    4.20
   1   0  17   28.16    3.20
   1   0  17   36.96    3.15
   1   0  18   46.79    3.38
  -1  -1  19   61.34    3.08
  -1  -1  19   75.97    3.81
  -1  -1  18    6.48    2.60
  -1  -1  18    7.94    1.85
  -1  -1  18    2.95    2.57
  -1  -1  18    5.41    2.40
  -1  -1  17    1.97    1.63
  -1  -1  17    4.44    3.53
  -1  -1  17    3.79    3.80
  -1  -1  16  108.06    5.22
  -1  -1  16  123.24    9.19
  -1  -1  15  297.78   14.84
  -1  -1  15  304.17   10.73
  -1  -1  15  270.18   15.40
  -1  -1  15  289.49   21.15
  -1  -1  15  273.67   11.65
  -1  -1  14   41.64    7.21
  -1  -1  14   33.54    3.73
   1   1 -14   28.76    4.02
  -1  -1  14   48.19   12.91
  -1  -1  14   31.63    5.51
  -1  -1  13  132.01   10.56
  -1  -1  13  134.90   10.30
   1   1 -13  101.33    7.16
  -1  -1  13  147.34   10.12
  -1  -1  13  206.09   15.99
  -1  -1  13  187.03   19.94
  -1  -1  13  152.21    7.47
  -1  -1  12  404.15   12.87
  -1  -1  12  350.32   15.06
   1   1 -12  325.31   13.46
  -1  -1  12  661.62   29.12
  -1  -1  12  575.77   31.66
  -1  -1  12  354.65   15.45
  -1  -1  11  335.37   11.38
  -1  -1  11  291.35   12.43
   1   1 -10  412.26   21.04
  -1  -1  10  533.17   15.12
   1   1  -9  109.66    9.95
  -1  -1   9  127.81    6.13
   1   1  -8  817.99   24.01
  -1  -1   8  852.49   19.67
   1   1  -7 1963.00   40.62
   1   1  -6 1355.93   28.77
   1   1  -5 1818.61   34.82
   1   1  -4  224.95    6.85
   1   1  -4  190.03    5.00
   1   1  -3   15.14    1.36
   1   1  -3   12.13    1.01
   1   1  -2 9999.00  109.89
   1   1  -2 5881.26  107.58
   1   1  -2 8796.89  107.56
   1   1  -2 5191.38  105.67
   1   1  -1   31.53    1.74
   1   1   0 3793.61   63.62
   1   1   0 5309.41   68.61
   1   1   1 1286.34   24.41
   1   1   1 1720.81   26.43
   1   1   2   39.55    6.00
  -1  -1  -2   19.41    1.35
   1   1   2   22.61    1.06
   1   1   2   32.22    2.51
  -1  -1  -3 2437.54   46.20
   1   1   3 2632.26   44.48
   1   1   4   66.40   10.18
  -1  -1  -4   36.31    3.01
  -1  -1  -5  689.13   19.31
   1   1   5 1138.34   38.76
   1   1   6  977.24   38.90
  -1  -1  -6  581.88   19.39
   1   1   7   48.65   14.23
   1   1   7   70.67   11.12
   1   1   8 1172.67   49.02
   1   1   8 1993.41   53.00
   1   1   9  109.73    8.75
   1   1   9  102.36    8.02
   1   1   9   83.37    6.67
   1   1   9  119.78   14.91
   1   1  10    2.73    3.46
   1   1  10    5.39    4.64
   1   1  10   -1.44   10.04
   1   1  10   -3.92   10.87
   1   1  10    0.83    3.46
   1   1  11  592.72   20.87
   1   1  11  495.00   29.40
   1   1  11  529.72   19.87
   1   1  11  594.20   18.17
   1   1  12   13.82    5.36
   1   1  12   18.01    3.27
   1   1  12    3.34    9.33
   1   1  12   15.64    5.46
   1   1  13  123.82    6.87
   1   1  13  109.89    6.31
   1   1  13  113.05    9.53
   1   1  13  113.53    9.66
   1   1  14   33.80    6.77
   1   1  14   38.29    3.79
   1   1  14   27.52    5.40
   1   1  14   37.00    7.08
   1   1  14   41.58    6.26
   1   1  15  245.76   11.81
   1   1  15  236.72    8.38
   1   1  15  219.67   11.88
   1   1  16  204.56    9.41
   1   1  16  196.02    9.07
   1   1  17    3.25    2.05
   1   1  17    0.56    1.59
   1   1  17    2.19    1.58
   1   1  17    2.61    1.92
  -1  -2  20  334.06    7.79
  -1  -2  19   29.36    2.95
  -1  -2  19   38.50    2.66
  -1  -2  19   36.17    3.41
  -1  -2  18   80.85    4.10
  -1  -2  18   85.13    5.74
  -1  -2  17    0.33    1.58
  -1  -2  16   55.58    4.53
   1   2 -16   35.06    4.20
  -1  -2  15  292.74   10.48
  -1  -2  15  328.38   21.60
  -1  -2  15  309.98   17.06
  -1  -2  15  237.66   10.79
  -1  -2  15  220.05    9.92
   1   2 -15  205.56   10.06
  -1  -2  14  455.32   13.92
   1   2 -14  334.06   13.80
  -1  -2  14  573.83   29.11
  -1  -2  14  618.73   25.56
  -1  -2  14  418.44   15.75
  -1  -2  13   11.54    5.08
  -1  -2  13   10.41    4.93
  -1  -2  13   13.87    2.58
   1   2 -13    9.53    3.11
  -1  -2  13   15.29    9.89
  -1  -2  13   22.26   11.53
  -1  -2  13   11.61    4.61
  -1  -2  12   41.67    5.54
  -1  -2  12   46.04    5.82
  -1  -2  12   49.93    4.24
   1   2 -12   53.57    5.57
   1   2 -12   29.13    9.28
  -1  -2  12   35.15    6.05
  -1  -2  11   30.46    3.20
  -1  -2  11   30.06    4.34
   1   2 -11   33.43    7.90
  -1  -2  11   47.18   15.92
  -1  -2  10  104.22    5.47
   1   2 -10   89.22    8.79
  -1  -2   9  876.22   44.55
   1   2  -9  217.56   10.86
   1   2  -8 1037.00   24.56
   1   2  -7  278.12    9.41
   1   2  -6  219.24    6.35
   1   2  -6  200.85    7.16
   1   2  -5    9.79    1.19
   1   2  -5    5.68    1.63
   1   2  -4    5.20    1.39
   1   2  -4    5.23    0.98
   1   2  -4    4.32    0.89
   1   2  -3 3231.66   49.81
   1   2  -3 3192.39   49.58
   1   2  -2 2137.04   39.83
   1   2  -2 2554.82   40.44
   1   2  -1 1155.74   20.22
   1   2  -1 1456.29   19.74
   1   2   0 1489.15   26.63
   1   2   0 1715.93   27.04
   1   2   1  919.63   17.67
   1   2   1 1456.93   22.00
   1   2   2 1738.02   35.29
   1   2   2 2108.21   48.97
   1   2   3  957.58   19.80
   1   2   3  983.23   33.61
   1   2   4  297.87   10.05
   1   2   4  250.52   19.32
   1   2   5  123.90   17.77
   1   2   5  105.59    5.44
   1   2   6 1128.79   46.73
   1   2   6  950.12   23.84
   1   2   7   68.28   11.71
   1   2   7   51.52   14.44
   1   2   7   58.15    4.88
   1   2   8  767.61   40.73
   1   2   8 1250.15   43.50
   1   2   9   16.97    5.36
   1   2   9   23.55    5.52
   1   2   9   21.91    4.56
   1   2   9   24.99    5.36
   1   2   9   14.17    4.14
   1   2   9   10.87   10.76
   1   2   9    6.42   11.34
   1   2  10   23.70    5.36
   1   2  10   17.53    5.25
   1   2  11  532.22   25.89
   1   2  11  532.88   20.41
   1   2  11  516.52   20.41
   1   2  12   12.16    7.33
   1   2  12   10.19    3.28
   1   2  12    9.67    5.13
   1   2  12   10.31    5.68
   1   2  13   25.99    6.59
   1   2  13   20.23    3.50
   1   2  13   14.81    4.84
   1   2  13   19.24    5.77
   1   2  14   48.64    6.46
   1   2  14   39.07    6.73
   1   2  14   31.92    5.59
   1   2  14   35.22    3.94
   1   2  15   61.95    5.61
   1   2  15   56.07    5.85
   1   2  15   66.30    4.75
   1   2  16   67.68    4.49
   1   2  16   77.88    4.85
   1   2  17   33.92    2.21
  -1  -3  20  236.15    7.03
  -1  -3  19   22.89    2.11
  -1  -3  18   12.80    1.97
  -1  -3  18   14.76    4.22
   1   3 -17  143.00    7.71
  -1  -3  17  218.06   11.85
  -1  -3  16   90.31    9.04
  -1  -3  16  101.96    6.03
  -1  -3  16   88.39    9.58
  -1  -3  16   80.77    6.21
  -1  -3  15  549.36   21.20
  -1  -3  15  644.34   16.91
   1   3 -15  429.12   16.23
  -1  -3  15  716.97   27.02
  -1  -3  15  659.64   29.09
  -1  -3  15  501.10   17.79
   1   3 -14   12.09    3.31
  -1  -3  14    9.47    2.36
  -1  -3  14   23.84   10.53
  -1  -3  14   13.96    9.83
  -1  -3  14    8.13    5.15
  -1  -3  13  136.86    9.36
  -1  -3  13  122.68    6.63
   1   3 -13  125.58    8.39
  -1  -3  13   97.52    8.72
   1   3 -13   97.08   13.56
  -1  -3  12  426.34   15.34
   1   3 -12  456.74   16.37
  -1  -3  12  367.57   14.70
  -1  -3  12  411.62   12.75
   1   3 -12  321.09   19.00
   1   3 -11   36.69    6.99
  -1  -3  11   46.48    3.79
   1   3 -11   56.08    7.38
   1   3 -10   40.63    5.55
   1   3  -9   77.09    3.89
   1   3  -9   83.34    6.07
   1   3  -8  295.54    8.05
   1   3  -8  295.13   10.15
   1   3  -7   22.25    1.87
   1   3  -7   28.30    2.28
   1   3  -7   27.12    2.93
   1   3  -6  120.68    3.93
   1   3  -6  110.63    4.71
   1   3  -5  342.25    7.46
   1   3  -5  348.53    9.03
   1   3  -4   83.91    3.29
   1   3  -4   84.30    3.45
   1   3  -3  516.82   11.36
   1   3  -2    7.44    1.51
   1   3  -1   70.14    6.14
   1   3  -1  122.86    6.59
   1   3   0 2061.30   34.15
   1   3   0 2241.92   29.34
   1   3   1 1156.87   24.81
   1   3   2 3350.76   60.23
   1   3   3  545.34   14.20
   1   3   4   -1.28    3.97
   1   3   5 2114.78   55.56
   1   3   5 3457.76   90.97
   1   3   6  311.24   10.87
   1   3   6  391.11   30.97
   1   3   7  741.33   19.84
   1   3   7  786.47   43.65
   1   3   8   19.64    4.72
   1   3   8   33.09    4.75
   1   3   8   29.97    3.99
   1   3   8   51.78   12.07
   1   3   8   48.77    8.23
   1   3   8   43.24    6.60
   1   3   9   24.69    4.99
   1   3   9   46.98    5.82
   1   3   9   31.81    4.52
   1   3   9   50.63   11.56
   1   3   9   51.31    8.13
   1   3   9   27.71    6.54
   1   3   9   29.27    5.81
   1   3  10 1765.55   47.44
   1   3  10 2306.63   47.91
   1   3  10 2266.13   47.78
   1   3  10 2110.15   61.05
   1   3  10 1821.14   48.76
   1   3  11  117.85    9.50
   1   3  11  138.97   13.91
   1   3  11  124.20    9.88
   1   3  11  141.89   11.02
   1   3  12  204.66   11.80
   1   3  12  205.27   12.85
   1   3  12  217.87   14.53
   1   3  13   75.91    7.79
   1   3  13  105.87    8.71
   1   3  13   76.77    9.50
   1   3  13  112.36    7.40
   1   3  14    1.50    3.09
   1   3  14    6.38    4.24
   1   3  14    6.55    3.76
   1   3  14    6.09    2.81
   1   3  15  500.18   14.57
   1   3  15  430.86   12.28
   1   3  16  137.96    5.12
   1   3  16  136.65    5.70
  -1  -4  20    0.58    1.79
  -1  -4  19    3.56    3.02
  -1  -4  19    4.33    1.33
  -1  -4  18  827.37   21.84
   1   4 -18  528.74   15.12
   1   4 -17   34.23    4.10
  -1  -4  17   47.37    3.89
  -1  -4  17   44.92    6.83
  -1  -4  17   38.23    4.45
  -1  -4  16  796.06   26.10
  -1  -4  16  752.80   20.22
  -1  -4  16  966.39   21.11
   1   4 -16  626.11   20.57
  -1  -4  16  968.92   30.68
  -1  -4  16  776.41   22.49
   1   4 -15    8.55    3.20
  -1  -4  15    1.76    1.87
  -1  -4  15   -1.92    8.77
  -1  -4  15    7.00    8.24
  -1  -4  15   16.53    5.58
   1   4 -14   34.61    5.10
  -1  -4  14   34.88    3.70
  -1  -4  14   66.30   14.14
   1   4 -14   29.54   11.65
  -1  -4  14   54.28   11.58
  -1  -4  14   23.21    5.58
   1   4 -13 1906.52   43.40
  -1  -4  13 1796.58   37.94
  -1  -4  12  469.37   15.73
   1   4 -12  557.38   17.69
  -1  -4  12  437.40   16.33
   1   4 -12  480.66   22.42
  -1  -4  12  472.09   13.92
   1   4 -12  380.80   19.19
   1   4 -11  669.64   21.99
   1   4 -10   96.80    6.92
   1   4  -9   89.18    4.89
   1   4  -9   76.61    5.61
   1   4  -8 1020.34   19.61
   1   4  -8  817.58   20.36
   1   4  -7  806.65   16.12
   1   4  -7  731.14   17.30
   1   4  -6  132.14    4.58
   1   4  -5    6.92    1.20
   1   4  -4   12.82    1.65
   1   4  -3  455.41   11.67
   1   4  -2  490.84   13.14
   1   4  -1 1518.57   35.42
   1   4   0  961.76   24.04
   1   4   0 1093.05   19.16
   1   4   1  330.91   11.91
   1   4   2  136.46    7.78
   1   4   3   21.51    4.63
   1   4   4 1127.43   26.08
   1   4   4  755.98   26.26
   1   4   5  986.95   28.61
   1   4   5  932.13   25.45
   1   4   6   21.21    3.02
   1   4   6   23.42    4.42
   1   4   7    4.57    3.49
   1   4   7   12.22    3.74
   1   4   7    7.16    3.45
   1   4   7    3.78    2.14
   1   4   7    9.91    7.34
   1   4   7   10.43    5.23
   1   4   8  231.73   13.60
   1   4   8  449.30   28.04
   1   4   8  321.53   14.43
   1   4   8  682.62   28.34
   1   4   8  524.03   20.75
   1   4   9  895.18   40.12
   1   4   9  885.45   29.37
   1   4   9 1579.59   45.85
   1   4   9 1459.79   39.71
   1   4  10 2013.53   46.69
   1   4  10 1921.70   56.43
   1   4  11   65.06    7.72
   1   4  11   76.46    8.68
   1   4  11   86.94   11.00
   1   4  12    6.07    4.17
   1   4  12    5.33    3.68
   1   4  12    0.15    4.82
   1   4  12    6.41    4.81
   1   4  12   10.01    6.64
   1   4  13  467.77   15.92
   1   4  13  439.68   18.72
   1   4  14   96.70    7.01
   1   4  15  604.30   16.00
   1   4  15  607.69   14.58
  -1  -5  21   28.28    2.28
  -1  -5  20    3.06    1.01
  -1  -5  20    4.19    2.26
   1   5 -19  237.43    7.49
  -1  -5  19  388.03   12.50
   1   5 -18  193.34    8.01
  -1  -5  18  278.72   12.64
  -1  -5  17  256.30   11.21
  -1  -5  17  266.46   13.70
   1   5 -16   48.23    5.32
  -1  -5  16   68.29    4.61
  -1  -5  16   50.53    6.34
  -1  -5  16   59.35    7.50
   1   5 -15  225.34   11.79
  -1  -5  15  224.14    8.94
  -1  -5  15  231.73   17.05
   1   5 -15  175.16   19.57
  -1  -5  15  179.54   11.46
   1   5 -14 1113.24   29.84
   1   5 -14  926.17   39.09
  -1  -5  14 1065.31   24.44
   1   5 -14  901.93   38.82
  -1  -5  14  903.41   27.49
   1   5 -13 1530.09   35.57
  -1  -5  13 1424.90   30.52
   1   5 -13 1560.55   47.57
   1   5 -13 1252.64   41.79
  -1  -5  13 1342.42   33.30
   1   5 -12   61.34    8.19
  -1  -5  12   67.73    5.85
   1   5 -12   76.02    6.07
   1   5 -11   38.81    5.59
   1   5 -10   60.13    5.59
   1   5  -9  327.93   11.93
   1   5  -9  392.21   10.92
   1   5  -8 1032.66   24.12
   1   5  -8 1181.24   22.90
   1   5  -7   66.61    3.65
   1   5  -6   42.87    3.62
   1   5  -6   36.74    2.77
   1   5  -5   93.11    4.58
   1   5  -4  250.71    8.69
   1   5  -3 1102.73   24.84
   1   5  -2 1463.48   30.09
   1   5  -2  785.55   20.32
   1   5  -1  476.09   15.32
   1   5  -1  508.26   11.83
   1   5   0    8.85    3.74
   1   5   1   11.26    4.72
   1   5   2    7.79    4.54
   1   5   2    6.27    4.14
   1   5   3  289.73   11.83
   1   5   3  102.70    9.14
   1   5   4 1154.12   24.71
   1   5   4  345.52   18.04
   1   5   5   23.62    5.68
   1   5   6    4.60    3.53
   1   5   6    3.44   10.18
   1   5   6    2.40    4.08
   1   5   6    3.96    6.82
   1   5   6    4.28    3.99
   1   5   6    5.37    5.27
   1   5   7 1412.58   50.57
   1   5   7  659.43   25.17
   1   5   7  767.21   26.53
   1   5   7 1689.43   44.68
   1   5   7  737.86   24.39
   1   5   7 1401.54   34.66
   1   5   8  465.33   21.00
   1   5   8  365.54   25.72
   1   5   8  188.01   12.85
   1   5   8  295.12   15.67
   1   5   8  591.78   28.26
   1   5   8  225.88   13.07
   1   5   9 4777.52   80.33
   1   5   9 2909.37   75.34
   1   5   9 2992.11   65.60
   1   5   9 4475.22   82.31
   1   5   9 1788.23   56.09
   1   5  10    5.65    4.99
   1   5  10    9.07    9.80
   1   5  10    8.54    5.58
   1   5  10   13.04    7.37
   1   5  11   19.54    5.28
   1   5  11   19.58    5.47
   1   5  11   17.34    5.82
   1   5  12  805.74   21.65
   1   5  12  757.95   26.20
   1   5  13   28.14    3.96
   1   5  13   24.11    4.74
   1   5  13   26.98    3.05
   1   5  14  637.54   17.25
   1   5  14  619.74   15.69
   1   5  15   38.42    2.45
  -1  -6  21    2.16    1.57
  -1  -6  20  140.67    4.32
  -1  -6  20  153.11    6.38
   1   6 -19  380.74   10.46
  -1  -6  19  559.78   15.15
   1   6 -18    0.38    1.85
  -1  -6  18    2.97    1.17
  -1  -6  18    4.57    3.09
  -1  -6  18    2.45    3.95
   1   6 -17  125.14    7.45
  -1  -6  17  156.97    6.14
  -1  -6  17  143.48    9.09
  -1  -6  17  135.76    9.61
  -1  -6  16   92.25    8.41
  -1  -6  16  121.83    5.83
   1   6 -16  111.41    7.89
  -1  -6  16   96.59    8.45
   1   6 -16   90.26   15.64
  -1  -6  15    4.39    1.78
   1   6 -15   35.21   12.23
   1   6 -15   23.46   11.59
  -1  -6  15    3.80    4.32
   1   6 -14 2155.74   46.50
  -1  -6  14 2124.51   40.56
   1   6 -14 2062.49   61.45
   1   6 -14 1759.66   55.40
  -1  -6  14 1823.46   44.43
   1   6 -13   16.01    3.68
  -1  -6  13   11.94    2.35
   1   6 -13   18.71    8.37
   1   6 -13   20.96    7.84
  -1  -6  13   11.83    3.96
   1   6 -12  135.23   10.45
  -1  -6  12  162.38    8.54
   1   6 -12  157.21    8.01
   1   6 -11  655.07   21.13
   1   6 -10   70.71    6.06
   1   6 -10   52.02    4.38
   1   6  -9 1904.67   37.88
   1   6  -9 1983.83   37.85
   1   6  -8   97.69    5.38
   1   6  -8   94.81    5.01
   1   6  -7  557.66   15.00
   1   6  -7  517.86   13.96
   1   6  -6 1413.41   30.92
   1   6  -6 1549.43   32.58
   1   6  -5 1085.58   25.53
   1   6  -5  967.59   23.40
   1   6  -4 3304.69   62.63
   1   6  -3  413.32   14.50
   1   6  -3  274.95   14.89
   1   6  -2  301.75   10.39
   1   6  -2  402.08   16.60
   1   6  -1 1993.68   47.58
   1   6  -1 2153.61   50.00
   1   6   0  761.14   23.85
   1   6   0  716.05   22.18
   1   6   1  336.12   14.99
   1   6   1  284.10   13.48
   1   6   2   94.73    8.11
   1   6   3   36.91    6.01
   1   6   3   12.36    5.35
   1   6   4  722.57   21.88
   1   6   4  814.62   26.31
   1   6   5  327.65   14.24
   1   6   5  624.72   21.51
   1   6   5  557.14   28.48
   1   6   5  340.99   16.07
   1   6   5  234.94   16.74
   1   6   5  671.84   24.89
   1   6   5  406.15   13.50
   1   6   5  668.03   20.03
   1   6   5  665.66   23.03
   1   6   6   11.28    6.30
   1   6   6    9.57    4.39
   1   6   6   14.98    9.71
   1   6   6    4.26    4.20
   1   6   6   11.75    6.37
   1   6   6   22.23    8.63
   1   6   6    5.66    3.11
   1   6   7   68.39    8.20
   1   6   7  100.02   10.77
   1   6   7   87.92   13.50
   1   6   7   56.78    7.95
   1   6   7   86.36   10.04
   1   6   7   78.87    8.00
   1   6   8  943.14   29.14
   1   6   8  551.28   21.39
   1   6   8  670.52   29.41
   1   6   8  581.52   24.71
   1   6   8  894.96   30.96
   1   6   8  430.67   19.55
   1   6   9  829.15   28.15
   1   6   9  609.20   25.05
   1   6   9  727.11   29.73
   1   6   9  598.21   23.17
   1   6   9  761.32   28.19
   1   6  10    4.00    4.53
   1   6  10    5.10    5.91
   1   6  10    0.97    4.86
   1   6  10    6.17    4.76
   1   6  11  221.45   11.40
   1   6  11  226.92   11.42
   1   6  11  205.32   10.26
   1   6  12  345.91   11.26
   1   6  12  285.71   14.03
   1   6  13   45.49    4.67
   1   6  14  108.65    4.42
  -1  -7  20   52.08    3.47
  -1  -7  19  105.87    5.90
  -1  -7  19   86.39    5.56
   1   7 -18   23.92    3.02
  -1  -7  18   34.66    4.13
  -1  -7  18   21.68    4.40
  -1  -7  18   31.98    4.80
   1   7 -17    6.50    2.67
  -1  -7  17    6.57    4.03
  -1  -7  17    5.85    4.15
  -1  -7  16    9.10    4.54
  -1  -7  16    6.86    1.64
   1   7 -16    6.36    9.60
   1   7 -16   24.32    4.82
  -1  -7  16   10.61    4.70
   1   7 -16    3.65   10.09
  -1  -7  16   15.07    8.51
  -1  -7  15  227.51    8.39
   1   7 -15  212.90   20.38
   1   7 -15  199.24   18.44
  -1  -7  15  193.35   11.71
   1   7 -14  240.62   11.36
  -1  -7  14  249.78    9.11
   1   7 -14  260.42   20.34
   1   7 -14  203.51   16.95
  -1  -7  14  228.11   12.00
   1   7 -13    8.09    6.37
  -1  -7  13    4.41    3.47
   1   7 -13    3.44    2.23
   1   7 -12  117.20    9.99
  -1  -7  12  136.40    7.87
   1   7 -12  108.12    6.38
   1   7 -11  159.66    8.22
   1   7 -11   96.90    5.77
   1   7 -10  810.14   20.50
   1   7  -9  265.94    9.72
   1   7  -9  247.19    9.87
   1   7  -9  267.95   11.79
   1   7  -8  232.87    9.58
   1   7  -8  209.45    8.58
   1   7  -8  219.98   10.47
   1   7  -7  349.30   11.88
   1   7  -7  342.88   12.68
   1   7  -7  327.63   12.89
   1   7  -6 2047.24   43.94
   1   7  -6 2247.05   44.01
   1   7  -5  200.51   11.20
   1   7  -5  199.11   10.19
   1   7  -4 1212.17   30.36
   1   7  -4 1285.58   28.41
   1   7  -3  508.67   19.78
   1   7  -3  413.53   13.86
   1   7  -2   56.03    6.69
   1   7  -2   65.77    8.24
   1   7  -2   70.09    5.54
   1   7  -1 1395.80   36.90
   1   7  -1 1287.70   34.50
   1   7   0  129.02   10.23
   1   7   0  121.21    9.33
   1   7   1   70.63    7.62
   1   7   1   69.61    8.26
   1   7   2   15.74    5.25
   1   7   3    6.08    4.97
   1   7   3    9.72    2.24
   1   7   3    6.61    3.33
   1   7   3    8.91    2.40
   1   7   3    8.19    5.34
   1   7   3   13.70    7.68
   1   7   3   12.34    2.93
   1   7   3    6.98    3.10
   1   7   4  541.39   18.64
   1   7   4  940.38   26.99
   1   7   4  598.09   25.42
   1   7   4  562.66   21.42
   1   7   4  466.76   16.50
   1   7   4  701.90   18.11
   1   7   4  887.18   27.53
   1   7   4  690.55   18.47
   1   7   4 1025.09   29.51
   1   7   4  735.76   19.20
   1   7   5  193.91   11.03
   1   7   5  337.33   15.77
   1   7   5  214.12   13.26
   1   7   5  256.99   16.47
   1   7   5  181.81    8.71
   1   7   5  239.76    9.66
   1   7   5  349.16   17.23
   1   7   5  222.32    9.01
   1   7   5  347.58   16.49
   1   7   6    6.96    6.22
   1   7   6    9.55    5.14
   1   7   6    9.79    5.36
   1   7   6    6.96    6.21
   1   7   6    8.23    2.79
   1   7   6   11.78    7.02
   1   7   6    8.75    5.65
   1   7   6    2.66    4.01
   1   7   7   27.07    7.01
   1   7   7   17.18    5.54
   1   7   7   33.19    7.73
   1   7   7   24.72    6.02
   1   7   7   16.49    6.44
   1   7   7   13.06    6.27
   1   7   7    7.90    5.26
   1   7   8  111.73   10.35
   1   7   8   75.83    8.42
   1   7   8   85.82    9.66
   1   7   8   74.18    7.96
   1   7   8   84.24   10.22
   1   7   8   55.80    7.58
   1   7   8   91.82    9.24
   1   7   9   26.53    6.47
   1   7   9   30.67    6.88
   1   7   9   24.17    6.15
   1   7   9   19.87    5.54
   1   7   9   22.44    5.20
   1   7  10  180.06   10.25
   1   7  10  169.26   10.77
   1   7  11  314.38   11.46
   1   7  11  324.82   11.74
   1   7  12    5.38    2.58
   1   7  12    2.62    1.89
   1   7  12    3.69    1.62
   1   7  13   15.62    1.91
  -1  -8  20   19.00    1.99
  -1  -8  20   30.46    3.02
   1   8 -19  130.84    5.23
  -1  -8  19  127.21    6.15
   1   8 -18   13.60    2.43
  -1  -8  18   23.36    4.12
  -1  -8  18   18.29    4.03
  -1  -8  18   10.58    3.40
   1   8 -17    8.24    2.69
   1   8 -17    9.82    7.59
  -1  -8  17    4.88    3.90
   1   8 -16   13.29    3.91
   1   8 -16   -0.31    8.75
   1   8 -16    1.45    8.47
  -1  -8  16   10.50    9.06
  -1  -8  16    1.47    3.99
   1   8 -15  115.24    7.70
   1   8 -15  111.94   15.19
   1   8 -15  104.79   13.72
  -1  -8  15  114.74    8.99
   1   8 -14   10.55    2.94
   1   8 -14    8.53    8.78
   1   8 -14    6.85    7.29
  -1  -8  14    8.17    3.93
   1   8 -13   45.11    8.25
   1   8 -13   38.88    4.03
   1   8 -13   39.15    2.89
   1   8 -12  227.16    7.45
   1   8 -12  241.23    9.29
   1   8 -11   18.64    2.03
   1   8 -11   14.98    2.66
   1   8 -10  342.68   14.94
   1   8 -10  321.73   11.74
   1   8  -9   71.79    5.52
   1   8  -9   66.12    5.77
   1   8  -9   75.17    7.40
   1   8  -8   53.24    5.04
   1   8  -8   56.69    5.64
   1   8  -8   50.28    6.48
   1   8  -7 2047.69   45.77
   1   8  -7 2242.59   47.36
   1   8  -6  401.59   17.21
   1   8  -6  380.26   15.69
   1   8  -6  418.61   16.74
   1   8  -5  883.33   26.12
   1   8  -5 1042.86   31.19
   1   8  -5  900.49   27.85
   1   8  -5 1095.46   28.22
   1   8  -4  622.16   21.75
   1   8  -4  551.44   17.78
   1   8  -3  360.25   15.10
   1   8  -3  364.24   18.30
   1   8  -3  380.06   13.35
   1   8  -2 2180.63   52.17
   1   8  -2 1961.77   49.17
   1   8  -1  116.84    9.79
   1   8  -1  123.42   10.62
   1   8   0  367.96   17.50
   1   8   0  385.77   18.32
   1   8   1  582.41   22.88
   1   8   1  643.17   16.76
   1   8   1  631.91   15.24
   1   8   1  613.82   15.63
   1   8   1  568.62   19.08
   1   8   1  686.65   18.81
   1   8   1  688.83   23.10
   1   8   2  453.29   20.22
   1   8   2  436.47   15.92
   1   8   2  504.47   13.47
   1   8   2  371.03   17.30
   1   8   2  475.45   18.64
   1   8   2  540.09   16.09
   1   8   2  583.94   21.05
   1   8   2  652.93   16.48
   1   8   2  491.00   14.67
   1   8   2  551.09   19.36
   1   8   3 1522.68   38.38
   1   8   3 1026.53   28.57
   1   8   3  972.51   32.00
   1   8   3 1080.60   32.61
   1   8   3  926.19   26.10
   1   8   3 1475.03   35.95
   1   8   3 1433.79   28.48
   1   8   3 1289.61   28.36
   1   8   3 1120.38   25.84
   1   8   3 1934.62   42.45
   1   8   3 1292.54   34.24
   1   8   4  531.05   18.44
   1   8   4  847.26   24.87
   1   8   4  615.88   23.16
   1   8   4  524.73   21.59
   1   8   4  446.01   14.90
   1   8   4  794.13   24.34
   1   8   4  603.79   16.57
   1   8   4  722.25   24.42
   1   8   4  527.28   14.76
   1   8   4  900.53   26.54
   1   8   5   90.39    9.04
   1   8   5   64.60    7.23
   1   8   5   55.03    7.27
   1   8   5   63.52    8.46
   1   8   5   44.83    4.26
   1   8   5   96.12    9.02
   1   8   5   71.08    8.46
   1   8   5   71.23    7.18
   1   8   5  111.37    9.99
   1   8   5   48.39    3.57
   1   8   6  215.02   12.01
   1   8   6  209.73   12.07
   1   8   6  203.41   13.33
   1   8   6  179.34   11.36
   1   8   6  189.23   13.79
   1   8   7  252.56   13.16
   1   8   7  247.55   15.46
   1   8   7  199.66   11.28
   1   8   7  242.14   11.17
   1   8   7  239.41   13.06
   1   8   7  206.62   13.28
   1   8   8   98.19    8.78
   1   8   8  117.65    8.45
   1   8   8   86.31    9.41
   1   8   8   70.54    5.64
   1   8   8   60.98    8.89
   1   8   8   79.59    7.93
   1   8   8   59.60    7.12
   1   8   9   63.08    7.63
   1   8   9  144.87   10.32
   1   8   9   82.21    7.16
   1   8   9  140.09    8.78
   1   8  10    6.57    3.26
   1   8  10    3.77    2.50
   1   8  10    3.60    2.84
   1   8  11   76.79    4.26
   1   8  11   54.79    3.54
  -1  -9  20  298.29    8.90
   1   9 -19  242.35    7.23
  -1  -9  19  164.91    6.59
   1   9 -18   26.02    2.96
   1   9 -18   24.84    6.06
  -1  -9  18   28.87    4.44
   1   9 -18   26.54    3.64
  -1  -9  18   17.00    3.20
   1   9 -17   47.10    4.46
   1   9 -17   39.09    9.09
  -1  -9  17   35.01    5.23
  -1  -9  17   27.27    4.48
  -1  -9  16   86.12    7.51
   1   9 -16  110.69   13.79
  -1  -9  16  104.53    8.47
   1   9 -16   88.98   12.19
   1   9 -16  115.21    7.15
   1   9 -15  103.85   13.99
   1   9 -15   92.12    6.23
   1   9 -15   89.02   11.86
  -1  -9  15   94.77    8.60
   1   9 -14  121.76    6.71
   1   9 -14  117.96    4.99
   1   9 -13    8.08    2.22
   1   9 -13    7.86    1.52
   1   9 -12  104.88    7.63
   1   9 -12  124.41   10.98
   1   9 -12  101.37   10.24
   1   9 -12   74.63    4.99
   1   9 -12   76.38    4.06
   1   9 -11   99.50    7.14
   1   9 -11  120.19   12.54
   1   9 -11   94.09    9.51
   1   9 -11   69.01    4.88
   1   9 -11   70.08    3.81
   1   9 -10    4.40    2.83
   1   9 -10   15.20    7.68
   1   9 -10    4.75    1.94
   1   9 -10    5.57    1.29
   1   9 -10    4.81    5.28
   1   9  -9    6.82    1.35
   1   9  -9    4.05    3.33
   1   9  -9   10.63    3.34
   1   9  -9    9.03    5.31
   1   9  -8   26.34    2.32
   1   9  -8   40.86    5.32
   1   9  -8   43.25    6.04
   1   9  -8   50.27    7.66
   1   9  -7  890.85   26.49
   1   9  -7  841.54   25.83
   1   9  -6   22.65    6.08
   1   9  -6   10.49    3.88
   1   9  -6   16.93    4.66
   1   9  -6   14.71    5.43
   1   9  -5   69.39    7.92
   1   9  -5   66.59    7.44
   1   9  -5   60.57    7.88
   1   9  -5   64.69    8.85
   1   9  -4  514.89   17.99
   1   9  -4  507.21   18.67
   1   9  -3  442.88   12.27
   1   9  -3  434.62   11.58
   1   9  -3  474.43   21.12
   1   9  -2  866.41   30.09
   1   9  -2  804.18   28.52
   1   9  -2  838.70   19.91
   1   9  -2  876.59   19.98
   1   9  -2  736.05   17.68
   1   9  -2  764.65   17.94
   1   9  -2  723.42   22.90
   1   9  -2  860.15   23.55
   1   9  -2  613.84   22.23
   1   9  -2  680.81   20.15
   1   9  -2  840.99   18.10
   1   9  -1   45.89    7.41
   1   9  -1   49.09    8.22
   1   9  -1   53.20    4.36
   1   9  -1   68.65    8.30
   1   9  -1   52.60    4.34
   1   9  -1   46.96    3.57
   1   9  -1   47.64    6.07
   1   9  -1   61.49    6.25
   1   9  -1   41.63    5.93
   1   9  -1   54.36    3.98
   1   9  -1   44.29    4.46
   1   9   0   45.57    7.84
   1   9   0   47.03    6.22
   1   9   0   57.98    6.89
   1   9   0   51.54    3.78
   1   9   0   53.86    3.69
   1   9   0   60.29    6.97
   1   9   0   34.60    5.31
   1   9   0   44.12    5.89
   1   9   0   70.76    4.66
   1   9   0   55.42    6.98
   1   9   0   62.53   11.27
   1   9   1 1273.59   39.27
   1   9   1 1323.56   32.00
   1   9   1 1478.47   38.81
   1   9   1 1286.77   27.16
   1   9   1 1464.20   36.01
   1   9   2    7.19    5.10
   1   9   2    1.80    2.89
   1   9   2    5.69    2.87
   1   9   2    3.41    3.42
   1   9   2    4.23    2.09
   1   9   2   12.42    7.77
   1   9   2    5.38    4.27
   1   9   2    4.49    4.21
   1   9   2    2.87    4.64
   1   9   2   11.77    6.70
   1   9   3 1113.66   29.16
   1   9   3  997.47   29.76
   1   9   3 1312.59   36.34
   1   9   3 1451.11   40.38
   1   9   3  911.97   24.32
   1   9   3 1291.94   31.02
   1   9   3 1352.33   27.34
   1   9   3 1814.21   39.39
   1   9   3 1259.69   32.62
   1   9   3 1010.35   23.62
   1   9   4    9.88    4.36
   1   9   4   10.22    5.26
   1   9   4    3.38    3.69
   1   9   4    7.90    5.53
   1   9   4    7.79    6.32
   1   9   4    4.17    2.33
   1   9   4    8.05    4.05
   1   9   4    5.68    3.83
   1   9   4    6.76    5.61
   1   9   4    3.99    1.64
   1   9   4    6.79    3.95
   1   9   5    4.15    4.74
   1   9   5    0.12    4.43
   1   9   5    0.40    5.84
   1   9   5    0.52    3.27
   1   9   5    2.43    3.07
   1   9   5    2.91    3.91
   1   9   5    5.41    3.96
   1   9   5    0.67    5.59
   1   9   6 1062.48   33.09
   1   9   6 1038.50   27.66
   1   9   6 1146.70   26.52
   1   9   6  842.37   22.42
   1   9   6  792.89   25.98
   1   9   6 1001.98   27.53
   1   9   6  841.45   30.42
   1   9   7   67.83    6.06
   1   9   7   71.01    7.51
   1   9   7   67.99    8.62
   1   9   7   52.01    4.62
   1   9   7   46.44    7.26
   1   9   7   59.53    6.58
   1   9   7   42.09    5.43
   1   9   8  126.80    9.25
   1   9   8  111.22    7.22
   1   9   8  203.39    9.68
   1   9   8  243.23    9.29
   1   9   8  224.20   12.26
   1   9   9    2.77    2.81
   1   9   9    3.23    3.19
   1   9  10    2.11    1.87
   1   9  10    4.29    1.93
   1   9  11  137.71    4.16
  -1 -10  21   14.53    1.36
  -1 -10  20  359.90    9.54
  -1 -10  19    1.20    2.32
  -1 -10  19    0.45    2.16
   1  10 -18   29.48    3.07
   1  10 -18   17.12    5.95
  -1 -10  18   19.37    3.77
   1  10 -17  327.01   19.62
  -1 -10  17  314.79   13.68
   1  10 -16   14.66    2.90
   1  10 -16   19.95    8.72
   1  10 -16   16.59    5.10
  -1 -10  16   10.67    4.53
   1  10 -15  160.91    7.66
   1  10 -15  173.48    6.05
   1  10 -15  168.17   16.26
  -1 -10  15  171.77   11.02
  -1 -10  14   13.79    4.60
   1  10 -14   15.16    1.93
   1  10 -14   14.19    2.52
   1  10 -14   15.33    8.91
   1  10 -14   19.04    6.30
   1  10 -14   14.81    7.95
  -1 -10  13   46.41    5.80
   1  10 -13   35.32    3.39
   1  10 -13   36.29    2.83
   1  10 -13   34.56    8.88
   1  10 -12  130.04    8.64
  -1 -10  12  126.23    8.13
   1  10 -12   96.45    5.65
   1  10 -12   96.37    4.57
   1  10 -12  117.59   12.35
   1  10 -11   74.05    3.88
   1  10 -11   80.75    5.24
   1  10 -11  111.66   11.65
   1  10 -11   97.45    7.63
   1  10 -10   11.51    3.78
  -1 -10  10    7.25    2.56
   1  10 -10    5.76    1.28
   1  10 -10    6.61    8.16
   1  10 -10   10.39    6.98
   1  10  -9   14.72    4.89
   1  10  -9   13.99    4.10
   1  10  -9    8.89    1.32
   1  10  -9    9.92    1.57
   1  10  -9   13.53    8.25
   1  10  -9   25.71    7.85
   1  10  -8   77.40   10.32
   1  10  -8   50.09    3.70
   1  10  -8   71.77    8.40
   1  10  -8   72.65    7.78
   1  10  -8   38.57    2.82
   1  10  -8   61.82   11.50
   1  10  -8   39.69    2.69
   1  10  -7  126.33   10.71
   1  10  -7  150.39   12.30
   1  10  -7  143.37    9.43
   1  10  -7  115.58    5.56
   1  10  -7  106.49    7.74
   1  10  -7  101.53    4.65
   1  10  -7  186.35   13.81
   1  10  -7   96.38    4.47
   1  10  -6   81.94    9.49
   1  10  -6  100.05   10.99
   1  10  -6   82.21    4.74
   1  10  -6  112.10    9.01
   1  10  -6   67.46    6.77
   1  10  -6  114.40   10.84
   1  10  -6   73.14    3.87
   1  10  -6   61.70    7.93
   1  10  -5  577.52   14.50
   1  10  -5  559.40   13.86
   1  10  -5  499.36   13.54
   1  10  -5  687.90   20.91
   1  10  -5  563.23   19.42
   1  10  -5  528.77   13.14
   1  10  -5  683.87   26.91
   1  10  -5  464.90   18.32
   1  10  -5  514.47   13.02
   1  10  -4    2.91    1.46
   1  10  -4    3.90    1.74
   1  10  -4    5.74    1.80
   1  10  -4    2.62    6.44
   1  10  -4    3.27    1.36
   1  10  -4    1.17    2.36
   1  10  -4    5.89    8.00
   1  10  -4    0.44    3.04
   1  10  -4    3.14    1.35
   1  10  -3  661.24   16.21
   1  10  -3  647.83   16.01
   1  10  -3  672.80   16.57
   1  10  -3  757.85   29.43
   1  10  -3  700.18   27.86
   1  10  -3  742.25   21.57
   1  10  -3  547.58   21.09
   1  10  -3  658.29   30.42
   1  10  -3  656.66   15.59
   1  10  -3  577.38   18.46
   1  10  -2    3.08    1.70
   1  10  -2    5.18    1.85
   1  10  -2    4.83    2.14
   1  10  -2    2.72    2.21
   1  10  -2    3.18    6.34
   1  10  -2    6.86    5.76
   1  10  -2   17.05    4.10
   1  10  -2   -0.88    4.08
   1  10  -2    2.72    3.77
   1  10  -2    1.68    4.04
   1  10  -2    7.37    1.83
   1  10  -2    3.27    2.61
   1  10  -1    1.90    2.55
   1  10  -1    2.52    6.07
   1  10  -1   -1.40    4.52
   1  10  -1    0.99    3.66
   1  10  -1    4.62    4.08
   1  10  -1    0.55    4.15
   1  10  -1    1.59    8.36
   1  10  -1    3.44    1.77
   1  10   0 1175.53   26.01
   1  10   0 1077.47   31.49
   1  10   0 1197.61   39.61
   1  10   0 1494.54   37.64
   1  10   0 1128.80   31.78
   1  10   0 1467.06   28.16
   1  10   0 1317.35   33.70
   1  10   1  278.00    9.52
   1  10   1  327.94   15.71
   1  10   1  317.90   19.07
   1  10   1  285.74   13.41
   1  10   1  318.89   14.03
   1  10   1  304.75    8.56
   1  10   2  499.69   17.35
   1  10   2  493.38   17.37
   1  10   2  616.57   23.57
   1  10   2  591.21   22.49
   1  10   2  566.55   15.27
   1  10   2  519.93   17.22
   1  10   2  437.43   16.24
   1  10   2  456.94   12.89
   1  10   2  564.94   17.22
   1  10   3    5.65    4.54
   1  10   3    7.26    4.23
   1  10   3    5.81    3.25
   1  10   3   12.05    5.69
   1  10   3    5.15    3.27
   1  10   3    6.48    3.33
   1  10   3    6.37    1.72
   1  10   3    8.90    3.37
   1  10   3    8.36    4.98
   1  10   3    8.00    5.09
   1  10   4   75.54    6.68
   1  10   4   68.54    6.88
   1  10   4   57.10    5.13
   1  10   4   60.30    5.99
   1  10   4   39.29    2.74
   1  10   4   85.27    9.25
   1  10   5  869.11   28.76
   1  10   5 1062.97   27.01
   1  10   5 1005.28   30.96
   1  10   5 1025.95   24.07
   1  10   5  848.77   21.66
   1  10   6  197.38   11.70
   1  10   6  235.40   13.62
   1  10   6  262.30   11.72
   1  10   6  222.11    9.15
   1  10   6  184.58    7.75
   1  10   7  355.37   14.98
   1  10   7  412.41   11.69
   1  10   8   18.13    3.64
   1  10   8   14.68    3.10
   1  10   9  112.72    5.04
  -1 -11  20    7.75    1.61
  -1 -11  20    6.21    1.39
   1  11 -19   57.81    5.77
  -1 -11  19   39.82    3.35
  -1 -11  18  339.88   11.61
  -1 -11  18  320.86   11.44
   1  11 -17  179.55   14.45
  -1 -11  17  163.34    9.07
   1  11 -16  238.00   17.97
  -1 -11  16  233.86   11.95
  -1 -11  15   22.28    4.78
   1  11 -15   28.42    3.12
   1  11 -15   31.85    2.49
   1  11 -15   16.04    8.70
   1  11 -15   24.44    8.53
  -1 -11  14   90.75    7.34
   1  11 -14   99.84    5.44
   1  11 -14  114.04    4.91
   1  11 -14   93.35   13.68
   1  11 -14   79.76   11.75
  -1 -11  13  269.25   12.06
   1  11 -13  322.50    9.25
   1  11 -13  276.91    9.95
   1  11 -13  326.58   20.35
  -1 -11  12  461.67   15.55
   1  11 -12  521.62   14.64
   1  11 -12  428.39   13.95
   1  11 -12  492.41   12.44
   1  11 -12  539.46   19.03
   1  11 -12  592.31   27.15
  -1 -11  11   77.27    5.55
   1  11 -11   80.08    3.94
   1  11 -11   81.10    6.12
   1  11 -11   85.29    7.82
   1  11 -10    1.42    0.76
   1  11 -10    2.29    3.81
   1  11 -10    2.08    1.05
   1  11 -10    1.82    2.99
   1  11 -10    0.25    8.12
   1  11 -10   -0.78    8.78
   1  11  -9  241.48   18.26
   1  11  -9  179.66    7.10
   1  11  -9  251.48   12.85
   1  11  -9  198.71   12.64
   1  11  -9  188.97   10.20
   1  11  -9  146.96    5.72
   1  11  -9  223.07   16.77
   1  11  -9  141.87    5.29
   1  11  -8  372.92   21.29
   1  11  -8  277.29    9.03
   1  11  -8  338.25   14.33
   1  11  -8  284.98   17.09
   1  11  -8  264.98   15.45
   1  11  -8  223.56    7.49
   1  11  -8  263.16   12.70
   1  11  -8  325.28   19.41
   1  11  -8  212.74    7.06
   1  11  -7  489.37   22.58
   1  11  -7  503.87   23.70
   1  11  -7  498.59   17.41
   1  11  -7  450.31   12.44
   1  11  -7  455.99   17.59
   1  11  -7  407.35   11.25
   1  11  -7  497.88   23.21
   1  11  -7  396.41   10.82
   1  11  -7  401.95   17.95
   1  11  -6   17.97    2.59
   1  11  -6   32.25    7.74
   1  11  -6   31.30    9.11
   1  11  -6   26.01    5.51
   1  11  -6   20.03    8.24
   1  11  -6   16.02    2.07
   1  11  -6   13.80    4.47
   1  11  -5   97.80    5.17
   1  11  -5   93.86    4.80
   1  11  -5   96.14    5.12
   1  11  -5  121.61    9.63
   1  11  -5  111.17    7.29
   1  11  -5   98.21   12.77
   1  11  -5   78.73    6.85
   1  11  -5  104.30    4.90
   1  11  -4   18.84    2.61
   1  11  -4   21.04    2.71
   1  11  -4   17.49    7.35
   1  11  -4   24.39    8.73
   1  11  -4   16.49    4.04
   1  11  -4   27.09   11.10
   1  11  -4   23.78    2.52
   1  11  -4   17.02    5.35
   1  11  -4   17.81    3.68
   1  11  -3  117.94    7.72
   1  11  -3  106.22    5.45
   1  11  -3  101.75    5.40
   1  11  -3   83.76   10.69
   1  11  -3  128.43   10.22
   1  11  -3  125.69    9.06
   1  11  -3  118.04    5.48
   1  11  -3   92.09    8.85
   1  11  -3  100.66    6.58
   1  11  -2   13.07    2.37
   1  11  -2   15.94    3.77
   1  11  -2    5.24    2.24
   1  11  -2    7.93    6.79
   1  11  -2    8.71    4.88
   1  11  -2   12.40    4.37
   1  11  -2   10.94    2.08
   1  11  -2   11.35    5.06
   1  11  -2   10.20    9.12
   1  11  -1  137.45    9.37
   1  11  -1   75.62    5.91
   1  11  -1   88.77   12.06
   1  11  -1  123.54    9.99
   1  11  -1  117.42    8.90
   1  11  -1  113.55    8.98
   1  11  -1  114.65    5.59
   1  11  -1  160.88   14.66
   1  11   0  308.25    8.55
   1  11   0  292.64   19.18
   1  11   0  391.45   16.37
   1  11   0  284.38   12.36
   1  11   0  350.21   13.95
   1  11   0  374.62   17.63
   1  11   0  253.42   12.02
   1  11   0  339.59   14.06
   1  11   0  340.95   10.40
   1  11   0  274.84    9.29
   1  11   1   26.77    4.57
   1  11   1   34.58    5.92
   1  11   1   32.83    4.45
   1  11   1   21.13    4.65
   1  11   1   32.47    4.79
   1  11   1   26.84    2.72
   1  11   2   30.92    5.07
   1  11   2   23.34    4.69
   1  11   2   30.60    5.91
   1  11   2   26.92    6.14
   1  11   2   23.43    4.14
   1  11   2   20.26    2.27
   1  11   2   33.26    5.69
   1  11   2   28.74    5.45
   1  11   3   26.38    5.54
   1  11   3   17.67    4.46
   1  11   3   16.32    3.91
   1  11   3   15.09    3.37
   1  11   3   14.23    1.75
   1  11   3   23.17    5.17
   1  11   4   89.58    5.42
   1  11   4  104.57    6.25
   1  11   4   92.07    7.06
   1  11   4   88.17    7.81
   1  11   5  409.44   11.70
   1  11   5  433.23   15.72
   1  11   6   15.09    3.75
   1  11   6   16.80    2.32
   1  11   7   19.79    3.07
   1  11   8  202.00    6.23
  -1 -12  20   23.16    1.59
  -1 -12  19   36.18    2.79
   1  12 -19   33.37    1.44
  -1 -12  19   32.66    2.69
  -1 -12  18  273.03    9.53
  -1 -12  18  245.28    9.31
  -1 -12  17   16.31    3.66
   1  12 -17   21.49    7.50
  -1 -12  17   16.76    3.59
   1  12 -16   59.63   10.60
  -1 -12  16   42.88    5.14
   1  12 -15   69.90   12.10
  -1 -12  15   61.77    5.64
   1  12 -14    5.61    1.42
  -1 -12  14    4.79    2.64
   1  12 -14    3.63    1.86
   1  12 -14    3.42    9.07
   1  12 -13  334.84    9.15
   1  12 -13  307.30   21.14
   1  12 -12    7.34    3.97
   1  12 -12   10.68    3.86
  -1 -12  12    4.47    2.17
   1  12 -12    6.98    2.57
   1  12 -12   11.19    1.54
   1  12 -12   15.64    8.00
   1  12 -12   12.52    2.63
   1  12 -12    8.51    9.34
   1  12 -11   35.70    6.18
   1  12 -11   27.56   11.43
   1  12 -11   21.94    3.91
   1  12 -11   23.38    2.09
   1  12 -11   23.96    7.97
   1  12 -11   20.82    5.14
   1  12 -10  226.72   13.63
   1  12 -10  197.12    6.22
   1  12 -10  374.18   15.94
   1  12 -10  201.83    6.69
   1  12 -10  243.93   11.26
   1  12 -10  281.00   16.27
   1  12 -10  306.83   22.63
   1  12  -9   15.14    2.16
   1  12  -9   14.61    1.69
   1  12  -9   23.49    6.06
   1  12  -9   20.67    4.64
   1  12  -9   15.59    1.91
   1  12  -9   20.27    7.23
   1  12  -9   17.44    5.88
   1  12  -8  409.28   21.18
   1  12  -8  460.85   12.37
   1  12  -8  423.14   11.25
   1  12  -8  514.56   18.24
   1  12  -8  471.13   12.55
   1  12  -8  543.72   23.18
   1  12  -8  398.12   10.56
   1  12  -8  449.83   17.84
   1  12  -7   50.75    8.71
   1  12  -7   61.30    4.00
   1  12  -7   69.18    7.46
   1  12  -7   63.31   10.33
   1  12  -7   54.81    3.34
   1  12  -7   55.13    6.13
   1  12  -6    4.72    1.77
   1  12  -6    6.10   15.21
   1  12  -6    5.51    4.53
   1  12  -6    0.73    8.74
   1  12  -6    4.29    3.03
   1  12  -6    3.46    1.39
   1  12  -5   76.81   11.06
   1  12  -5   83.70    4.61
   1  12  -5   94.37    4.98
   1  12  -5  104.86    9.15
   1  12  -5  104.10    4.89
   1  12  -5  117.30   15.03
   1  12  -5   79.46    6.10
   1  12  -4  126.70    5.69
   1  12  -4  140.60    6.09
   1  12  -4  138.24    8.99
   1  12  -4  119.90    6.91
   1  12  -4  133.23    9.94
   1  12  -4  161.12    6.25
   1  12  -4  105.45   12.47
   1  12  -3   43.63    9.03
   1  12  -3   65.47    5.81
   1  12  -3   59.07    6.64
   1  12  -3   55.00    7.00
   1  12  -3   76.74    4.38
   1  12  -3   70.28    7.39
   1  12  -3   96.47   12.37
   1  12  -2  186.30    6.38
   1  12  -2  189.19   10.11
   1  12  -2  189.51   11.56
   1  12  -2  199.69   11.13
   1  12  -2  187.76    7.12
   1  12  -1   20.65    2.17
   1  12  -1   21.27    8.00
   1  12  -1   31.43    4.94
   1  12  -1   22.75    3.79
   1  12  -1   31.60    5.24
   1  12  -1   24.64    2.82
   1  12  -1   22.96    2.59
   1  12  -1   37.69    7.90
   1  12  -1   33.60    5.97
   1  12   0   62.17    6.38
   1  12   0   47.68    3.23
   1  12   0   59.33    5.75
   1  12   0   57.06    3.90
   1  12   1   21.01    4.48
   1  12   1   20.24    4.45
   1  12   1   16.12    1.89
   1  12   1   22.72    4.74
   1  12   1   18.24    3.53
   1  12   2   46.71    4.83
   1  12   2   33.80    2.21
   1  12   2   40.62    4.08
   1  12   3   11.18    2.52
   1  12   3   10.35    3.65
   1  12   3    9.98    2.90
   1  12   4  287.96   11.62
   1  12   4  314.60    9.47
   1  12   5    2.21    1.39
   1  12   5    1.97    1.82
   1  12   7  120.88    3.82
  -1 -13  20    5.43    0.62
  -1 -13  20    7.03    0.76
  -1 -13  19  103.77    3.81
   1  13 -19  106.18    2.51
  -1 -13  18   28.13    2.78
  -1 -13  18   30.84    3.08
   1  13 -18   54.19    7.46
   1  13 -18   45.21    2.11
   1  13 -17   46.50    3.17
  -1 -13  17   35.59    4.12
   1  13 -17   48.46    8.92
   1  13 -17   47.00    2.59
  -1 -13  16   49.75    4.17
   1  13 -16   97.82    5.19
  -1 -13  16   61.87    5.56
   1  13 -16   97.13   12.06
   1  13 -16   79.54    3.46
   1  13 -15   38.82   10.25
  -1 -13  15   34.51    4.54
  -1 -13  15   21.44    2.93
  -1 -13  14  104.98    5.83
   1  13 -14  276.04    7.58
  -1 -13  13   18.75    2.60
   1  13 -13   56.68    3.94
   1  13 -12   75.09    3.60
   1  13 -12   92.84   16.55
   1  13 -12   76.18    7.79
   1  13 -11  193.96   12.43
   1  13 -11  238.21   11.31
   1  13 -11  185.69    6.42
   1  13 -11  241.25   24.08
   1  13 -11  213.99    9.29
   1  13 -11  205.75    6.06
   1  13 -10  425.82   19.92
   1  13 -10  559.93   17.91
   1  13 -10  466.20   12.15
   1  13 -10  593.25   36.55
   1  13 -10  526.07   16.64
   1  13 -10  445.09   10.88
   1  13 -10  696.16   15.09
   1  13  -9  355.13   13.55
   1  13  -9  360.89   10.11
   1  13  -9  413.45   15.20
   1  13  -9  499.78   35.43
   1  13  -9  306.08    8.30
   1  13  -9  262.36   16.39
   1  13  -8  151.55    8.54
   1  13  -8  140.48    5.10
   1  13  -7  200.11    9.48
   1  13  -7  209.63    6.74
   1  13  -6  237.90    8.11
   1  13  -6  242.36    7.51
   1  13  -5  538.11   13.42
   1  13  -5  586.85   13.45
   1  13  -5  536.23   19.07
   1  13  -5  541.12   12.61
   1  13  -4   20.03    8.02
   1  13  -4   18.55    2.28
   1  13  -4   11.62    4.40
   1  13  -4   12.05    1.91
   1  13  -4    7.73    6.01
   1  13  -3   74.00    4.16
   1  13  -3   71.38    6.84
   1  13  -3   71.33    3.70
   1  13  -2   50.33    3.48
   1  13  -2   57.22    5.55
   1  13  -2   49.44    2.92
   1  13  -1   36.01    4.35
   1  13  -1   30.67    2.40
   1  13  -1   49.53    5.85
   1  13  -1   43.39    3.22
   1  13  -1   42.64    4.59
   1  13   0  353.44   12.79
   1  13   0  371.62   12.33
   1  13   0  351.58   11.01
   1  13   1    2.98    2.71
   1  13   1    3.82    2.53
   1  13   1    1.57    0.82
   1  13   1    2.96    2.15
   1  13   2    0.41    1.57
   1  13   2   -0.39    2.29
   1  13   2    1.16    2.25
   1  13   3    1.51    1.42
   1  13   3    1.04    1.75
   1  13   3    0.88    1.91
   1  13   4   27.10    1.85
   1  13   4   23.96    2.65
   1  13   5    9.35    1.39
  -1 -14  19   14.94    0.93
  -1 -14  19   20.12    1.28
  -1 -14  18   15.61    1.53
   1  14 -18   33.76    1.51
  -1 -14  18   19.07    2.02
   1  14 -18   40.98    5.68
   1  14 -17   22.73    1.98
   1  14 -17   24.48    1.74
   1  14 -17   23.61    6.51
  -1 -14  17   15.67    2.48
   1  14 -16   74.91    3.90
  -1 -14  16   26.84    2.33
   1  14 -16   68.86    2.92
   1  14 -16   72.04   10.17
  -1 -14  16   37.77    3.58
   1  14 -15    0.30    0.79
  -1 -14  15    0.56    1.08
   1  14 -15    1.45    1.08
  -1 -14  15    0.45    1.72
   1  14 -14   82.53    3.78
   1  14 -14   45.08    2.39
  -1 -14  14   23.72    2.78
   1  14 -14   58.87   11.55
   1  14 -13    2.42    0.91
   1  14 -13    3.54    2.33
   1  14 -13    4.66    1.98
   1  14 -13    2.60    9.16
  -1 -14  13    1.47    1.40
   1  14 -12    1.99    1.03
   1  14 -12    5.37   10.74
  -1 -14  12    0.74    1.25
   1  14 -12    3.33    2.40
   1  14 -12    7.90    2.37
   1  14 -11  601.70   16.83
   1  14 -11  528.87   12.87
   1  14 -11  647.79   35.36
   1  14 -11  535.43   15.40
   1  14 -11  577.34   12.34
   1  14 -10   29.73    3.79
   1  14 -10   29.89    2.53
   1  14 -10   39.10   15.44
   1  14 -10   29.69    3.97
   1  14 -10   25.50    1.86
   1  14 -10   38.67    3.22
   1  14  -9  251.36    9.79
   1  14  -9  290.24    8.52
   1  14  -9  300.57   11.62
   1  14  -9  308.56    8.34
   1  14  -9  300.72   12.56
   1  14  -9  228.37    6.65
   1  14  -9  379.29   29.48
   1  14  -8   69.51    4.92
   1  14  -8   59.43    2.97
   1  14  -8   63.24    3.43
   1  14  -7    2.05    1.10
   1  14  -7   -0.30    1.74
   1  14  -6  559.65   18.13
   1  14  -6  537.00   12.58
   1  14  -6  526.59   12.29
   1  14  -5   76.22    3.82
   1  14  -5   78.90    6.58
   1  14  -5   68.11    3.37
   1  14  -4   76.75    6.16
   1  14  -4   74.64    3.86
   1  14  -4   68.39    3.35
   1  14  -3   67.26    5.36
   1  14  -3   72.18    3.84
   1  14  -3   65.92    3.20
   1  14  -2   37.04    2.25
   1  14  -2   46.51    4.10
   1  14  -1  303.63    7.28
   1  14  -1  392.86   10.40
   1  14   0   91.71    2.83
   1  14   0  134.20    5.12
   1  14   1   29.43    2.68
   1  14   1   30.88    2.35
   1  14   2   26.36    2.21
   1  14   2   28.34    1.90
   1  14   3   42.34    2.26
  -1 -15  18   14.75    1.01
   1  15 -17   63.24    6.52
   1  15 -17   56.82    2.31
   1  15 -17   55.98    2.07
   1  15 -16   17.63    1.80
   1  15 -16   17.24    1.39
  -1 -15  15    1.81    0.98
   1  15 -15    4.99    6.85
   1  15 -15    3.01    0.89
  -1 -15  14    1.62    0.87
   1  15 -14    3.20    7.65
   1  15 -14    4.31    1.33
   1  15 -14    3.73    1.81
   1  15 -14    2.58    0.82
   1  15 -13    4.07    0.95
   1  15 -13    8.27    2.04
   1  15 -13    2.52    9.02
   1  15 -13    7.69    2.32
   1  15 -13    6.06    1.91
   1  15 -12  366.78   10.62
   1  15 -12  385.76   11.93
   1  15 -11  236.54    8.17
   1  15 -11  245.47    9.69
   1  15 -10   65.12    4.17
   1  15 -10   75.16    5.61
   1  15 -10   73.35    3.67
   1  15 -10   68.61    3.36
   1  15  -9   14.50    1.36
   1  15  -9   21.80    3.80
   1  15  -9   17.21    1.85
   1  15  -9   17.94    2.45
   1  15  -8   31.26    1.93
   1  15  -7  304.82    7.42
   1  15  -6  130.96    4.48
   1  15  -6  132.36    4.32
   1  15  -5   87.35    3.66
   1  15  -5   78.50    3.24
   1  15  -4   85.36    4.96
   1  15  -4   93.48    3.43
   1  15  -3  285.90    8.32
   1  15  -3  274.12    8.82
   1  15  -2  288.28    7.58
   1  15  -2  219.81    5.21
   1  15  -1  231.61    6.38
   1  15   0   65.73    2.71
   1  15   1   13.81    1.14
   1  15   1   15.81    1.43
   1  16 -17   10.12    0.79
   1  16 -16  114.29    3.06
   1  16 -15    0.91    0.60
   1  16 -14   27.68    2.10
   1  16 -14   26.20    1.48
   1  16 -13    0.44    1.21
   1  16 -13    1.31    1.65
   1  16 -13    1.87    1.35
   1  16 -13    1.73    0.68
   1  16 -12   86.62    3.88
   1  16 -12  106.55    5.19
   1  16 -12  128.09    4.66
   1  16 -12   69.76    2.76
   1  16 -11   81.76    3.83
   1  16 -11  102.67    5.35
   1  16 -11   98.87    3.88
   1  16 -11   70.12    2.87
   1  16 -10   12.13    1.14
   1  16 -10   14.72    1.56
   1  16  -9   15.27    1.19
   1  16  -9   15.40    1.43
   1  16  -8   16.33    1.24
   1  16  -7  112.30    3.44
   1  16  -6    4.29    1.93
   1  16  -6    3.84    0.95
   1  16  -6    2.92    0.87
   1  16  -5    0.15    1.55
   1  16  -5    0.25    0.71
   1  16  -5    0.31    1.55
   1  16  -4  165.56    4.04
   1  16  -4  145.47    5.22
   1  16  -3    7.77    1.38
   1  16  -3    6.98    1.41
   1  16  -2  216.12    5.22
   1  16  -2  185.63    5.11
   1  16  -1    0.53    0.59
   1  17 -12   84.42    3.72
   1  17 -11  115.76    4.49
   1  17 -11   77.92    2.88
   1  17 -10   24.17    2.40
   1  17 -10   11.99    1.11
   1  17  -9    3.89    0.78
   1  17  -8   15.52    1.10
   1  17  -8   25.01    1.42
   1  17  -7    0.71    0.56
   1  17  -7    1.32    1.18
   1  17  -6    1.65    0.45
   1  17  -6    2.97    1.12
   1  17  -5   92.37    3.14
   1  17  -4   24.91    1.40
  -2  18  -4    3.58    0.57
  -2  18  -5   87.16    2.30
  -2  18  -6   29.67    1.44
  -2  18  -7  102.72    3.17
  -2  18  -8    2.07    0.88
  -2  18  -9   23.82    1.70
  -2  18 -10   33.05    2.00
  -2  18 -11    0.98    0.86
  -2  18 -12    2.97    0.90
  -2  17  -1  146.27    3.44
  -2  17  -2    8.02    0.99
  -2  17  -2    6.79    0.68
  -2  17  -3   10.83    1.36
  -2  17  -3    9.94    1.03
  -2  17  -4  329.82    7.57
  -2  17  -4  393.59    9.11
  -2  17  -5   14.84    1.63
  -2  17  -5   22.32    2.79
  -2  17  -6  290.38    7.94
  -2  17  -6  396.67   10.99
  -2  17  -7   42.02    2.89
  -2  17  -7   63.91    4.96
  -2  17  -8   31.29    2.64
  -2  17  -8   49.72    4.83
  -2  17  -9  439.18   10.80
  -2  17  -9  408.77   11.14
  -2  17 -10   69.59    3.72
  -2  17 -10   60.48    3.81
  -2  17 -11  133.06    5.00
  -2  17 -11  132.54    5.12
  -2  17 -12   11.69    1.13
  -2  17 -12   14.05    1.92
  -2  17 -13   66.73    2.45
  -2  17 -14  127.62    3.52
  -2  17 -15  101.93    2.94
  -2  17 -15  118.44    3.63
  -2  17 -16    3.33    0.52
  -2  17 -16    1.77    0.57
  -2  16   1    1.12    0.63
  -2  16   0   23.60    1.55
  -2  16   0   24.70    1.22
  -2  16  -1    1.39    1.08
  -2  16  -1    0.84    0.70
  -2  16  -1    0.53    1.25
  -2  16  -2    1.38    0.89
  -2  16  -2    0.15    1.62
  -2  16  -3  205.34    6.04
  -2  16  -3  273.32    8.55
  -2  16  -4  122.70    4.82
  -2  16  -4  195.85    7.94
  -2  16  -5   76.41    4.01
  -2  16  -5   78.14    4.68
  -2  16  -6   13.47    2.25
  -2  16  -6   15.83    1.66
  -2  16  -6   12.22    2.80
  -2  16  -7   85.43    4.67
  -2  16  -8  235.27    6.41
  -2  16  -8  250.49    6.66
  -2  16  -9  262.41    8.71
  -2  16  -9  237.58    6.63
  -2  16  -9  268.71    9.88
  -2  16 -10   50.11    3.00
  -2  16 -10   42.92    2.69
  -2  16 -10   51.44    4.44
  -2  16 -11   -2.56    8.30
  -2  16 -11    1.49    2.20
  -2  16 -11    2.67    1.60
  -2  16 -11    1.39    1.16
  -2  16 -12  217.15    7.43
  -2  16 -12  204.42    6.14
  -2  16 -12  188.44   16.05
  -2  16 -12  172.16    4.50
  -2  16 -13   38.94    2.60
  -2  16 -13   32.96    8.80
  -2  16 -13   28.21    1.51
  -2  16 -14  304.95   17.20
  -2  16 -14  340.93    8.49
  -2  16 -15    0.86    0.98
  -2  16 -16   12.69    4.21
  -2  16 -16   10.73    1.22
   2 -16  16    4.87    0.67
  -2  16 -17   83.50    2.30
   2 -16  17   39.03    1.52
  -2  15   3   43.11    1.69
  -2  15   2   49.63    2.15
  -2  15   2   39.81    1.55
  -2  15   1    3.37    1.18
  -2  15   1    3.05    1.51
  -2  15   1    2.74    0.80
  -2  15   0    3.74    1.57
  -2  15   0    2.17    0.97
  -2  15   0    5.57    2.00
  -2  15  -1   12.76    1.62
  -2  15  -1   24.37    3.21
  -2  15  -2   75.46    3.80
  -2  15  -2   86.00    6.38
  -2  15  -3  325.62    9.54
  -2  15  -3  342.66    8.51
  -2  15  -3  350.03   10.79
  -2  15  -3  365.09   13.09
  -2  15  -4    3.70    3.73
  -2  15  -4    3.81    1.88
  -2  15  -4    4.94    1.43
  -2  15  -4    1.87    2.44
  -2  15  -5   31.42    3.12
  -2  15  -5   37.00    2.57
  -2  15  -5   30.18    4.32
  -2  15  -6  261.96   10.70
  -2  15  -6  238.89    8.38
  -2  15  -7   14.02    2.86
  -2  15  -7   11.64    1.67
  -2  15  -8  620.51   13.02
  -2  15  -8  527.07   13.42
  -2  15  -8  636.85   18.48
  -2  15  -8  772.61   21.85
  -2  15  -8  719.51   14.26
  -2  15  -9   13.71    2.07
  -2  15  -9   17.55    3.95
  -2  15  -9   13.80    1.52
  -2  15  -9   17.92    4.78
  -2  15  -9   16.67    2.15
  -2  15 -10   23.52    2.76
  -2  15 -10   27.82    4.09
  -2  15 -10   26.11    1.85
  -2  15 -10   35.89    5.41
  -2  15 -10   37.00    2.93
  -2  15 -11  432.18   12.28
  -2  15 -11  367.45    8.99
  -2  15 -11  404.28   13.17
  -2  15 -11  521.77   16.21
  -2  15 -11  541.70   11.86
  -2  15 -12   23.70    3.12
  -2  15 -12   20.37    1.53
   2 -15  12   10.24    1.46
  -2  15 -12   19.90    3.10
  -2  15 -12   34.24    4.78
  -2  15 -12   37.86    3.09
  -2  15 -13  625.85   15.61
  -2  15 -13  603.35   13.83
   2 -15  14    2.61    0.83
   2 -15  14    2.31    1.16
  -2  15 -14    4.69    0.89
   2 -15  15   13.30    1.33
  -2  15 -15   20.97    6.97
   2 -15  15   18.44    1.97
   2 -15  16  219.40    6.85
  -2  15 -16  485.86   10.11
   2 -15  16  279.66    8.16
  -2  15 -16  351.85   16.44
  -2  15 -16  448.74    7.30
   2 -15  17   33.40    2.25
   2 -15  17   29.70    1.75
  -2  15 -19    0.89    0.27
   2 -15  19    0.96    0.30
  -2  14   5  197.71    5.36
  -2  14   5  135.97    3.37
  -2  14   4  108.78    3.41
  -2  14   4  128.29    5.46
  -2  14   3    7.55    2.42
  -2  14   3    6.73    1.33
  -2  14   3    3.96    0.85
  -2  14   2   45.24    3.34
  -2  14   2   42.29    2.78
  -2  14   2   43.44    4.43
  -2  14   2   31.33    1.97
  -2  14   2   42.94    3.42
  -2  14   1  105.13    7.63
  -2  14   1  112.93    7.05
  -2  14   1  111.94    5.44
  -2  14   1  121.87    5.31
  -2  14   1  125.65    6.11
  -2  14   0   17.31    2.13
  -2  14   0   19.33    4.50
  -2  14   0   25.92    4.05
  -2  14  -1   30.83    2.85
  -2  14  -1   30.46    4.94
  -2  14  -2    2.05    2.57
  -2  14  -2    3.61    3.27
  -2  14  -2    7.00    4.41
  -2  14  -2    3.96    2.01
  -2  14  -2    6.45    1.49
  -2  14  -3  112.93    7.20
  -2  14  -3  100.33    7.52
  -2  14  -3   94.72    4.04
  -2  14  -3   92.98    5.20
  -2  14  -3   67.26   10.42
  -2  14  -3   60.56    9.44
  -2  14  -4   53.22    5.45
  -2  14  -4   54.16    5.79
  -2  14  -4   49.82    3.08
  -2  14  -4   43.78    3.85
  -2  14  -4   50.03    3.08
  -2  14  -4   46.27    9.77
  -2  14  -4   30.26    7.67
  -2  14  -5   15.59    8.37
  -2  14  -5   18.19    7.30
  -2  14  -5   22.30    2.04
  -2  14  -5   24.12    3.27
  -2  14  -5   36.66    2.64
  -2  14  -5   48.39    7.65
  -2  14  -5   45.28    3.09
  -2  14  -5   27.32    4.99
  -2  14  -5   25.49    3.93
  -2  14  -6    5.77    4.12
  -2  14  -6    4.92    4.85
  -2  14  -6    4.19    1.39
  -2  14  -6    2.31    1.32
  -2  14  -7   79.48   11.47
  -2  14  -7   70.03    9.66
  -2  14  -7  121.19    4.67
  -2  14  -7   75.29    4.41
  -2  14  -7  117.95    4.50
  -2  14  -7  115.20    8.71
  -2  14  -7  145.03    5.55
  -2  14  -8    9.59    7.25
  -2  14  -8    9.97    5.76
  -2  14  -8   10.87    2.26
  -2  14  -8   13.25    1.67
  -2  14  -8   14.63    4.36
  -2  14  -8   11.76    4.75
  -2  14  -8   12.89    2.23
  -2  14  -9    9.12    6.63
  -2  14  -9    6.97    5.16
  -2  14  -9    7.82    2.50
  -2  14  -9    7.19    1.33
  -2  14  -9   10.18    2.77
  -2  14  -9    7.13    3.76
  -2  14  -9   19.15    5.15
  -2  14  -9   10.64    2.11
  -2  14 -10  160.11    5.25
  -2  14 -10  130.60   11.72
  -2  14 -10  214.55    7.04
  -2  14 -10  218.60    9.12
  -2  14 -10  208.10   11.13
  -2  14 -10  110.85   10.00
  -2  14 -10  126.37   11.30
  -2  14 -11  125.16    4.31
  -2  14 -11  167.65    6.15
   2 -14  11  106.67    5.49
  -2  14 -11  182.39   10.66
  -2  14 -11   96.74    8.73
  -2  14 -11  117.90    9.93
   2 -14  12   42.94    3.14
  -2  14 -12   56.97    2.68
   2 -14  12   48.43    3.78
  -2  14 -12   85.36    7.42
  -2  14 -12   73.69    4.15
   2 -14  13   31.03    2.71
  -2  14 -13   39.62    2.18
   2 -14  13   36.62    3.49
  -2  14 -13   37.55    3.57
   2 -14  14   37.43    3.60
   2 -14  14   33.98    2.87
   2 -14  15  116.12    6.07
  -2  14 -15  156.82    4.37
  -2  14 -15  177.25    8.36
   2 -14  15   98.56    4.95
  -2  14 -16  262.14   16.35
   2 -14  16  271.67    9.48
   2 -14  16  230.52    8.20
   2 -14  17   64.12    3.73
  -2  14 -17   74.01    8.89
   2 -14  17   66.13    4.02
   2 -14  18   18.97    1.95
  -2  14 -18   24.62    5.41
   2 -14  18   18.12    1.92
   2 -14  19   43.42    1.87
  -2  14 -19   41.03    1.54
  -2  13   6   22.34    1.47
  -2  13   5   76.06    5.23
  -2  13   5   72.99    3.07
  -2  13   4   18.87    1.59
  -2  13   4   28.78    4.47
  -2  13   4   27.16    4.25
  -2  13   4   28.29    2.28
  -2  13   4   35.59    3.41
  -2  13   3   54.59    6.47
  -2  13   3   62.15    3.69
  -2  13   3   75.93    4.97
  -2  13   3   74.09    4.84
  -2  13   3   50.06    2.77
  -2  13   2  435.41   12.61
  -2  13   2  448.47   13.09
  -2  13   1    4.56    1.80
  -2  13   1    8.94    4.28
  -2  13   1   14.57    4.46
  -2  13   0   48.80    3.85
  -2  13   0   39.88    2.65
  -2  13  -1   65.52   10.00
  -2  13  -1   81.90   11.33
  -2  13  -1   79.77    7.58
  -2  13  -1   91.91    6.65
  -2  13  -1   93.15    8.92
  -2  13  -1   69.66    4.89
  -2  13  -1   55.26    3.11
  -2  13  -2    7.11    3.84
  -2  13  -2    9.09    3.92
  -2  13  -2   10.24    1.74
  -2  13  -2    9.48    1.86
  -2  13  -2    5.99    2.29
  -2  13  -2    7.32    6.89
  -2  13  -2    7.44    8.24
  -2  13  -3  255.49   17.72
  -2  13  -3  309.76   20.86
  -2  13  -3  321.18   13.54
  -2  13  -3  345.82   13.87
  -2  13  -3  219.53    6.90
  -2  13  -3  250.41    7.56
  -2  13  -3  267.39    9.84
  -2  13  -3  253.69    7.37
  -2  13  -4   54.11   10.01
  -2  13  -4   61.69   11.98
  -2  13  -4   42.05    2.94
  -2  13  -4   54.71    5.74
  -2  13  -4   58.23    6.80
  -2  13  -4   46.13    2.98
  -2  13  -4   41.05    4.24
  -2  13  -4   74.40    9.52
  -2  13  -4   53.62    3.30
  -2  13  -5   13.83    4.70
  -2  13  -5   12.74    3.27
  -2  13  -5   20.33    2.11
  -2  13  -5   20.31    5.96
  -2  13  -5   17.63    1.96
  -2  13  -5    8.60    1.79
  -2  13  -6    8.85    1.59
  -2  13  -6    4.34    6.20
  -2  13  -6    7.58    8.66
  -2  13  -6    5.46    4.40
  -2  13  -6    2.97    1.73
  -2  13  -6    5.97    1.45
  -2  13  -7    7.77    2.43
  -2  13  -7   12.08    1.74
  -2  13  -7    6.34    5.94
  -2  13  -7   16.34    8.37
  -2  13  -7   12.62    2.76
  -2  13  -7   12.08    1.74
  -2  13  -7   12.39    4.61
  -2  13  -7   18.16    2.58
  -2  13  -8   16.67    1.91
  -2  13  -8   11.39    5.90
  -2  13  -8   12.76    7.88
  -2  13  -8   18.79    3.40
  -2  13  -8   13.16    4.76
  -2  13  -8   17.61    6.69
  -2  13  -8   18.39    2.61
  -2  13  -9  181.26   13.45
  -2  13  -9  141.45    5.24
  -2  13  -9  153.79   13.18
  -2  13  -9  135.80   11.29
  -2  13  -9  193.65    9.37
  -2  13  -9  170.19   10.96
  -2  13  -9  161.54    6.37
  -2  13  -9  154.48   12.60
  -2  13 -10  443.71   20.36
  -2  13 -10  293.77    8.24
  -2  13 -10  309.01   16.96
  -2  13 -10  249.34   14.63
   2 -13  10  284.20   10.87
  -2  13 -10  455.75   14.50
  -2  13 -10  434.36   17.89
  -2  13 -10  313.29   17.23
  -2  13 -10  379.71   10.22
  -2  13 -11    1.49    5.57
  -2  13 -11    4.66    1.86
  -2  13 -11    2.25    6.56
  -2  13 -11    3.06    1.02
  -2  13 -11    4.62    4.19
  -2  13 -11    8.12    5.29
   2 -13  11    4.57    2.46
  -2  13 -11    3.54    2.51
  -2  13 -11    6.27    5.40
   2 -13  11    4.62    2.12
  -2  13 -12   29.76    2.97
  -2  13 -12   23.17    7.00
  -2  13 -12   41.38    7.46
  -2  13 -12   25.00    1.92
  -2  13 -12   23.27    5.01
  -2  13 -12   29.10    5.73
   2 -13  12   26.47    3.77
  -2  13 -12   24.04    3.12
  -2  13 -12   47.38    6.64
   2 -13  12   28.76    3.33
  -2  13 -13   83.52    3.44
   2 -13  13   78.12    5.18
  -2  13 -13   84.34    4.92
   2 -13  13   78.00    5.89
  -2  13 -13  112.44    8.15
  -2  13 -13  122.48    5.58
  -2  13 -13   73.82    9.17
   2 -13  14   16.15    3.47
  -2  13 -14   12.12    1.37
  -2  13 -14   19.39    4.33
   2 -13  14   13.45    2.75
   2 -13  15  453.66   14.83
   2 -13  15  428.28   13.77
  -2  13 -16    1.73    3.05
   2 -13  16    1.47    2.18
   2 -13  16    2.52    2.34
  -2  13 -16    0.23    6.54
   2 -13  17   74.62    4.93
  -2  13 -17   72.88   10.13
   2 -13  17   72.75    4.77
  -2  13 -18  197.74    7.42
   2 -13  18  133.78    5.55
  -2  13 -18  217.16   13.86
   2 -13  18  139.83    5.87
   2 -13  19    7.60    1.27
   2 -13  19    8.30    1.40
  -2  12   8  478.21   11.37
  -2  12   7   43.06    2.29
  -2  12   7   55.56    4.41
  -2  12   6  189.01    5.91
  -2  12   6  282.55    8.96
  -2  12   5  123.50    8.86
  -2  12   5  125.75    6.51
  -2  12   5   86.92    4.06
  -2  12   5   70.70    3.24
  -2  12   4   64.14    7.49
  -2  12   4   73.52    4.34
  -2  12   4   55.69    3.16
  -2  12   3  588.37   21.94
  -2  12   3  489.72   13.12
  -2  12   3  856.04   19.98
  -2  12   3  717.47   16.72
  -2  12   2  117.77    5.40
  -2  12   1  385.67   10.09
  -2  12   1  419.77   12.28
  -2  12   0  263.85   18.31
  -2  12   0  307.44   19.97
  -2  12   0  258.28   13.52
  -2  12   0  319.92   12.49
  -2  12   0  334.84   16.12
  -2  12   0  221.68    8.98
  -2  12   0  180.14    6.22
  -2  12  -1 1084.31   25.71
  -2  12  -1  860.30   25.15
  -2  12  -1  672.07   15.01
  -2  12  -1  655.67   15.84
  -2  12  -1  786.57   19.57
  -2  12  -1  992.70   37.01
  -2  12  -1  787.47   32.12
  -2  12  -2  706.91   30.25
  -2  12  -2  846.73   34.52
  -2  12  -2  720.05   21.56
  -2  12  -2  796.27   22.31
  -2  12  -2  507.90   12.65
  -2  12  -2  532.01   12.84
  -2  12  -2  980.41   32.93
  -2  12  -2  607.55   16.74
  -2  12  -2  525.92   12.33
  -2  12  -3  430.28   25.00
  -2  12  -3  336.85   20.50
  -2  12  -3  248.20    8.13
  -2  12  -3  346.09   14.94
  -2  12  -3  349.19   13.76
  -2  12  -3  408.96   19.00
  -2  12  -3  290.21   11.15
  -2  12  -3  274.93    7.84
  -2  12  -3  280.69    7.82
  -2  12  -4   76.93   10.94
  -2  12  -4   59.15    4.02
  -2  12  -4   81.29    6.41
  -2  12  -4   69.67    7.56
  -2  12  -4   80.70    4.03
  -2  12  -4   64.02    3.35
  -2  12  -4   84.69    9.03
  -2  12  -4   80.15    3.96
  -2  12  -5   78.65    3.94
  -2  12  -5   88.83    6.31
  -2  12  -5   81.03    8.18
  -2  12  -5   76.56    3.53
  -2  12  -5   64.73    4.65
  -2  12  -6  339.92    9.19
  -2  12  -6  344.69   19.26
  -2  12  -6  441.98   23.73
  -2  12  -6  324.68   11.90
  -2  12  -6  311.70   14.20
  -2  12  -6  333.72    8.71
  -2  12  -6  416.19   10.70
  -2  12  -7   38.39    8.15
  -2  12  -7   33.79    2.55
  -2  12  -7   48.17    9.65
  -2  12  -7   46.54    7.77
  -2  12  -7   34.33    4.43
  -2  12  -7   30.37    5.97
  -2  12  -7   34.26    3.25
  -2  12  -8  158.95   12.56
  -2  12  -8  127.59    5.02
  -2  12  -8  179.86   14.49
  -2  12  -8  142.10   11.44
  -2  12  -8  186.62    9.38
  -2  12  -8  159.75   11.18
  -2  12  -8  167.29    6.71
  -2  12  -9    3.36    5.36
  -2  12  -9    3.51    1.94
  -2  12  -9    4.11    6.44
  -2  12  -9    0.73    0.97
  -2  12  -9    2.03    5.92
  -2  12  -9    4.06    4.47
   2 -12   9    3.13    2.28
  -2  12  -9    0.80    2.71
  -2  12  -9    1.50    5.52
   2 -12   9    3.12    2.31
  -2  12 -10  118.49    5.53
  -2  12 -10  120.36   11.05
  -2  12 -10  182.70   14.07
  -2  12 -10   97.16    4.21
  -2  12 -10  123.52    9.97
  -2  12 -10  143.62   11.72
   2 -12  10  127.17    7.40
  -2  12 -10  134.36    7.58
  -2  12 -10  187.81   12.98
   2 -12  10  145.64    7.55
  -2  12 -11  170.74   12.69
  -2  12 -11  165.53    6.59
  -2  12 -11  247.96   14.93
  -2  12 -11  124.62    4.80
   2 -12  11  165.60    8.77
  -2  12 -11  157.77    7.61
   2 -12  11  191.38    8.87
  -2  12 -11  250.99   13.77
  -2  12 -11  151.68   10.24
  -2  12 -11  186.11   12.01
  -2  12 -12    2.91    2.00
  -2  12 -12    3.67    5.42
  -2  12 -12   -0.14    3.96
   2 -12  12    1.91    2.96
  -2  12 -12   -1.26    4.94
  -2  12 -12    0.76    3.96
   2 -12  12   -0.17    2.38
   2 -12  13    2.57    2.60
   2 -12  13    3.87    3.25
  -2  12 -13    3.00    3.84
  -2  12 -13    1.82    5.27
  -2  12 -13    4.66    2.25
  -2  12 -14   59.49    2.85
   2 -12  14   65.79    5.58
   2 -12  14   71.19    6.17
  -2  12 -14   72.25    6.09
  -2  12 -14   52.13    8.07
   2 -12  15   89.71    6.63
  -2  12 -15   83.84    3.32
  -2  12 -15  100.39    6.68
   2 -12  15   88.52    6.35
  -2  12 -16    4.68    3.12
   2 -12  16    4.35    2.74
   2 -12  16    6.56    2.95
   2 -12  17   49.79    4.44
  -2  12 -17   61.74   10.02
   2 -12  17   51.39    4.43
  -2  12 -18   65.95    5.03
   2 -12  18   46.46    3.82
  -2  12 -18   60.93    9.01
   2 -12  19   41.33    2.84
  -2  12 -19   47.18    3.29
   2 -12  20   55.54    2.08
  -2  11  10   -0.10    0.68
  -2  11   9  181.48    6.84
  -2  11   8  175.20    8.52
  -2  11   7   11.47    1.81
  -2  11   7   15.08    3.50
  -2  11   6  120.86    7.09
  -2  11   6  119.35    7.77
  -2  11   6  118.33    9.52
  -2  11   5  105.33    5.31
  -2  11   5  117.44   10.58
  -2  11   4  223.23   11.07
  -2  11   4  259.70    8.28
  -2  11   4  373.20   11.42
  -2  11   4  319.72   16.65
  -2  11   3  199.25   10.13
  -2  11   3  234.55    8.00
  -2  11   2   51.41    9.45
  -2  11   2   66.88   10.16
  -2  11   2   32.10    3.61
  -2  11   2   20.31    3.54
  -2  11   1   34.42    5.18
  -2  11   1   22.21    2.36
  -2  11   1   26.07    3.67
  -2  11   1   39.95   10.28
  -2  11   1   43.00   11.19
  -2  11   0  833.94   24.75
  -2  11   0 1033.01   24.69
  -2  11   0  567.86   13.63
  -2  11   0  601.81   15.03
  -2  11   0  727.52   18.74
  -2  11   0  850.60   33.19
  -2  11   0 1072.91   38.57
  -2  11  -1   32.00    5.61
  -2  11  -1   21.77    2.01
  -2  11  -1   22.97    3.88
  -2  11  -1   22.97    2.32
  -2  11  -1   38.40   11.47
  -2  11  -1   33.96    8.67
  -2  11  -2  608.14   26.48
  -2  11  -2  785.84   32.64
  -2  11  -2  416.34   11.35
  -2  11  -2  604.63   19.73
  -2  11  -2  508.69   15.54
  -2  11  -2  414.75   10.39
  -2  11  -2  725.81   26.28
  -2  11  -2  413.08   10.12
  -2  11  -3   21.54    2.72
  -2  11  -3   24.79    8.26
  -2  11  -3   32.65    6.87
  -2  11  -3   21.53    1.83
  -2  11  -3   21.47    2.10
  -2  11  -3   28.48    2.60
  -2  11  -4   58.93    4.63
  -2  11  -4   75.15    3.89
  -2  11  -4   75.71    8.35
  -2  11  -4   60.53    3.00
  -2  11  -4   78.62    3.79
  -2  11  -5  916.37   22.43
  -2  11  -5  906.32   26.25
  -2  11  -5  901.26   17.98
  -2  11  -6   16.85    6.83
  -2  11  -6   10.69    1.62
  -2  11  -6   21.92    7.87
  -2  11  -6    8.43    5.45
  -2  11  -6   10.61    3.23
  -2  11  -6   10.50    4.83
  -2  11  -6   11.00    2.24
  -2  11  -7  192.13   13.06
  -2  11  -7  141.84    5.32
  -2  11  -7  202.23   13.26
  -2  11  -7  257.31   16.31
  -2  11  -7  209.28    9.74
  -2  11  -7  179.37   11.46
  -2  11  -7  187.85    7.05
  -2  11  -8   47.64    8.39
  -2  11  -8   29.29    2.27
   2 -11   8   37.97    3.91
  -2  11  -8   55.42    5.34
  -2  11  -8   54.28    7.83
  -2  11  -8   43.79    3.63
  -2  11  -8   50.38    8.28
  -2  11  -8   35.35    6.35
  -2  11  -9    2.86    1.99
  -2  11  -9    2.65    6.57
  -2  11  -9    1.71    5.65
  -2  11  -9    4.37    3.79
  -2  11  -9    6.66    5.59
   2 -11   9    1.93    2.29
  -2  11 -10 1147.64   32.12
  -2  11 -10  975.64   28.67
  -2  11 -10 1336.06   34.74
  -2  11 -10  883.57   21.43
   2 -11  10 1211.65   26.74
  -2  11 -11  166.32   10.02
  -2  11 -11  193.42   11.63
  -2  11 -11  190.28   11.27
  -2  11 -11  178.04   12.27
  -2  11 -11  157.01    6.72
   2 -11  11  198.66    9.54
  -2  11 -12   36.95    5.69
   2 -11  12   24.93    4.27
  -2  11 -12   29.21    5.03
  -2  11 -12   20.81    2.91
  -2  11 -12   19.93    6.22
   2 -11  13    1.56    3.38
   2 -11  13    2.63    3.04
  -2  11 -13    1.08    2.94
   2 -11  13   10.35   11.08
   2 -11  14   59.46    6.06
   2 -11  14   56.86    5.81
  -2  11 -14   46.26    4.96
   2 -11  14   58.79   12.06
   2 -11  15   70.87    6.26
   2 -11  15   63.27    5.94
  -2  11 -15   67.16    5.56
  -2  11 -15   55.82    8.54
  -2  11 -16   89.38    6.52
   2 -11  16   72.39    5.89
   2 -11  16   74.79    6.06
   2 -11  17  132.92    7.16
  -2  11 -17  119.68   11.67
  -2  11 -18    2.46    2.80
   2 -11  18    2.85    2.23
   2 -11  18    2.93    2.23
  -2  11 -19   55.02    3.88
   2 -11  19   58.08    3.40
   2 -11  20    1.76    1.03
  -2  11 -20    0.83    1.05
  -2  10  11    7.21    1.13
  -2  10  10   12.83    2.36
  -2  10  10    9.99    2.57
  -2  10   9  337.81   11.34
  -2  10   9  274.90   12.09
  -2  10   8   20.87    4.15
  -2  10   8   17.12    2.19
  -2  10   8   27.69    4.79
  -2  10   7    4.96    1.97
  -2  10   7   12.69    5.81
  -2  10   6  325.69    9.65
  -2  10   6  222.77    7.33
  -2  10   6  267.87   13.84
  -2  10   6  387.57   18.56
  -2  10   5    3.08    4.66
  -2  10   5    1.36    2.46
  -2  10   5    1.29    1.57
  -2  10   5    1.77    5.67
  -2  10   5    3.64    4.32
  -2  10   4  419.87   11.72
  -2  10   4  551.99   22.26
  -2  10   3    2.08    2.21
  -2  10   3    4.36    4.89
  -2  10   2   30.32    2.81
  -2  10   2   23.90    3.64
  -2  10   2   37.10   10.71
  -2  10   2   29.91    9.24
  -2  10   2   26.89    4.72
  -2  10   1 1390.58   28.44
  -2  10   1 1455.20   30.39
  -2  10   1 1603.79   33.73
  -2  10   1 2556.95   60.14
  -2  10   1 1990.90   51.72
  -2  10   1 2216.13   39.99
  -2  10   0  156.20    5.23
  -2  10   0  183.36    6.45
  -2  10   0  189.34    8.87
  -2  10   0  222.63   16.45
  -2  10   0  288.83   20.23
  -2  10   0  253.31   11.94
  -2  10  -1  815.02   17.62
  -2  10  -1 1204.81   28.86
  -2  10  -1 1097.28   25.13
  -2  10  -1 1611.47   41.52
  -2  10  -1  871.46   18.54
  -2  10  -1 1664.32   46.33
  -2  10  -1 1248.18   37.89
  -2  10  -2   67.25    3.17
  -2  10  -2  111.83    7.56
  -2  10  -2   73.06    3.35
  -2  10  -2  119.34   10.89
  -2  10  -2  148.77   14.61
  -2  10  -2  119.77   12.03
  -2  10  -2  107.73    4.98
  -2  10  -3   93.04    4.53
  -2  10  -3  103.35    9.35
  -2  10  -4 2298.37   56.21
  -2  10  -4 2166.00   40.46
  -2  10  -5  637.92   17.82
  -2  10  -5  473.81   11.94
  -2  10  -5  586.81   13.55
  -2  10  -5  724.31   28.08
  -2  10  -5  582.79   23.28
  -2  10  -6  930.95   22.27
  -2  10  -6  939.65   28.49
  -2  10  -6  897.03   18.44
  -2  10  -7   39.72    4.37
  -2  10  -7   38.96    3.48
  -2  10  -7   45.55    6.78
  -2  10  -7   51.84    7.77
  -2  10  -7   43.03    6.45
  -2  10  -8  691.08   22.45
  -2  10  -8  862.65   26.92
  -2  10  -8  547.43   13.48
   2 -10   8  833.97   18.75
  -2  10  -8  850.03   25.99
  -2  10  -8  684.05   16.16
  -2  10  -9 1803.62   39.65
  -2  10  -9 1519.17   35.05
  -2  10  -9 1176.29   24.99
   2 -10   9 1687.23   31.72
  -2  10  -9 1729.26   39.50
  -2  10  -9 1201.50   26.84
  -2  10 -10 1248.99   30.65
  -2  10 -10 1038.88   26.78
  -2  10 -10  892.31   19.29
   2 -10  10 1182.75   26.10
  -2  10 -10 1083.34   29.07
  -2  10 -10  884.41   20.86
  -2  10 -11  299.78   12.41
  -2  10 -11  345.67   14.19
   2 -10  11  322.20   12.50
  -2  10 -11  272.64   12.13
  -2  10 -11  263.72    8.99
  -2  10 -11  248.22    7.41
  -2  10 -11  267.70    9.07
  -2  10 -12   16.25    3.70
   2 -10  12   25.33    4.62
  -2  10 -12   18.92    2.51
   2 -10  13  160.35    9.21
  -2  10 -13  140.16    6.20
  -2  10 -13  154.52   11.42
   2 -10  14  188.97   10.41
  -2  10 -14  168.77    6.97
   2 -10  14  174.63    9.75
  -2  10 -14  158.13   11.99
  -2  10 -15  186.28   13.06
   2 -10  15  191.07    8.71
   2 -10  16    0.93    2.23
   2 -10  16    1.00    2.80
  -2  10 -16    1.62    2.95
   2 -10  17   59.51    3.59
   2 -10  17   57.98    5.30
  -2  10 -17   63.16    5.79
   2 -10  18   98.12    5.65
  -2  10 -18  101.18    6.34
   2 -10  19   53.09    3.23
  -2  10 -19   49.38    3.79
   2 -10  19   51.73    3.70
  -2  10 -20   21.15    1.96
   2 -10  20   18.57    2.17
  -2   9  12   16.81    1.69
  -2   9  12   12.85    1.21
  -2   9  11    0.91    2.15
  -2   9  11    0.86    2.24
  -2   9  11    0.61    1.71
  -2   9  10   96.75    7.56
  -2   9  10   83.29    6.33
  -2   9   9  110.35    4.89
  -2   9   9  202.33    9.84
  -2   9   9  209.99   10.97
  -2   9   9  115.74    8.45
  -2   9   8  341.74   10.31
  -2   9   8  574.80   20.98
  -2   9   7   13.73    2.14
  -2   9   7   21.89    3.14
  -2   9   7   28.53    7.07
  -2   9   6    8.03    3.07
  -2   9   6    5.26    1.81
  -2   9   6    9.37    4.89
  -2   9   6    7.90    5.94
  -2   9   5   22.12    4.37
  -2   9   5    7.42    2.10
  -2   9   5   14.46    5.73
  -2   9   5   23.42    6.40
  -2   9   4   10.13    5.25
  -2   9   4   10.28    2.59
  -2   9   3  108.51    7.20
  -2   9   3  207.92   15.72
  -2   9   3  179.28   14.26
  -2   9   3   75.58    5.55
  -2   9   2  405.15   14.11
  -2   9   2  403.74   21.03
  -2   9   2  316.07   10.49
  -2   9   2  312.80   11.67
  -2   9   1  488.52   15.87
  -2   9   1  491.63   22.84
  -2   9   1  397.48   13.56
  -2   9   1  366.19   10.71
  -2   9   0   23.88    7.09
  -2   9   0   29.47    9.13
  -2   9  -1   33.18    9.01
  -2   9  -1   32.22    7.52
  -2   9  -2  100.51   10.37
  -2   9  -2  133.44   13.12
  -2   9  -3  724.92   20.44
  -2   9  -4  679.22   25.01
  -2   9  -4  724.81   20.72
  -2   9  -5    6.96    4.47
  -2   9  -5    4.11    6.11
  -2   9  -5    4.00    3.21
  -2   9  -6    6.79    5.57
  -2   9  -6   11.12    4.23
  -2   9  -7  453.57   17.56
  -2   9  -7  580.24   21.42
  -2   9  -8   74.42    7.69
  -2   9  -8   63.17    6.04
  -2   9  -9 1319.51   29.62
   2  -9   9 1644.43   33.04
  -2   9  -9 1538.84   37.29
  -2   9  -9 1846.09   38.91
  -2   9  -9 1555.31   34.84
  -2   9 -10   11.39    3.98
  -2   9 -10    7.25    2.86
   2  -9  10    7.42    2.78
  -2   9 -10    5.32    1.59
   2  -9  11    4.34    3.12
  -2   9 -11   10.18    3.62
  -2   9 -11    8.53    2.92
  -2   9 -11    5.36    4.50
  -2   9 -11    6.13    1.68
   2  -9  12  531.46   17.08
  -2   9 -12  502.27   19.05
   2  -9  13   30.99    4.17
   2  -9  13   33.11    5.04
  -2   9 -13   35.66    6.64
  -2   9 -13   29.24    2.98
   2  -9  14  269.08   11.47
  -2   9 -14  250.81    8.89
   2  -9  14  287.96   12.64
  -2   9 -14  254.05   14.74
  -2   9 -15    1.51    1.31
   2  -9  15    2.76    3.68
  -2   9 -15    4.02    5.63
   2  -9  15    0.98    8.15
   2  -9  15    0.95    2.75
   2  -9  16    1.92    2.77
  -2   9 -16   -0.20    5.67
   2  -9  16    2.30    3.57
   2  -9  16    0.51    1.27
  -2   9 -16    1.07    1.25
   2  -9  17  208.50    9.48
   2  -9  17  210.73    7.09
   2  -9  18   53.11    3.12
   2  -9  18   45.17    3.95
   2  -9  18   41.93    4.11
   2  -9  19   77.49    4.45
   2  -9  20    3.50    1.98
  -2   9 -21    3.36    0.95
  -2   8  13    1.91    1.02
  -2   8  13    2.34    1.25
  -2   8  12    4.92    2.19
  -2   8  12    7.44    2.38
  -2   8  11  354.17   13.95
  -2   8  11  509.81   16.54
  -2   8  10    9.71    5.10
  -2   8   9  570.53   20.77
  -2   8   9  676.33   20.45
  -2   8   8   51.85    8.28
  -2   8   8   40.66    4.20
  -2   8   8   58.09    7.48
  -2   8   7    7.81    5.60
  -2   8   7    6.66    5.01
  -2   8   7    2.51    3.00
  -2   8   7    2.04    2.00
  -2   8   7    5.62    4.03
  -2   8   6  121.53   10.76
  -2   8   6  147.40    9.02
  -2   8   5  286.20   17.28
  -2   8   5  103.83    5.87
  -2   8   4   30.52   10.57
  -2   8   4   11.36    3.09
  -2   8   4   25.28    6.98
  -2   8   3  124.29   12.67
  -2   8   3  102.71   10.58
  -2   8   2  220.14   16.22
  -2   8   2  176.41   13.28
  -2   8   1  216.16   16.00
  -2   8   1  206.06   13.91
  -2   8   0   37.40    7.40
  -2   8   0   45.62    9.24
  -2   8  -1  412.62   20.72
  -2   8  -1  310.95   16.42
  -2   8  -2   14.62    4.13
  -2   8  -2   23.69    8.28
  -2   8  -3 1536.35   33.29
  -2   8  -3 1200.97   35.56
  -2   8  -4   94.96    6.81
  -2   8  -4  116.51   11.15
  -2   8  -4   99.35    8.72
  -2   8  -5    7.13    4.19
  -2   8  -5    6.41    5.84
  -2   8  -6 1091.37   29.94
  -2   8  -6 1367.34   34.59
  -2   8  -7  361.72   15.17
  -2   8  -7  309.13   12.82
  -2   8  -8 1337.48   31.95
  -2   8  -8 1596.76   35.68
  -2   8  -9   29.97    4.58
  -2   8  -9   23.32    3.47
   2  -8  10  169.40    8.59
  -2   8 -10  187.91    9.33
  -2   8 -10  159.21    7.84
   2  -8  11 1235.38   27.53
  -2   8 -11 1292.80   31.95
   2  -8  11 1218.70   28.91
   2  -8  12  281.80   11.56
   2  -8  12  347.83   12.32
   2  -8  12  336.91   28.12
  -2   8 -12  292.89   14.37
   2  -8  12  291.20   12.65
  -2   8 -13  668.75   23.62
   2  -8  13  715.59   20.05
  -2   8 -14    4.31    1.61
   2  -8  14    5.51    4.32
   2  -8  14    2.97   10.75
  -2   8 -14    1.41    5.27
   2  -8  14    4.64    3.27
   2  -8  15  351.67   13.93
   2  -8  15  420.85   15.90
  -2   8 -15  325.33   10.41
  -2   8 -15  300.12   17.05
   2  -8  15  386.96   14.65
   2  -8  16  234.59   11.02
   2  -8  16  304.26    9.64
   2  -8  16  320.54   12.86
  -2   8 -16  230.60    8.07
   2  -8  16  383.04   18.50
  -2   8 -16  194.37   14.83
   2  -8  16  269.43   11.63
   2  -8  17  573.94   13.45
   2  -8  17  571.89   16.05
   2  -8  18  125.32    4.85
   2  -8  18  113.34    6.18
   2  -8  19   15.87    1.67
   2  -8  20  132.05    6.23
  -2   7  14   76.14    3.45
  -2   7  13  241.07    9.40
  -2   7  13  251.88    7.95
  -2   7  12  415.65   14.17
  -2   7  12  386.14   13.73
  -2   7  11 1313.45   33.32
  -2   7  10  725.53   23.22
  -2   7  10  557.27   16.04
  -2   7   9  517.87   21.01
  -2   7   9  533.14   16.16
  -2   7   9  479.87   20.32
  -2   7   8  408.84   18.41
  -2   7   8  229.99    9.39
  -2   7   8  325.31   15.15
  -2   7   8  483.94   15.25
  -2   7   8  521.63   18.38
  -2   7   7  186.20   12.41
  -2   7   7  276.34   12.38
  -2   7   7  262.95   13.29
  -2   7   7  154.12   10.11
  -2   7   7  352.11   18.71
  -2   7   6 3173.03   50.63
  -2   7   6 3846.58   63.10
  -2   7   5  183.41    9.04
  -2   7   5  428.21   21.97
  -2   7   4  160.43   11.07
  -2   7   4  104.61    8.59
  -2   7   3 1493.21   39.89
  -2   7   3 1202.95   35.08
  -2   7   2  851.53   28.23
  -2   7   2 1060.96   32.66
  -2   7   1 1695.16   44.68
  -2   7   1 2172.35   50.83
   2  -7   0    6.30    2.99
  -2   7   0    6.09    5.73
  -2   7   0    9.81    7.45
  -2   7  -1   11.68    4.27
   2  -7   1   13.01    3.48
  -2   7  -1   13.34    7.67
  -2   7  -1   15.41    6.09
   2  -7   2   19.74    3.21
  -2   7  -2   30.45    5.45
  -2   7  -3   26.58    5.69
  -2   7  -3   22.39    7.71
  -2   7  -3   13.87    4.70
  -2   7  -4  182.30   12.51
  -2   7  -4  159.93   10.25
  -2   7  -5  714.56   22.01
  -2   7  -5  846.09   25.27
  -2   7  -6  328.35   14.33
  -2   7  -6  280.67   11.75
  -2   7  -7   29.55    4.07
  -2   7  -7   38.80    5.24
  -2   7  -8   53.93    5.49
  -2   7  -8   46.94    4.30
  -2   7  -9    2.17    2.07
  -2   7  -9    5.52    2.80
   2  -7   9    8.46    2.56
  -2   7 -10  115.58    6.16
   2  -7  10  181.28    9.34
  -2   7 -11 1173.84   29.99
   2  -7  11 1106.14   25.95
  -2   7 -12   13.53    2.31
   2  -7  12   22.75    3.52
  -2   7 -12   26.49    5.88
   2  -7  12   20.34    4.00
   2  -7  13   72.41    6.58
  -2   7 -13   58.52    4.29
   2  -7  13   75.90    6.89
  -2   7 -13   71.45    8.87
   2  -7  14  214.82   11.00
   2  -7  14  259.27   12.61
  -2   7 -14  181.15    7.66
   2  -7  14  227.24   11.41
   2  -7  14  297.78   21.96
  -2   7 -14  197.10   14.34
   2  -7  15    6.04    3.66
   2  -7  15   12.93    4.53
  -2   7 -15    7.29    1.78
   2  -7  15   10.86    4.07
  -2   7 -15    2.74    6.29
   2  -7  15   11.23    8.59
   2  -7  16  421.88   15.68
   2  -7  16  469.45   16.08
   2  -7  16  636.93   24.02
  -2   7 -16  340.60   20.62
   2  -7  16  520.15   16.51
   2  -7  16  539.51   14.23
   2  -7  17   72.84    4.16
   2  -7  17   75.45    5.08
   2  -7  17   61.28    5.34
   2  -7  18   30.85    2.42
   2  -7  18   20.84    3.53
   2  -7  19  243.70    6.79
   2  -7  20   18.59    2.83
  -2   7 -20   15.76    2.06
  -2   6  15   75.55    3.92
  -2   6  14   50.24    3.98
  -2   6  13  111.13    7.30
  -2   6  13  106.15    6.52
  -2   6  12  998.43   26.82
  -2   6  12  855.14   25.62
   2  -6 -11    0.41    1.56
  -2   6  11    4.24    5.12
  -2   6  11    0.76    6.92
  -2   6  10  230.99   10.70
  -2   6  10  269.99   14.76
  -2   6  10  186.69   13.06
  -2   6  10  170.81   11.18
  -2   6  10  122.13    7.46
  -2   6   9  175.06   11.78
  -2   6   9  170.05    9.76
  -2   6   9   92.50    9.15
  -2   6   9   93.82    6.62
  -2   6   9  137.51   10.42
  -2   6   8   37.93    6.21
  -2   6   8   59.76    6.78
  -2   6   8   61.49    7.72
  -2   6   8   21.04    3.86
  -2   6   8   28.68    5.59
  -2   6   7 1273.85   36.58
  -2   6   7 2565.64   47.33
  -2   6   7 2954.11   49.02
  -2   6   7 3885.91   62.95
  -2   6   7 1547.97   39.95
  -2   6   6  174.26   14.16
  -2   6   6  153.10   10.93
  -2   6   5   45.99    5.89
  -2   6   5    8.02    9.42
  -2   6   4 1269.04   30.50
  -2   6   4  775.01   35.10
  -2   6   3   54.20    7.47
  -2   6   3   25.58    8.95
  -2   6   2 2718.61   54.73
  -2   6   2 2091.57   56.04
  -2   6   1 1307.16   34.39
  -2   6   0   10.18    5.87
  -2   6  -1  589.10   16.73
   2  -6   1  507.05   16.39
  -2   6  -2  513.26   15.41
  -2   6  -2  500.25   18.40
   2  -6   2  463.16   14.61
  -2   6  -3  754.26   22.94
  -2   6  -4  581.47   18.79
  -2   6  -5  288.13   11.82
  -2   6  -6  426.15   13.63
  -2   6  -7   25.11    3.51
   2  -6   7   22.30    3.89
  -2   6  -8   26.46    3.17
   2  -6   9   66.32    5.79
  -2   6  -9   49.47    3.83
   2  -6   9   64.09    6.17
   2  -6  10 1001.37   52.59
   2  -6  10 1312.52   32.03
   2  -6  11  156.71    8.84
   2  -6  11  214.49   10.60
   2  -6  11  194.23   25.91
  -2   6 -11  195.21   11.57
   2  -6  11  155.25    9.09
   2  -6  12    5.62    3.15
   2  -6  12    8.37    2.60
   2  -6  12   16.27   15.31
  -2   6 -12   14.35    5.48
   2  -6  12    4.12    3.53
  -2   6 -12    3.19    1.48
   2  -6  13  240.94   11.80
  -2   6 -13  219.84   14.70
   2  -6  13  229.04   11.51
   2  -6  14   85.91    7.46
  -2   6 -14   76.33   10.92
   2  -6  14  103.63   15.42
   2  -6  14   91.31    7.60
   2  -6  14   97.84    8.02
   2  -6  15  346.01   14.47
   2  -6  15  337.55   13.92
   2  -6  15  388.33   14.80
   2  -6  15  382.63   12.74
   2  -6  16  180.13   10.15
   2  -6  16  222.53    8.56
   2  -6  16  227.78    9.75
   2  -6  16  190.99    9.67
   2  -6  17   34.06    2.97
   2  -6  17   21.93    4.43
   2  -6  17   29.26    3.81
   2  -6  18  329.45    8.74
   2  -6  18  242.63   10.27
   2  -6  19  361.17   12.31
   2  -6  19  496.43   10.59
   2  -6  20  287.36    8.70
  -2   5  16   15.20    1.68
  -2   5  16    9.67    1.71
  -2   5  15    0.62    2.49
  -2   5  15    2.91    2.08
  -2   5  14   32.00    5.84
  -2   5  14   39.51    4.85
  -2   5  13 1282.48   30.85
  -2   5  13 1005.30   27.42
   2  -5 -12  142.94    7.04
  -2   5  12  369.44   15.65
  -2   5  11  240.79   11.91
  -2   5  11  355.47   17.75
  -2   5  11  571.24   22.12
  -2   5  11  472.68   18.72
  -2   5  10  353.62   14.82
  -2   5  10  609.74   22.28
  -2   5  10  345.10   16.85
  -2   5  10  572.01   18.25
  -2   5  10  288.94   14.39
  -2   5   9  162.88   10.66
  -2   5   9  167.87   10.15
  -2   5   9   74.57   16.82
  -2   5   9  281.68   14.67
  -2   5   9  278.09   12.47
  -2   5   9  152.00   10.52
  -2   5   8 1588.70   41.34
  -2   5   8 1676.45   40.93
  -2   5   8  953.66   50.34
  -2   5   8 2749.55   48.86
  -2   5   8 2841.64   45.87
  -2   5   8 1655.52   40.84
  -2   5   7  742.44   40.78
  -2   5   7 1077.02   30.26
  -2   5   6  416.47   25.53
  -2   5   5  272.09   11.08
  -2   5   5  146.92   16.11
  -2   5   4 4017.80   68.20
  -2   5   4 2540.37   74.02
  -2   5   3 3025.28   41.01
  -2   5   3 2194.33   45.53
  -2   5   2 3407.63   46.65
  -2   5   2 2661.89   46.97
  -2   5   1 1018.14   28.18
  -2   5   1  916.31   26.59
  -2   5   0 1333.76   32.95
  -2   5   0 1078.29   25.87
   2  -5   1 4578.18   83.86
  -2   5  -2  931.68   27.11
   2  -5   2  969.31   22.76
  -2   5  -3 2233.93   46.59
   2  -5   3 2046.00   39.43
  -2   5  -4  491.26   16.14
  -2   5  -5  508.41   15.25
  -2   5  -6 3365.31   57.53
   2  -5   6 2813.57   58.90
  -2   5  -7  183.46    7.33
   2  -5   7  254.70    8.17
  -2   5  -8  300.06    9.09
   2  -5   8  392.16   13.72
   2  -5   9   52.16   26.23
   2  -5   9   31.13    5.39
   2  -5   9   29.63    4.42
   2  -5  10  201.22   27.85
  -2   5 -10  194.15   11.02
   2  -5  10  196.71   11.11
   2  -5  10  240.76   11.87
   2  -5  11  499.92   17.38
   2  -5  11  511.54   35.57
   2  -5  11  501.86   19.03
  -2   5 -11  554.54   20.51
   2  -5  11  460.18   16.50
   2  -5  12  145.17    9.47
  -2   5 -12  145.65   11.62
   2  -5  12  149.65   21.32
   2  -5  12  140.52    8.83
   2  -5  13   45.77    6.17
   2  -5  13   45.87   14.67
  -2   5 -13   38.00    8.62
   2  -5  13   43.67    5.65
   2  -5  13   49.83    6.26
   2  -5  14   16.16    4.81
  -2   5 -14   11.64    8.09
   2  -5  14   20.97    9.91
   2  -5  14   12.75    4.19
   2  -5  14   12.14    4.36
   2  -5  14   13.81    2.95
   2  -5  15   76.70    7.60
   2  -5  15   92.47    7.10
   2  -5  15   92.62    6.04
   2  -5  15   82.55    6.73
   2  -5  16   50.50    4.05
   2  -5  16   42.32    5.77
   2  -5  16   44.08    4.84
   2  -5  17   14.39    2.17
   2  -5  17    5.76    3.82
   2  -5  18  439.98   10.68
   2  -5  18  345.78   12.42
   2  -5  19   14.71    2.91
   2  -5  19   16.01    1.72
   2  -5  20  148.51    5.43
  -2   4  17  131.62    4.19
  -2   4  17  105.93    3.37
  -2   4  16    3.01    2.22
  -2   4  15  107.52    6.67
  -2   4  15   97.62    7.77
  -2   4  14   44.38    4.51
  -2   4  14   63.20    6.90
   2  -4 -13   56.21    4.64
  -2   4  13   90.82    6.33
  -2   4  12  113.15    9.35
  -2   4  12  120.05    7.68
  -2   4  12  138.71    8.67
  -2   4  12  138.26   11.63
  -2   4  12  146.11   11.15
  -2   4  11  150.79   10.03
  -2   4  11  128.89    7.81
  -2   4  11  134.08   10.39
  -2   4  11  129.21   10.73
  -2   4  10  134.84   10.26
  -2   4  10  141.69    7.67
  -2   4  10  143.07   10.38
  -2   4  10  103.77   19.27
  -2   4  10  135.02   10.21
  -2   4   9  151.84    7.44
  -2   4   9  165.84   13.43
  -2   4   9  163.44    9.82
  -2   4   9  159.27    9.83
  -2   4   8  342.11   11.27
  -2   4   8  373.40   18.77
  -2   4   8  378.68   14.28
  -2   4   7   24.50    3.00
  -2   4   7   27.36    6.75
  -2   4   7   28.51   11.27
   2  -4  -6  131.63    9.56
  -2   4   6  169.49    7.27
  -2   4   6  183.31   17.74
  -2   4   6  124.08   10.47
   2  -4  -5 1267.24   35.14
  -2   4   5 1378.06   43.75
  -2   4   4    3.73    3.40
   2  -4  -4    5.49    7.85
  -2   4   4   20.62    5.76
  -2   4   4   -1.60    5.43
  -2   4   4   11.13    9.08
   2  -4  -3 1160.39   32.27
  -2   4   3 1401.08   35.45
   2  -4  -2   72.36    6.67
  -2   4   2  153.50    9.99
  -2   4   1  828.76   22.92
  -2   4   1  603.27   17.02
  -2   4   0 1300.07   27.97
   2  -4   1   30.74    4.33
   2  -4   2  425.96   12.39
   2  -4   3   35.82    2.91
  -2   4  -4   52.91    4.95
  -2   4  -5 3106.27   52.17
   2  -4   5 2365.56   51.82
  -2   4  -6  539.77   14.26
   2  -4   6  716.62   15.71
  -2   4  -7  510.96   13.92
   2  -4   7  734.92   19.83
   2  -4   8   61.75    5.71
  -2   4  -8   29.46    2.52
   2  -4   8   62.35   27.13
   2  -4   8   54.48    6.52
   2  -4   9   44.85    6.53
   2  -4   9   47.54   22.92
   2  -4   9   62.67    6.11
  -2   4 -10  186.56   10.78
   2  -4  10  202.72   12.19
   2  -4  10  190.89   25.44
   2  -4  11  314.69   13.70
  -2   4 -11  274.22   14.39
   2  -4  11  320.31   15.94
   2  -4  11  278.60   26.33
   2  -4  11  257.93   11.61
   2  -4  12  183.48   10.77
  -2   4 -12  129.05   11.39
   2  -4  12  166.70   12.51
   2  -4  12  186.21   21.59
   2  -4  12  148.28    8.77
   2  -4  12  156.25    9.44
   2  -4  13   90.16    8.15
  -2   4 -13   52.52    9.97
   2  -4  13   95.67   15.32
   2  -4  13   65.36    6.34
   2  -4  13   77.26    5.89
   2  -4  13   75.79    7.27
   2  -4  14    5.00    4.47
   2  -4  14    6.24    9.60
   2  -4  14    1.97    3.30
   2  -4  14    6.70    4.08
   2  -4  14    2.63    2.09
   2  -4  15    7.78    4.46
   2  -4  15    8.65    2.25
   2  -4  15    9.97    3.61
   2  -4  16   15.08    2.47
   2  -4  16   11.45    4.40
   2  -4  17  293.63    9.09
   2  -4  17  210.98   10.35
   2  -4  18  160.28    5.74
   2  -4  18  128.72    7.60
   2  -4  19   24.02    2.98
   2  -4  20   10.92    1.55
  -2   3  17   88.06    4.38
  -2   3  16   22.22    2.65
  -2   3  16   25.93    4.26
  -2   3  16   28.25    3.80
  -2   3  15   14.81    2.75
  -2   3  15   21.79    5.08
   2  -3 -14    2.62    1.94
  -2   3  14    5.16    2.68
  -2   3  13  295.71   14.62
  -2   3  13  264.63   10.40
  -2   3  13  227.26   10.70
   2  -3 -13  156.45    8.70
  -2   3  13  295.03   15.99
  -2   3  13  388.91   17.52
  -2   3  12  233.44   13.88
  -2   3  12  254.32   14.17
  -2   3  12  216.64    9.58
  -2   3  12  228.55   14.33
  -2   3  12  268.24   25.06
  -2   3  11  178.92    8.66
  -2   3  11  160.80   11.20
  -2   3  11  175.63   13.66
  -2   3  11  173.22   11.67
  -2   3  10   37.53    4.17
  -2   3  10   35.33    5.85
  -2   3  10   52.32    9.38
  -2   3  10   43.47    6.09
  -2   3   9   16.24    2.70
  -2   3   9    5.55    4.07
  -2   3   9    7.33    7.02
  -2   3   9    8.15   11.70
  -2   3   9   12.09    4.04
  -2   3   8   17.24    2.48
  -2   3   8   20.38   11.55
  -2   3   8   19.38    7.51
  -2   3   7    8.87    2.03
  -2   3   7    9.57    2.36
  -2   3   7   10.06    7.40
  -2   3   7   17.61   11.40
  -2   3   6  843.24   30.54
  -2   3   6  857.24   36.27
  -2   3   5  399.75   11.64
  -2   3   5  440.72   22.96
  -2   3   4  347.24   16.97
  -2   3   4  565.53   23.44
   2  -3  -3  106.66   11.00
  -2   3   3  129.54   10.21
   2  -3  -2   21.27    6.12
  -2   3   2   16.63    2.81
  -2   3   2   29.32    5.48
   2  -3  -1 1117.63   28.20
  -2   3   1 1584.05   31.22
   2  -3   0 1090.60   24.38
  -2   3   0 1098.30   22.89
  -2   3  -1 1270.74   23.05
   2  -3   2   45.91    3.57
   2  -3   3 2355.17   40.68
   2  -3   4 3188.53   42.18
   2  -3   4 1448.64   42.46
   2  -3   5 6027.88   88.90
   2  -3   5 4421.35   86.16
  -2   3  -6  891.07   21.82
   2  -3   6 1628.89   25.57
   2  -3   6 1510.77   29.20
   2  -3   6 1003.56   45.84
   2  -3   7    4.36    2.31
  -2   3  -7    2.03    1.29
   2  -3   8 2059.25   46.68
   2  -3   8 2323.15   46.53
  -2   3  -9  183.55    9.59
   2  -3   9  216.19   12.70
   2  -3   9  165.93   22.98
   2  -3  10  835.80   41.71
  -2   3 -10  747.32   24.56
   2  -3  10 1019.27   30.46
   2  -3  10 1187.68   29.10
   2  -3  11  173.79   10.21
  -2   3 -11  128.66   10.15
   2  -3  11  124.65   18.91
   2  -3  11  165.47   12.61
   2  -3  11  134.06    8.71
   2  -3  12   44.96    6.40
   2  -3  12   43.14    6.00
   2  -3  12   39.24    4.95
   2  -3  12   27.99    5.20
  -2   3 -12   25.48    8.02
   2  -3  12   43.99    8.79
   2  -3  13 1083.26   26.16
   2  -3  13  942.47   25.54
   2  -3  14    6.06    2.27
   2  -3  14    5.18    3.45
   2  -3  14   13.75    3.99
   2  -3  14   11.56    9.56
   2  -3  15  350.26   11.57
   2  -3  15  393.77   22.20
   2  -3  16   47.44    3.88
   2  -3  17   92.32    7.88
   2  -3  17   82.49    4.58
   2  -3  18  274.90   10.56
   2  -3  19    3.22    1.81
  -2   2  18  482.05   10.40
  -2   2  17   72.76    4.00
  -2   2  17   72.52    5.11
  -2   2  16    9.31    2.19
  -2   2  16   11.26    3.78
  -2   2  15  618.21   15.18
  -2   2  15  657.87   19.25
  -2   2  14  140.50   10.27
  -2   2  14  110.86    6.13
   2  -2 -14   63.72    5.41
  -2   2  14   75.86    6.07
  -2   2  14  143.20   17.99
  -2   2  14  200.49   12.50
  -2   2  13 1611.94   38.33
  -2   2  13 1358.57   28.70
   2  -2 -13  842.35   27.14
  -2   2  13 1960.23   61.43
  -2   2  13 1272.02   34.77
  -2   2  13 2102.74   43.00
  -2   2  12    5.78    5.33
  -2   2  12    3.25    2.59
   2  -2 -12    2.68    2.29
  -2   2  12    2.10   13.06
  -2   2  12    0.18    5.78
  -2   2  12   13.60    5.93
  -2   2  11   84.86    5.84
  -2   2  11  118.39    9.20
  -2   2  11  106.80   18.81
  -2   2  11   97.22   10.90
  -2   2  11   78.24    7.68
  -2   2  10 1190.73   28.46
  -2   2  10 1539.11   33.01
  -2   2  10 1535.34   42.32
  -2   2  10 1062.09   29.64
  -2   2   9  223.75   16.13
  -2   2   9  163.43    7.87
  -2   2   8 1301.49   39.16
  -2   2   8  885.31   21.95
  -2   2   7   90.34   13.27
  -2   2   7   84.26   17.25
  -2   2   7   56.75    4.26
  -2   2   6  347.65   22.18
  -2   2   6  355.40    8.03
  -2   2   5  295.69   18.33
   2  -2  -5  245.75    5.44
  -2   2   4   84.27    9.72
  -2   2   3   18.83    5.60
  -2   2   2  143.15    7.78
   2  -2  -2  131.66   11.44
  -2   2   1 1005.54   19.87
   2  -2  -1 1489.32   30.77
   2  -2   0  148.66    8.45
   2  -2   1   20.75    2.60
   2  -2   1   28.55    3.36
   2  -2   2 2963.19   50.83
   2  -2   2 3255.45   50.82
   2  -2   3    4.76    1.74
   2  -2   3   11.95    7.01
   2  -2   4 1255.81   27.24
   2  -2   4 1023.04   38.13
   2  -2   5 1016.71   22.85
   2  -2   5  619.98   31.28
   2  -2   6    8.36   13.63
   2  -2   6   18.03    4.85
  -2   2  -6   10.43    1.48
   2  -2   6    5.65    1.31
   2  -2   7 2809.97   54.94
   2  -2   7 2457.69   49.73
   2  -2   8  284.93   27.10
  -2   2  -8  271.69   10.78
   2  -2   8  403.11   17.70
   2  -2   8  416.60   14.69
  -2   2  -9  317.03   13.25
   2  -2   9  528.43   20.92
   2  -2   9  329.46   26.76
   2  -2   9  497.54   16.62
   2  -2  10   -0.39    5.85
   2  -2  10   15.31   12.59
  -2   2 -10    2.68    4.08
   2  -2  11  126.02   12.53
   2  -2  11  102.18    7.97
   2  -2  11  104.01    6.90
   2  -2  12  914.98   26.64
   2  -2  12  923.53   24.24
   2  -2  13  939.42   27.42
   2  -2  13  868.04   22.13
   2  -2  14  145.55   10.41
   2  -2  14  142.61   10.18
   2  -2  14  153.59    7.60
   2  -2  15   23.32    5.11
   2  -2  15   25.89    3.13
   2  -2  15   30.37    9.23
   2  -2  15   25.40    4.85
   2  -2  16   31.30    6.61
   2  -2  16   39.60    3.43
   2  -2  16   23.78    4.56
   2  -2  16   29.66    4.30
   2  -2  17  221.44   10.95
   2  -2  17  219.47    6.97
   2  -2  17  165.25    7.77
   2  -2  17  169.34    7.15
   2  -2  18  283.96   10.48
   2  -2  18  378.59    9.41
   2  -2  19   27.43    2.34
  -2   1  18   10.36    1.88
  -2   1  18   10.90    2.22
  -2   1  17   10.25    2.18
  -2   1  17    7.66    3.54
   2  -1 -16  549.62   16.91
  -2   1  16  642.32   17.49
  -2   1  16  804.71   17.74
  -2   1  16  860.19   21.83
   2  -1 -15  109.81    6.88
  -2   1  15  152.41    6.77
  -2   1  15  185.10   11.10
  -2   1  15  234.57   11.94
  -2   1  14  733.08   25.22
  -2   1  14  684.72   22.79
  -2   1  14  546.27   14.93
   2  -1 -14  361.98   14.64
  -2   1  14  871.03   38.81
  -2   1  14  500.40   19.21
  -2   1  14  926.76   25.38
  -2   1  13  261.85   14.58
  -2   1  13  279.49   14.42
  -2   1  13  242.85    9.20
   2  -1 -13  149.81    8.68
  -2   1  13  365.48   27.68
  -2   1  13  242.04   13.76
  -2   1  13  357.97   15.86
  -2   1  12    3.00    4.84
  -2   1  12    5.13    4.47
  -2   1  12   15.52    2.83
   2  -1 -12    4.66    2.51
  -2   1  12    8.78    6.29
  -2   1  12   16.87   13.73
  -2   1  12    7.42    4.65
  -2   1  11  624.05   20.03
  -2   1  11  653.38   17.49
   2  -1 -11  440.16   16.29
  -2   1  11  916.88   30.14
  -2   1  11 1008.62   43.45
  -2   1  11  854.38   21.87
  -2   1  11  594.04   19.97
  -2   1  10 1355.30   39.56
  -2   1  10 1152.14   45.26
  -2   1  10  793.43   20.22
  -2   1  10  762.05   22.22
  -2   1  10  780.21   22.13
  -2   1   9  184.53    7.87
  -2   1   9  316.29   21.44
  -2   1   8  250.96    9.13
  -2   1   8  514.43   29.12
  -2   1   7   26.43    2.96
  -2   1   7   47.77   17.73
   2  -1  -6  610.64   11.25
  -2   1   6 3448.49   64.57
   2  -1  -5  256.54    5.99
  -2   1   5  936.36   32.85
   2  -1  -4   15.51    1.23
  -2   1   4   33.11   10.08
   2  -1  -3    3.07    1.10
   2  -1  -2  505.62   19.17
   2  -1  -1  313.37   14.33
  -2   1   0  148.88    6.00
   2  -1   0  188.96   10.53
   2  -1   1 2828.04   43.50
   2  -1   1 4020.12   46.76
   2  -1   2 1563.69   32.92
   2  -1   2 2371.10   40.12
   2  -1   3  193.74    6.37
   2  -1   3  171.61   11.09
   2  -1   4  165.92    4.92
   2  -1   4  282.91   16.24
   2  -1   5  479.79    9.75
   2  -1   5  954.22   21.53
   2  -1   6 3847.47   76.45
  -2   1  -7 1697.49   38.33
   2  -1   7 2212.51   43.22
   2  -1   8 1032.08   30.54
   2  -1   8  841.08   21.67
   2  -1   9    8.30    6.98
  -2   1  -9   10.93    4.57
   2  -1  10  626.35   19.72
   2  -1  10  647.52   27.03
   2  -1  11  534.55   16.93
   2  -1  11  575.43   19.74
   2  -1  12 2208.27   44.94
   2  -1  12 2340.40   50.52
   2  -1  13    4.54    2.06
   2  -1  13    5.18    4.21
   2  -1  13    5.39    4.44
   2  -1  14   84.83    5.40
   2  -1  14   98.89    8.99
   2  -1  15  516.94   21.92
   2  -1  15  553.04   14.39
   2  -1  15  436.36   16.55
   2  -1  15  451.10   17.49
   2  -1  16  109.03    5.08
   2  -1  16   94.73    6.57
   2  -1  16   89.94    6.36
   2  -1  17  733.83   17.42
   2  -1  17  607.65   17.29
  -2   0  18   80.76    4.59
  -2   0  18   96.73    5.89
  -2   0  17  323.41   11.69
  -2   0  17  336.72    9.57
  -2   0  16 1372.14   31.71
  -2   0  16 1436.47   28.32
  -2   0  15  203.07   12.07
  -2   0  15  171.38    7.01
   2   0 -15  108.00    7.09
  -2   0  15  142.73    9.84
  -2   0  15  234.24   20.17
  -2   0  15  244.88   11.17
  -2   0  14  601.42   22.67
  -2   0  14  596.67   21.05
   2   0 -14  304.86   13.13
  -2   0  14  447.36   18.34
  -2   0  14  785.33   36.61
  -2   0  14  686.83   20.52
  -2   0  13  320.70   15.59
  -2   0  13  318.59   15.08
  -2   0  13  336.62   11.15
  -2   0  13  363.40   17.21
  -2   0  12  224.64   12.01
  -2   0  12  241.82   12.10
  -2   0  12  228.60    9.02
   2   0 -12  162.06    9.03
  -2   0  12  324.13   17.71
  -2   0  12  289.20   13.21
   2   0 -11 1991.46   50.00
  -2   0  11 4566.79   78.27
  -2   0  11 4750.78   96.59
  -2   0  11 2567.88   48.95
  -2   0  11 2691.95   53.38
  -2   0  11 2522.47   52.87
  -2   0  10   45.32    3.71
  -2   0  10   76.42   13.60
  -2   0   9  376.97   11.53
  -2   0   9  943.73   38.25
  -2   0   8  883.92   19.87
   2   0  -8  705.24   26.70
   2   0  -7  431.78   19.11
  -2   0   7 1410.09   47.95
   2   0  -6 2647.25   45.98
   2   0  -6 4317.09   65.03
   2   0  -5    9.80    1.17
   2   0  -5   13.99    4.92
   2   0  -4  265.05    6.75
   2   0  -4  359.40   13.84
   2   0  -3  512.63   11.11
   2   0  -3  788.56   21.30
   2   0  -2   52.66    2.58
   2   0  -2   77.40    4.80
   2   0  -1 1954.64   39.87
   2   0  -1 2672.26   51.47
  -2   0   0  396.36    8.61
   2   0   0  391.43   10.12
   2   0   1   99.59    4.10
   2   0   1   47.39    2.28
   2   0   2   25.72    1.53
   2   0   3   45.08    3.88
   2   0   3   20.08    1.33
   2   0   4 1069.35   22.42
   2   0   4  547.73   10.91
  -2   0  -5   24.45    2.41
   2   0   5   19.04    0.93
  -2   0  -6  604.11   16.34
   2   0   6 1462.91   33.95
   2   0   7  628.46   24.05
  -2   0  -7  252.87   10.98
   2   0   8    5.29    6.94
  -2   0  -8    0.28    4.59
   2   0   9   51.82   10.11
   2   0  10   27.80    4.96
   2   0  10   49.74    6.03
   2   0  11 1017.57   29.08
   2   0  11 1210.29   31.25
   2   0  12  644.47   21.72
   2   0  12  596.11   20.97
   2   0  13   15.77    5.20
   2   0  13   19.14   10.23
   2   0  13   29.08    6.54
   2   0  13   13.69    4.78
   2   0  14  197.74    7.78
   2   0  14  209.48    8.41
   2   0  14  199.77   10.84
   2   0  14  189.58   12.06
   2   0  14  180.35   10.63
   2   0  15  156.90    6.44
   2   0  15  135.90    8.99
   2   0  15  128.96    8.08
   2   0  16  471.33   14.91
   2   0  16  590.44   13.97
   2   0  17  138.62    5.43
   2   0  17  126.80    5.50
   2   0  18   14.46    1.78
  -2  -1  19   12.70    1.95
  -2  -1  19   13.31    1.96
  -2  -1  18   61.72    4.45
  -2  -1  18   83.71    4.33
  -2  -1  18   73.42    5.28
  -2  -1  18   93.76    6.72
  -2  -1  17  503.40   16.33
  -2  -1  17  460.33   11.84
   2   1 -16   28.06    3.86
  -2  -1  16   32.24    3.16
  -2  -1  16   27.62    3.55
   2   1 -15   19.23    3.30
  -2  -1  15   52.99   12.52
  -2  -1  15   24.38    5.57
  -2  -1  15   47.80    5.10
  -2  -1  14    4.95    5.80
   2   1 -14    4.90    2.49
  -2  -1  14    6.62    2.11
  -2  -1  14    6.55    5.41
  -2  -1  14   11.84   11.91
  -2  -1  14    6.37    3.89
  -2  -1  13   89.56    8.48
  -2  -1  13   85.44    5.11
  -2  -1  13  102.40   11.39
  -2  -1  13  102.17    8.16
  -2  -1  12 1041.81   28.75
  -2  -1  12 1081.77   24.48
   2   1 -12  897.06   26.63
  -2  -1  12 2308.82   63.62
  -2  -1  12 1883.61   46.39
  -2  -1  12 1208.97   30.33
   2   1 -11  207.14   10.49
  -2  -1  11  209.22    7.98
  -2  -1  11  207.72   10.03
  -2  -1  10  124.51    5.69
   2   1 -10  106.92   11.18
  -2  -1   9  189.38    6.96
   2   1  -9  199.30   13.48
  -2  -1   8   37.09    2.87
   2   1  -8   40.72    7.22
   2   1  -7 2410.00   51.04
   2   1  -6  375.38    8.69
   2   1  -6  614.20   17.46
   2   1  -5   26.05    1.78
   2   1  -5   16.79    0.88
   2   1  -4  104.29    4.96
   2   1  -4   71.20    3.00
   2   1  -4   57.36    2.08
   2   1  -4  117.61    7.10
   2   1  -3  816.50   21.28
   2   1  -3  782.60   15.81
   2   1  -2  184.58    5.24
   2   1  -2  198.05    5.25
   2   1  -1 1148.87   23.63
   2   1  -1 1459.23   35.64
   2   1   0   98.06    7.09
   2   1   0   73.84    2.95
   2   1   1 1433.44   27.19
   2   1   1 2333.75   34.13
   2   1   2   81.31    6.02
   2   1   2   60.86    2.46
   2   1   3  208.89    5.00
  -2  -1  -3  186.07    4.74
   2   1   4   35.90    1.58
  -2  -1  -4   23.05    2.19
   2   1   5 1355.70   43.87
  -2  -1  -5  624.26   17.19
   2   1   6  340.86   25.05
   2   1   6  259.92   10.94
   2   1   7   87.49   12.05
   2   1   7   68.04    5.92
   2   1   8  340.74   25.69
   2   1   8  452.09   16.03
   2   1   9   66.69    6.45
   2   1   9   58.65    6.35
   2   1   9   76.42    6.54
   2   1  10  309.19   13.86
   2   1  10  254.87   13.00
   2   1  11  375.68   16.04
   2   1  11  332.29   15.42
   2   1  12   21.57    5.74
   2   1  12   21.94    5.44
   2   1  13  266.22    9.89
   2   1  13  269.35   15.45
   2   1  13  235.67   12.61
   2   1  13  222.28   12.23
   2   1  14  561.80   14.80
   2   1  14  522.54   19.75
   2   1  14  555.40   18.16
   2   1  15  265.18   12.57
   2   1  15  236.62   11.07
   2   1  16  204.56    8.82
   2   1  16  234.99    7.85
   2   1  16  150.18    6.83
   2   1  16  157.20    7.74
   2   1  17   93.19    4.42
  -2  -2  20   33.76    2.19
  -2  -2  19   23.79    2.30
  -2  -2  19   14.66    2.55
  -2  -2  18  194.49    6.66
  -2  -2  18  210.92    9.79
  -2  -2  17  209.08    7.29
   2   2 -17  157.39    8.04
  -2  -2  16   13.03    5.08
   2   2 -16    0.96    2.12
  -2  -2  15  106.10    5.80
  -2  -2  15  112.69   10.00
  -2  -2  15  101.77    9.84
   2   2 -14   13.71    3.31
  -2  -2  14   16.37    2.51
  -2  -2  14   26.54    8.40
  -2  -2  14   25.72    6.29
  -2  -2  14   10.58    5.69
  -2  -2  13  491.35   18.01
  -2  -2  13  472.51   13.28
  -2  -2  13  456.87   17.82
   2   2 -12  449.32   16.54
  -2  -2  12  436.45   12.50
  -2  -2  12  440.57   15.99
  -2  -2  11   87.54    4.64
   2   2 -11   79.27   10.11
   2   2 -10   27.12    6.67
  -2  -2  10   20.33    2.20
  -2  -2   9  948.68   20.20
   2   2  -9  984.29   27.25
   2   2  -8  613.96   18.67
   2   2  -7 1449.44   27.84
   2   2  -7  995.49   20.47
   2   2  -6  488.11   16.56
   2   2  -6  633.16   16.16
   2   2  -6  474.36   11.33
   2   2  -6  688.00   14.82
   2   2  -5   15.47    3.03
   2   2  -5   24.32    3.58
   2   2  -5   20.60    1.77
   2   2  -5   28.77    2.53
   2   2  -4  728.39   17.13
   2   2  -4  633.24   14.40
   2   2  -3  292.53    8.13
   2   2  -3  291.72    7.82
   2   2  -2 1870.11   33.98
   2   2  -2 1782.03   31.09
   2   2  -1  994.74   26.76
   2   2  -1  343.92   13.46
   2   2   0  180.50    5.97
   2   2   0  162.11    6.22
   2   2   1 3967.10   68.29
   2   2   1 3838.53   64.73
   2   2   2   62.52    2.63
   2   2   2   58.44    4.73
   2   2   3 2150.97   40.20
   2   2   3 1768.32   31.35
   2   2   4  830.53   36.93
   2   2   5    2.85   13.14
   2   2   5    4.67    1.99
   2   2   6 2066.36   65.49
   2   2   6 1595.63   35.11
   2   2   7  343.31   27.50
   2   2   7  409.13   14.49
   2   2   8    3.42    4.77
   2   2   8    4.31    2.69
   2   2   8    1.35    4.94
   2   2   8    0.87   13.12
   2   2   9  226.27   12.01
   2   2   9  189.40   11.22
   2   2   9  204.32   11.67
   2   2  10   22.47    5.19
   2   2  10   25.97    4.35
   2   2  10   41.06   10.56
   2   2  10   24.66    5.26
   2   2  10   23.04    5.89
   2   2  11  438.27   17.90
   2   2  11  535.30   16.84
   2   2  11  547.16   17.09
   2   2  11  381.52   22.69
   2   2  11  388.13   16.77
   2   2  11  435.92   18.60
   2   2  12   59.85    9.90
   2   2  12   64.83    5.79
   2   2  12   45.78    6.29
   2   2  12   47.52    7.24
   2   2  12   56.44    8.58
   2   2  13  171.47   12.53
   2   2  13  154.56   10.12
   2   2  13  173.15   12.11
   2   2  13  191.82    8.86
   2   2  14   98.33    8.10
   2   2  14   93.52    7.86
   2   2  15  113.52    6.80
   2   2  15  104.85    5.56
   2   2  16    3.96    1.86
   2   2  16    1.44    1.47
   2   2  16    3.35    1.79
  -2  -3  20  114.55    4.59
  -2  -3  19    6.11    1.52
  -2  -3  19    6.02    2.95
   2   3 -18    5.42    2.30
  -2  -3  18    9.40    1.92
   2   3 -17  361.67   13.00
  -2  -3  17  662.10   21.34
  -2  -3  16  212.62   13.12
  -2  -3  16  207.97    8.07
  -2  -3  16  212.33   12.87
  -2  -3  16  238.54   17.36
  -2  -3  16  180.85    9.86
   2   3 -15   13.64    3.22
  -2  -3  15   22.92    2.86
  -2  -3  15   22.50    8.21
  -2  -3  15   31.08   10.77
  -2  -3  15   26.29    6.55
   2   3 -14    7.94    3.21
  -2  -3  14    7.14    1.86
  -2  -3  14   23.09   11.85
  -2  -3  14   19.68    9.83
  -2  -3  14    6.79    5.33
  -2  -3  14   11.36    5.28
  -2  -3  13   43.66    5.89
  -2  -3  13   45.19    3.54
   2   3 -13   32.00    4.79
  -2  -3  13   41.28    6.03
   2   3 -13   38.31    9.83
  -2  -3  12  216.46   10.33
  -2  -3  12  183.62    7.10
   2   3 -12  181.51   14.64
  -2  -3  12  190.50    9.87
   2   3 -12  160.84   13.55
   2   3 -12  220.00   11.29
   2   3 -11   82.88    8.78
  -2  -3  11   92.81    4.57
   2   3 -11  101.78   10.12
   2   3 -10  283.94   13.19
  -2  -3  10  287.12    8.53
   2   3 -10  341.99   15.55
   2   3 -10  334.25    9.17
   2   3  -9   14.60    4.15
   2   3  -9   22.33    2.78
   2   3  -8  242.57    9.96
   2   3  -8  261.26    8.47
   2   3  -7    2.93    1.73
   2   3  -7    1.78    2.61
   2   3  -6   16.39    1.93
   2   3  -6   11.34    1.57
   2   3  -6   14.28    1.76
   2   3  -5  338.21    8.50
   2   3  -5  324.69    8.47
   2   3  -4  171.91    5.79
   2   3  -4  205.04    6.41
   2   3  -3   43.08    4.25
   2   3  -3   38.76    2.82
   2   3  -2    6.94    1.28
   2   3  -2    7.27    1.71
   2   3  -2    5.42    6.55
   2   3  -1 2067.43   38.29
   2   3  -1 2178.38   33.25
   2   3   0 1028.76   20.68
   2   3   0 1272.91   25.27
   2   3   1 4283.22   70.69
   2   3   1 3725.97   64.86
   2   3   2  629.33   12.82
   2   3   2  624.54   17.19
   2   3   3   14.98    5.12
   2   3   4 1455.74   29.51
   2   3   4  631.64   18.08
   2   3   5   49.78    4.20
   2   3   6  801.15   20.84
   2   3   7   93.55    8.77
   2   3   7   46.77    5.87
   2   3   7   63.46    6.79
   2   3   7   51.71    4.99
   2   3   7   94.16    9.78
   2   3   7   51.97    5.98
   2   3   8   26.32    4.69
   2   3   8   43.54    6.37
   2   3   8   25.09    4.26
   2   3   8   37.44   11.03
   2   3   8   47.77    9.23
   2   3   8   46.25    7.91
   2   3   9  713.30   33.51
   2   3   9  806.69   24.41
   2   3   9  769.23   22.79
   2   3   9  602.15   23.04
   2   3   9  591.69   21.33
   2   3  10   29.61   10.08
   2   3  10   31.84    5.69
   2   3  10   26.70    5.78
   2   3  10   18.35    4.89
   2   3  11  300.00   13.75
   2   3  11  318.60   15.47
   2   3  11  347.49   16.45
   2   3  11  331.68   20.31
   2   3  12   96.18    7.78
   2   3  12  110.83   10.68
   2   3  12   82.92    8.02
   2   3  12  102.10   10.36
   2   3  13   68.87    7.35
   2   3  13   68.64    6.57
   2   3  13   59.17    7.36
   2   3  13   87.94    6.51
   2   3  14   48.91    4.98
   2   3  14   60.16    5.75
   2   3  15   29.74    3.06
   2   3  15   36.59    3.35
   2   3  15   31.86    3.73
   2   3  16   -0.40    0.89
  -2  -4  21    8.62    1.20
  -2  -4  20   16.21    2.82
  -2  -4  19   27.64    4.57
  -2  -4  19   25.18    2.25
   2   4 -19   20.79    2.51
   2   4 -18  170.66    7.71
  -2  -4  18  323.41   13.77
  -2  -4  17  609.92   20.97
  -2  -4  17  501.92   15.69
   2   4 -16    4.25    2.57
  -2  -4  16    5.80    1.83
  -2  -4  16   13.18    7.95
  -2  -4  16    8.47    6.87
  -2  -4  16    6.79    5.69
   2   4 -15   22.10    4.15
  -2  -4  15   21.45    2.71
  -2  -4  15   50.45   10.83
  -2  -4  15   42.74   11.00
  -2  -4  15   17.77    6.05
  -2  -4  14  182.18   11.15
  -2  -4  14  169.71    7.11
   2   4 -14  191.26   10.87
  -2  -4  14  156.83   11.58
   2   4 -14  137.16   15.88
  -2  -4  13   77.64    7.01
   2   4 -13   60.95   11.07
  -2  -4  13   75.82    4.48
   2   4 -13   87.25    7.49
  -2  -4  13   83.21    8.06
   2   4 -13   79.24   11.48
  -2  -4  12  158.89    8.62
   2   4 -12  141.83   12.70
  -2  -4  12  136.87    5.83
  -2  -4  12  149.68    8.91
   2   4 -12  173.32    9.73
   2   4 -11  116.70    9.18
  -2  -4  11  127.15    5.26
   2   4 -10  296.28   12.28
   2   4  -9   17.60    3.85
   2   4  -9   21.81    1.56
   2   4  -8    2.24    1.78
   2   4  -8    2.27    2.86
   2   4  -8    1.75    0.75
   2   4  -7  155.66    5.79
   2   4  -6  644.95   14.48
   2   4  -6  628.72   14.16
   2   4  -5 1066.64   23.32
   2   4  -5 1231.51   23.85
   2   4  -4  201.79    6.85
   2   4  -4  165.67    5.92
   2   4  -3   27.63    2.85
   2   4  -3   25.80    2.17
   2   4  -2 3804.78   66.98
   2   4  -2 3517.18   71.09
   2   4  -1  317.50    8.72
   2   4  -1  335.63   11.92
   2   4  -1  342.05   12.68
   2   4   0 4860.49   78.52
   2   4   0 3981.47   70.83
   2   4   1   34.87    5.09
   2   4   2   38.53    5.70
   2   4   3 1511.72   33.50
   2   4   3 1020.27   33.79
   2   4   4   59.19    4.97
   2   4   4   35.83    6.13
   2   4   5  760.35   25.07
   2   4   5  802.86   20.55
   2   4   6   86.72    6.78
   2   4   6  140.72   10.18
   2   4   6  153.98   18.91
   2   4   6   80.59    8.43
   2   4   6   74.91    5.68
   2   4   6  156.63   12.58
   2   4   6  100.28    7.41
   2   4   7   42.84    7.49
   2   4   7   18.70    5.18
   2   4   7   49.49   14.26
   2   4   7   20.81    4.99
   2   4   7   24.75    6.14
   2   4   7   22.49    3.77
   2   4   7   46.70    9.84
   2   4   7   38.91    5.72
   2   4   8 1901.19   52.27
   2   4   8 3725.86   67.82
   2   4   8 2936.48   79.08
   2   4   8 2856.16   61.79
   2   4   8 4511.12   82.05
   2   4   8 1963.71   52.07
   2   4   9  112.66   10.61
   2   4   9   68.51    8.32
   2   4   9   65.04    7.94
   2   4   9   98.95   15.08
   2   4  10  987.73   31.85
   2   4  10 1013.10   38.47
   2   4  11    6.23    4.97
   2   4  11    4.47    4.06
   2   4  11    6.93    5.80
   2   4  11    0.20    6.25
   2   4  12   19.45    4.83
   2   4  12    9.46    3.48
   2   4  12    9.68    5.27
   2   4  12    8.03    4.90
   2   4  13  635.15   20.00
   2   4  13  587.66   17.49
   2   4  14   89.91    4.88
   2   4  14  101.62    6.94
   2   4  15   14.60    2.09
  -2  -5  21    2.98    1.34
  -2  -5  20  486.39   12.25
  -2  -5  20  417.82    8.57
  -2  -5  19   31.63    4.68
  -2  -5  19   25.85    2.21
  -2  -5  18 1177.63   27.91
  -2  -5  18 1016.39   22.76
   2   5 -17    8.92    2.82
  -2  -5  17   10.55    1.85
  -2  -5  17   16.34    5.56
  -2  -5  17   13.98    4.55
  -2  -5  16  121.76    5.60
  -2  -5  16  142.08   13.04
  -2  -5  16  125.77   10.19
   2   5 -15  853.53   25.91
  -2  -5  15  865.10   20.17
  -2  -5  15 1455.86   42.41
  -2  -5  15 1409.59   42.01
   2   5 -15  725.12   35.55
  -2  -5  15  784.40   26.24
  -2  -5  14  135.96    6.18
   2   5 -14  139.68   16.55
   2   5 -14  121.50   15.11
  -2  -5  14  143.93    9.81
  -2  -5  13  920.98   25.01
  -2  -5  13  893.57   20.19
   2   5 -13  929.46   35.24
  -2  -5  13  961.43   28.49
   2   5 -12   11.21    2.98
   2   5 -12   13.13    5.87
  -2  -5  12    9.80    3.29
   2   5 -12   10.52    6.02
  -2  -5  12    8.41    1.65
   2   5 -11   14.25    4.42
   2   5 -10  566.16   15.98
   2   5 -10  388.10   14.79
   2   5  -9  216.53    8.43
   2   5  -8  174.86    6.69
   2   5  -7   15.67    2.18
   2   5  -7   19.23    3.81
   2   5  -6    6.16    1.70
   2   5  -6    8.05    3.39
   2   5  -5  591.73   15.47
   2   5  -5  839.37   19.60
   2   5  -4  279.80   10.14
   2   5  -4  413.61   12.97
   2   5  -3  200.02    8.61
   2   5  -3  222.91    9.61
   2   5  -2  756.26   17.85
   2   5  -2  704.28   19.87
   2   5  -1  495.31   16.67
   2   5   0  727.76   21.62
   2   5   1   48.81    6.44
   2   5   2  784.58   28.07
   2   5   2 1374.36   30.65
   2   5   3  227.48   14.75
   2   5   3  425.56   16.48
   2   5   4  126.25   12.30
   2   5   4  270.55   14.60
   2   5   5  265.11   12.63
   2   5   5  431.47   18.03
   2   5   5  569.75   17.04
   2   5   5  523.43   15.69
   2   5   5  201.55   15.87
   2   5   5  321.44   15.17
   2   5   5  724.26   36.02
   2   5   5  521.93   22.08
   2   5   5  835.88   28.00
   2   5   5  420.16   17.58
   2   5   6   86.57    7.54
   2   5   6  125.70   10.48
   2   5   6  153.70    8.78
   2   5   6  178.93   21.25
   2   5   6   86.94    8.63
   2   5   6   73.62   10.17
   2   5   6  159.41   14.48
   2   5   6  108.72    7.00
   2   5   6  203.58   13.98
   2   5   6   88.15    7.60
   2   5   7  523.01   20.35
   2   5   7  920.66   28.80
   2   5   7  958.70   43.89
   2   5   7  719.17   29.79
   2   5   7 1181.22   38.15
   2   5   7  513.04   20.07
   2   5   8 3132.15   59.79
   2   5   8 1551.22   43.83
   2   5   8 1577.46   45.91
   2   5   8 2131.75   64.78
   2   5   8 2417.25   59.40
   2   5   8 3774.01   74.74
   2   5   8 1529.43   43.13
   2   5   9  314.08   16.82
   2   5   9  313.46   15.98
   2   5   9  356.43   23.21
   2   5  10  227.88   13.30
   2   5  10  216.69   12.66
   2   5  11  199.52   10.85
   2   5  11  196.97   10.93
   2   5  11  177.18   12.59
   2   5  11  198.01   12.11
   2   5  12   96.05    9.40
   2   5  12   98.62    6.31
   2   5  12   90.56    6.61
   2   5  12   94.21    8.05
   2   5  13  627.80   17.09
   2   5  13  583.32   18.49
   2   5  14    1.23    1.87
  -2  -6  21  190.50    5.55
  -2  -6  20   86.80    3.17
  -2  -6  20   92.55    5.00
  -2  -6  19  377.66   12.40
  -2  -6  19  390.81   11.24
  -2  -6  18  195.62   10.33
  -2  -6  18  221.04   10.19
   2   6 -17    9.55    2.82
  -2  -6  17   16.13    5.17
  -2  -6  17   13.84    4.91
   2   6 -16  155.84    9.54
   2   6 -16  133.89   14.98
   2   6 -16  128.46   16.54
  -2  -6  16  153.67   10.62
   2   6 -15  451.76   28.43
   2   6 -15  402.88   26.03
  -2  -6  15  433.34   18.21
   2   6 -14  128.29    9.35
   2   6 -14   96.29   14.78
   2   6 -14  108.79   13.97
  -2  -6  14   91.30    8.11
   2   6 -13  218.90   10.98
   2   6 -13  226.77   17.10
   2   6 -13  191.34   14.49
  -2  -6  13  204.79   10.63
   2   6 -12   54.58    5.07
   2   6 -12   58.63    8.74
   2   6 -12   48.12    7.43
  -2  -6  12   57.70    5.42
   2   6 -11  309.80   11.49
   2   6 -11  294.29   13.80
   2   6 -10  716.19   19.17
   2   6  -9    9.43    2.30
   2   6  -9   12.59    4.04
   2   6  -8    3.28    1.64
   2   6  -8    5.24    3.54
   2   6  -7    7.32    2.23
   2   6  -7    6.49    1.94
   2   6  -7    8.61    3.78
   2   6  -6   40.97    4.03
   2   6  -6   42.78    3.70
   2   6  -5  666.03   18.83
   2   6  -5  724.64   19.98
   2   6  -4  523.11   16.57
   2   6  -4  541.08   17.37
   2   6  -3  226.12   11.51
   2   6  -3  265.41   12.38
   2   6  -2    7.66    7.54
   2   6  -2    2.82    3.57
   2   6  -2    2.78    4.32
   2   6  -1   39.47    5.85
   2   6  -1   35.46    6.24
   2   6   0   53.19    6.75
   2   6   1  772.53   24.37
   2   6   2 1361.13   35.75
   2   6   3  272.62   12.98
   2   6   3  249.24   14.33
   2   6   4    6.43    3.09
   2   6   4    4.09    3.34
   2   6   4    8.15    2.66
   2   6   4    7.00    5.24
   2   6   4   11.61    3.00
   2   6   4    4.47    6.78
   2   6   4    5.52    3.66
   2   6   4    3.69    2.93
   2   6   4    4.88    5.69
   2   6   4    7.05    4.44
   2   6   4    7.75    4.82
   2   6   4    5.47    5.21
   2   6   4    7.32    2.72
   2   6   5  780.01   24.44
   2   6   5  465.33   17.83
   2   6   5  763.83   19.88
   2   6   5  541.93   21.64
   2   6   5 1032.64   41.61
   2   6   5  431.74   25.80
   2   6   5  836.07   28.37
   2   6   5  620.10   18.08
   2   6   5  545.17   16.61
   2   6   5  992.81   26.90
   2   6   5  756.00   26.58
   2   6   5  511.21   18.31
   2   6   6  617.56   22.26
   2   6   6  371.22   16.19
   2   6   6  378.55   23.56
   2   6   6  710.60   35.68
   2   6   6  376.30   18.46
   2   6   6  478.83   15.12
   2   6   6  714.10   27.04
   2   6   6  548.05   17.79
   2   6   6  540.39   23.27
   2   6   6  436.08   17.09
   2   6   7 1996.42   51.35
   2   6   7 1812.01   46.90
   2   6   7 3196.79   58.71
   2   6   7 1795.09   43.37
   2   6   7 2127.29   60.03
   2   6   7 2849.17   72.68
   2   6   7 3637.59   67.84
   2   6   7 2341.56   57.06
   2   6   7 1838.62   46.86
   2   6   8    9.05    5.52
   2   6   8   14.58    5.43
   2   6   8   10.93    7.51
   2   6   8   10.94    8.92
   2   6   8    2.94    3.32
   2   6   8   20.66    9.21
   2   6   8   11.07    6.00
   2   6   8   10.42    4.91
   2   6   9  174.54   11.92
   2   6   9  157.17   12.54
   2   6   9  145.73   10.43
   2   6  10  416.86   16.93
   2   6  10  419.17   16.23
   2   6  10  445.57   17.78
   2   6  11    3.23    4.37
   2   6  11    1.08    2.88
   2   6  11    3.36    3.24
   2   6  11    2.98    3.17
   2   6  12  672.22   15.28
   2   6  12  576.06   18.77
   2   6  13    6.75    2.22
   2   7 -20   14.14    1.71
  -2  -7  20   13.69    1.37
  -2  -7  20   13.71    2.14
   2   7 -19  136.43    5.60
  -2  -7  19  183.79    7.80
   2   7 -18   10.64    2.31
  -2  -7  18   17.14    4.29
  -2  -7  18   13.29    3.85
   2   7 -17   23.53    3.95
   2   7 -17   25.19    8.06
  -2  -7  17   19.47    5.37
  -2  -7  17   16.98    4.78
   2   7 -16  775.82   35.88
  -2  -7  16  722.60   24.20
   2   7 -16  675.07   33.12
   2   7 -15   22.68   11.99
  -2  -7  15   10.19    4.86
   2   7 -15   19.69   10.25
   2   7 -14  241.84   11.72
   2   7 -14  244.13   19.85
  -2  -7  14  220.54   12.20
   2   7 -13  319.02   12.76
   2   7 -13  353.03   21.10
  -2  -7  13  321.76   13.65
   2   7 -13  299.40   17.90
   2   7 -12    4.74    2.11
   2   7 -11 1158.67   24.75
   2   7 -11 1084.48   27.20
   2   7 -10   22.42    5.14
   2   7 -10   28.36    3.51
   2   7  -9  420.83   13.36
   2   7  -9  454.86   17.28
   2   7  -8  537.69   15.62
   2   7  -8  661.72   20.86
   2   7  -7  631.51   17.99
   2   7  -7  672.67   19.02
   2   7  -6 1512.52   35.25
   2   7  -6 1387.98   33.60
   2   7  -5  341.47   14.47
   2   7  -5  334.47   13.54
   2   7  -4  251.68   12.73
   2   7  -4  246.49   12.37
   2   7  -3 1149.60   27.83
   2   7  -3 1109.16   28.78
   2   7  -2  372.76   16.53
   2   7  -2  375.33   16.96
   2   7  -1  541.79   20.46
   2   7   0   88.93    8.46
   2   7   1   75.00    8.38
   2   7   2  358.25   17.96
   2   7   2  350.16   16.12
   2   7   2  445.49   12.65
   2   7   2  364.93   15.67
   2   7   2  340.46   18.05
   2   7   2  343.68   12.90
   2   7   2  404.22   17.99
   2   7   2  520.13   14.21
   2   7   2  454.22   15.82
   2   7   2  532.53   21.68
   2   7   3  102.58   10.79
   2   7   3   65.30    5.96
   2   7   3  131.92    6.60
   2   7   3   94.99   11.37
   2   7   3   74.76    7.63
   2   7   3  114.98    6.78
   2   7   3   64.89    6.45
   2   7   3  109.44    9.91
   2   7   3  131.51    6.94
   2   7   3   96.31    6.61
   2   7   3  103.67    8.66
   2   7   3  125.77   10.76
   2   7   3  131.38    8.98
   2   7   4    1.68    3.80
   2   7   4    8.56    2.72
   2   7   4    5.42    5.32
   2   7   4    5.40    4.46
   2   7   4    5.35    7.57
   2   7   4    8.86    2.95
   2   7   4    1.97    2.93
   2   7   4    7.36    5.94
   2   7   4    5.53    3.25
   2   7   4    7.07    4.53
   2   7   4    4.83    5.66
   2   7   4    5.35    3.58
   2   7   4    8.54    3.56
   2   7   4   10.42    2.82
   2   7   5    5.12    4.38
   2   7   5    4.05    5.34
   2   7   5    7.41    5.22
   2   7   5    8.33    7.97
   2   7   5    4.86    3.21
   2   7   5    6.29    6.06
   2   7   5    3.49    3.11
   2   7   5    9.73    5.12
   2   7   5    7.20    3.95
   2   7   5    4.87    3.03
   2   7   6  410.09   16.97
   2   7   6  272.50   13.77
   2   7   6  320.13   16.89
   2   7   6  383.14   22.23
   2   7   6  247.01   10.59
   2   7   6  427.60   18.75
   2   7   6  281.51   10.61
   2   7   6  347.57   17.80
   2   7   6  262.62   13.28
   2   7   7  490.70   21.73
   2   7   7  455.00   18.65
   2   7   7  702.31   22.69
   2   7   7  709.87   24.41
   2   7   7  451.13   18.31
   2   7   7  515.54   22.05
   2   7   7  600.98   25.93
   2   7   8    6.50    5.00
   2   7   8    2.27    5.72
   2   7   8    0.97    5.21
   2   7   8    5.69    4.76
   2   7   8    3.30    4.18
   2   7   8    2.53    5.35
   2   7   9   99.56    8.99
   2   7   9   93.55    7.84
   2   7   9   80.11    7.95
   2   7   9  101.72    8.64
   2   7  10  297.01   11.51
   2   7  10  286.37   12.12
   2   7  11   74.94    6.30
   2   7  11   82.71    5.33
   2   7  12   67.13    4.22
   2   8 -20    1.92    1.01
  -2  -8  20    3.77    1.24
   2   8 -19    3.19    1.33
  -2  -8  19    9.90    2.86
  -2  -8  19    3.49    1.92
  -2  -8  19    6.09    2.86
   2   8 -18    3.76    1.92
  -2  -8  18    1.97    2.70
   2   8 -17   51.39   10.04
  -2  -8  17   43.81    5.85
   2   8 -16  136.81    8.58
   2   8 -16  127.04   16.15
   2   8 -16   91.89   13.62
  -2  -8  16   95.91    8.57
   2   8 -15   10.42    3.57
   2   8 -15   11.17    9.76
   2   8 -15    9.55    8.61
  -2  -8  15    4.46    4.32
   2   8 -14   76.86    6.15
   2   8 -14   63.50    4.11
   2   8 -14   79.20   13.15
   2   8 -14   70.42   11.45
  -2  -8  14   71.99    7.18
   2   8 -13  192.87    7.42
   2   8 -13  199.58    9.34
   2   8 -12  277.05   10.75
   2   8 -12  256.45    8.49
   2   8 -11  307.55   16.50
   2   8 -11  342.31   13.46
   2   8 -10   79.32    9.25
   2   8 -10   63.53    4.07
   2   8 -10   76.75    5.99
   2   8  -9   38.11    7.20
   2   8  -9   26.61    2.61
   2   8  -9   30.08    3.91
   2   8  -9   37.96    4.34
   2   8  -8 1109.23   28.85
   2   8  -8 1510.15   38.36
   2   8  -7   30.29    4.44
   2   8  -7   22.75    4.31
   2   8  -7   28.24    7.04
   2   8  -6  880.33   37.94
   2   8  -6  939.78   27.59
   2   8  -6  981.49   29.01
   2   8  -5   48.03    6.25
   2   8  -5   42.12    6.73
   2   8  -5   53.00    7.66
   2   8  -4  140.45    9.53
   2   8  -4  115.67   10.42
   2   8  -3 1506.89   40.67
   2   8  -3 1577.99   42.29
   2   8  -2    2.91    4.15
   2   8  -1  221.99   13.65
   2   8  -1  276.29    9.98
   2   8  -1  229.70    8.26
   2   8  -1  179.58    9.99
   2   8  -1  231.93   10.97
   2   8  -1  175.81   11.07
   2   8  -1  215.15   10.01
   2   8   0    4.66    2.28
   2   8   0    9.09    4.66
   2   8   0    3.88    2.22
   2   8   0    5.07    5.59
   2   8   0    4.11    1.75
   2   8   0    4.18    1.70
   2   8   0    3.50    3.43
   2   8   0    3.45    3.05
   2   8   0    1.96    2.93
   2   8   0    4.47    4.10
   2   8   0    5.16    4.84
   2   8   1    4.57    5.95
   2   8   1    3.58    4.59
   2   8   1    4.72    2.41
   2   8   1    5.78    4.37
   2   8   1    7.22    2.32
   2   8   1    4.71    1.97
   2   8   1    1.46    3.92
   2   8   1    2.07    2.62
   2   8   1    3.75    4.73
   2   8   1    3.57    2.05
   2   8   1    4.16    7.27
   2   8   1    2.89    2.78
   2   8   2  657.48   26.95
   2   8   2  581.88   19.31
   2   8   2  875.70   19.41
   2   8   2  831.20   20.08
   2   8   2  614.95   24.45
   2   8   2  708.23   24.87
   2   8   2  838.17   29.64
   2   8   2  579.32   20.55
   2   8   2  820.85   25.81
   2   8   2 1028.97   21.54
   2   8   2  695.08   19.63
   2   8   2  787.48   20.93
   2   8   2  815.87   24.33
   2   8   2 1031.85   29.74
   2   8   2  754.99   20.34
   2   8   3  640.86   15.90
   2   8   3  450.24   16.56
   2   8   3  626.26   21.64
   2   8   3  540.03   23.36
   2   8   3  550.15   21.80
   2   8   3  393.43   15.17
   2   8   3  636.67   26.07
   2   8   3  614.64   21.61
   2   8   3  539.41   16.46
   2   8   3  631.79   16.39
   2   8   3  558.87   16.33
   2   8   3  703.61   23.15
   2   8   3  529.66   17.33
   2   8   3  582.43   20.83
   2   8   4   31.44    5.41
   2   8   4   30.36    6.37
   2   8   4   32.02    7.73
   2   8   4   29.45    6.30
   2   8   4   28.79    7.71
   2   8   4   17.68    3.62
   2   8   4   42.25    4.26
   2   8   4   32.93    4.44
   2   8   4   35.60    6.65
   2   8   4   38.18    6.17
   2   8   4   42.81    6.93
   2   8   4   29.92    4.97
   2   8   4   28.94    3.65
   2   8   5    4.82    4.76
   2   8   5    4.28    4.71
   2   8   5    8.66    4.88
   2   8   5   10.87    6.17
   2   8   5    4.23    2.56
   2   8   5    3.07    5.83
   2   8   5    4.44    4.68
   2   8   5   12.48    4.71
   2   8   5    1.29    1.81
   2   8   5    1.32    3.76
   2   8   6   16.62    5.31
   2   8   6   31.16    6.69
   2   8   6   25.16    5.70
   2   8   6   27.54    6.63
   2   8   6   28.00    7.28
   2   8   6   23.77    5.54
   2   8   6   30.29    5.65
   2   8   6   18.60    4.71
   2   8   7   72.87    8.81
   2   8   7   88.98    8.00
   2   8   7   69.44    7.66
   2   8   7   79.32    7.11
   2   8   7   59.28    8.60
   2   8   7   64.79    7.14
   2   8   7   74.67    7.22
   2   8   8  228.12   13.23
   2   8   8  233.51   11.22
   2   8   9  193.82   10.19
   2   8   9  152.34    7.76
   2   8  10   19.14    3.15
   2   8  11    9.29    1.38
  -2  -9  21   96.51    3.63
  -2  -9  20   10.82    2.15
  -2  -9  19    0.36    1.34
  -2  -9  19    2.94    2.53
   2   9 -19    0.41    1.14
   2   9 -18    5.12    4.86
  -2  -9  18    3.70    2.22
  -2  -9  18    5.66    3.26
   2   9 -17   92.53    5.99
   2   9 -17   75.65   11.21
  -2  -9  17   65.66    5.95
  -2  -9  17   84.84    7.51
  -2  -9  16    6.85    4.81
   2   9 -16    4.81    8.75
   2   9 -16   12.91    4.65
  -2  -9  16   19.34   10.73
   2   9 -16    5.06    7.76
   2   9 -16    8.37    2.88
   2   9 -15   10.42    5.09
   2   9 -15    4.08    8.49
   2   9 -15    6.90    2.56
   2   9 -15    7.85    1.65
   2   9 -14  424.60   23.96
   2   9 -14  410.48   14.14
   2   9 -14  462.61   12.75
   2   9 -13    8.25    8.89
   2   9 -13    4.02    2.21
   2   9 -13    2.41    1.40
   2   9 -13    7.67    6.64
   2   9 -13    3.76    7.61
   2   9 -12  356.35   12.65
   2   9 -12  362.37   10.74
   2   9 -12  491.11   17.42
   2   9 -12  495.63   23.85
   2   9 -11   40.95    3.02
   2   9 -11   62.54    6.16
   2   9 -11   67.50   11.12
   2   9 -11   63.45   10.55
   2   9 -10    8.87    1.39
   2   9 -10    9.39    3.36
   2   9 -10    9.89    1.60
   2   9  -9  713.19   17.29
   2   9  -9 1438.62   39.38
   2   9  -9 1085.67   26.46
   2   9  -9 1230.26   25.98
   2   9  -9  721.02   17.48
   2   9  -8   98.49    4.75
   2   9  -8  172.14   14.51
   2   9  -8  162.55    9.80
   2   9  -8  156.62    8.55
   2   9  -8   91.48    4.59
   2   9  -7  303.63    9.29
   2   9  -7  291.19    9.15
   2   9  -7  516.58   22.36
   2   9  -7  434.31   17.52
   2   9  -6  159.14   11.55
   2   9  -6  157.43   12.03
   2   9  -6  215.26   12.76
   2   9  -6  122.39    5.82
   2   9  -6  122.55    7.78
   2   9  -6  185.48   13.97
   2   9  -6  127.56   10.56
   2   9  -6  117.47    5.46
   2   9  -5  122.09   10.72
   2   9  -5   69.57    4.35
   2   9  -5  109.43    8.55
   2   9  -5   85.37    6.67
   2   9  -5   67.62    4.02
   2   9  -5  109.65   12.07
   2   9  -5   75.63    4.29
   2   9  -5   65.02    7.13
   2   9  -4 2722.93   50.37
   2   9  -4 2701.35   51.03
   2   9  -4 2581.39   54.43
   2   9  -4 2759.88   48.91
   2   9  -4 2588.59   49.07
   2   9  -4 2781.81   49.93
   2   9  -4 2788.16   49.42
   2   9  -3  429.07   20.21
   2   9  -3  438.95   13.34
   2   9  -3  643.48   26.25
   2   9  -3  458.10   13.53
   2   9  -3  443.63   12.54
   2   9  -3  436.48   12.32
   2   9  -3  514.41   16.77
   2   9  -3  318.95   14.56
   2   9  -3  414.88   11.57
   2   9  -3  549.72   19.42
   2   9  -3  463.93   12.26
   2   9  -3  335.75   13.97
   2   9  -2  804.22   20.23
   2   9  -2  744.71   23.94
   2   9  -2  938.03   21.40
   2   9  -2 1194.98   35.37
   2   9  -2  935.95   23.83
   2   9  -2  848.80   19.42
   2   9  -2  822.58   19.37
   2   9  -2  513.66   20.21
   2   9  -2  915.95   25.42
   2   9  -2  862.27   19.18
   2   9  -2  671.03   20.79
   2   9  -2  692.90   27.47
   2   9  -1  148.01   12.23
   2   9  -1  206.37    8.87
   2   9  -1  174.62   11.19
   2   9  -1  226.75    9.05
   2   9  -1  249.05   15.27
   2   9  -1  223.87   11.32
   2   9  -1  196.62    7.96
   2   9  -1  205.23   12.03
   2   9  -1  168.75   10.04
   2   9  -1  115.66    8.74
   2   9  -1  185.75    9.52
   2   9  -1  165.98   11.43
   2   9  -1  248.85   17.17
   2   9   0  336.40   19.31
   2   9   0  424.72   17.50
   2   9   0  412.64   18.09
   2   9   0  430.14   13.52
   2   9   0  397.95   12.40
   2   9   0  422.89   12.10
   2   9   0  281.46   14.25
   2   9   0  459.59   18.70
   2   9   0  381.98   17.31
   2   9   0  356.15   13.05
   2   9   1 1077.42   37.40
   2   9   1 1376.63   37.92
   2   9   1 1385.05   29.36
   2   9   1 1109.71   30.10
   2   9   1 1059.85   28.30
   2   9   1 1311.24   28.06
   2   9   1 1402.10   27.44
   2   9   1 1019.34   32.17
   2   9   1 1153.79   28.01
   2   9   1 1663.77   29.72
   2   9   1 1354.76   35.23
   2   9   1 1832.06   42.33
   2   9   1 1136.52   30.22
   2   9   1 1182.72   27.60
   2   9   2  848.97   31.09
   2   9   2 1029.38   29.55
   2   9   2  821.20   18.70
   2   9   2  634.00   20.14
   2   9   2  825.60   27.72
   2   9   2  640.64   23.82
   2   9   2  579.37   18.82
   2   9   2  869.23   29.38
   2   9   2  803.66   24.97
   2   9   2  926.42   20.48
   2   9   2  730.66   19.56
   2   9   2  702.80   18.72
   2   9   2  969.09   27.92
   2   9   2  721.68   22.52
   2   9   3  152.54   10.61
   2   9   3  116.85    8.15
   2   9   3  130.65   11.19
   2   9   3  115.92    9.73
   2   9   3   94.54    6.09
   2   9   3  152.33   12.61
   2   9   3  155.05    9.94
   2   9   3  161.23    7.52
   2   9   3  150.63    8.65
   2   9   3  126.13    6.31
   2   9   3  135.48    9.21
   2   9   3  178.11   11.23
   2   9   4  148.52    9.58
   2   9   4  128.18    8.70
   2   9   4  103.87    8.66
   2   9   4  122.56   11.45
   2   9   4   77.39    5.28
   2   9   4  135.42    8.80
   2   9   4  144.12    8.65
   2   9   4  104.73    5.27
   2   9   4  118.68    8.60
   2   9   5  256.30   11.86
   2   9   5  208.88   11.35
   2   9   5  222.10   14.12
   2   9   5  189.02   10.71
   2   9   5  213.60   10.21
   2   9   5  218.05   10.74
   2   9   5  173.74   10.37
   2   9   5  185.01   13.41
   2   9   6  403.16   14.30
   2   9   6  364.25   17.48
   2   9   6  313.64   11.94
   2   9   6  263.21   12.24
   2   9   6  274.02   15.17
   2   9   7  162.23    8.38
   2   9   7  148.70   10.51
   2   9   7  123.66    6.70
   2   9   7  100.89    8.73
   2   9   7   93.28    6.55
   2   9   8    3.97    3.31
   2   9   8    3.66    3.46
   2   9   9   45.94    4.23
   2   9   9   72.53    5.01
   2   9  10    9.45    1.76
   2   9  10   15.10    1.66
  -2 -10  20   44.96    3.11
   2  10 -19   13.58    1.84
  -2 -10  19   18.37    2.92
  -2 -10  19   12.24    2.49
   2  10 -18   47.30    3.64
   2  10 -18   42.53    6.98
  -2 -10  18   39.09    4.56
   2  10 -17  174.87    7.78
   2  10 -17  166.84   13.89
   2  10 -16  135.69    7.15
   2  10 -16  137.38    5.27
   2  10 -16  118.68   13.99
  -2 -10  16  124.22    9.67
  -2 -10  15   12.24    5.22
   2  10 -15    7.56    8.91
   2  10 -15   19.48    6.96
   2  10 -15    9.28    8.54
   2  10 -15    8.53    2.31
   2  10 -15   10.85    1.87
   2  10 -14  121.21   15.90
   2  10 -14   98.06   13.81
   2  10 -14  108.09    5.27
   2  10 -14   95.09    5.90
   2  10 -13   24.04   10.90
   2  10 -13   17.19    2.93
   2  10 -13   19.51    2.37
   2  10 -13   40.31   10.05
   2  10 -13   25.72   10.18
   2  10 -12   48.11    3.32
   2  10 -12   54.22    6.55
   2  10 -11   37.60    2.60
   2  10 -11   47.59    3.16
   2  10 -11   60.30    6.63
   2  10 -11  114.65   14.97
   2  10 -11   90.52   13.97
   2  10 -10  107.27    4.66
   2  10 -10  235.06   19.27
   2  10 -10  170.75   10.62
   2  10 -10  110.58    4.93
   2  10 -10  161.30    8.30
   2  10 -10  186.14    9.10
   2  10  -9  224.46    7.39
   2  10  -9  341.95   12.85
   2  10  -9  229.61    7.71
   2  10  -9  450.13   25.22
   2  10  -9  345.21   15.64
   2  10  -8   15.21    4.79
   2  10  -8   13.97    4.67
   2  10  -8   14.45    2.44
   2  10  -8   10.70    1.67
   2  10  -8   12.35    3.73
   2  10  -8   22.98   10.61
   2  10  -8    9.06    1.55
   2  10  -7    1.81    4.12
   2  10  -7   14.92    4.99
   2  10  -7    2.21    3.27
   2  10  -7    4.37    1.74
   2  10  -7    8.14    9.58
   2  10  -7    5.00    1.39
   2  10  -7    2.79    4.43
   2  10  -6  163.27    6.84
   2  10  -6  165.24    6.60
   2  10  -6  188.00   10.31
   2  10  -6  163.65   10.97
   2  10  -6  175.74    6.67
   2  10  -5  482.09   14.09
   2  10  -5  480.45   13.44
   2  10  -5  509.80   17.91
   2  10  -5  493.32   12.82
   2  10  -5  484.63   13.12
   2  10  -5  501.04   12.96
   2  10  -4 1689.09   33.25
   2  10  -4 1609.70   32.75
   2  10  -4 1276.26   34.36
   2  10  -4 1556.92   33.55
   2  10  -4 1675.21   33.81
   2  10  -4 1762.11   32.66
   2  10  -4 1827.67   40.75
   2  10  -4 1925.57   39.37
   2  10  -4 1460.30   37.03
   2  10  -4 1809.25   33.23
   2  10  -4 1678.84   47.95
   2  10  -3   55.55    5.40
   2  10  -3   84.10    5.42
   2  10  -3   68.93    4.84
   2  10  -3   61.34    9.65
   2  10  -3   81.88    7.48
   2  10  -3   51.86    6.08
   2  10  -3   88.39    6.61
   2  10  -3   69.59    4.57
   2  10  -3   76.62    4.71
   2  10  -3   72.70    4.40
   2  10  -3   59.02    5.68
   2  10  -2   18.27    4.03
   2  10  -2   10.02    2.22
   2  10  -2   13.06    2.34
   2  10  -2   18.31    3.11
   2  10  -2   13.42    3.59
   2  10  -2   13.91    2.76
   2  10  -2    9.35    6.18
   2  10  -2   11.28    4.25
   2  10  -2   21.44    5.01
   2  10  -2   12.55    4.43
   2  10  -2   13.43    5.40
   2  10  -2   13.44    2.38
   2  10  -2   21.45   10.00
   2  10  -1  642.11   16.98
   2  10  -1  811.62   23.90
   2  10  -1  541.49   19.92
   2  10  -1  792.95   24.26
   2  10  -1  501.00   25.25
   2  10  -1  784.63   25.56
   2  10  -1  503.65   19.41
   2  10  -1  722.36   17.01
   2  10  -1  625.81   22.83
   2  10  -1  986.19   33.80
   2  10   0   68.77    7.65
   2  10   0   69.75    4.62
   2  10   0   51.52    5.17
   2  10   0   60.26    6.19
   2  10   0   54.83    6.69
   2  10   0   45.15    9.53
   2  10   0   72.71    8.49
   2  10   0   51.09    6.59
   2  10   0   60.06    7.14
   2  10   0   55.23    4.54
   2  10   1  996.05   19.48
   2  10   1  892.17   33.85
   2  10   1  797.83   22.98
   2  10   1 1317.73   33.55
   2  10   1  840.75   26.35
   2  10   1  749.19   21.89
   2  10   1 1012.23   30.26
   2  10   1 1136.40   23.08
   2  10   1  953.55   26.71
   2  10   1  920.42   21.85
   2  10   1 1342.86   33.39
   2  10   2    5.53    3.47
   2  10   2   11.23    4.83
   2  10   2    8.06    5.41
   2  10   2    8.07    4.27
   2  10   2    6.46    5.00
   2  10   2    7.84    2.50
   2  10   2   10.37    2.65
   2  10   2    8.82    3.91
   2  10   2    6.59    2.15
   2  10   2   11.33    5.32
   2  10   3    8.62    4.21
   2  10   3    6.92    3.83
   2  10   3    7.45    4.56
   2  10   3    8.00    3.54
   2  10   3    8.01    3.61
   2  10   3    6.87    1.95
   2  10   3   10.05    4.95
   2  10   4  538.57   17.36
   2  10   4  523.97   15.36
   2  10   4  541.34   21.11
   2  10   5    4.06    3.01
   2  10   5    6.43    4.74
   2  10   5    1.47    3.47
   2  10   5    0.72    4.09
   2  10   6  498.77   13.97
   2  10   6  419.34   16.65
   2  10   6  622.89   15.86
   2  10   6  544.05   19.02
   2  10   7    0.42    2.69
   2  10   7   -0.09    3.07
   2  10   7    3.15    2.55
   2  10   8    2.28    2.01
   2  10   8    3.40    2.22
   2  10   9  195.87    5.40
  -2 -11  21    0.20    0.51
  -2 -11  20    5.66    1.24
  -2 -11  20    8.76    1.51
  -2 -11  19  101.72    4.74
  -2 -11  18    1.86    2.39
   2  11 -18    0.15    4.67
  -2 -11  17  160.51    9.17
   2  11 -17  196.91   14.70
  -2 -11  16   14.73    4.27
   2  11 -16   13.76    8.36
   2  11 -16   18.53    2.02
   2  11 -16   13.89    2.66
  -2 -11  15    9.94    4.13
   2  11 -15   14.12    9.41
   2  11 -15   14.65    2.06
   2  11 -15   11.83    2.46
   2  11 -14  137.02   16.71
   2  11 -14  141.13   16.24
   2  11 -14  124.62    5.44
   2  11 -14  106.42    5.97
   2  11 -13   19.39   11.87
   2  11 -13   10.33    2.44
   2  11 -13   13.16    1.91
  -2 -11  13    5.88    3.09
   2  11 -13   15.73   11.50
   2  11 -13   18.26    2.87
   2  11 -12   13.80    1.59
  -2 -11  12   10.72    3.00
   2  11 -12   13.77    4.57
   2  11 -12   15.95    1.92
  -2 -11  11   52.02    4.57
   2  11 -11   51.99    2.96
   2  11 -11   72.09    5.51
   2  11 -11   58.70    3.44
   2  11 -11   68.84    7.62
   2  11 -10  292.15   14.85
   2  11 -10  225.62   10.25
   2  11 -10  150.77    5.82
   2  11 -10  142.51    5.37
   2  11 -10  283.26   24.23
   2  11 -10  205.36   12.63
   2  11  -9   19.82    5.64
   2  11  -9   21.35    2.97
   2  11  -9   16.99    2.01
   2  11  -9   18.72    4.50
   2  11  -9   23.60   13.14
   2  11  -9   17.36    1.85
   2  11  -9   24.05    6.51
   2  11  -8   14.71    2.42
   2  11  -8   20.45   16.01
   2  11  -8   10.15    4.24
   2  11  -8   10.89    1.77
   2  11  -8   10.88    5.95
   2  11  -8    9.92    5.01
   2  11  -8    9.12    1.51
   2  11  -7  431.20   12.26
   2  11  -7  430.36   12.72
   2  11  -7  422.22   17.64
   2  11  -7  404.86   11.31
   2  11  -6  231.72    8.13
   2  11  -6  185.80    7.13
   2  11  -6  243.35    8.84
   2  11  -6  264.04    8.43
   2  11  -6  275.72   13.25
   2  11  -6  240.99    8.12
   2  11  -6  180.12   10.98
   2  11  -6  216.71   16.14
   2  11  -5  794.94   19.25
   2  11  -5  864.88   19.95
   2  11  -5  945.73   21.19
   2  11  -5  858.83   28.64
   2  11  -5  835.01   24.51
   2  11  -5  977.17   20.60
   2  11  -4    3.71    6.14
   2  11  -4    3.57    1.96
   2  11  -4    4.83    2.16
   2  11  -4    6.14    2.62
   2  11  -4    5.13    1.88
   2  11  -4    4.31    1.64
   2  11  -4    3.92    2.99
   2  11  -4    5.12    1.70
   2  11  -3   15.10    3.62
   2  11  -3   14.27    2.33
   2  11  -3   20.53    2.69
   2  11  -3   11.95    7.17
   2  11  -3    8.57    2.57
   2  11  -3   22.70    3.12
   2  11  -3   23.85    2.76
   2  11  -3   27.71   10.33
   2  11  -2  521.70   14.01
   2  11  -2  655.13   19.88
   2  11  -2  370.46   14.59
   2  11  -2  475.78   24.48
   2  11  -2  614.00   14.63
   2  11  -2  583.95   21.43
   2  11  -2  841.76   30.46
   2  11  -1    2.70    2.45
   2  11  -1    8.26    3.54
   2  11  -1    7.53    3.17
   2  11  -1    4.45    7.16
   2  11  -1    5.78    4.25
   2  11  -1    7.26    4.81
   2  11  -1   10.55    7.16
   2  11  -1    6.71    2.02
   2  11   0  567.02   13.01
   2  11   0  460.54   24.83
   2  11   0  742.24   22.82
   2  11   0  587.25   19.13
   2  11   0  563.03   19.50
   2  11   0  598.86   19.59
   2  11   0  565.62   15.11
   2  11   0  758.07   23.80
   2  11   1    3.31    3.61
   2  11   1    5.28    3.28
   2  11   1    4.88    3.55
   2  11   1    2.62    1.74
   2  11   1    3.39    4.31
   2  11   1    2.21    3.56
   2  11   2   34.51    5.11
   2  11   2   45.63    6.26
   2  11   2   27.25    4.16
   2  11   2   28.21    2.70
   2  11   2   41.83    6.18
   2  11   3  838.45   20.09
   2  11   3  829.29   24.36
   2  11   4   81.85    5.39
   2  11   4   97.72    6.13
   2  11   4  102.34    7.85
   2  11   5  558.57   14.45
   2  11   5  546.37   17.39
   2  11   6    6.37    2.44
   2  11   6    4.22    2.47
   2  11   7  107.20    4.87
  -2 -12  20   84.78    2.76
  -2 -12  19   91.39    4.00
   2  12 -19   98.34    2.78
  -2 -12  18  169.44    7.12
  -2 -12  18  200.32    7.65
  -2 -12  17   13.36    3.14
   2  12 -17   25.69    2.47
   2  12 -17   22.69    7.20
   2  12 -16   55.86    4.11
  -2 -12  16   39.61    4.64
   2  12 -16   50.94   10.34
  -2 -12  15  115.46    7.37
   2  12 -15  168.15   16.97
   2  12 -14  277.54    8.12
   2  12 -14  251.34   21.80
   2  12 -13   68.43    3.71
   2  12 -13  102.12    5.31
   2  12 -13   88.07   15.84
   2  12 -13   75.56    6.79
   2  12 -12   34.98   15.81
   2  12 -12   17.88    1.78
  -2 -12  12   12.79    2.62
   2  12 -12   22.30    2.09
   2  12 -12   35.35   14.74
   2  12 -12   21.36    5.21
   2  12 -11  113.45   21.70
   2  12 -11   54.73    3.00
   2  12 -11   64.83    3.46
   2  12 -11   74.06    5.68
   2  12 -11  124.22   20.12
   2  12 -11   62.79    7.79
   2  12 -10  134.00    5.26
   2  12 -10  185.34    9.49
   2  12 -10  251.82   28.80
   2  12 -10  151.93   11.78
   2  12 -10  205.49   12.13
   2  12 -10  124.90    4.81
   2  12  -9  511.36   13.35
   2  12  -9  357.76   10.18
   2  12  -9  487.03   16.64
   2  12  -9  635.99   42.34
   2  12  -9  394.69   19.93
   2  12  -9  337.45    9.58
   2  12  -9  521.38   19.04
   2  12  -8   28.11    3.03
   2  12  -8   27.00    5.40
   2  12  -8   26.63    5.26
   2  12  -8   20.75    2.16
   2  12  -8   17.23    6.80
   2  12  -7   10.26    6.77
   2  12  -7   15.54    2.36
   2  12  -7   16.31    2.62
   2  12  -7   14.72    5.02
   2  12  -7   21.32    6.28
   2  12  -7   14.36    4.02
   2  12  -7   14.42    2.03
   2  12  -6   10.46    1.95
   2  12  -6   10.99    2.27
   2  12  -6   15.93   18.77
   2  12  -6   12.18    4.82
   2  12  -6    6.50    5.21
   2  12  -6   11.90    1.95
   2  12  -6    9.62    3.51
   2  12  -5  151.88    6.19
   2  12  -5  182.99    7.26
   2  12  -5  146.11   14.05
   2  12  -5  215.85   11.79
   2  12  -5  199.91    7.17
   2  12  -5  157.91    8.71
   2  12  -4   22.98    2.78
   2  12  -4   18.31    2.36
   2  12  -4   23.92    2.64
   2  12  -4   22.89    9.55
   2  12  -4   11.68    7.01
   2  12  -3   82.30    6.14
   2  12  -3   73.22    4.30
   2  12  -3   90.29    4.77
   2  12  -3   86.50    8.43
   2  12  -3   73.31   11.24
   2  12  -2   82.82    4.12
   2  12  -2  101.13    7.10
   2  12  -2   93.19    8.14
   2  12  -2   95.27    4.86
   2  12  -2  104.76   10.42
   2  12  -1   14.88    1.89
   2  12  -1   24.31    4.20
   2  12  -1   21.89    2.68
   2  12  -1   25.94    5.69
   2  12  -1   18.83    2.53
   2  12  -1   22.18    4.76
   2  12   0   23.16    4.22
   2  12   0   19.81    2.33
   2  12   0   18.22    4.39
   2  12   0   17.13    3.91
   2  12   1   25.34    4.32
   2  12   1   19.09    2.11
   2  12   1   20.20    3.58
   2  12   2   89.22    5.75
   2  12   2  100.51    6.98
   2  12   2   88.71    5.33
   2  12   3  435.82   11.96
   2  12   3  441.66   14.51
   2  12   3  419.39   12.24
   2  12   4   22.22    2.60
   2  12   4   24.22    3.40
   2  12   4   29.49    3.17
   2  12   5   74.64    3.98
  -2 -13  20   68.23    1.89
  -2 -13  20   84.90    2.23
  -2 -13  19    2.58    0.87
   2  13 -19    2.57    0.47
  -2 -13  19    2.61    1.03
  -2 -13  18   29.56    2.50
  -2 -13  18   32.95    2.91
   2  13 -17   43.58    2.68
  -2 -13  17   23.56    2.75
   2  13 -17   43.54    2.41
   2  13 -17   50.32    7.95
  -2 -13  17   27.15    3.54
  -2 -13  16    7.32    3.03
   2  13 -16    8.06    7.02
  -2 -13  16    5.27    2.06
   2  13 -16   11.32    2.07
   2  13 -15  376.44   22.90
   2  13 -15  384.19   10.67
   2  13 -15  408.04    8.24
  -2 -13  14    1.96    1.52
   2  13 -14    5.66    2.54
   2  13 -14    5.73    1.37
   2  13 -14    7.13    1.70
   2  13 -13   50.79    3.04
   2  13 -13   75.44    4.47
   2  13 -13   53.27   14.29
   2  13 -12  139.97    5.11
   2  13 -12  143.19    4.83
   2  13 -11   33.01    2.79
   2  13 -11   49.73   18.22
   2  13 -11   29.87    2.28
   2  13 -11   38.62    4.09
   2  13 -11   42.68    5.15
   2  13 -11   31.10    2.17
   2  13 -11   24.08    5.96
   2  13 -10  515.95   12.87
   2  13 -10  540.06   16.06
   2  13 -10  578.10   17.55
   2  13 -10  408.01   10.31
   2  13 -10  371.20   19.34
   2  13  -9  123.36    8.12
   2  13  -9   87.06    3.87
   2  13  -9  117.49    7.75
   2  13  -9  173.92   26.13
   2  13  -9  137.63    9.74
   2  13  -9   82.22   10.37
   2  13  -8   28.29    4.51
   2  13  -8   46.54   19.76
   2  13  -8   30.18    4.80
   2  13  -8   35.87    6.19
   2  13  -8   21.15    2.04
   2  13  -8   15.50    6.77
   2  13  -7   92.86    5.16
   2  13  -7   89.18    7.23
   2  13  -7   79.89    4.01
   2  13  -7   75.22    5.96
   2  13  -6   39.03    4.22
   2  13  -6   48.45    3.24
   2  13  -6   44.58    3.55
   2  13  -5   94.92    4.63
   2  13  -5   85.80    4.55
   2  13  -4  135.52    5.65
   2  13  -4  116.29    4.76
   2  13  -3   20.80    4.63
   2  13  -3   20.23    2.53
   2  13  -3   13.44    1.89
   2  13  -2    6.89    1.93
   2  13  -2    3.82    1.52
   2  13  -2    4.81    3.45
   2  13  -1   29.34    4.50
   2  13  -1   28.98    2.42
   2  13  -1   33.50    4.14
   2  13   0   27.84    2.06
   2  13   0   31.21    3.53
   2  13   1   43.86    4.04
   2  13   1   46.98    3.64
   2  13   2  141.60    5.90
   2  13   2  134.96    5.47
   2  13   3    6.67    1.93
   2  13   3    5.52    1.74
   2  13   3    5.43    1.48
   2  13   4    2.64    1.32
   2  13   4    2.46    1.16
  -2 -14  19   10.37    0.86
  -2 -14  18   53.30    2.23
  -2 -14  18   66.47    3.03
   2  14 -17   43.45    2.12
   2  14 -17   44.17    2.27
  -2 -14  17   14.54    1.53
   2  14 -17   51.68    6.87
  -2 -14  17   22.79    2.49
   2  14 -16  458.78    7.89
   2  14 -16  443.23    8.73
  -2 -14  16  202.21    7.63
   2  14 -15   49.47    2.27
   2  14 -15   50.00    2.54
   2  14 -14  117.49   14.21
   2  14 -14  126.39    4.30
   2  14 -13  156.03    6.85
   2  14 -13  130.76    4.42
   2  14 -12  373.37   26.59
   2  14 -12  309.88    7.74
   2  14 -12  334.48   11.66
   2  14 -12  268.70    8.07
   2  14 -11  323.54    9.18
   2  14 -11  339.09   11.46
   2  14 -11  375.30   13.17
   2  14 -11  289.33    7.76
   2  14 -10  313.44   10.78
   2  14 -10  364.43   13.35
   2  14 -10  234.51    6.78
   2  14 -10  365.99    9.51
   2  14 -10  444.47   30.88
   2  14  -9  109.24    6.15
   2  14  -9  104.29    4.41
   2  14  -8  133.71    6.74
   2  14  -8  119.39    4.45
   2  14  -8  188.41   10.36
   2  14  -8  130.32    4.75
   2  14  -8  172.70    6.58
   2  14  -7  370.08    9.74
   2  14  -7  452.92   11.63
   2  14  -6  153.75    5.38
   2  14  -6  136.54    4.71
   2  14  -5  159.03    5.61
   2  14  -5  124.73    4.55
   2  14  -4   65.38    3.66
   2  14  -4   61.34    5.56
   2  14  -4   59.44    3.01
   2  14  -3   41.61    4.36
   2  14  -3   42.55    2.70
   2  14  -2  251.39    9.21
   2  14  -2  262.78    6.87
   2  14  -1    1.60    2.04
   2  14  -1    3.51    1.93
   2  14  -1    1.21    0.78
   2  14   0   10.97    1.94
   2  14   1    5.49    1.49
   2  14   2   43.33    2.12
   2  15 -17   27.36    1.38
   2  15 -17   25.29    1.45
   2  15 -16  159.36    3.78
   2  15 -16  157.03    4.14
  -2 -15  15   -0.02    0.68
   2  15 -15   -0.81    5.41
   2  15 -15    0.68    1.17
   2  15 -15    0.92    0.60
   2  15 -15    0.67    0.76
   2  15 -14   10.27    7.05
   2  15 -14    5.22    1.14
   2  15 -14    4.10    0.99
   2  15 -13  365.73   20.29
   2  15 -13  426.85    9.37
   2  15 -12   14.62    2.30
   2  15 -12   15.91    2.79
   2  15 -12   19.34    2.39
   2  15 -12   12.86    1.57
   2  15 -11  296.11    8.99
   2  15 -11  352.01   11.07
   2  15 -11  247.56    6.50
   2  15 -11  392.14    9.15
   2  15 -11  281.64    7.70
   2  15 -10    2.30    2.63
   2  15 -10    3.59    1.39
   2  15 -10    2.89    0.79
   2  15 -10    3.97    1.90
   2  15  -9    4.90    0.94
   2  15  -9    4.12    2.87
   2  15  -9    5.37    1.29
   2  15  -8  762.91   17.69
   2  15  -8  430.84    9.88
   2  15  -7   13.16    1.44
   2  15  -7   10.30    1.32
   2  15  -6  193.13    5.60
   2  15  -6  183.77    5.11
   2  15  -5   27.73    1.91
   2  15  -5   28.38    3.25
   2  15  -5   21.62    1.86
   2  15  -5   30.56    2.23
   2  15  -4   34.65    3.18
   2  15  -4   34.49    2.06
   2  15  -4   41.82    3.44
   2  15  -3  291.47    8.76
   2  15  -3  333.55    7.35
   2  15  -2   78.65    3.74
   2  15  -2   82.52    2.55
   2  15  -1   77.17    3.14
   2  15  -1   60.16    2.98
   2  15   0   15.10    1.37
   2  15   0   12.78    1.46
   2  16 -16    5.49    0.67
   2  16 -15   16.64    1.19
   2  16 -14  122.63    3.46
   2  16 -14  154.36    3.88
   2  16 -13   17.95    1.66
   2  16 -13   16.82    1.32
   2  16 -12   97.15    3.69
   2  16 -12   79.53    2.99
   2  16 -11   14.01    1.14
   2  16 -11   17.47    1.70
   2  16 -10    6.88    0.89
   2  16 -10    5.89    1.12
   2  16  -9  319.27    7.29
   2  16  -9  667.30   13.15
   2  16  -8   88.00    4.60
   2  16  -8   42.14    1.91
   2  16  -7  156.99    4.33
   2  16  -7  210.59    5.31
   2  16  -6   42.75    2.12
   2  16  -5  146.43    5.01
   2  16  -5  142.05    3.90
   2  16  -4  227.94    5.94
   2  16  -4  191.87    4.42
   2  16  -3  154.01    4.42
   2  16  -2   38.40    1.77
   2  17 -11    2.02    0.78
   2  17 -11    4.60    0.83
   2  17 -10   32.14    2.08
   2  17 -10   31.69    1.64
   2  17  -9  145.33    3.88
   2  17  -9  161.67    4.72
   2  17  -8    2.36    0.63
   2  17  -8    3.20    1.07
   2  17  -7    5.89    0.67
  -3  18  -3    0.33    0.35
  -3  18  -4   16.53    1.09
  -3  18  -5   82.00    2.79
  -3  18  -5   57.20    1.81
  -3  18  -6   72.16    3.07
  -3  18  -6   50.53    1.93
  -3  18  -7    0.72    1.49
  -3  18  -7    1.29    0.75
  -3  18  -8   17.62    2.28
  -3  18  -8   12.52    1.22
  -3  18  -9    2.11    1.81
  -3  18  -9    0.67    0.74
  -3  18 -10   20.95    2.27
  -3  18 -10   16.56    1.36
  -3  18 -11    8.94    1.03
  -3  18 -12   33.27    1.67
  -3  18 -13    3.74    0.72
  -3  17  -1   30.15    1.36
  -3  17  -2    1.23    0.79
  -3  17  -2    2.35    1.02
  -3  17  -2    1.27    0.47
  -3  17  -3  111.84    4.01
  -3  17  -3   85.71    2.67
  -3  17  -4   70.83    3.82
  -3  17  -4   51.23    2.27
  -3  17  -5  250.57    7.92
  -3  17  -5  165.91    5.06
  -3  17  -6   16.29    2.24
  -3  17  -6   18.59    3.25
  -3  17  -6   13.82    1.65
  -3  17  -7   38.69    3.29
  -3  17  -7   37.12    2.54
  -3  17  -8  151.36    5.25
  -3  17  -9   12.11    1.80
  -3  17 -10   40.10    1.79
  -3  17 -10   50.64    2.92
  -3  17 -11   10.93    2.18
  -3  17 -11    9.67    1.62
  -3  17 -11    7.97    0.90
  -3  17 -12    7.48    1.40
  -3  17 -12    5.87    0.82
  -3  17 -13   31.50    1.54
  -3  17 -13   40.53    7.46
  -3  17 -14   20.46    1.20
  -3  17 -14   25.48    5.61
  -3  17 -15    0.31    0.45
  -3  17 -16   29.61    1.18
  -3  17 -16   27.59    1.33
  -3  16   1  270.60    5.67
  -3  16   0   28.55    1.68
  -3  16   0   28.95    2.02
  -3  16  -1    2.03    1.14
  -3  16  -1    2.71    1.50
  -3  16  -1    1.81    0.68
  -3  16  -2  441.85   10.43
  -3  16  -2  317.82    7.51
  -3  16  -3    2.22    2.41
  -3  16  -3    1.39    1.04
  -3  16  -4  448.22   11.33
  -3  16  -4  366.15    9.54
  -3  16  -5   53.56    4.13
  -3  16  -5   45.60    2.99
  -3  16  -6   36.62    3.90
  -3  16  -6   31.97    2.74
  -3  16  -7  749.40   17.77
  -3  16  -7  664.48   14.49
  -3  16  -8   44.04    3.34
  -3  16  -8   46.43    2.76
  -3  16  -9  383.21   13.18
  -3  16  -9  314.85   10.92
  -3  16 -10    1.85    3.16
  -3  16 -10    1.95    1.05
  -3  16 -10    1.24    2.53
  -3  16 -11   21.33    3.54
  -3  16 -11   20.76    1.85
  -3  16 -11   24.36    3.43
  -3  16 -12  281.59    9.41
  -3  16 -12  267.69    8.68
  -3  16 -13   97.18    3.58
  -3  16 -13  120.28    5.41
  -3  16 -14   14.95    1.55
   3 -16  14    5.71    0.77
  -3  16 -15    3.47    1.03
   3 -16  15    1.52    0.56
  -3  16 -16    3.33    3.12
   3 -16  16    3.10    0.63
  -3  16 -16    5.32    0.96
   3 -16  17   62.43    2.02
  -3  16 -17   99.79    2.57
  -3  16 -18   12.29    0.61
  -3  15   3    0.63    0.59
  -3  15   2   80.54    2.82
  -3  15   1    2.05    2.40
  -3  15   1    0.87    1.06
  -3  15   1    1.01    0.68
  -3  15   0    3.61    2.94
  -3  15   0    5.16    1.89
  -3  15   0    1.57    0.85
  -3  15  -1  173.51    5.23
  -3  15  -1  215.61    9.77
  -3  15  -2   69.60    3.45
  -3  15  -2   85.08    4.43
  -3  15  -2   78.37    6.24
  -3  15  -3  136.79    7.86
  -3  15  -3  145.50    6.49
  -3  15  -4    1.03    2.42
  -3  15  -4    1.95    1.35
  -3  15  -4    0.86    1.33
  -3  15  -4   -0.37    6.11
  -3  15  -5   71.67    5.54
  -3  15  -5   65.58    3.43
  -3  15  -6  275.86    8.69
  -3  15  -6  245.70    6.62
  -3  15  -7  147.48   13.63
  -3  15  -7  295.51   12.39
  -3  15  -7  271.50    7.49
  -3  15  -7  187.10    5.95
  -3  15  -8   72.03   10.09
  -3  15  -8   94.51    4.23
  -3  15  -8  131.10    8.31
  -3  15  -8  127.19    5.08
  -3  15  -9    9.51    6.21
  -3  15  -9   10.44    1.32
  -3  15  -9   11.49    1.96
  -3  15  -9   14.20    3.74
  -3  15  -9   16.30    4.26
  -3  15  -9   13.12    2.11
  -3  15 -10   52.55    2.57
  -3  15 -10   53.84    3.72
  -3  15 -10   55.86    5.34
  -3  15 -10   67.17    6.04
  -3  15 -10   61.83    3.65
  -3  15 -11  102.26    5.12
  -3  15 -11   92.43    6.14
  -3  15 -11   91.60    3.34
  -3  15 -11  114.33    6.87
  -3  15 -11  109.75    4.79
  -3  15 -12  231.68    5.49
  -3  15 -12  225.02    8.66
  -3  15 -13    1.90    1.84
  -3  15 -13    1.98    2.39
   3 -15  13    0.95    1.04
  -3  15 -13    2.10    0.75
   3 -15  14    0.90    1.07
  -3  15 -14    0.83    0.62
  -3  15 -14    0.92    2.02
   3 -15  14    0.94    0.74
   3 -15  15   45.56    2.33
   3 -15  15   55.55    2.98
  -3  15 -16   42.87    6.34
   3 -15  16   46.99    2.71
  -3  15 -17  118.88    7.80
   3 -15  18    1.08    0.60
  -3  14   6   62.30    2.37
  -3  14   5   52.77    2.49
  -3  14   5   47.56    3.03
  -3  14   4   26.96    2.34
  -3  14   4   26.92    3.09
  -3  14   4   19.28    1.41
  -3  14   3   17.09    1.63
  -3  14   3   22.67    2.50
  -3  14   3   17.19    3.12
  -3  14   3   17.50    3.39
  -3  14   2   22.82    2.82
  -3  14   2   20.00    2.06
  -3  14   2   14.65    1.37
  -3  14   1    5.41    1.21
  -3  14   1    2.93    3.34
  -3  14   0   65.80    3.37
  -3  14   0   83.27    7.12
  -3  14  -1  177.68    6.35
  -3  14  -1  183.12   10.37
  -3  14  -2   10.17    3.74
  -3  14  -2    8.54    2.90
  -3  14  -2    9.26    1.54
  -3  14  -2    7.33    1.91
  -3  14  -2    8.16    7.10
  -3  14  -3   17.14    3.97
  -3  14  -3   22.99    3.95
  -3  14  -3   21.38    2.07
  -3  14  -3   17.27    2.33
  -3  14  -3   10.62    6.88
  -3  14  -3   13.79    8.25
  -3  14  -4  116.03   12.39
  -3  14  -4  136.47   14.44
  -3  14  -4  179.27    8.92
  -3  14  -4  164.01    8.91
  -3  14  -4  108.19    3.96
  -3  14  -4  125.74    5.68
  -3  14  -4  206.99   11.76
  -3  14  -4  167.78    5.51
  -3  14  -5   39.25    8.90
  -3  14  -5   55.89    5.19
  -3  14  -5   54.99    5.83
  -3  14  -5   37.37    2.41
  -3  14  -5   42.22    3.47
  -3  14  -5   55.95    6.62
  -3  14  -5   54.68    3.36
  -3  14  -6  526.50   12.67
  -3  14  -6  695.38   19.54
  -3  14  -6  779.99   20.87
  -3  14  -6  487.87   24.34
  -3  14  -7   22.90    2.42
  -3  14  -7   29.32    2.19
  -3  14  -7   32.61    9.76
  -3  14  -7   26.55    7.69
  -3  14  -7   32.85    5.12
  -3  14  -7   35.09    3.07
  -3  14  -8   26.02    2.92
  -3  14  -8   31.43    2.24
  -3  14  -8   16.95    8.28
  -3  14  -8   21.49    6.64
  -3  14  -8   32.62    3.65
  -3  14  -8   34.99    5.09
  -3  14  -8   39.25    3.31
  -3  14  -9  341.51    8.62
  -3  14  -9  227.45   15.17
  -3  14  -9  264.03   17.30
  -3  14  -9  397.70   12.42
  -3  14  -9  395.49   14.82
  -3  14  -9  411.19   10.60
  -3  14  -9  315.36   17.54
  -3  14 -10   14.31    1.56
  -3  14 -10   13.64    6.67
  -3  14 -10   10.57    4.95
   3 -14  10   14.61    2.34
  -3  14 -10   20.10    3.30
  -3  14 -10   21.76    4.90
  -3  14 -10   16.36    2.34
  -3  14 -10   14.39    6.55
   3 -14  11  548.21   14.01
  -3  14 -11  660.32   13.02
  -3  14 -11  439.49   19.10
  -3  14 -11  517.05   20.95
   3 -14  11  590.23   15.32
  -3  14 -11  794.45   20.82
  -3  14 -11  720.78   15.16
  -3  14 -12    1.77    0.84
   3 -14  12    0.93    1.26
   3 -14  12   -0.41    1.60
  -3  14 -12    3.08    3.18
  -3  14 -12    0.13    3.77
   3 -14  13   68.33    4.55
  -3  14 -13   75.18    2.93
  -3  14 -13   77.76    5.67
   3 -14  14  352.91   11.15
  -3  14 -14  427.32    8.53
  -3  14 -14  422.94   12.52
   3 -14  14  311.21    9.73
  -3  14 -15   28.50    3.56
   3 -14  15   21.46    2.42
   3 -14  15   21.77    2.74
   3 -14  16  374.61   10.31
   3 -14  16  386.18   10.88
  -3  14 -17    2.67    2.52
   3 -14  17    2.14    1.33
  -3  14 -17    1.46    4.52
   3 -14  17    1.37    1.35
   3 -14  18   30.22    2.09
  -3  14 -18   42.74    3.03
   3 -14  19   70.46    2.22
  -3  13   6   54.09    3.19
  -3  13   6   36.09    1.76
  -3  13   5   25.68    3.67
  -3  13   5   16.71    1.53
  -3  13   5   27.12    2.89
  -3  13   5   28.32    3.91
  -3  13   4  156.81    6.44
  -3  13   4  132.43    8.17
  -3  13   3   94.92    7.79
  -3  13   3  103.19    4.50
  -3  13   2   42.04    2.64
  -3  13   1   41.83    3.00
  -3  13   1   53.02    6.54
  -3  13   0    7.81    1.97
  -3  13   0    8.85    4.09
  -3  13   0   11.24    3.00
  -3  13   0   14.64    7.55
  -3  13   0    9.41    6.62
  -3  13  -1   59.48    6.53
  -3  13  -1   68.64    5.61
  -3  13  -1   38.80    2.55
  -3  13  -1   50.37    3.74
  -3  13  -1   65.33   11.39
  -3  13  -1   53.13    9.90
  -3  13  -2  136.96    7.89
  -3  13  -2  114.68    8.38
  -3  13  -2   71.15    3.47
  -3  13  -2   86.44    4.89
  -3  13  -2  106.94   14.05
  -3  13  -2   88.47   11.88
  -3  13  -3   30.12    4.79
  -3  13  -3   36.87    5.20
  -3  13  -3   35.38    2.57
  -3  13  -3   25.22    3.05
  -3  13  -3   47.83    7.57
  -3  13  -3   36.56   11.30
  -3  13  -3   26.43    8.22
  -3  13  -4    6.41    6.57
  -3  13  -4    3.26    9.38
  -3  13  -4    2.89    1.32
  -3  13  -4    2.39    1.09
  -3  13  -4    1.82    3.62
  -3  13  -4    2.50    2.98
  -3  13  -4    2.86    4.43
  -3  13  -4    2.72    1.48
  -3  13  -5  137.38    7.78
  -3  13  -5  134.63    4.81
  -3  13  -5  140.31    5.02
  -3  13  -5  136.74    8.82
  -3  13  -6   39.53    3.25
  -3  13  -6   51.44    2.92
  -3  13  -6   59.37    9.51
  -3  13  -6   67.41   11.94
  -3  13  -6   54.75    6.13
  -3  13  -6   60.86    3.92
  -3  13  -7    5.03    1.28
  -3  13  -7    9.54    8.37
  -3  13  -7    9.02    6.32
  -3  13  -7   10.35    2.86
  -3  13  -7    9.57    4.54
  -3  13  -7    6.57    2.16
  -3  13  -8  219.99   13.79
  -3  13  -8  175.80    5.81
  -3  13  -8  135.46   12.22
  -3  13  -8  175.94   15.17
  -3  13  -8  229.18    9.62
  -3  13  -8  206.25   11.03
  -3  13  -8  233.20    7.92
  -3  13  -9  160.11   12.83
  -3  13  -9  109.00    4.36
  -3  13  -9  125.63   12.56
  -3  13  -9   89.09    9.62
   3 -13   9  127.28    6.55
  -3  13  -9  158.31    8.18
  -3  13  -9  159.65   10.53
  -3  13  -9  129.38    5.80
  -3  13 -10  125.96    5.65
  -3  13 -10  101.88   10.69
  -3  13 -10  171.79   12.32
  -3  13 -10  113.30    4.34
  -3  13 -10  125.31   11.59
  -3  13 -10  107.67    9.87
  -3  13 -10  146.15    7.54
   3 -13  10  129.94    6.95
  -3  13 -10  155.04   10.29
   3 -13  10  135.38    6.63
  -3  13 -11   73.78    4.29
  -3  13 -11   62.17    8.74
  -3  13 -11  100.36    9.07
  -3  13 -11   73.77    3.35
  -3  13 -11   64.44    7.32
  -3  13 -11   81.32    8.87
   3 -13  11   84.68    5.96
  -3  13 -11   78.45    5.30
  -3  13 -11   92.58    7.58
   3 -13  11   86.27    5.39
  -3  13 -12   43.38    3.57
  -3  13 -12   34.28    7.20
  -3  13 -12   45.15    6.16
  -3  13 -12   41.71    2.39
  -3  13 -12   37.42    6.14
   3 -13  12   44.81    4.54
  -3  13 -12   40.03    3.58
  -3  13 -12   48.20    5.46
   3 -13  12   43.47    4.08
  -3  13 -13   87.50    6.76
   3 -13  13   78.21    5.83
  -3  13 -13   71.15    4.35
  -3  13 -13   77.73    3.18
  -3  13 -13   77.43    5.75
   3 -13  13   78.45    5.23
  -3  13 -14  343.78   12.30
   3 -13  14  328.86   11.76
  -3  13 -14  326.73    7.57
  -3  13 -14  311.64   11.21
   3 -13  14  318.79   10.93
  -3  13 -15   82.68    5.93
  -3  13 -15   70.53    5.21
   3 -13  15   65.66    4.76
   3 -13  15   74.30    5.30
   3 -13  16   93.26    5.31
   3 -13  16   94.83    5.48
   3 -13  17   53.19    3.74
   3 -13  17   49.77    3.60
  -3  13 -17   59.92    9.15
  -3  13 -18   51.37    4.15
   3 -13  18   32.54    2.58
   3 -13  18   30.74    2.33
  -3  13 -18   50.28    7.91
   3 -13  19  120.99    3.88
  -3  13 -19  159.68    5.06
   3 -13  20    1.21    0.30
  -3  12   9  140.51    3.98
  -3  12   8   70.64    4.05
  -3  12   7   87.12    3.08
  -3  12   7  130.55    6.73
  -3  12   6   65.26    2.99
  -3  12   6  119.60    7.66
  -3  12   5   97.93    4.12
  -3  12   5  137.57    9.22
  -3  12   4  465.56   11.42
  -3  12   4  692.35   16.45
  -3  12   4  336.08    9.31
  -3  12   4  489.11   18.74
  -3  12   4  554.09   14.07
  -3  12   3    5.59    1.51
  -3  12   3    9.24    4.62
  -3  12   3    9.22    3.50
  -3  12   2  105.42    4.82
  -3  12   2  183.09    9.83
  -3  12   1   26.99    4.03
  -3  12   1   22.36    5.77
  -3  12   1   22.32    2.73
  -3  12   1   40.92    9.10
  -3  12   1   44.39   10.02
  -3  12   0   12.10    4.66
  -3  12   0   12.21    3.85
  -3  12   0    3.89    1.47
  -3  12   0    4.79    2.10
  -3  12   0   13.72    8.20
  -3  12   0   17.23   10.10
  -3  12  -1  616.66   17.53
  -3  12  -1  313.76    8.57
  -3  12  -1  402.26   11.61
  -3  12  -1  642.05   30.03
  -3  12  -1  452.31   23.61
  -3  12  -2  182.89    9.98
  -3  12  -2  116.71    4.56
  -3  12  -2  211.28   13.33
  -3  12  -2  124.42    6.31
  -3  12  -2  123.81    4.48
  -3  12  -2  206.58   18.80
  -3  12  -2  165.92   15.08
  -3  12  -3    2.55    1.18
  -3  12  -3   -2.05    7.93
  -3  12  -3    5.50    9.69
  -3  12  -3   11.64    5.19
  -3  12  -3    3.82    1.29
  -3  12  -4    0.81    1.32
  -3  12  -4    1.41    1.11
  -3  12  -4    2.32    1.25
  -3  12  -4    3.10    4.07
  -3  12  -4    1.38    1.29
  -3  12  -5   50.70    2.85
  -3  12  -5   32.88    8.52
  -3  12  -5   48.36    4.36
  -3  12  -5   46.16    2.71
  -3  12  -5   47.48    5.89
  -3  12  -5   31.74    3.08
  -3  12  -6   24.86    7.01
  -3  12  -6   20.29    1.87
  -3  12  -6   30.60    7.54
  -3  12  -6   23.80    3.46
  -3  12  -6   21.91    4.71
  -3  12  -6   25.60    2.86
  -3  12  -7  169.43   12.01
  -3  12  -7  146.79    5.17
  -3  12  -7  199.10   16.34
  -3  12  -7  150.92   12.82
  -3  12  -7  203.04    9.07
  -3  12  -7  170.22   10.10
  -3  12  -7  204.91    7.38
  -3  12  -8  481.18   19.95
  -3  12  -8  349.39    9.33
  -3  12  -8  425.83   21.89
  -3  12  -8  302.29   17.23
   3 -12   8  423.91   12.95
  -3  12  -8  522.73   15.53
  -3  12  -8  455.02   17.43
  -3  12  -8  476.29   12.33
  -3  12  -9    2.76    1.92
  -3  12  -9    5.60    5.84
  -3  12  -9    1.11    0.91
  -3  12  -9    7.97    6.58
  -3  12  -9    5.57    4.49
  -3  12  -9    0.36    2.47
   3 -12   9    5.04    2.58
  -3  12  -9    4.46    5.15
   3 -12   9   -0.08    2.20
  -3  12 -10   31.23    3.14
  -3  12 -10   30.16    7.01
  -3  12 -10   25.75    2.06
  -3  12 -10   34.95    6.27
  -3  12 -10   46.89    7.99
   3 -12  10   38.54    4.47
  -3  12 -10   29.00    3.78
  -3  12 -10   40.57    6.28
   3 -12  10   47.64    4.71
  -3  12 -11   48.03    7.99
  -3  12 -11   47.63    3.75
  -3  12 -11   44.38    6.45
  -3  12 -11   35.79    2.37
  -3  12 -11   38.14    6.94
  -3  12 -11   25.53    5.36
  -3  12 -11   39.61    3.88
   3 -12  11   40.66    4.90
  -3  12 -11   53.59    6.24
   3 -12  11   51.18    5.03
   3 -12  12   54.46    5.22
  -3  12 -12   40.67    2.45
  -3  12 -12   50.68    6.79
   3 -12  12   51.78    5.67
  -3  12 -12   39.69    4.96
  -3  12 -12   46.30    3.83
  -3  12 -12   42.32    7.55
  -3  12 -13  436.67   10.09
   3 -12  13  535.77   15.99
  -3  12 -13  414.62   13.98
  -3  12 -13  474.19   20.99
   3 -12  13  533.81   16.80
  -3  12 -14    6.02    2.76
   3 -12  14    9.00    3.10
   3 -12  14    9.49    3.35
  -3  12 -15   67.18    5.28
   3 -12  15   66.86    5.30
   3 -12  15   74.44    5.76
   3 -12  16  117.07    6.52
   3 -12  16  116.18    6.51
  -3  12 -17    0.49    3.02
   3 -12  17    1.33    1.97
  -3  12 -17   -0.81    6.46
   3 -12  17    0.72    1.97
   3 -12  18  368.64   10.71
  -3  12 -18  610.85   15.12
  -3  12 -19   11.99    2.30
  -3  12 -20   15.06    1.33
  -3  11  10  394.99    8.98
  -3  11   9   29.75    3.40
  -3  11   9   33.15    2.90
  -3  11   8  235.05    6.18
  -3  11   8  414.63   11.37
  -3  11   7  115.94    4.28
  -3  11   7  211.38   10.79
  -3  11   6   36.66    2.72
  -3  11   6   56.85    7.34
  -3  11   5 1440.37   28.50
  -3  11   5 1490.27   37.45
  -3  11   4  202.44   13.00
  -3  11   4  257.50   10.36
  -3  11   3  322.23    9.21
  -3  11   3  264.88   10.86
  -3  11   2  160.02    8.02
  -3  11   2  165.56   10.85
  -3  11   2   96.98    5.19
  -3  11   2  234.41   16.59
  -3  11   2  283.06   18.78
  -3  11   1  859.42   33.71
  -3  11   1  651.77   27.80
  -3  11   1  658.25   17.87
  -3  11   1  616.30   20.33
  -3  11   1  407.39   12.24
  -3  11   1  370.03   10.23
  -3  11   0  817.52   18.53
  -3  11   0 1022.30   22.48
  -3  11   0 1708.65   49.29
  -3  11   0 1359.50   41.55
  -3  11   0 1708.14   31.48
  -3  11  -1  454.66   11.02
  -3  11  -1  589.83   15.14
  -3  11  -1  442.40   11.39
  -3  11  -1  870.93   27.27
  -3  11  -1  726.55   29.49
  -3  11  -1  969.80   36.51
  -3  11  -1  749.24   21.90
  -3  11  -1  873.94   21.87
  -3  11  -2   39.50    2.44
  -3  11  -2   89.75    7.40
  -3  11  -2   41.63    2.47
  -3  11  -2   68.87    8.11
  -3  11  -2   86.91   11.64
  -3  11  -2  105.01   14.19
  -3  11  -3  217.98    6.36
  -3  11  -3  265.12    7.41
  -3  11  -3  296.83   12.24
  -3  11  -3  183.77    5.81
  -3  11  -3  272.76   12.93
  -3  11  -3  362.03   22.97
  -3  11  -3  271.02   18.05
  -3  11  -4  261.17   10.86
  -3  11  -4  235.18    9.40
  -3  11  -4  242.25   11.68
  -3  11  -4  240.05    6.81
  -3  11  -5  652.86   26.30
  -3  11  -5  641.98   23.19
  -3  11  -5  641.31   17.32
  -3  11  -5  614.79   17.01
  -3  11  -5  610.44   13.99
  -3  11  -6  332.47   15.75
  -3  11  -6  262.05    7.48
  -3  11  -6  381.52   21.37
  -3  11  -6  318.48   17.64
  -3  11  -6  382.57   12.74
  -3  11  -6  300.84   13.35
  -3  11  -6  363.20   10.00
  -3  11  -7    1.38    5.34
  -3  11  -7    3.41    0.93
  -3  11  -7    7.78    6.99
  -3  11  -7    3.86    4.92
  -3  11  -7    1.92    2.34
   3 -11   7    3.14    1.87
  -3  11  -7    3.78    4.06
  -3  11  -7    1.70    1.87
  -3  11  -8  174.74    7.00
  -3  11  -8  190.91   12.65
  -3  11  -8  125.90    4.66
  -3  11  -8  162.65   11.53
  -3  11  -8  210.31   14.40
   3 -11   8  190.29    8.13
  -3  11  -8  194.87    9.08
  -3  11  -8  203.22   11.88
   3 -11   8  230.88    9.16
  -3  11  -9  158.94    6.84
  -3  11  -9  212.18   13.20
  -3  11  -9  128.47    4.71
  -3  11  -9  169.08   11.17
  -3  11  -9  222.63   14.11
   3 -11   9  194.41    8.93
  -3  11  -9  216.16   12.09
   3 -11   9  218.13    9.20
   3 -11  10   40.48    4.62
  -3  11 -10   21.91    1.88
  -3  11 -10   39.49    7.12
  -3  11 -10   38.40    5.88
  -3  11 -10   24.08    3.04
  -3  11 -10   32.78    5.54
   3 -11  10   37.95    4.90
   3 -11  11   55.29    6.07
   3 -11  11   54.01    5.48
  -3  11 -11   49.69    6.05
  -3  11 -11   53.44    7.17
  -3  11 -11   42.61    5.29
  -3  11 -11   46.42    3.94
   3 -11  12  147.68    9.24
   3 -11  12  159.47    8.90
  -3  11 -12  144.89    9.76
  -3  11 -12  106.93    6.91
   3 -11  12  123.81   14.51
   3 -11  13  229.37   10.64
  -3  11 -13  203.29   13.51
   3 -11  13  230.44   11.33
   3 -11  14    2.08    3.01
  -3  11 -14    0.15    2.51
  -3  11 -14    5.07    5.55
   3 -11  14    2.22    3.17
   3 -11  15   17.88    3.97
   3 -11  15   22.18    3.99
   3 -11  16   91.32    6.02
  -3  11 -17   79.81   10.01
   3 -11  17   90.10    5.54
   3 -11  18  156.21    6.08
   3 -11  19    1.42    1.33
  -3  10  11  139.24    4.81
  -3  10  11  158.57    4.88
  -3  10  10  184.13    8.15
  -3  10  10  202.23    7.61
  -3  10   9   20.87    3.66
  -3  10   9   30.82    4.31
  -3  10   8   28.42    4.57
  -3  10   8   33.76    5.76
  -3  10   7  164.80    8.72
  -3  10   7  169.18   11.68
  -3  10   6  549.14   15.25
  -3  10   6  634.91   23.13
  -3  10   5  452.90   19.88
  -3  10   5  507.87   15.45
  -3  10   4   13.09    1.99
  -3  10   4   26.31    5.31
  -3  10   3   56.91    5.07
  -3  10   3   61.65    7.75
  -3  10   3   32.31    3.08
  -3  10   3  117.56   13.29
  -3  10   3  103.41   12.19
  -3  10   2  794.69   29.92
  -3  10   2 1003.95   35.70
  -3  10   2  642.23   17.28
  -3  10   2  616.32   20.73
  -3  10   2  372.93   11.70
  -3  10   2  366.23   10.46
  -3  10   1  132.74    4.98
  -3  10   1  157.99    6.96
  -3  10   1  301.42   21.41
  -3  10   1  215.21   16.79
  -3  10   1  249.53   10.80
  -3  10   0  454.27   11.18
  -3  10   0  456.61   11.78
  -3  10   0  955.64   29.63
  -3  10   0  587.08   15.01
  -3  10   0  838.24   30.43
  -3  10   0 1107.53   38.53
  -3  10   0  876.82   23.62
  -3  10   0  904.45   21.95
  -3  10  -1   14.56    1.55
  -3  10  -1   29.17    5.30
  -3  10  -1   17.34    1.72
  -3  10  -1   32.46    6.64
  -3  10  -1   29.49    8.57
  -3  10  -1   41.77   11.04
  -3  10  -2  159.04    5.70
  -3  10  -2  112.52    4.03
  -3  10  -2  190.21    9.88
  -3  10  -2  103.33    3.90
  -3  10  -2  169.47   10.32
  -3  10  -2  231.01   18.32
  -3  10  -2  162.32   13.73
  -3  10  -3  914.01   21.68
  -3  10  -3  913.23   24.75
  -3  10  -3  896.40   17.46
  -3  10  -4   87.14    7.48
  -3  10  -4   76.99    9.40
  -3  10  -4  105.12   12.99
  -3  10  -4   96.56    6.43
  -3  10  -5  583.71   14.45
  -3  10  -5  598.29   19.85
  -3  10  -5  677.17   25.59
  -3  10  -5  714.96   18.73
  -3  10  -6    6.00    2.01
  -3  10  -6    8.60    2.85
  -3  10  -6    4.96    3.70
  -3  10  -6    9.29    4.87
  -3  10  -6    8.90    6.76
  -3  10  -7    5.41    0.93
  -3  10  -7    4.40    5.91
  -3  10  -7    6.13    4.25
  -3  10  -7   10.59    2.86
  -3  10  -7    9.60    4.16
  -3  10  -7   13.78    2.41
   3 -10   8  663.72   16.49
  -3  10  -8  649.99   24.04
  -3  10  -8  535.27   20.12
   3 -10   8  551.00   15.51
  -3  10  -8  610.42   20.55
  -3  10  -8  470.55   13.75
   3 -10   9  172.85    8.12
  -3  10  -9  127.96    9.10
  -3  10  -9  170.56   11.75
   3 -10   9  147.23    7.87
  -3  10  -9  132.80    9.28
  -3  10  -9  117.61    5.88
   3 -10  10  254.91   10.59
  -3  10 -10  227.40   11.32
  -3  10 -10  282.07   13.82
   3 -10  10  257.01   11.34
  -3  10 -10  190.06    9.96
  -3  10 -10  153.79    7.01
   3 -10  11  101.41    8.01
   3 -10  11  115.01    7.74
  -3  10 -11  115.23    8.75
   3 -10  12  228.90   11.85
   3 -10  12  241.75   11.48
  -3  10 -12  222.79   13.48
   3 -10  13   92.24    7.78
   3 -10  13   97.94    7.55
   3 -10  13   84.60   13.39
  -3  10 -13   92.79    9.50
   3 -10  14    8.68    4.17
   3 -10  14    6.10    3.59
   3 -10  14    4.15    7.82
  -3  10 -14    7.99    5.55
   3 -10  15  114.43    7.55
  -3  10 -15   87.63    9.53
   3 -10  16    7.37    3.32
   3 -10  17  102.03    6.18
   3 -10  17  112.09    5.13
   3 -10  18    4.65    2.11
   3 -10  18    2.94    1.21
   3 -10  18    2.57    1.82
   3 -10  19    6.82    1.99
   3 -10  19    9.95    1.82
  -3   9  12   13.03    1.66
  -3   9  11  134.94    7.07
  -3   9  10   65.42    5.63
  -3   9  10   81.64    5.75
  -3   9   9    8.36    4.21
  -3   9   9    5.69    1.54
  -3   9   8  195.98   12.51
  -3   9   8  209.14   10.38
  -3   9   7  102.40   10.21
  -3   9   7  106.90    8.02
  -3   9   6  846.31   28.62
  -3   9   6  949.43   23.05
  -3   9   5    1.88    4.43
  -3   9   4   20.46    6.01
  -3   9   3 1678.15   37.70
  -3   9   3  864.24   24.14
  -3   9   3 2102.13   48.16
  -3   9   3 2601.48   55.88
  -3   9   3 1617.86   31.09
  -3   9   3 1196.24   34.53
  -3   9   2   27.24    6.13
  -3   9   2   26.92    4.31
  -3   9   2   18.21    2.91
  -3   9   2   18.88    5.21
  -3   9   2   28.02    8.92
  -3   9   1 1661.68   41.07
  -3   9   1 1757.97   47.11
  -3   9   0    7.47    6.41
  -3   9   0   11.81    8.63
  -3   9  -1   65.49    9.28
  -3   9  -1   79.59   12.26
  -3   9  -2 2548.80   52.24
  -3   9  -2 3613.38   74.83
  -3   9  -3  304.13   11.67
  -3   9  -4 1841.56   38.71
  -3   9  -4 2085.96   53.01
  -3   9  -5    1.37    2.35
  -3   9  -5    1.89    6.59
  -3   9  -5    3.71    4.35
  -3   9  -6  352.13   18.02
  -3   9  -6  290.34   14.86
  -3   9  -7 1133.23   32.02
  -3   9  -7 1368.46   36.79
  -3   9  -8  659.78   21.47
  -3   9  -8  768.80   24.87
  -3   9  -9  333.98   13.64
   3  -9   9  344.73   11.93
  -3   9 -10   14.91    2.25
   3  -9  10   22.00    3.81
  -3   9 -10   15.64    4.31
  -3   9 -10   12.67    3.36
   3  -9  10   19.81    3.63
   3  -9  11  167.35    9.12
  -3   9 -11  112.61    5.56
   3  -9  11  147.22    8.69
   3  -9  11  134.04   18.46
   3  -9  12  614.64   17.84
   3  -9  12  727.26   19.90
   3  -9  12  703.90   21.89
   3  -9  12  620.56   19.73
   3  -9  12  644.30   32.54
  -3   9 -12  610.00   21.92
   3  -9  13  280.86   11.49
   3  -9  13  350.00   12.28
   3  -9  13  327.85   13.58
  -3   9 -13  251.58    8.89
   3  -9  13  280.94   21.33
  -3   9 -13  292.64   15.20
  -3   9 -14   13.09    2.09
   3  -9  14   14.77    9.33
  -3   9 -14   20.07    6.03
   3  -9  14   16.29    3.50
   3  -9  15   23.71    7.79
  -3   9 -15   28.97    6.59
   3  -9  15   28.20    4.11
   3  -9  15   44.13    5.74
   3  -9  16   52.81    4.98
   3  -9  16   59.15    5.50
   3  -9  16   68.52    6.00
   3  -9  17   36.99    4.21
   3  -9  17   38.06    4.07
   3  -9  17   39.46    3.05
  -3   9 -18   46.67    4.76
   3  -9  18   44.08    3.75
   3  -9  18   40.64    3.02
   3  -9  19   26.18    3.33
  -3   9 -19   29.88    3.30
  -3   9 -20   90.99    3.93
   3  -9  20   71.18    3.43
  -3   8  13    9.72    1.74
  -3   8  13    9.75    1.13
  -3   8  13   12.75    1.70
  -3   8  12  189.46    8.13
  -3   8  12  208.44    8.43
  -3   8  11  177.93    9.12
   3  -8 -11   61.74    3.35
  -3   8  10  659.95   19.88
  -3   8  10  609.89   20.14
  -3   8   9    7.73    2.01
  -3   8   9   18.85    5.62
  -3   8   9   14.09    5.41
  -3   8   8    2.67    1.99
  -3   8   8    4.21    5.35
  -3   8   8   -1.22    4.65
  -3   8   8   10.53    5.71
  -3   8   7    2.04    3.87
  -3   8   7    8.98    5.82
  -3   8   7    4.59    2.37
  -3   8   7   12.19    4.95
  -3   8   7    5.35    5.01
  -3   8   6   17.12    4.47
  -3   8   6   16.57    3.35
  -3   8   6   20.79    6.02
  -3   8   5  244.51   11.25
  -3   8   5  296.59   16.01
  -3   8   4  424.56   19.63
  -3   8   4  443.50   18.97
  -3   8   3  337.64   17.01
  -3   8   3  336.45   18.52
  -3   8   2    9.52    9.21
  -3   8   2    3.92    6.65
  -3   8   1  105.20   13.05
  -3   8   1  106.30   11.00
  -3   8   0   99.12   10.74
  -3   8   0  129.63   13.87
  -3   8  -1  454.01   20.93
   3  -8   1  346.65   15.27
   3  -8   2 1484.18   36.43
  -3   8  -2 1406.17   31.95
  -3   8  -3  174.03   14.95
  -3   8  -3  132.44   11.80
  -3   8  -3  162.60    8.87
  -3   8  -4  124.04   10.62
  -3   8  -4  131.35    7.82
  -3   8  -5  233.89   13.24
  -3   8  -5  288.53   16.62
  -3   8  -6  137.57    9.74
  -3   8  -6  164.51   12.01
  -3   8  -7  860.99   25.17
  -3   8  -7 1084.58   29.79
  -3   8  -8   11.93    3.51
  -3   8  -8   10.95    4.49
   3  -8   8   13.47    3.37
  -3   8  -9   67.33    5.57
  -3   8  -9   78.13    6.93
   3  -8  10  771.88   21.01
   3  -8  10  749.52   37.83
   3  -8  11    1.85    2.42
   3  -8  11    1.61    1.98
  -3   8 -11    1.78    1.20
   3  -8  11    7.20    3.41
  -3   8 -12  840.43   25.54
   3  -8  12  875.46   37.96
   3  -8  12  836.32   22.17
  -3   8 -13    4.33    1.51
  -3   8 -13    1.87    4.63
   3  -8  13   -0.59   10.29
   3  -8  13   -0.41    2.86
   3  -8  13    4.79    4.17
   3  -8  13    5.81    2.22
   3  -8  14   19.12    4.05
   3  -8  14   29.17    5.00
  -3   8 -14   24.17    6.42
   3  -8  14   23.77    9.91
   3  -8  14   34.87    5.83
   3  -8  15  177.89    9.33
   3  -8  15  213.90   10.68
   3  -8  15  165.15   13.50
  -3   8 -15  138.45   11.58
   3  -8  15  233.39   11.44
   3  -8  16  124.72    5.89
   3  -8  16  133.91    7.83
   3  -8  16  128.06    7.84
   3  -8  16  107.82    7.11
   3  -8  17   49.96    3.38
   3  -8  17   51.52    4.13
   3  -8  17   47.66    4.55
   3  -8  18   66.29    3.51
   3  -8  18   53.68    3.87
  -3   8 -19   32.12    3.28
   3  -8  19   36.99    4.00
  -3   8 -20   69.13    3.56
   3  -8  20   67.66    3.77
  -3   7  14   41.02    2.96
  -3   7  14   51.63    3.00
  -3   7  13  347.73   12.49
  -3   7  13  355.36   10.89
   3  -7 -12    1.33    1.34
  -3   7  12    5.83    3.92
  -3   7  11  727.45   23.19
  -3   7  11  853.95   24.58
  -3   7  10   61.45    8.04
  -3   7  10   76.23    8.68
  -3   7  10   62.90    7.46
  -3   7   9   38.82    3.75
  -3   7   9   46.14    7.17
  -3   7   9   48.85    7.28
  -3   7   8  258.42   13.32
  -3   7   8  266.76    9.96
  -3   7   7   18.25    3.93
  -3   7   7   16.16    4.91
  -3   7   6   90.65    9.08
  -3   7   6   82.20    7.11
  -3   7   5  333.38   17.44
  -3   7   5  285.00   14.00
  -3   7   5   75.12   13.31
  -3   7   5  155.58   11.06
  -3   7   4  130.65   14.73
  -3   7   4  320.53   16.17
  -3   7   3  339.33   19.29
  -3   7   3  286.56   16.11
  -3   7   2   93.13   12.75
  -3   7   2   88.97   10.69
  -3   7   1  110.90   12.02
  -3   7   1  141.76   14.54
  -3   7   0  341.81   18.08
  -3   7   0  422.60   21.78
  -3   7  -1 1095.99   25.40
   3  -7   1 1040.41   29.39
  -3   7  -2   59.80    5.90
   3  -7   2   70.12    7.20
  -3   7  -2   62.86    9.48
   3  -7   3    3.71    3.51
  -3   7  -3    6.21    6.91
  -3   7  -3    0.42   10.31
  -3   7  -4  745.29   26.94
  -3   7  -4  587.16   22.47
  -3   7  -5  109.00   10.57
  -3   7  -5   77.85    8.30
  -3   7  -6 1927.51   43.58
  -3   7  -6 1563.36   38.55
  -3   7  -7   37.56    6.14
  -3   7  -7   31.52    4.74
   3  -7   8  163.56    7.68
  -3   7  -8  170.45    8.40
  -3   7  -9 1121.98   25.33
   3  -7  10  639.78   36.17
   3  -7  10  900.07   24.91
   3  -7  11  947.37   42.02
   3  -7  11  978.10   26.05
   3  -7  12   31.71    4.86
   3  -7  12   43.92    5.90
   3  -7  12   40.84   14.00
  -3   7 -12   41.47    6.60
   3  -7  12   49.12    6.44
   3  -7  12   41.80    4.77
   3  -7  13  326.65   13.61
   3  -7  13  336.15   14.20
   3  -7  13  288.10   21.62
  -3   7 -13  281.28   15.33
   3  -7  13  337.72   14.67
   3  -7  13  376.99   13.42
   3  -7  14  404.05   15.41
   3  -7  14  432.47   16.07
   3  -7  14  406.62   22.51
   3  -7  14  465.79   17.02
   3  -7  15  445.92   15.94
   3  -7  15  524.53   17.00
   3  -7  15  432.53   21.49
  -3   7 -15  324.06   18.34
   3  -7  15  596.26   18.19
   3  -7  16   30.45    3.03
   3  -7  16   34.62    4.19
   3  -7  16   32.75    4.59
   3  -7  16   27.59    4.33
   3  -7  17   29.10    2.65
   3  -7  17   28.49    3.64
   3  -7  17   21.91    3.75
   3  -7  18   80.83    3.88
   3  -7  19  213.60    8.63
   3  -7  19  263.98    6.97
  -3   7 -20  292.23    8.12
   3  -7  20  280.47    8.21
  -3   6  15  135.52    4.40
  -3   6  14  318.18   10.58
  -3   6  13  884.91   19.74
  -3   6  13 1015.48   21.73
  -3   6  12 1140.41   25.90
   3  -6 -12  445.70   13.35
  -3   6  11  307.38   15.85
  -3   6  11  250.41   10.86
  -3   6  10  116.10    9.34
  -3   6  10  132.21   10.62
  -3   6   9  797.22   25.04
  -3   6   9  767.37   24.53
  -3   6   8  851.61   23.27
  -3   6   8  688.55   38.09
  -3   6   7  446.02   16.29
  -3   6   7  417.61   17.44
  -3   6   6  513.74   19.11
  -3   6   6  432.50   14.86
  -3   6   5  735.49   22.04
  -3   6   5  391.22   25.49
  -3   6   4  748.05   24.11
  -3   6   4  883.00   26.32
  -3   6   3 1836.53   46.46
  -3   6   3 1701.04   51.43
  -3   6   2   67.25    9.34
  -3   6   2  129.20   13.12
  -3   6   1  286.26   14.06
  -3   6   1  461.53   21.63
  -3   6   0   18.88    8.87
   3  -6   1  722.06   22.68
   3  -6   2  759.42   23.29
  -3   6  -2  592.31   24.48
   3  -6   3  658.21   19.79
  -3   6  -3  435.46   20.14
  -3   6  -4  569.17   21.29
  -3   6  -5   27.11    6.22
  -3   6  -6  328.89   13.39
   3  -6   7    5.28    2.70
  -3   6  -7    3.47    3.23
   3  -6   8   94.97    5.37
  -3   6  -8   66.29    5.03
   3  -6   9 1559.01   54.73
  -3   6  -9 1285.59   27.04
   3  -6  10   18.27   13.81
   3  -6  10   14.74    3.65
   3  -6  11  500.55   17.09
   3  -6  11  457.48   16.68
   3  -6  11  481.88   29.61
  -3   6 -11  511.63   19.38
   3  -6  11  497.27   17.69
   3  -6  12  198.46   10.78
   3  -6  12  188.66   10.49
   3  -6  12  157.60   18.01
  -3   6 -12  177.87   12.10
   3  -6  12  178.06   10.51
   3  -6  13   42.27    5.74
   3  -6  13   45.14    5.92
   3  -6  13   36.32   11.71
  -3   6 -13   43.74    7.85
   3  -6  13   63.53    5.56
   3  -6  13   47.81    6.10
   3  -6  14  877.74   24.97
   3  -6  14  896.17   24.40
   3  -6  14  835.81   33.17
   3  -6  15   31.36    5.11
   3  -6  15   36.65    5.23
   3  -6  15   31.53    8.13
   3  -6  15   37.11    4.93
   3  -6  15   36.06    3.64
   3  -6  16   60.45    4.21
   3  -6  16   62.01    5.30
   3  -6  16   51.59    5.63
   3  -6  17  165.45    6.25
   3  -6  17  111.50    7.14
   3  -6  18    3.81    3.08
   3  -6  18    6.05    1.36
   3  -6  19  660.41   18.03
   3  -6  19  899.74   16.51
   3  -6  20   43.31    2.85
  -3   6 -20   45.35    3.06
  -3   5  16    1.10    1.45
  -3   5  15  107.19    7.05
  -3   5  15  108.80    5.57
  -3   5  14  722.56   17.52
   3  -5 -14  236.88    7.66
  -3   5  13    7.73    2.86
   3  -5 -13    2.31    2.00
  -3   5  12  399.02   14.06
   3  -5 -12  245.06   10.61
  -3   5  12  701.12   23.51
  -3   5  12  441.05   18.68
  -3   5  12  569.65   19.88
  -3   5  11   40.19    4.34
  -3   5  11   48.91    5.26
  -3   5  11   57.68    6.72
  -3   5  11   58.12    8.20
  -3   5  10  230.68   12.50
  -3   5  10  237.62   10.02
  -3   5  10  197.10    9.20
  -3   5  10  215.58   21.77
  -3   5   9 2004.16   42.67
  -3   5   9 1836.99   42.55
  -3   5   9 1932.51   65.78
  -3   5   8   19.89    3.11
  -3   5   8   34.61    6.53
  -3   5   8    8.92   11.55
  -3   5   8   19.38    5.19
  -3   5   7  199.98   20.22
  -3   5   7  335.94   11.52
  -3   5   6   82.03   13.63
  -3   5   6  111.58    6.34
   3  -5  -5   18.06    5.35
  -3   5   5   32.72    4.53
  -3   5   5   17.38    9.75
  -3   5   5   19.11    6.34
  -3   5   4 2919.29   54.40
   3  -5  -4 2112.87   54.70
  -3   5   4 1600.61   54.90
  -3   5   4 3424.79   60.91
  -3   5   3  507.60   18.36
  -3   5   3  472.33   21.40
   3  -5  -2   82.02    7.21
  -3   5   2  190.00   12.38
  -3   5   1   94.90    7.63
   3  -5  -1   51.96    5.16
  -3   5   0   47.30    4.66
  -3   5  -1 1136.92   25.64
   3  -5   1 1323.42   32.38
   3  -5   2  328.88   13.95
  -3   5  -2  219.59    8.69
   3  -5   3  313.92   12.57
   3  -5   4   10.62    2.12
  -3   5  -5    4.96    4.63
   3  -5   6   74.39    5.97
  -3   5  -6   73.60    6.67
   3  -5   7  345.53   11.00
   3  -5   7  319.28   28.20
   3  -5   8  977.09   44.26
   3  -5   8 1139.27   21.69
   3  -5   9  239.83   24.14
   3  -5   9  359.20   15.10
   3  -5  10  131.71   18.14
   3  -5  10  174.34   10.65
   3  -5  11  200.60   10.88
   3  -5  11  176.96    9.73
  -3   5 -11  207.51   12.27
   3  -5  11  156.47   18.59
   3  -5  11  175.45   10.10
   3  -5  12   36.96    5.78
   3  -5  12   34.42    4.97
   3  -5  12   34.86   11.89
  -3   5 -12   34.40    7.02
   3  -5  12   46.86    5.30
   3  -5  12   34.83    5.44
   3  -5  13 1116.69   29.25
   3  -5  13  988.72   26.09
   3  -5  13  974.42   37.97
   3  -5  13 1086.60   27.78
   3  -5  14  268.39   13.08
   3  -5  14  256.24   11.45
   3  -5  14  239.45   18.12
   3  -5  14  290.70   12.42
   3  -5  14  246.47   10.35
   3  -5  15   17.81    4.83
   3  -5  15   25.40    4.23
   3  -5  15   23.15    8.22
   3  -5  15   22.42    2.98
   3  -5  15   24.77    3.78
   3  -5  16  235.22    8.62
   3  -5  16  197.64   10.41
   3  -5  17  281.98    8.58
   3  -5  17  203.43    9.75
   3  -5  18  553.71   16.83
   3  -5  18  658.98   14.13
   3  -5  19  278.70    9.20
   3  -5  19  320.40    7.63
   3  -5  20   45.69    2.48
  -3   5 -20   58.62    2.98
  -3   4  17   12.06    1.52
  -3   4  16    9.61    3.06
  -3   4  16    9.41    1.99
  -3   4  15  929.88   19.17
   3  -4 -15  289.20    8.72
  -3   4  14  221.27    8.92
   3  -4 -14  136.75    6.66
  -3   4  13  317.59   11.77
  -3   4  13  337.52   16.23
   3  -4 -12   51.77    4.90
  -3   4  12   54.93    5.23
  -3   4  12   74.94    6.00
  -3   4  12   76.60    8.38
  -3   4  12   83.77    9.10
  -3   4  11   34.89    6.50
  -3   4  11   32.14    4.28
  -3   4  11   32.07    4.61
  -3   4  11   30.30   13.71
  -3   4  11   36.14    7.14
  -3   4  10 2039.09   44.11
  -3   4  10 2236.50   70.01
  -3   4  10 1967.36   49.62
  -3   4  10 2242.78   49.87
  -3   4  10 2323.87   50.65
  -3   4   9  653.09   17.96
  -3   4   9  685.62   22.79
  -3   4   9  683.80   35.83
  -3   4   9  750.40   22.32
  -3   4   8  421.89   12.72
  -3   4   8  395.31   16.02
  -3   4   8  393.82   26.62
   3  -4  -7   26.71    4.91
  -3   4   7   34.51    3.28
  -3   4   7   35.04   12.16
  -3   4   7   29.88    4.79
   3  -4  -6  733.56   25.06
  -3   4   6  643.94   21.08
  -3   4   6  667.45   32.03
   3  -4  -5 1401.38   36.12
  -3   4   5 1556.52   28.03
   3  -4  -4 2398.01   49.52
  -3   4   4 2154.56   32.80
  -3   4   4 3553.16   55.17
  -3   4   4 1364.22   38.91
   3  -4  -3  444.54   21.39
  -3   4   3  327.85   16.76
   3  -4  -2  355.49   16.12
  -3   4   2  521.79   18.76
   3  -4  -1  677.03   20.60
  -3   4   1  999.68   23.81
   3  -4   0 2086.76   46.46
  -3   4   0 2244.61   44.39
  -3   4  -1  631.33   15.59
  -3   4  -1  655.20   13.83
   3  -4   2 1450.44   34.10
   3  -4   3   40.21    4.01
   3  -4   3   50.64    4.64
   3  -4   4 4790.12   80.67
   3  -4   5  144.21   17.43
   3  -4   5   94.15    6.38
   3  -4   6 1030.40   22.67
   3  -4   6  918.36   39.90
   3  -4   7   38.56    3.73
   3  -4   7   33.04    3.34
   3  -4   8  627.52   16.93
   3  -4   8  592.14   20.07
   3  -4   9  388.05   14.49
   3  -4   9  426.80   17.09
  -3   4 -10   43.24    5.94
   3  -4  10   53.60    6.13
   3  -4  11   69.44    6.88
  -3   4 -11   54.46    7.18
   3  -4  11   60.22   12.93
   3  -4  11   57.30    5.63
   3  -4  11   65.98    6.64
   3  -4  12   22.45    5.25
  -3   4 -12   16.11    6.24
   3  -4  12   41.75   11.78
   3  -4  12   19.22    4.14
   3  -4  12   34.78    5.36
   3  -4  12   30.42    4.56
   3  -4  13  277.95   13.70
   3  -4  13  245.41   19.72
   3  -4  13  289.73   12.67
   3  -4  14   50.17    6.60
   3  -4  14   46.72   11.00
   3  -4  14   44.93    5.20
   3  -4  14   46.66    4.34
   3  -4  14   42.18    4.83
   3  -4  15   39.99    3.82
   3  -4  15   34.43    5.63
   3  -4  15   28.91    8.87
   3  -4  16  376.65   11.40
   3  -4  17    6.10    4.11
   3  -4  17    7.86    1.74
   3  -4  18  463.43   11.00
   3  -4  18  445.65   10.58
   3  -4  19    1.08    1.75
  -3   3  17  147.46    6.47
  -3   3  16   27.09    3.99
  -3   3  16   21.38    2.67
   3  -3 -15   70.94    4.72
  -3   3  15  134.63    6.45
   3  -3 -14  126.14    7.19
  -3   3  14  145.56    7.03
  -3   3  13    5.37    5.35
  -3   3  13    6.12    2.75
  -3   3  13    7.94    3.13
   3  -3 -13    6.14    2.64
  -3   3  13    6.66   10.81
  -3   3  13   11.66    6.35
  -3   3  12   13.94    5.66
  -3   3  12    5.48    5.42
  -3   3  12   14.07    3.29
   3  -3 -12    9.89    2.74
  -3   3  12    5.97    4.59
  -3   3  12   11.63    6.32
  -3   3  11  255.56   10.16
  -3   3  11  238.29   13.41
  -3   3  11  280.36   13.84
  -3   3  11  285.45   13.81
  -3   3  10  516.59   15.09
  -3   3  10  541.41   20.66
  -3   3  10  569.58   19.40
  -3   3  10  550.53   18.95
   3  -3  -9   49.10    7.61
  -3   3   9   71.00    4.57
  -3   3   9  120.11    7.79
  -3   3   9   93.33    8.39
  -3   3   9  111.96   16.49
  -3   3   9   95.66    7.49
   3  -3  -8    8.17    5.18
  -3   3   8    3.07    1.59
  -3   3   8    4.98    4.32
  -3   3   8    9.69   11.06
  -3   3   7  283.27    8.83
  -3   3   7  318.43   13.26
  -3   3   7  291.53   22.08
   3  -3  -6    5.82    5.88
  -3   3   6    5.70    2.04
  -3   3   6    8.02    7.11
  -3   3   6    4.28    4.44
  -3   3   5 1661.82   34.65
   3  -3  -5 1491.56   43.95
   3  -3  -4   35.64    8.74
  -3   3   4   14.77    3.44
   3  -3  -3   20.02    7.88
  -3   3   3    7.90    2.23
   3  -3  -2 1258.35   32.20
  -3   3   2  532.56   12.07
   3  -3  -1    3.97    4.34
   3  -3   0  978.56   25.67
  -3   3  -1   45.02    3.40
   3  -3   2  791.79   18.27
   3  -3   2  776.95   19.76
   3  -3   3  937.49   20.20
   3  -3   3  948.39   26.33
   3  -3   4 3160.24   59.79
   3  -3   4 1782.17   40.61
   3  -3   5  836.95   32.98
   3  -3   5  804.97   20.35
   3  -3   6    1.98   13.99
   3  -3   6   17.91    2.90
   3  -3   6    4.55    2.20
  -3   3  -7  108.57    5.02
   3  -3   7   89.93    3.84
   3  -3   8  643.30   19.72
   3  -3   8  617.29   20.70
   3  -3   9  523.65   30.39
  -3   3  -9  610.44   20.00
   3  -3   9  889.33   25.44
   3  -3   9  915.29   25.96
  -3   3 -10   96.72    7.96
   3  -3  10   95.23   14.36
   3  -3  10  104.38    7.99
   3  -3  11   18.43    4.61
   3  -3  11   24.12    4.29
   3  -3  11   15.41    3.70
   3  -3  11   17.82   10.65
  -3   3 -11   11.52    5.25
   3  -3  12    1.34    3.70
   3  -3  12    1.64    3.30
   3  -3  12    7.25    3.69
   3  -3  12    1.26    8.69
   3  -3  13   22.51    3.47
   3  -3  13   21.81    4.27
   3  -3  13   28.55    4.73
   3  -3  13   18.56   10.46
   3  -3  14  143.31    7.30
   3  -3  14  113.22    7.72
   3  -3  14  135.46   15.40
   3  -3  15  208.16    9.72
   3  -3  15  303.11   10.15
   3  -3  16   49.99    7.48
   3  -3  16   57.25    4.05
   3  -3  17   53.69    3.50
   3  -3  17   47.09    3.25
   3  -3  18    2.13    2.36
   3  -3  18    1.77    1.28
   3  -3  19    2.46    1.36
  -3   2  18   60.09    3.31
  -3   2  17    6.63    1.91
   3  -2 -16    6.96    2.06
  -3   2  16   11.39    2.49
  -3   2  16   13.49    4.09
  -3   2  15  407.34   12.92
   3  -2 -15  410.87   14.01
  -3   2  15  584.82   14.94
  -3   2  15  694.31   20.25
  -3   2  14  239.64   13.15
  -3   2  14  194.35    8.24
   3  -2 -14  154.91    8.24
  -3   2  14  170.33    9.78
  -3   2  14  305.23   23.08
  -3   2  14  355.14   15.98
  -3   2  13   52.64    7.44
  -3   2  13   57.73    4.65
   3  -2 -13   34.61    4.05
  -3   2  13   86.53   16.36
  -3   2  13   40.94    6.07
  -3   2  13   96.16    9.46
   3  -2 -12    2.58    2.03
  -3   2  12    0.29    2.22
  -3   2  12    2.22    4.44
  -3   2  12    4.53    4.97
   3  -2 -11  142.67   12.98
  -3   2  11  249.66    9.45
  -3   2  11  353.55   13.47
  -3   2  11  259.87   12.41
  -3   2  11  230.13   13.18
  -3   2  10  121.66    7.56
  -3   2  10  113.79    9.69
  -3   2  10  106.30    7.83
  -3   2   9  249.79   13.79
  -3   2   9  282.73   23.17
  -3   2   8  450.19   13.46
  -3   2   8  551.88   20.62
  -3   2   7  132.28    6.55
  -3   2   7  187.54   12.70
   3  -2  -6  574.46   11.29
  -3   2   6  799.69   23.44
   3  -2  -5   19.40    1.36
  -3   2   5   21.37    6.73
   3  -2  -4  198.09   14.13
  -3   2   4  277.20   12.77
   3  -2  -3 1922.79   47.75
  -3   2   3 1808.92   37.96
   3  -2  -2 1078.29   30.39
  -3   2   2  618.89   16.31
   3  -2  -1  447.40   17.86
  -3   2   1  196.98    5.95
  -3   2   0   15.54    3.04
   3  -2   0   19.11    6.31
   3  -2   1  778.59   19.78
   3  -2   1  813.59   21.17
   3  -2   2  723.26   15.58
   3  -2   2  732.36   15.92
   3  -2   3 3837.73   59.95
   3  -2   3 2204.63   50.58
   3  -2   4   75.85    9.04
   3  -2   4   68.90    5.10
   3  -2   5   14.61    2.40
   3  -2   5   13.07    8.98
   3  -2   6 1718.50   31.29
   3  -2   6 2173.14   56.58
   3  -2   7  658.75   12.98
   3  -2   7  635.63   31.40
   3  -2   8 1556.53   53.50
  -3   2  -8 1634.73   37.03
   3  -2   9   82.61   13.54
  -3   2  -9   78.31    6.65
   3  -2  10   33.40    5.23
  -3   2 -10   13.70    4.92
   3  -2  10   21.93   10.55
   3  -2  10   20.64    4.52
   3  -2  11  989.49   27.21
   3  -2  11  950.17   25.17
   3  -2  12    3.80    4.42
   3  -2  12    0.34    9.86
   3  -2  12    8.00    4.49
   3  -2  12    1.94    3.85
   3  -2  12    3.12    2.30
   3  -2  13  589.72   20.46
   3  -2  13  523.44   29.42
   3  -2  13  547.44   16.41
   3  -2  14   41.79    6.02
   3  -2  14   47.97    4.13
   3  -2  14   51.54   11.96
   3  -2  14   45.32    5.69
   3  -2  15   68.30    4.58
   3  -2  15   55.53    5.46
   3  -2  15   52.87    5.88
   3  -2  16  296.32   14.70
   3  -2  16  352.21   10.03
   3  -2  16  300.62    8.76
   3  -2  16  224.49    9.26
   3  -2  16  232.64   10.16
   3  -2  17    2.16    1.50
   3  -2  17    8.04    3.55
   3  -2  18   -0.05    1.91
  -3   1  18   34.06    3.56
  -3   1  18   38.32    2.92
  -3   1  17  598.48   13.80
  -3   1  17  553.36   14.93
   3  -1 -16  109.57    6.52
  -3   1  16  158.17    6.69
  -3   1  16  230.83    9.84
  -3   1  16  182.12    9.82
  -3   1  15 1516.90   34.90
  -3   1  15 1193.32   25.88
   3  -1 -15  837.88   25.64
  -3   1  15 1787.44   40.80
  -3   1  15 1920.77   35.96
  -3   1  14    4.03    5.79
  -3   1  14    0.85    5.03
  -3   1  14    2.35    2.06
   3  -1 -14    2.92    2.14
  -3   1  14    2.83    3.68
  -3   1  14   13.79   11.89
  -3   1  14    6.98    4.75
  -3   1  13   -1.03    5.69
  -3   1  13    9.36    5.10
   3  -1 -13    6.31    5.99
  -3   1  13   -0.78    2.31
  -3   1  13    4.44    4.25
  -3   1  13   11.36   12.39
  -3   1  13    2.98    4.51
   3  -1 -13    3.33    2.05
  -3   1  12  497.94   18.26
  -3   1  12  525.56   17.92
  -3   1  12  523.35   18.52
  -3   1  11   13.20    4.23
  -3   1  11    7.66    4.49
  -3   1  11    6.98    1.89
   3  -1 -11    6.92    2.24
  -3   1  11    8.08    5.56
  -3   1  11    8.87    3.69
  -3   1  10  719.09   18.38
  -3   1  10  811.15   22.53
  -3   1   9  113.12   11.05
  -3   1   9   76.15    4.68
  -3   1   8  153.58   13.74
  -3   1   8  101.39    5.40
  -3   1   7  629.27   24.07
  -3   1   7  287.56    9.55
  -3   1   6   34.32   10.77
   3  -1  -6   17.68    1.75
   3  -1  -5  201.78    5.62
   3  -1  -4   76.32    3.19
   3  -1  -3 1625.39   27.28
   3  -1  -3  904.92   34.23
   3  -1  -2  124.70    5.35
   3  -1  -2   84.72   11.78
   3  -1  -1  408.28   16.98
   3  -1  -1  886.16   28.72
  -3   1   0  899.25   17.42
   3  -1   0  868.24   21.71
   3  -1   1  133.05    7.29
   3  -1   1  313.44    9.67
   3  -1   2 1305.02   28.38
   3  -1   2 1975.76   28.51
   3  -1   2 2476.23   36.86
   3  -1   3 1126.66   22.05
   3  -1   3 1288.41   28.93
   3  -1   4    6.65    5.32
   3  -1   4    4.62    1.50
   3  -1   5 3043.07   71.13
   3  -1   5 2934.80   50.60
   3  -1   6  471.98   25.92
   3  -1   6  485.11    9.80
  -3   1  -7 2204.05   43.18
   3  -1   7 2490.79   66.02
  -3   1  -8   81.83    6.20
   3  -1   8  110.60   14.44
   3  -1   9  165.63   17.23
   3  -1   9  142.37    8.55
   3  -1  10 1052.21   28.51
   3  -1  10  951.61   41.31
   3  -1  11  716.37   22.28
   3  -1  11  609.10   32.98
   3  -1  12  296.62   23.24
   3  -1  12  333.54   14.63
   3  -1  13  224.27   12.10
   3  -1  13  233.64   20.79
   3  -1  13  298.83   14.81
   3  -1  13  340.53   20.31
   3  -1  14   11.06    7.75
   3  -1  14   12.89    4.26
   3  -1  14   10.67    4.20
   3  -1  15  250.10   11.14
   3  -1  15  252.75   11.26
   3  -1  16  384.81   15.50
   3  -1  16  389.38    9.97
   3  -1  16  231.30    9.94
   3  -1  16  287.61   10.21
   3  -1  17   23.96    2.56
   3  -1  17   14.81    3.45
   3  -1  18    5.75    1.59
   3   0 -18  214.80    7.47
  -3   0  18  331.39    9.22
  -3   0  18  270.74    9.17
  -3   0  18  380.60   12.53
  -3   0  17   20.98    4.37
  -3   0  17   17.45    2.63
   3   0 -17   19.73    3.12
  -3   0  16 1066.15   26.80
  -3   0  16 1010.05   21.56
  -3   0  15  449.65   19.64
  -3   0  15  370.42   16.05
  -3   0  15  280.52    9.22
   3   0 -15  178.31    8.78
  -3   0  15  231.80   11.35
  -3   0  15  525.62   27.88
  -3   0  15  374.38   13.10
  -3   0  14    6.13    5.16
  -3   0  14   10.38    6.28
  -3   0  14    3.66    1.99
   3   0 -14    7.48    6.19
   3   0 -14    1.45    2.01
  -3   0  14    4.55    4.05
  -3   0  14   16.05   11.87
  -3   0  14    2.80    3.73
  -3   0  13  299.88   14.77
  -3   0  13  296.53   13.87
  -3   0  13  279.99   13.30
  -3   0  13  317.13   13.35
  -3   0  12   53.31    6.61
  -3   0  12   59.65    6.84
  -3   0  12   47.39    3.61
   3   0 -12   44.66    4.40
  -3   0  12   55.83    6.26
   3   0 -11  382.55   14.26
  -3   0  11  721.41   23.84
  -3   0  11  459.13   12.78
  -3   0  11  619.18   18.58
  -3   0  11  586.24   18.35
  -3   0  10  221.81    7.88
  -3   0  10  381.51   18.20
  -3   0   9    5.38    1.57
  -3   0   9   17.97    9.44
  -3   0   8  591.26   15.92
   3   0  -8  759.30   13.96
   3   0  -7  153.06    5.09
   3   0  -6    7.86    1.59
   3   0  -5  157.45    5.57
   3   0  -4  278.83    8.25
   3   0  -4  408.29   13.26
   3   0  -3   51.24    9.44
   3   0  -3   43.86    2.96
   3   0  -2  701.72   15.58
   3   0  -2  682.67   17.76
   3   0  -1 1453.33   31.56
   3   0   0  580.77   14.02
   3   0   0  343.71   11.55
   3   0   1  630.90   14.88
   3   0   1  853.25   14.78
   3   0   2  783.98   15.99
   3   0   3   22.39    1.93
   3   0   3   43.19    6.98
   3   0   4 1992.47   35.93
   3   0   4 2464.61   57.63
   3   0   5 3777.13   71.11
   3   0   5 3742.72   62.59
   3   0   5 3707.92   87.35
  -3   0  -6 1187.56   27.38
   3   0   6 1987.63   37.15
   3   0   7  439.94   16.27
   3   0   8  439.13   16.58
   3   0   9  894.12   25.14
   3   0   9  958.59   26.16
   3   0  10 2105.21   44.68
   3   0  10 2212.29   47.24
   3   0  11  111.55    7.14
   3   0  11   96.15    8.15
   3   0  11  110.22    8.73
   3   0  12  288.30   19.31
   3   0  12  257.12   14.56
   3   0  12  184.49   10.98
   3   0  12  198.31   11.50
   3   0  13  210.52   16.44
   3   0  13  197.54   11.07
   3   0  13  216.50   12.82
   3   0  14  208.12    7.86
   3   0  14  194.96   10.97
   3   0  15 1066.79   29.95
   3   0  15 1056.78   21.52
   3   0  16   40.94    3.55
   3   0  16   30.87    3.44
  -3  -1  19   92.43    4.27
  -3  -1  19   73.60    4.17
  -3  -1  18  672.95   15.00
  -3  -1  18  621.15   17.01
   3   1 -17  257.47   10.27
  -3  -1  17  367.00   10.15
   3   1 -16  369.41   13.09
  -3  -1  16  576.87   13.45
  -3  -1  15   87.11    9.87
   3   1 -15   31.59    3.72
   3   1 -15   22.16    7.18
  -3  -1  15   58.16    6.40
  -3  -1  15  122.97   15.57
  -3  -1  15   56.07    4.98
  -3  -1  14  312.84   14.16
  -3  -1  14  397.09   17.21
  -3  -1  13 1209.29   31.14
  -3  -1  13 1108.64   29.00
  -3  -1  12  323.10   13.44
  -3  -1  12  257.68    8.19
   3   1 -12  201.68    9.95
  -3  -1  12  362.99   17.27
   3   1 -12  186.77    8.58
   3   1 -11  516.99   17.68
  -3  -1  11  517.66   13.42
  -3  -1  10  501.85   21.89
  -3  -1  10  241.64    7.84
   3   1  -9   92.28   10.47
  -3  -1   9   99.28    4.54
   3   1  -9   88.42    9.67
   3   1  -8 2746.96   54.76
   3   1  -8 1989.58   36.90
   3   1  -7   90.90   10.66
   3   1  -7   71.46    3.66
   3   1  -6  376.91    8.36
   3   1  -6  401.16   10.42
   3   1  -5  323.83    8.39
   3   1  -5  329.42   15.71
   3   1  -4   37.50    2.46
   3   1  -4   47.25    3.18
   3   1  -4   37.66    5.56
   3   1  -3  301.34    8.56
   3   1  -3  320.80    8.87
   3   1  -3  336.20   12.75
   3   1  -2   11.49    1.71
   3   1  -2   16.79    3.29
   3   1  -2   18.87   10.30
   3   1  -1   18.47    3.52
   3   1  -1   26.89    3.06
   3   1   0  464.20   11.71
   3   1   0  593.92   18.76
   3   1   1    3.14    3.85
   3   1   1    3.05    0.98
   3   1   2  295.51    7.65
   3   1   3   94.45    3.86
  -3  -1  -4  950.89   21.27
   3   1   4 1652.23   23.25
   3   1   5  210.25   10.20
   3   1   5  263.31    6.40
   3   1   6  295.10   12.45
   3   1   6  236.30   11.23
   3   1   7    7.32    2.98
   3   1   8   43.07    7.75
   3   1   8   32.26    4.64
   3   1   9 1420.02   34.80
   3   1   9 1408.91   34.10
   3   1   9 1214.99   32.75
   3   1   9 1189.46   32.68
   3   1  10  498.24   25.70
   3   1  10  432.94   15.67
   3   1  10  484.62   20.79
   3   1  10  371.33   16.22
   3   1  10  398.88   16.48
   3   1  11   85.96    6.33
   3   1  11   66.37    7.47
   3   1  11   65.91    7.34
   3   1  12  126.26    7.09
   3   1  12  114.28    6.77
   3   1  12  111.69   10.00
   3   1  12  108.48    8.72
   3   1  12  101.52    8.35
   3   1  13   59.61    4.72
   3   1  13   64.26    4.76
   3   1  13   61.44    7.30
   3   1  13   50.23    5.90
   3   1  14  860.73   25.58
   3   1  14 1102.50   23.23
   3   1  15  139.60    7.18
   3   1  15  143.17    8.01
   3   1  16  146.21    5.61
   3   1  17   80.35    3.33
   3   2 -19   93.71    4.60
  -3  -2  19  141.58    5.31
   3   2 -18   19.96    3.08
  -3  -2  18   26.13    2.76
  -3  -2  17  118.34    5.41
  -3  -2  17  145.95   10.25
   3   2 -16    1.96    1.91
   3   2 -16    2.60    6.07
  -3  -2  16    5.62    5.70
  -3  -2  16    6.26    3.70
  -3  -2  16    4.37    8.09
   3   2 -15   16.61    3.07
  -3  -2  15   21.41    5.48
  -3  -2  15   23.79    6.49
  -3  -2  15   23.97    6.87
  -3  -2  14 1084.64   28.54
  -3  -2  14  992.39   27.94
  -3  -2  14 1045.68   29.82
  -3  -2  13   75.31    4.19
   3   2 -13   74.38    6.13
  -3  -2  13   85.33    7.74
   3   2 -12  339.72   14.12
  -3  -2  12  351.52   10.15
   3   2 -11   45.42    4.25
   3   2 -11   17.25    6.30
  -3  -2  11   13.33    1.71
  -3  -2  11   44.42   10.40
   3   2 -11   10.88    6.28
  -3  -2  10  256.24    7.79
   3   2 -10  238.02   14.24
  -3  -2   9  835.77   18.17
   3   2  -9  824.04   26.74
   3   2  -8  662.80   19.64
   3   2  -8  668.86   22.79
   3   2  -8  625.35   21.47
   3   2  -7  184.73   10.94
   3   2  -7  209.22    7.01
   3   2  -6  112.05    8.15
   3   2  -6  146.78   10.47
   3   2  -6  139.24    7.37
   3   2  -6  115.21    5.19
   3   2  -5  113.84    7.27
   3   2  -5  120.01    5.28
   3   2  -4  162.93    7.82
   3   2  -4  149.36    5.81
   3   2  -3  232.09   16.89
   3   2  -3  367.39   10.80
   3   2  -3  286.30   13.82
   3   2  -3  322.38   10.08
   3   2  -3  202.95    6.88
   3   2  -2   14.79    7.90
   3   2  -2    6.77    1.17
   3   2  -2    9.69    2.52
   3   2  -1  109.15   11.58
   3   2   0  738.71   17.19
   3   2   0 1026.08   23.53
   3   2   1  135.53    4.84
   3   2   1  143.25    8.21
   3   2   2  956.36   18.94
   3   2   2  886.75   26.04
   3   2   3  389.48    9.55
   3   2   4  116.50    6.80
   3   2   4  192.98    8.72
   3   2   5   42.87    4.36
   3   2   6  274.88   11.64
   3   2   7   12.98    5.76
   3   2   7   13.35    3.96
   3   2   7    6.95    3.03
   3   2   7   12.30    6.03
   3   2   7    8.50    3.68
   3   2   8  649.24   21.66
   3   2   8  649.42   21.77
   3   2   8  651.40   22.50
   3   2   9  178.09   11.00
   3   2   9  191.85   11.74
   3   2   9  217.71   11.21
   3   2  10   16.20    4.64
   3   2  10   20.06    4.87
   3   2  10   22.49    6.28
   3   2  10   22.11    4.63
   3   2  10   22.29    3.99
   3   2  11  347.51   15.10
   3   2  11  322.80   14.81
   3   2  11  411.29   18.99
   3   2  11  352.84   16.14
   3   2  11  468.35   15.43
   3   2  11  428.99   15.20
   3   2  12  370.21   15.84
   3   2  12  420.84   18.48
   3   2  13  287.53   14.03
   3   2  13  372.50   12.71
   3   2  14  251.61   10.86
   3   2  14  281.83   12.97
   3   2  15   98.42    5.18
   3   2  15   93.05    5.55
   3   2  16   52.07    3.19
  -3  -3  20   67.63    4.11
  -3  -3  20   41.57    2.65
  -3  -3  19  235.04    9.82
  -3  -3  19  199.47    6.36
  -3  -3  18   20.27    5.52
  -3  -3  18   17.11    2.34
  -3  -3  17   12.51    5.91
  -3  -3  17    5.96    3.34
   3   3 -17    2.74    2.08
   3   3 -16   13.47    2.79
  -3  -3  16   26.07    5.95
  -3  -3  16   40.29    9.99
  -3  -3  16   28.22    7.01
  -3  -3  15  559.92   20.50
  -3  -3  15  522.93   20.24
  -3  -3  15  518.35   20.90
  -3  -3  14  276.46    8.90
   3   3 -14  243.37   11.41
  -3  -3  13   69.16    7.01
  -3  -3  13   58.80    3.57
   3   3 -13   51.74    9.20
   3   3 -13   55.16    5.89
  -3  -3  13   56.59    6.68
   3   3 -12   13.51    3.56
  -3  -3  12   10.44    1.60
   3   3 -12   11.99    6.56
  -3  -3  12   29.04   11.29
   3   3 -12   10.57    6.36
  -3  -3  12   17.48    4.44
  -3  -3  12   13.36    3.74
  -3  -3  11  485.68   11.60
   3   3 -11  524.20   22.11
  -3  -3  10   48.52    2.83
   3   3 -10   42.30    3.62
   3   3 -10   48.63    6.89
   3   3 -10   49.50    6.84
   3   3  -9 1072.16   30.04
   3   3  -9 1029.08   23.26
   3   3  -9  975.19   27.49
   3   3  -8   23.32    5.46
   3   3  -8   24.92    3.24
   3   3  -8   26.10    4.28
   3   3  -8   19.80    2.40
   3   3  -8   23.37    5.62
   3   3  -7   77.57    5.06
   3   3  -7  108.30    8.88
   3   3  -7   84.38    4.56
   3   3  -7  102.21    6.11
   3   3  -6 1558.61   33.18
   3   3  -6 1584.11   32.07
   3   3  -5  104.48    5.57
   3   3  -5  112.73    5.51
   3   3  -5  107.87    5.04
   3   3  -4 1848.70   33.88
   3   3  -4 1432.52   31.06
   3   3  -3  176.71   14.92
   3   3  -3  167.30    5.96
   3   3  -2    1.53    1.97
   3   3  -2    6.53    8.25
   3   3  -1 8693.67  150.75
   3   3   0  333.31    9.00
   3   3   0  394.61   13.52
   3   3   1 1282.91   24.50
   3   3   1 1183.29   29.75
   3   3   2  127.05    4.89
   3   3   2   64.42    8.04
   3   3   3   27.62    8.60
   3   3   4 1022.51   23.55
   3   3   4  862.60   27.01
   3   3   5  203.50    9.20
   3   3   5  185.10   11.63
   3   3   6    5.01    2.46
   3   3   6   15.60    4.92
   3   3   6    5.70    5.76
   3   3   6    5.44    4.63
   3   3   7   11.29    4.16
   3   3   7   17.76    4.64
   3   3   7   19.24    6.36
   3   3   7   13.75    3.46
   3   3   7   14.00    5.63
   3   3   7   19.96    7.73
   3   3   7   21.40    4.93
   3   3   8   17.01    5.38
   3   3   8   18.07    7.79
   3   3   8    8.49    3.76
   3   3   8   12.36    3.81
   3   3   8   11.02    5.37
   3   3   8   29.13   10.87
   3   3   8   15.70    9.03
   3   3   8   11.94    5.44
   3   3   8    9.31    4.62
   3   3   9  354.77   15.37
   3   3   9  493.45   17.54
   3   3   9  511.17   19.86
   3   3   9  366.51   17.31
   3   3   9  441.30   20.66
   3   3   9  382.01   17.23
   3   3   9  450.35   26.09
   3   3  10  133.01   10.24
   3   3  10  156.50   12.42
   3   3  10  128.31   14.52
   3   3  11   61.17    7.30
   3   3  11   41.74    6.00
   3   3  11   54.88    7.77
   3   3  11   46.62    9.47
   3   3  12   74.03    6.30
   3   3  12   69.18    7.75
   3   3  12   57.40    8.24
   3   3  13  127.07    8.64
   3   3  13  104.02    7.66
   3   3  13  121.00    9.64
   3   3  14   19.19    3.38
   3   3  14   17.36    3.15
   3   3  14   15.86    3.70
   3   3  15    6.43    1.71
   3   3  15    3.55    1.65
  -3  -4  21    1.97    0.85
  -3  -4  21    1.24    1.05
   3   4 -20   29.47    2.19
  -3  -4  20   50.86    4.12
  -3  -4  19  494.38   10.95
  -3  -4  19  646.52   17.50
  -3  -4  18   47.09    3.26
  -3  -4  18   63.91    7.47
  -3  -4  17   48.05    7.51
   3   4 -17   21.26    3.09
   3   4 -16    2.80    2.28
  -3  -4  16    0.81    5.40
  -3  -4  16   10.09    8.26
  -3  -4  16    0.94    5.51
  -3  -4  15   49.94    3.46
  -3  -4  15   55.51    9.54
  -3  -4  15   59.34    7.65
  -3  -4  14  234.66    7.92
   3   4 -14  201.07   16.44
   3   4 -14  232.34   11.71
  -3  -4  14  240.35   13.33
   3   4 -13   11.81    3.77
  -3  -4  13    6.85    1.48
   3   4 -13    5.45    6.84
   3   4 -13    7.18    7.24
  -3  -4  13   15.10    4.41
  -3  -4  13    9.96    4.46
  -3  -4  12   84.90    6.86
   3   4 -12   68.72    9.45
  -3  -4  12   76.83    6.70
   3   4 -12   64.16    8.57
   3   4 -12   90.50    7.33
   3   4 -11   65.99    7.48
   3   4 -11   77.69    8.52
   3   4 -10  191.71   10.86
   3   4 -10  209.85    6.70
   3   4  -9    5.95    3.00
   3   4  -9    3.51    4.22
   3   4  -9    2.17    3.53
   3   4  -9    1.80    0.99
   3   4  -8   28.10    3.61
   3   4  -8   20.04    2.08
   3   4  -8   26.80    5.40
   3   4  -7 1373.03   27.11
   3   4  -7 1387.69   26.86
   3   4  -6  378.47   10.99
   3   4  -6  364.89   10.82
   3   4  -5  515.33   13.40
   3   4  -5  518.28   13.80
   3   4  -4   24.95    2.45
   3   4  -4   26.82    3.04
   3   4  -4   38.79    8.58
   3   4  -4   27.54   12.37
   3   4  -3  242.87    7.79
   3   4  -3  336.48   11.16
   3   4  -3  384.90   17.68
   3   4  -3  286.31   17.29
   3   4  -2 2784.94   50.37
   3   4  -2 3418.52   64.01
   3   4  -1 5796.88   98.82
   3   4  -1 6301.89   91.94
   3   4   0  477.80   17.02
   3   4   0  487.38   12.04
   3   4   1   19.84    5.44
   3   4   1   21.43    2.33
   3   4   2  208.78   12.35
   3   4   3  699.61   21.79
   3   4   3  941.63   29.84
   3   4   4  992.43   25.96
   3   4   4 1312.42   37.89
   3   4   5    6.03    4.54
   3   4   5    5.22    2.47
   3   4   5    5.81    5.63
   3   4   5   17.34   10.55
   3   4   5    8.66    5.87
   3   4   5    9.68    4.66
   3   4   6    3.73    3.94
   3   4   6   10.51    4.29
   3   4   6   11.49    5.73
   3   4   6   22.22    4.39
   3   4   6    4.68    2.51
   3   4   6    5.65    6.02
   3   4   6   10.00   10.39
   3   4   6    7.71    3.18
   3   4   6   14.74    7.28
   3   4   6    5.09    3.64
   3   4   6   16.45    7.99
   3   4   7  434.00   18.31
   3   4   7  743.38   26.22
   3   4   7  479.71   20.52
   3   4   7  816.22   21.66
   3   4   7  742.75   36.89
   3   4   7  622.22   27.98
   3   4   7  921.39   33.16
   3   4   7  571.22   17.33
   3   4   7  494.88   19.20
   3   4   8  231.00   14.10
   3   4   8  471.43   22.09
   3   4   8  315.92   23.49
   3   4   8  358.91   21.08
   3   4   8  550.07   27.40
   3   4   8  242.14   13.42
   3   4   9 1054.42   33.50
   3   4   9 1139.42   36.69
   3   4   9 1064.46   32.22
   3   4   9 1106.55   42.25
   3   4  10   78.25    7.90
   3   4  10   81.98    9.15
   3   4  10   61.46    7.15
   3   4  10   61.44   10.37
   3   4  11   32.98    6.07
   3   4  11   24.63    4.79
   3   4  11   22.56    4.93
   3   4  11   24.75    5.88
   3   4  11   25.39    6.66
   3   4  12   89.71    9.25
   3   4  12  117.23    6.81
   3   4  12   82.94    7.48
   3   4  12  105.52    8.31
   3   4  13    4.63    2.69
   3   4  13    3.46    3.41
   3   4  13    1.55    2.67
   3   4  14   31.60    2.73
   3   4  14   31.14    3.36
  -3  -5  21   15.86    1.62
  -3  -5  21   14.67    1.78
   3   5 -20  290.33    8.05
  -3  -5  20  456.20   11.81
   3   5 -19  196.50    7.34
  -3  -5  19  289.94    7.40
  -3  -5  18    3.88    3.64
[truncated: 854,838 more chars]
