# Supplementary material for: Valence-delocalized trithorium nanocluster superatoms with open-shell exalted diamagnetism
Source: Nat Chem. 2025 Apr 11;17(7):1035–41. doi: 10.1038/s41557-025-01790-3 (PMC12226342; doi:10.1038/s41557-025-01790-3)
Supplement: Supplementary file 4 — Crystallographic data for 4Cs; CCDC number 2374491. [file 41557_2025_1790_MOESM4_ESM.cif]

data_4Cs
_manchester_internal_diff_code     CSTL377
_manchester_internal_STL_name      THJS9
_manchester_internal_coll_client   JS
_manchester_internal_coll_date     08/08/2023
_manchester_internal_process_date  31/08/2023
_manchester_internal_process_user  JS/AW
_manchester_internal_solution_date  1/09/2023
_manchester_internal_solution_user  JS/AW
_manchester_internal_refinement_date  01/09/2023
_manchester_internal_refinement_user  JS/AW
_manchester_internal_validation_date  01/09/2023
_manchester_internal_validation_user  JS/AW
_manchester_internal_archive_date  04/09/2023
_manchester_internal_archive_user  AW
_refine_special_details
;
The COT ring at C1 is disordered over two orientations. The occupancies 
were freely refined converging at 0.60:0.40.
The THF lattice solvent at O8 is disordered. The 1,2 C-C and C-O distances in the THF were 
restrained to be approximately 1.55 and 1.45 A, respectively.
Enhanced rigid bond and similarity thermal restraints were applied to disordered groups to aid refinement.
;
_audit_creation_date               2023-09-04
_audit_creation_method
;
Olex2 1.2
(compiled 2018.05.29 svn.r3508 for OlexSys, GUI svn.r5506)
;
_shelx_SHELXL_version_number       '2018/3'
_publ_contact_author_id_orcid      ?
_publ_section_references
;
Dolomanov, O.V., Bourhis, L.J., Gildea, R.J, Howard, J.A.K. & Puschmann, H.
 (2009), J. Appl. Cryst. 42, 339-341.

Sheldrick, G.M. (2015). Acta Cryst. C71, 3-8.
;
_chemical_name_common              ?
_chemical_name_systematic          ?
_chemical_formula_moiety          
 'C24 H24 Cl6 Th3, C18 H36 Cs N2 O6, 2(C4 H8 O)'
_chemical_formula_sum              'C50 H76 Cl6 Cs N2 O8 Th3'
_chemical_formula_weight           1874.85
_chemical_melting_point            ?
_chemical_oxdiff_formula           Th3CsC42H60Cl6N2O6
_chemical_oxdiff_usercomment       JS
loop_
  _atom_type_symbol
  _atom_type_description
  _atom_type_scat_dispersion_real
  _atom_type_scat_dispersion_imag
  _atom_type_scat_source
 'C' 'C' 0.0033 0.0016 'International Tables Vol C Tables 4.2.6.8 and 6.1.1.4'
 'H' 'H' 0.0000 0.0000 'International Tables Vol C Tables 4.2.6.8 and 6.1.1.4'
 'Cl' 'Cl' 0.1484 0.1585 'International Tables Vol C Tables 4.2.6.8 and 6.1.1.4'
 'Cs' 'Cs' -0.3680 2.1192
 'International Tables Vol C Tables 4.2.6.8 and 6.1.1.4'
 'N' 'N' 0.0061 0.0033 'International Tables Vol C Tables 4.2.6.8 and 6.1.1.4'
 'O' 'O' 0.0106 0.0060 'International Tables Vol C Tables 4.2.6.8 and 6.1.1.4'
 'Th' 'Th' -7.2400 8.8979
 'International Tables Vol C Tables 4.2.6.8 and 6.1.1.4'

_shelx_space_group_comment
;
The symmetry employed for this shelxl refinement is uniquely defined
by the following loop, which should always be used as a source of
symmetry information in preference to the above space-group names.
They are only intended as comments.
;
_space_group_crystal_system        'triclinic'
_space_group_IT_number             2
_space_group_name_H-M_alt          'P -1'
_space_group_name_Hall             '-P 1'
loop_
  _space_group_symop_operation_xyz
 'x, y, z'
 '-x, -y, -z'

_cell_length_a                     14.0480(3)
_cell_length_b                     14.9640(3)
_cell_length_c                     17.0625(3)
_cell_angle_alpha                  113.925(2)
_cell_angle_beta                   97.311(2)
_cell_angle_gamma                  106.623(2)
_cell_volume                       3017.97(12)
_cell_formula_units_Z              2
_cell_measurement_reflns_used      21013
_cell_measurement_temperature      150(2)
_cell_measurement_theta_max        31.2410
_cell_measurement_theta_min        2.6530
_shelx_estimated_absorpt_T_max     0.488
_shelx_estimated_absorpt_T_min     0.298
_exptl_absorpt_coefficient_mu      8.282
_exptl_absorpt_correction_T_max    1.000
_exptl_absorpt_correction_T_min    0.532
_exptl_absorpt_correction_type     gaussian
_exptl_absorpt_process_details
;
CrysAlisPro 1.171.40.69a (Rigaku Oxford Diffraction, 2020)
Numerical absorption correction based on gaussian integration over
			a multifaceted crystal model
Empirical absorption correction using spherical harmonics,
 implemented in SCALE3 ABSPACK scaling algorithm.
;
_exptl_absorpt_special_details     ?
_exptl_crystal_colour              'clear dark violet'
_exptl_crystal_colour_lustre       clear
_exptl_crystal_colour_modifier     dark
_exptl_crystal_colour_primary      violet
_exptl_crystal_density_diffrn      2.063
_exptl_crystal_density_meas        ?
_exptl_crystal_density_method      ?
_exptl_crystal_description         block
_exptl_crystal_F_000               1762
loop_
  _exptl_crystal_face_index_h
  _exptl_crystal_face_index_k
  _exptl_crystal_face_index_l
  _exptl_crystal_face_perp_dist
 17 -5 7 0.0742
 -17 5 -7 0.0742
 -10 -9 22 0.0699
 -1 19 -2 0.0559
 19 0 -7 0.0709
 -8 17 -19 0.0855
 17 -12 10 0.0749
 -6 10 -22 0.0818
 -3 -7 -15 0.0559
 9 8 8 0.0659
 1 -17 -3 0.0429
 1 -21 11 0.0463
 8 12 2 0.0513
 -6 14 11 0.0556

_exptl_crystal_size_max            0.193
_exptl_crystal_size_mid            0.165
_exptl_crystal_size_min            0.101
loop_
  _exptl_oxdiff_crystal_face_indexfrac_h
  _exptl_oxdiff_crystal_face_indexfrac_k
  _exptl_oxdiff_crystal_face_indexfrac_l
  _exptl_oxdiff_crystal_face_x
  _exptl_oxdiff_crystal_face_y
  _exptl_oxdiff_crystal_face_z
 17.3220 -5.0084 7.4119 0.4679 -0.4469 0.7624
 -17.3220 5.0084 -7.4119 -0.4679 0.4469 -0.7624
 -9.8196 -8.7604 21.5950 0.4890 -0.4621 -0.7399
 -0.5994 18.9826 -2.4873 -0.7267 -0.6192 0.2975
 18.9439 0.1077 -6.6257 0.1187 -0.0396 0.9921
 -7.8131 16.8797 -18.8836 -0.9420 0.3340 -0.0311
 16.5912 -12.3540 10.0967 0.7609 -0.2683 0.5908
 -6.3726 10.3321 -21.5960 -0.7240 0.6876 -0.0554
 -2.5800 -6.7912 -14.8315 0.0258 0.9836 -0.1787
 8.8591 8.3450 7.5268 -0.1076 -0.8245 0.5555
 0.8347 -17.0390 -2.6558 0.5923 0.7721 -0.2304
 1.0976 -20.5137 11.3678 0.9026 0.2677 -0.3370
 8.3111 12.4352 1.5914 -0.3387 -0.7058 0.6222
 -6.4155 13.5611 10.5056 -0.4261 -0.8929 -0.1455

_exptl_transmission_factor_max     ?
_exptl_transmission_factor_min     ?
_diffrn_reflns_av_R_equivalents    0.0357
_diffrn_reflns_av_unetI/netI       0.0436
_diffrn_reflns_Laue_measured_fraction_full  0.999
_diffrn_reflns_Laue_measured_fraction_max  0.795
_diffrn_reflns_limit_h_max         19
_diffrn_reflns_limit_h_min         -19
_diffrn_reflns_limit_k_max         20
_diffrn_reflns_limit_k_min         -20
_diffrn_reflns_limit_l_max         22
_diffrn_reflns_limit_l_min         -22
_diffrn_reflns_number              44297
_diffrn_reflns_point_group_measured_fraction_full  0.999
_diffrn_reflns_point_group_measured_fraction_max  0.795
_diffrn_reflns_theta_full          25.242
_diffrn_reflns_theta_max           31.023
_diffrn_reflns_theta_min           2.421
_diffrn_ambient_environment        N~2~
_diffrn_ambient_temperature        150(2)
_diffrn_detector                   'Hybrid Pixel Array Detector'
_diffrn_detector_area_resol_mean   10.0000
_diffrn_detector_type              HyPix
_diffrn_measured_fraction_theta_full  0.999
_diffrn_measured_fraction_theta_max  0.795
_diffrn_measurement_details
;
List of Runs (angles in degrees, time in seconds):

  # Type    Start    End  Width  t~exp~   \w     \q     \k     \f   Frames
--------------------------------------------------------------------------
  1  \w    -36.00  10.00   0.50    3.75    --    5.26 -57.00-120.00   92
  2  \w    -65.00 -39.00   0.50    3.75    --    5.26 -57.00   0.00   52
  3  \w    -68.00  17.00   0.50    3.75    --    5.26 -37.00 -30.00  170
  4  \w    -12.00  14.00   0.50    3.75    --    5.26 -57.00   0.00   52
  5  \w     -3.00  73.00   0.50    3.75    --    5.26  37.00 150.00  152
  6  \w    -24.00   2.00   0.50    3.75    --    5.26 -19.00-120.00   52
  7  \w    -23.00  26.00   0.50    3.75    --   -5.26 -99.00-150.00   98
  8  \w    -22.00  16.00   0.50    3.75    --   -5.26 -99.00   0.00   76
  9  \w    -19.00  36.00   0.50    3.75    --    5.26 -99.00  60.00  110
;
_diffrn_measurement_device         'four-circle diffractometer'
_diffrn_measurement_device_type    'XtaLAB Synergy, Dualflex, HyPix'
_diffrn_measurement_method         '\w scans'
_diffrn_orient_matrix_type        
 'CrysAlisPro convention (1999,Acta A55,543-557)'
_diffrn_orient_matrix_UB_11        0.0109980000
_diffrn_orient_matrix_UB_12        -0.0362407000
_diffrn_orient_matrix_UB_13        0.0129418000
_diffrn_orient_matrix_UB_21        -0.0177183000
_diffrn_orient_matrix_UB_22        -0.0391154000
_diffrn_orient_matrix_UB_23        -0.0453226000
_diffrn_orient_matrix_UB_31        0.0507323000
_diffrn_orient_matrix_UB_32        0.0166958000
_diffrn_orient_matrix_UB_33        -0.0044188000
_diffrn_radiation_monochromator    mirror
_diffrn_radiation_probe            x-ray
_diffrn_radiation_type             MoK\a
_diffrn_radiation_wavelength       0.71073
_diffrn_source                     'micro-focus sealed X-ray tube'
_diffrn_source_type                'PhotonJet (Mo) X-ray Source'
_reflns_Friedel_coverage           0.000
_reflns_Friedel_fraction_full      .
_reflns_Friedel_fraction_max       .
_reflns_number_gt                  12290
_reflns_number_total               15326
_reflns_odcompleteness_completeness  99.90
_reflns_odcompleteness_iscentric   1
_reflns_odcompleteness_theta       26.32
_reflns_special_details
;
 Reflections were merged by SHELXL according to the crystal
 class for the calculation of statistics and refinement.
 
 _reflns_Friedel_fraction is defined as the number of unique
 Friedel pairs measured divided by the number that would be
 possible theoretically, ignoring centric projections and
 systematic absences.
;
_reflns_threshold_expression       'I > 2\s(I)'
_computing_cell_refinement         'CrysAlisPro 1.171.40.69a (Rigaku OD, 2020)'
_computing_data_collection         'CrysAlisPro 1.171.40.69a (Rigaku OD, 2020)'
_computing_data_reduction          'CrysAlisPro 1.171.40.69a (Rigaku OD, 2020)'
_computing_molecular_graphics      'Olex2 (Dolomanov et al., 2009)'
_computing_publication_material    'Olex2 (Dolomanov et al., 2009)'
_computing_structure_refinement    'ShelXL (Sheldrick, 2015)'
_computing_structure_solution      'ShelXT (Sheldrick, 2015)'
_refine_diff_density_max           1.621
_refine_diff_density_min           -1.691
_refine_diff_density_rms           0.161
_refine_ls_extinction_coef         .
_refine_ls_extinction_method       none
_refine_ls_goodness_of_fit_ref     1.037
_refine_ls_hydrogen_treatment      constr
_refine_ls_matrix_type             full
_refine_ls_number_parameters       704
_refine_ls_number_reflns           15326
_refine_ls_number_restraints       461
_refine_ls_R_factor_all            0.0452
_refine_ls_R_factor_gt             0.0303
_refine_ls_restrained_S_all        1.038
_refine_ls_shift/su_max            0.002
_refine_ls_shift/su_mean           0.000
_refine_ls_structure_factor_coef   Fsqd
_refine_ls_weighting_details      
 'w=1/[\s^2^(Fo^2^)+(0.0342P)^2^+0.1386P] where P=(Fo^2^+2Fc^2^)/3'
_refine_ls_weighting_scheme        calc
_refine_ls_wR_factor_gt            0.0656
_refine_ls_wR_factor_ref           0.0699
_olex2_refinement_description
;
1. Fixed Uiso
 At 1.2 times of:
  All C(H) groups, All C(H,H) groups
2. Restrained distances
 O8-C50 = O8-C47
 1.45 with sigma of 0.02
 C49-C50 = C48-C49 = C48-C47
 1.55 with sigma of 0.01
3. Uiso/Uaniso restraints and constraints
C48 \\sim C49 \\sim C50 \\sim O8 \\sim C47 \\sim C44 \\sim O7 \\sim C43 \\sim
C46 \\sim C45: within 2A with sigma of 0.01 and sigma for terminal atoms of 0.02
C1 \\sim C2 \\sim C3 \\sim C4 \\sim C5 \\sim C6 \\sim C7 \\sim C8 \\sim C1A
\\sim C2A \\sim C3A \\sim C4A \\sim C5A \\sim C6A \\sim C7A \\sim C8A: within
2A with sigma of 0.01 and sigma for terminal atoms of 0.02
4. Rigid body (RIGU) restrains
 O8, C49, C50, C48, C47
 with sigma for 1-2 distances of 0.004 and sigma for 1-3 distances of 0.004
 C1, C2, C3, C4, C5, C6, C7, C8, C1A, C2A, C3A, C4A, C5A, C6A, C7A, C8A
 with sigma for 1-2 distances of 0.004 and sigma for 1-3 distances of 0.004
 C11, C10, C9, C16, C15, C14, C13, C12
 with sigma for 1-2 distances of 0.004 and sigma for 1-3 distances of 0.004
5. Others
 Sof(C1A)=Sof(H1A)=Sof(C2A)=Sof(H2A)=Sof(C3A)=Sof(H3A)=Sof(C4A)=Sof(H4A)=
 Sof(C5A)=Sof(H5A)=Sof(C6A)=Sof(H6A)=Sof(C7A)=Sof(H7A)=Sof(C8A)=Sof(H8A)=1-
 FVAR(1)
 Sof(C1)=Sof(H1)=Sof(C2)=Sof(H2)=Sof(C3)=Sof(H3)=Sof(C4)=Sof(H4)=Sof(C5)=
 Sof(H5)=Sof(C6)=Sof(H6)=Sof(C7)=Sof(H7)=Sof(C8)=Sof(H8)=FVAR(1)
6.a Secondary CH2 refined with riding coordinates:
 C25(H25A,H25B), C26(H26A,H26B), C27(H27A,H27B), C28(H28A,H28B), C29(H29A,
 H29B), C30(H30A,H30B), C31(H31A,H31B), C32(H32A,H32B), C33(H33A,H33B),
 C34(H34A,H34B), C35(H35A,H35B), C36(H36A,H36B), C37(H37A,H37B), C38(H38A,H38B),
  C39(H39A,H39B), C40(H40A,H40B), C41(H41A,H41B), C42(H42A,H42B), C43(H43A,
 H43B), C46(H46A,H46B), C44(H44A,H44B), C45(H45A,H45B), C49(H49A,H49B),
 C47(H47A,H47B), C50(H50A,H50B), C48(H48A,H48B)
6.b Aromatic/amide H refined with riding coordinates:
 C1(H1), C2(H2), C3(H3), C4(H4), C5(H5), C6(H6), C7(H7), C8(H8), C9(H9),
 C10(H10), C11(H11), C12(H12), C13(H13), C14(H14), C15(H15), C16(H16), C17(H17),
  C18(H18), C19(H19), C20(H20), C21(H21), C22(H22), C23(H23), C24(H24),
 C1A(H1A), C2A(H2A), C3A(H3A), C4A(H4A), C5A(H5A), C6A(H6A), C7A(H7A), C8A(H8A)
;
_atom_sites_solution_hydrogens     geom
_atom_sites_solution_primary       dual
_atom_sites_solution_secondary     difmap
loop_
  _atom_site_label
  _atom_site_type_symbol
  _atom_site_fract_x
  _atom_site_fract_y
  _atom_site_fract_z
  _atom_site_U_iso_or_equiv
  _atom_site_adp_type
  _atom_site_occupancy
  _atom_site_site_symmetry_order
  _atom_site_calc_flag
  _atom_site_refinement_flags_posn
  _atom_site_refinement_flags_adp
  _atom_site_refinement_flags_occupancy
  _atom_site_disorder_assembly
  _atom_site_disorder_group
 Th1 Th 0.47963(2) 0.63139(2) 0.80935(2) 0.01942(4) Uani 1 1 d . . . . .
 Th2 Th 0.24252(2) 0.48247(2) 0.58419(2) 0.02149(4) Uani 1 1 d . . . . .
 Th3 Th 0.28218(2) 0.77481(2) 0.77500(2) 0.02347(4) Uani 1 1 d . . . . .
 Cl1 Cl 0.30130(8) 0.44310(8) 0.72979(7) 0.0264(2) Uani 1 1 d . . . . .
 Cl2 Cl 0.46136(8) 0.55742(10) 0.62394(7) 0.0314(2) Uani 1 1 d . . . . .
 Cl3 Cl 0.12478(7) 0.57079(8) 0.69568(7) 0.0244(2) Uani 1 1 d . . . . .
 Cl4 Cl 0.27329(9) 0.68203(9) 0.59045(8) 0.0325(2) Uani 1 1 d . . . . .
 Cl5 Cl 0.34151(8) 0.70774(9) 0.90079(7) 0.0275(2) Uani 1 1 d . . . . .
 Cl6 Cl 0.49731(8) 0.82018(9) 0.79646(8) 0.0307(2) Uani 1 1 d . . . . .
 C1 C 0.5302(12) 0.4957(14) 0.8606(14) 0.025(3) Uani 0.390(8) 1 d . U P A 1
 H1 H 0.491660 0.426174 0.849409 0.030 Uiso 0.390(8) 1 calc R . P A 1
 C2 C 0.5209(11) 0.5696(18) 0.9341(12) 0.023(2) Uani 0.390(8) 1 d . U P A 1
 H2 H 0.477057 0.537861 0.961198 0.027 Uiso 0.390(8) 1 calc R . P A 1
 C3 C 0.5569(14) 0.6788(18) 0.9819(10) 0.028(3) Uani 0.390(8) 1 d . U P A 1
 H3 H 0.533059 0.703949 1.033309 0.034 Uiso 0.390(8) 1 calc R . P A 1
 C4 C 0.6223(14) 0.7597(13) 0.9685(12) 0.028(3) Uani 0.390(8) 1 d . U P A 1
 H4 H 0.634084 0.827781 1.014428 0.033 Uiso 0.390(8) 1 calc R . P A 1
 C5 C 0.6734(11) 0.7643(12) 0.9051(15) 0.025(2) Uani 0.390(8) 1 d . U P A 1
 H5 H 0.710108 0.834649 0.917167 0.030 Uiso 0.390(8) 1 calc R . P A 1
 C6 C 0.6838(10) 0.6897(18) 0.8273(13) 0.025(2) Uani 0.390(8) 1 d . U P A 1
 H6 H 0.723867 0.721183 0.797952 0.030 Uiso 0.390(8) 1 calc R . P A 1
 C7 C 0.6481(13) 0.5771(19) 0.7820(10) 0.024(2) Uani 0.390(8) 1 d . U P A 1
 H7 H 0.673131 0.550400 0.731563 0.028 Uiso 0.390(8) 1 calc R . P A 1
 C8 C 0.5833(14) 0.4975(13) 0.7969(12) 0.026(3) Uani 0.390(8) 1 d . U P A 1
 H8 H 0.573435 0.428753 0.753255 0.031 Uiso 0.390(8) 1 calc R . P A 1
 C9 C 0.1386(5) 0.2750(4) 0.5254(4) 0.0559(15) Uani 1 1 d . U . . .
 H9 H 0.124783 0.235559 0.557248 0.067 Uiso 1 1 calc R . . . .
 C10 C 0.2311(5) 0.2805(4) 0.5004(4) 0.0514(14) Uani 1 1 d . U . . .
 H10 H 0.265026 0.242331 0.518022 0.062 Uiso 1 1 calc R . . . .
 C11 C 0.2850(4) 0.3291(5) 0.4557(4) 0.0493(14) Uani 1 1 d . U . . .
 H11 H 0.345964 0.314698 0.449330 0.059 Uiso 1 1 calc R . . . .
 C12 C 0.2716(4) 0.3917(5) 0.4193(3) 0.0469(13) Uani 1 1 d . U . . .
 H12 H 0.327208 0.413043 0.396261 0.056 Uiso 1 1 calc R . . . .
 C13 C 0.1983(4) 0.4312(5) 0.4076(3) 0.0476(14) Uani 1 1 d . U . . .
 H13 H 0.215183 0.472445 0.377668 0.057 Uiso 1 1 calc R . . . .
 C14 C 0.1058(4) 0.4271(5) 0.4278(3) 0.0457(13) Uani 1 1 d . U . . .
 H14 H 0.074266 0.465185 0.407710 0.055 Uiso 1 1 calc R . . . .
 C15 C 0.0474(4) 0.3797(4) 0.4712(4) 0.0445(13) Uani 1 1 d . U . . .
 H15 H -0.014813 0.392827 0.473352 0.053 Uiso 1 1 calc R . . . .
 C16 C 0.0594(4) 0.3171(5) 0.5125(4) 0.0521(15) Uani 1 1 d . U . . .
 H16 H 0.004494 0.298543 0.537067 0.062 Uiso 1 1 calc R . . . .
 C17 C 0.1248(4) 0.8188(4) 0.8399(4) 0.0478(15) Uani 1 1 d . . . . .
 H17 H 0.066604 0.777307 0.849141 0.057 Uiso 1 1 calc R . . . .
 C18 C 0.1046(4) 0.8121(4) 0.7543(4) 0.0477(16) Uani 1 1 d . . . . .
 H18 H 0.035684 0.767006 0.719164 0.057 Uiso 1 1 calc R . . . .
 C19 C 0.1624(4) 0.8563(5) 0.7084(4) 0.0488(15) Uani 1 1 d . . . . .
 H19 H 0.123136 0.834759 0.649834 0.059 Uiso 1 1 calc R . . . .
 C20 C 0.2630(5) 0.9238(4) 0.7288(4) 0.0508(15) Uani 1 1 d . . . . .
 H20 H 0.276571 0.936931 0.680559 0.061 Uiso 1 1 calc R . . . .
 C21 C 0.3499(5) 0.9776(4) 0.8032(5) 0.0528(16) Uani 1 1 d . . . . .
 H21 H 0.408350 1.017693 0.793051 0.063 Uiso 1 1 calc R . . . .
 C22 C 0.3703(5) 0.9860(4) 0.8864(4) 0.0512(16) Uani 1 1 d . . . . .
 H22 H 0.439326 1.031864 0.920746 0.061 Uiso 1 1 calc R . . . .
 C23 C 0.3150(5) 0.9440(5) 0.9342(4) 0.0518(17) Uani 1 1 d . . . . .
 H23 H 0.355375 0.968163 0.992987 0.062 Uiso 1 1 calc R . . . .
 C24 C 0.2128(5) 0.8738(5) 0.9155(4) 0.0500(15) Uani 1 1 d . . . . .
 H24 H 0.200539 0.860690 0.964072 0.060 Uiso 1 1 calc R . . . .
 Cs1 Cs 0.91465(2) 0.21353(2) 0.80083(2) 0.02597(6) Uani 1 1 d . . . . .
 O2 O 1.0845(2) 0.4266(2) 0.9062(2) 0.0296(7) Uani 1 1 d . . . . .
 O1 O 1.1152(2) 0.2368(3) 0.9009(2) 0.0342(8) Uani 1 1 d . . . . .
 O4 O 0.8954(3) 0.2061(3) 0.6212(2) 0.0421(9) Uani 1 1 d . . . . .
 O3 O 0.8893(3) 0.0185(3) 0.6391(3) 0.0470(10) Uani 1 1 d . . . . .
 O6 O 0.7241(2) 0.2602(3) 0.8238(2) 0.0325(7) Uani 1 1 d . . . . .
 O5 O 0.7665(2) 0.1046(3) 0.8717(3) 0.0407(9) Uani 1 1 d . . . . .
 N1 N 0.9385(3) 0.0253(3) 0.8215(3) 0.0380(10) Uani 1 1 d . . . . .
 N2 N 0.8874(3) 0.3967(3) 0.7765(3) 0.0317(9) Uani 1 1 d . . . . .
 C25 C 1.0463(4) 0.0580(4) 0.8726(4) 0.0450(14) Uani 1 1 d . . . . .
 H25A H 1.089376 0.046193 0.830578 0.054 Uiso 1 1 calc R . . . .
 H25B H 1.048212 0.012887 0.901615 0.054 Uiso 1 1 calc R . . . .
 C26 C 1.0928(4) 0.1717(4) 0.9430(4) 0.0430(13) Uani 1 1 d . . . . .
 H26A H 1.043731 0.188664 0.978078 0.052 Uiso 1 1 calc R . . . .
 H26B H 1.157110 0.184234 0.984307 0.052 Uiso 1 1 calc R . . . .
 C27 C 1.1783(3) 0.3442(4) 0.9617(3) 0.0337(11) Uani 1 1 d . . . . .
 H27A H 1.249550 0.350065 0.984075 0.040 Uiso 1 1 calc R . . . .
 H27B H 1.150298 0.369762 1.013447 0.040 Uiso 1 1 calc R . . . .
 C28 C 1.1798(3) 0.4094(4) 0.9149(3) 0.0349(11) Uani 1 1 d . . . . .
 H28A H 1.238465 0.477906 0.949084 0.042 Uiso 1 1 calc R . . . .
 H28B H 1.189005 0.372959 0.855016 0.042 Uiso 1 1 calc R . . . .
 C29 C 1.0780(4) 0.4820(4) 0.8557(4) 0.0367(12) Uani 1 1 d . . . . .
 H29A H 1.087139 0.443284 0.796239 0.044 Uiso 1 1 calc R . . . .
 H29B H 1.133603 0.552796 0.886677 0.044 Uiso 1 1 calc R . . . .
 C30 C 0.9734(4) 0.4922(4) 0.8450(4) 0.0372(12) Uani 1 1 d . . . . .
 H30A H 0.957073 0.512123 0.903039 0.045 Uiso 1 1 calc R . . . .
 H30B H 0.978258 0.550365 0.829885 0.045 Uiso 1 1 calc R . . . .
 C31 C 0.9158(4) -0.0632(4) 0.7330(4) 0.0503(16) Uani 1 1 d . . . . .
 H31A H 0.840040 -0.102252 0.709360 0.060 Uiso 1 1 calc R . . . .
 H31B H 0.947871 -0.111886 0.738849 0.060 Uiso 1 1 calc R . . . .
 C32 C 0.9548(4) -0.0288(5) 0.6668(4) 0.0532(17) Uani 1 1 d . . . . .
 H32A H 1.026903 0.022781 0.694833 0.064 Uiso 1 1 calc R . . . .
 H32B H 0.954101 -0.090503 0.614085 0.064 Uiso 1 1 calc R . . . .
 C33 C 0.9131(5) 0.0404(5) 0.5692(4) 0.0615(19) Uani 1 1 d . . . . .
 H33A H 0.896556 -0.026404 0.514398 0.074 Uiso 1 1 calc R . . . .
 H33B H 0.987943 0.082144 0.585743 0.074 Uiso 1 1 calc R . . . .
 C34 C 0.8515(5) 0.1008(5) 0.5521(4) 0.0587(18) Uani 1 1 d . . . . .
 H34A H 0.852525 0.099566 0.493726 0.070 Uiso 1 1 calc R . . . .
 H34B H 0.778733 0.068206 0.550442 0.070 Uiso 1 1 calc R . . . .
 C35 C 0.8350(4) 0.2669(5) 0.6149(4) 0.0469(15) Uani 1 1 d . . . . .
 H35A H 0.766554 0.238130 0.623492 0.056 Uiso 1 1 calc R . . . .
 H35B H 0.823909 0.263400 0.555115 0.056 Uiso 1 1 calc R . . . .
 C36 C 0.8918(4) 0.3800(4) 0.6861(4) 0.0410(13) Uani 1 1 d . . . . .
 H36A H 0.965136 0.402224 0.685564 0.049 Uiso 1 1 calc R . . . .
 H36B H 0.861733 0.425382 0.671203 0.049 Uiso 1 1 calc R . . . .
 C37 C 0.8659(4) -0.0026(5) 0.8705(5) 0.0496(15) Uani 1 1 d . . . . .
 H37A H 0.896505 0.047286 0.934936 0.060 Uiso 1 1 calc R . . . .
 H37B H 0.857288 -0.073941 0.862833 0.060 Uiso 1 1 calc R . . . .
 C38 C 0.7601(4) -0.0010(5) 0.8412(4) 0.0479(15) Uani 1 1 d . . . . .
 H38A H 0.734141 -0.039750 0.775300 0.057 Uiso 1 1 calc R . . . .
 H38B H 0.711016 -0.036499 0.865862 0.057 Uiso 1 1 calc R . . . .
 C39 C 0.6688(4) 0.1128(5) 0.8519(5) 0.0499(16) Uani 1 1 d . . . . .
 H39A H 0.623278 0.083313 0.882276 0.060 Uiso 1 1 calc R . . . .
 H39B H 0.635469 0.071819 0.786817 0.060 Uiso 1 1 calc R . . . .
 C40 C 0.6830(4) 0.2259(5) 0.8827(4) 0.0445(14) Uani 1 1 d . . . . .
 H40A H 0.615665 0.234035 0.884342 0.053 Uiso 1 1 calc R . . . .
 H40B H 0.730634 0.269609 0.943716 0.053 Uiso 1 1 calc R . . . .
 C41 C 0.7539(4) 0.3709(4) 0.8572(3) 0.0385(12) Uani 1 1 d . . . . .
 H41A H 0.811320 0.407822 0.912736 0.046 Uiso 1 1 calc R . . . .
 H41B H 0.694851 0.391562 0.871677 0.046 Uiso 1 1 calc R . . . .
 C42 C 0.7876(4) 0.4031(4) 0.7896(4) 0.0384(12) Uani 1 1 d . . . . .
 H42A H 0.733832 0.357630 0.731655 0.046 Uiso 1 1 calc R . . . .
 H42B H 0.792282 0.476481 0.808326 0.046 Uiso 1 1 calc R . . . .
 O7 O 0.4286(3) 1.2202(3) 0.7991(3) 0.0517(10) Uani 1 1 d . U . . .
 C43 C 0.4394(5) 1.1774(5) 0.7110(4) 0.0524(14) Uani 1 1 d . U . . .
 H43A H 0.434530 1.103698 0.690129 0.063 Uiso 1 1 calc R . . . .
 H43B H 0.507054 1.219329 0.709121 0.063 Uiso 1 1 calc R . . . .
 C46 C 0.3244(4) 1.2137(5) 0.7936(4) 0.0464(13) Uani 1 1 d . U . . .
 H46A H 0.323168 1.285069 0.825824 0.056 Uiso 1 1 calc R . . . .
 H46B H 0.291826 1.170814 0.821320 0.056 Uiso 1 1 calc R . . . .
 C44 C 0.3523(5) 1.1823(5) 0.6539(4) 0.0512(14) Uani 1 1 d . U . . .
 H44A H 0.333061 1.127148 0.591258 0.061 Uiso 1 1 calc R . . . .
 H44B H 0.371312 1.252135 0.655408 0.061 Uiso 1 1 calc R . . . .
 C45 C 0.2654(4) 1.1634(5) 0.6960(4) 0.0502(14) Uani 1 1 d . U . . .
 H45A H 0.225485 1.087265 0.672321 0.060 Uiso 1 1 calc R . . . .
 H45B H 0.217976 1.198316 0.686732 0.060 Uiso 1 1 calc R . . . .
 C49 C 0.4612(6) 1.1833(7) 0.4326(5) 0.085(2) Uani 1 1 d D U . . .
 H49A H 0.466538 1.208211 0.387179 0.102 Uiso 1 1 calc R . . . .
 H49B H 0.387776 1.157791 0.432081 0.102 Uiso 1 1 calc R . . . .
 C47 C 0.5546(8) 1.1266(9) 0.5103(7) 0.126(3) Uani 1 1 d D U . . .
 H47A H 0.511058 1.077189 0.527926 0.151 Uiso 1 1 calc R . . . .
 H47B H 0.622355 1.118736 0.513570 0.151 Uiso 1 1 calc R . . . .
 O8 O 0.5690(5) 1.2251(8) 0.5684(5) 0.127(2) Uani 1 1 d D U . . .
 C50 C 0.5266(6) 1.2710(8) 0.5239(5) 0.099(2) Uani 1 1 d D U . . .
 H50A H 0.582064 1.324623 0.518565 0.118 Uiso 1 1 calc R . . . .
 H50B H 0.483498 1.305515 0.556987 0.118 Uiso 1 1 calc R . . . .
 C48 C 0.5031(7) 1.0960(7) 0.4135(6) 0.100(2) Uani 1 1 d D U . . .
 H48A H 0.553747 1.099536 0.378387 0.120 Uiso 1 1 calc R . . . .
 H48B H 0.447308 1.025294 0.382891 0.120 Uiso 1 1 calc R . . . .
 C1A C 0.5522(9) 0.4905(7) 0.8295(9) 0.030(2) Uani 0.610(8) 1 d . U P A 2
 H1A H 0.524904 0.415665 0.800489 0.036 Uiso 0.610(8) 1 calc R . P A 2
 C2A C 0.5189(7) 0.5294(10) 0.9029(10) 0.032(2) Uani 0.610(8) 1 d . U P A 2
 H2A H 0.474172 0.475747 0.912081 0.038 Uiso 0.610(8) 1 calc R . P A 2
 C3A C 0.5358(7) 0.6317(12) 0.9685(7) 0.0283(19) Uani 0.610(8) 1 d . U P A 2
 H3A H 0.501158 0.630680 1.012628 0.034 Uiso 0.610(8) 1 calc R . P A 2
 C4A C 0.5913(8) 0.7348(10) 0.9847(5) 0.0225(18) Uani 0.610(8) 1 d . U P A 2
 H4A H 0.584873 0.787015 1.036616 0.027 Uiso 0.610(8) 1 calc R . P A 2
 C5A C 0.6543(8) 0.7780(7) 0.9413(8) 0.0246(19) Uani 0.610(8) 1 d . U P A 2
 H5A H 0.681072 0.852801 0.971051 0.030 Uiso 0.610(8) 1 calc R . P A 2
 C6A C 0.6871(6) 0.7366(10) 0.8642(9) 0.0243(19) Uani 0.610(8) 1 d . U P A 2
 H6A H 0.728691 0.789889 0.852885 0.029 Uiso 0.610(8) 1 calc R . P A 2
 C7A C 0.6722(7) 0.6341(13) 0.7999(6) 0.0279(19) Uani 0.610(8) 1 d . U P A 2
 H7A H 0.708386 0.634377 0.756548 0.033 Uiso 0.610(8) 1 calc R . P A 2
 C8A C 0.6148(10) 0.5289(11) 0.7848(6) 0.031(2) Uani 0.610(8) 1 d . U P A 2
 H8A H 0.621269 0.475167 0.734013 0.037 Uiso 0.610(8) 1 calc R . P A 2

loop_
  _atom_site_aniso_label
  _atom_site_aniso_U_11
  _atom_site_aniso_U_22
  _atom_site_aniso_U_33
  _atom_site_aniso_U_23
  _atom_site_aniso_U_13
  _atom_site_aniso_U_12
 Th1 0.01828(7) 0.02266(8) 0.01991(8) 0.01101(6) 0.00315(5) 0.01045(6)
 Th2 0.02083(8) 0.02589(8) 0.01889(8) 0.00972(6) 0.00331(6) 0.01226(6)
 Th3 0.02404(8) 0.02121(8) 0.02699(8) 0.01166(6) 0.00257(6) 0.01217(6)
 Cl1 0.0267(5) 0.0254(5) 0.0286(5) 0.0152(4) 0.0031(4) 0.0097(4)
 Cl2 0.0236(5) 0.0486(7) 0.0249(5) 0.0171(5) 0.0087(4) 0.0166(5)
 Cl3 0.0206(5) 0.0254(5) 0.0283(5) 0.0122(4) 0.0065(4) 0.0105(4)
 Cl4 0.0376(6) 0.0369(6) 0.0318(6) 0.0221(5) 0.0094(5) 0.0168(5)
 Cl5 0.0308(5) 0.0357(6) 0.0245(5) 0.0160(5) 0.0092(4) 0.0204(5)
 Cl6 0.0231(5) 0.0290(6) 0.0428(6) 0.0223(5) 0.0033(4) 0.0076(4)
 C1 0.030(4) 0.027(4) 0.023(5) 0.015(4) 0.006(4) 0.014(4)
 C2 0.027(4) 0.030(5) 0.021(4) 0.016(4) 0.006(3) 0.016(4)
 C3 0.031(4) 0.031(5) 0.022(4) 0.010(4) 0.001(3) 0.017(4)
 C4 0.026(5) 0.029(4) 0.025(4) 0.008(3) 0.000(3) 0.015(4)
 C5 0.021(4) 0.028(4) 0.027(5) 0.013(4) -0.001(4) 0.013(3)
 C6 0.018(4) 0.032(5) 0.028(5) 0.014(4) 0.003(4) 0.015(4)
 C7 0.022(5) 0.032(5) 0.024(4) 0.014(4) 0.006(3) 0.019(4)
 C8 0.028(5) 0.028(4) 0.024(4) 0.010(4) 0.007(4) 0.018(4)
 C9 0.085(4) 0.023(3) 0.029(3) 0.006(2) -0.003(3) -0.004(3)
 C10 0.068(4) 0.034(3) 0.030(3) -0.002(2) -0.014(2) 0.025(3)
 C11 0.043(3) 0.056(4) 0.033(3) -0.003(2) 0.005(2) 0.033(3)
 C12 0.041(3) 0.063(4) 0.028(3) 0.011(2) 0.013(2) 0.022(3)
 C13 0.046(3) 0.062(4) 0.025(3) 0.018(3) 0.003(2) 0.014(3)
 C14 0.044(3) 0.054(3) 0.030(3) 0.011(2) -0.005(2) 0.025(3)
 C15 0.021(2) 0.050(3) 0.038(3) 0.000(2) -0.0029(19) 0.016(2)
 C16 0.043(3) 0.040(3) 0.032(3) -0.004(2) 0.014(2) -0.012(2)
 C17 0.042(3) 0.036(3) 0.076(4) 0.024(3) 0.027(3) 0.029(3)
 C18 0.029(3) 0.036(3) 0.062(4) 0.005(3) -0.006(2) 0.023(2)
 C19 0.051(3) 0.047(3) 0.047(3) 0.015(3) -0.006(3) 0.035(3)
 C20 0.072(4) 0.040(3) 0.062(4) 0.035(3) 0.019(3) 0.033(3)
 C21 0.055(3) 0.031(3) 0.081(5) 0.031(3) 0.017(3) 0.021(3)
 C22 0.052(3) 0.023(3) 0.058(4) 0.006(3) -0.007(3) 0.016(2)
 C23 0.070(4) 0.039(3) 0.035(3) -0.001(2) -0.006(3) 0.040(3)
 C24 0.079(4) 0.056(4) 0.040(3) 0.024(3) 0.031(3) 0.049(3)
 Cs1 0.02185(12) 0.02713(14) 0.02908(14) 0.01164(11) 0.00613(10) 0.01185(11)
 O2 0.0233(15) 0.0304(17) 0.0373(18) 0.0177(15) 0.0081(13) 0.0103(13)
 O1 0.0273(16) 0.0305(17) 0.0375(19) 0.0112(15) -0.0005(14) 0.0119(14)
 O4 0.0374(19) 0.050(2) 0.0293(18) 0.0143(17) 0.0077(15) 0.0098(17)
 O3 0.043(2) 0.039(2) 0.048(2) 0.0062(18) 0.0203(18) 0.0170(18)
 O6 0.0292(16) 0.048(2) 0.0316(18) 0.0229(16) 0.0149(14) 0.0207(15)
 O5 0.0226(16) 0.049(2) 0.062(2) 0.037(2) 0.0096(16) 0.0140(16)
 N1 0.026(2) 0.027(2) 0.056(3) 0.016(2) 0.0022(19) 0.0110(17)
 N2 0.029(2) 0.036(2) 0.036(2) 0.0214(19) 0.0077(17) 0.0136(17)
 C25 0.028(2) 0.041(3) 0.068(4) 0.026(3) 0.003(2) 0.019(2)
 C26 0.030(2) 0.046(3) 0.055(3) 0.028(3) -0.002(2) 0.015(2)
 C27 0.026(2) 0.032(3) 0.035(3) 0.010(2) 0.0032(19) 0.012(2)
 C28 0.023(2) 0.034(3) 0.039(3) 0.011(2) 0.006(2) 0.009(2)
 C29 0.034(3) 0.034(3) 0.046(3) 0.024(2) 0.009(2) 0.010(2)
 C30 0.038(3) 0.029(3) 0.047(3) 0.020(2) 0.007(2) 0.014(2)
 C31 0.035(3) 0.022(2) 0.072(4) 0.004(3) 0.001(3) 0.013(2)
 C32 0.032(3) 0.039(3) 0.054(4) -0.011(3) 0.008(2) 0.016(2)
 C33 0.056(4) 0.056(4) 0.045(4) 0.001(3) 0.027(3) 0.012(3)
 C34 0.065(4) 0.054(4) 0.025(3) 0.002(3) 0.007(3) 0.005(3)
 C35 0.037(3) 0.066(4) 0.032(3) 0.024(3) 0.007(2) 0.011(3)
 C36 0.038(3) 0.048(3) 0.046(3) 0.033(3) 0.009(2) 0.014(2)
 C37 0.042(3) 0.039(3) 0.078(4) 0.039(3) 0.007(3) 0.015(3)
 C38 0.031(3) 0.048(3) 0.066(4) 0.037(3) 0.008(3) 0.003(2)
 C39 0.024(2) 0.078(4) 0.079(4) 0.060(4) 0.022(3) 0.024(3)
 C40 0.036(3) 0.079(4) 0.056(3) 0.050(3) 0.029(3) 0.037(3)
 C41 0.037(3) 0.054(3) 0.036(3) 0.019(2) 0.014(2) 0.032(3)
 C42 0.031(2) 0.047(3) 0.050(3) 0.030(3) 0.009(2) 0.021(2)
 O7 0.049(2) 0.067(3) 0.040(2) 0.0226(19) 0.0104(17) 0.027(2)
 C43 0.058(3) 0.057(3) 0.048(3) 0.024(3) 0.017(3) 0.030(3)
 C46 0.042(3) 0.051(3) 0.043(3) 0.019(2) 0.009(2) 0.020(2)
 C44 0.062(3) 0.057(3) 0.041(3) 0.027(3) 0.014(3) 0.026(3)
 C45 0.049(3) 0.049(3) 0.049(3) 0.023(3) 0.000(2) 0.020(3)
 C49 0.099(5) 0.135(6) 0.080(4) 0.070(4) 0.048(3) 0.085(4)
 C47 0.083(5) 0.132(6) 0.179(6) 0.108(5) -0.012(5) 0.032(5)
 O8 0.086(4) 0.192(6) 0.126(5) 0.095(4) 0.020(4) 0.054(5)
 C50 0.084(4) 0.159(6) 0.088(5) 0.069(4) 0.043(4) 0.066(4)
 C48 0.106(5) 0.123(5) 0.135(5) 0.092(5) 0.064(4) 0.071(4)
 C1A 0.032(4) 0.026(3) 0.030(4) 0.009(3) -0.001(3) 0.018(3)
 C2A 0.034(3) 0.029(4) 0.031(4) 0.015(3) -0.001(3) 0.014(3)
 C3A 0.029(3) 0.032(4) 0.024(3) 0.015(3) -0.001(3) 0.009(3)
 C4A 0.022(4) 0.030(4) 0.018(3) 0.011(3) 0.003(2) 0.014(3)
 C5A 0.026(4) 0.030(3) 0.020(4) 0.009(3) 0.006(3) 0.016(3)
 C6A 0.017(3) 0.031(4) 0.025(4) 0.013(3) 0.007(3) 0.008(3)
 C7A 0.020(3) 0.039(5) 0.025(4) 0.008(3) 0.008(3) 0.021(4)
 C8A 0.030(4) 0.032(4) 0.027(3) 0.006(3) 0.002(3) 0.020(3)

_geom_special_details
;
 All esds (except the esd in the dihedral angle between two l.s. planes)
 are estimated using the full covariance matrix.  The cell esds are taken
 into account individually in the estimation of esds in distances, angles
 and torsion angles; correlations between esds in cell parameters are only
 used when they are defined by crystal symmetry.  An approximate (isotropic)
 treatment of cell esds is used for estimating esds involving l.s. planes.
;
loop_
  _geom_bond_atom_site_label_1
  _geom_bond_atom_site_label_2
  _geom_bond_distance
  _geom_bond_site_symmetry_2
  _geom_bond_publ_flag
 Th1 Th2 4.0463(2) . ?
 Th1 Th3 4.0811(2) . ?
 Th1 Cl1 2.8375(10) . ?
 Th1 Cl2 2.8443(11) . ?
 Th1 Cl5 2.8456(11) . ?
 Th1 Cl6 2.8648(11) . ?
 Th1 C1 2.738(15) . ?
 Th1 C2 2.704(13) . ?
 Th1 C3 2.720(14) . ?
 Th1 C4 2.695(14) . ?
 Th1 C5 2.678(12) . ?
 Th1 C6 2.685(13) . ?
 Th1 C7 2.749(13) . ?
 Th1 C8 2.754(15) . ?
 Th1 C1A 2.708(9) . ?
 Th1 C2A 2.723(10) . ?
 Th1 C3A 2.728(9) . ?
 Th1 C4A 2.733(8) . ?
 Th1 C5A 2.722(8) . ?
 Th1 C6A 2.708(8) . ?
 Th1 C7A 2.721(8) . ?
 Th1 C8A 2.735(9) . ?
 Th2 Th3 4.0792(3) . ?
 Th2 Cl1 2.8538(11) . ?
 Th2 Cl2 2.8370(10) . ?
 Th2 Cl3 2.8484(11) . ?
 Th2 Cl4 2.8472(12) . ?
 Th2 C9 2.699(5) . ?
 Th2 C10 2.713(6) . ?
 Th2 C11 2.732(5) . ?
 Th2 C12 2.728(5) . ?
 Th2 C13 2.725(5) . ?
 Th2 C14 2.736(5) . ?
 Th2 C15 2.727(5) . ?
 Th2 C16 2.709(5) . ?
 Th3 Cl3 2.8401(10) . ?
 Th3 Cl4 2.8484(12) . ?
 Th3 Cl5 2.8423(11) . ?
 Th3 Cl6 2.8409(11) . ?
 Th3 C17 2.722(5) . ?
 Th3 C18 2.718(5) . ?
 Th3 C19 2.725(5) . ?
 Th3 C20 2.716(5) . ?
 Th3 C21 2.719(6) . ?
 Th3 C22 2.725(5) . ?
 Th3 C23 2.727(5) . ?
 Th3 C24 2.726(5) . ?
 C1 H1 0.9500 . ?
 C1 C2 1.34(2) . ?
 C1 C8 1.40(2) . ?
 C2 H2 0.9500 . ?
 C2 C3 1.39(2) . ?
 C3 H3 0.9500 . ?
 C3 C4 1.41(2) . ?
 C4 H4 0.9500 . ?
 C4 C5 1.39(2) . ?
 C5 H5 0.9500 . ?
 C5 C6 1.40(2) . ?
 C6 H6 0.9500 . ?
 C6 C7 1.43(2) . ?
 C7 H7 0.9500 . ?
 C7 C8 1.41(2) . ?
 C8 H8 0.9500 . ?
 C9 H9 0.9500 . ?
 C9 C10 1.410(9) . ?
 C9 C16 1.461(10) . ?
 C10 H10 0.9500 . ?
 C10 C11 1.402(9) . ?
 C11 H11 0.9500 . ?
 C11 C12 1.356(9) . ?
 C12 H12 0.9500 . ?
 C12 C13 1.357(9) . ?
 C13 H13 0.9500 . ?
 C13 C14 1.376(8) . ?
 C14 H14 0.9500 . ?
 C14 C15 1.406(8) . ?
 C15 H15 0.9500 . ?
 C15 C16 1.414(9) . ?
 C16 H16 0.9500 . ?
 C17 H17 0.9500 . ?
 C17 C18 1.407(9) . ?
 C17 C24 1.422(8) . ?
 C18 H18 0.9500 . ?
 C18 C19 1.409(9) . ?
 C19 H19 0.9500 . ?
 C19 C20 1.383(8) . ?
 C20 H20 0.9500 . ?
 C20 C21 1.402(8) . ?
 C21 H21 0.9500 . ?
 C21 C22 1.357(9) . ?
 C22 H22 0.9500 . ?
 C22 C23 1.402(9) . ?
 C23 H23 0.9500 . ?
 C23 C24 1.419(9) . ?
 C24 H24 0.9500 . ?
 Cs1 O2 3.000(3) . ?
 Cs1 O1 2.950(3) . ?
 Cs1 O4 2.995(4) . ?
 Cs1 O3 2.980(4) . ?
 Cs1 O6 2.987(3) . ?
 Cs1 O5 2.958(3) . ?
 Cs1 N1 3.081(4) . ?
 Cs1 N2 3.052(4) . ?
 O2 C28 1.433(6) . ?
 O2 C29 1.429(6) . ?
 O1 C26 1.420(6) . ?
 O1 C27 1.430(6) . ?
 O4 C34 1.416(7) . ?
 O4 C35 1.435(7) . ?
 O3 C32 1.451(8) . ?
 O3 C33 1.414(8) . ?
 O6 C40 1.416(6) . ?
 O6 C41 1.422(6) . ?
 O5 C38 1.421(7) . ?
 O5 C39 1.422(6) . ?
 N1 C25 1.478(6) . ?
 N1 C31 1.466(7) . ?
 N1 C37 1.474(7) . ?
 N2 C30 1.472(6) . ?
 N2 C36 1.473(6) . ?
 N2 C42 1.471(6) . ?
 C25 H25A 0.9900 . ?
 C25 H25B 0.9900 . ?
 C25 C26 1.507(8) . ?
 C26 H26A 0.9900 . ?
 C26 H26B 0.9900 . ?
 C27 H27A 0.9900 . ?
 C27 H27B 0.9900 . ?
 C27 C28 1.489(7) . ?
 C28 H28A 0.9900 . ?
 C28 H28B 0.9900 . ?
 C29 H29A 0.9900 . ?
 C29 H29B 0.9900 . ?
 C29 C30 1.516(7) . ?
 C30 H30A 0.9900 . ?
 C30 H30B 0.9900 . ?
 C31 H31A 0.9900 . ?
 C31 H31B 0.9900 . ?
 C31 C32 1.519(9) . ?
 C32 H32A 0.9900 . ?
 C32 H32B 0.9900 . ?
 C33 H33A 0.9900 . ?
 C33 H33B 0.9900 . ?
 C33 C34 1.501(10) . ?
 C34 H34A 0.9900 . ?
 C34 H34B 0.9900 . ?
 C35 H35A 0.9900 . ?
 C35 H35B 0.9900 . ?
 C35 C36 1.513(8) . ?
 C36 H36A 0.9900 . ?
 C36 H36B 0.9900 . ?
 C37 H37A 0.9900 . ?
 C37 H37B 0.9900 . ?
 C37 C38 1.516(8) . ?
 C38 H38A 0.9900 . ?
 C38 H38B 0.9900 . ?
 C39 H39A 0.9900 . ?
 C39 H39B 0.9900 . ?
 C39 C40 1.497(9) . ?
 C40 H40A 0.9900 . ?
 C40 H40B 0.9900 . ?
 C41 H41A 0.9900 . ?
 C41 H41B 0.9900 . ?
 C41 C42 1.499(7) . ?
 C42 H42A 0.9900 . ?
 C42 H42B 0.9900 . ?
 O7 C43 1.424(7) . ?
 O7 C46 1.427(7) . ?
 C43 H43A 0.9900 . ?
 C43 H43B 0.9900 . ?
 C43 C44 1.503(8) . ?
 C46 H46A 0.9900 . ?
 C46 H46B 0.9900 . ?
 C46 C45 1.517(8) . ?
 C44 H44A 0.9900 . ?
 C44 H44B 0.9900 . ?
 C44 C45 1.509(8) . ?
 C45 H45A 0.9900 . ?
 C45 H45B 0.9900 . ?
 C49 H49A 0.9900 . ?
 C49 H49B 0.9900 . ?
 C49 C50 1.510(8) . ?
 C49 C48 1.516(8) . ?
 C47 H47A 0.9900 . ?
 C47 H47B 0.9900 . ?
 C47 O8 1.337(11) . ?
 C47 C48 1.534(8) . ?
 O8 C50 1.395(10) . ?
 C50 H50A 0.9900 . ?
 C50 H50B 0.9900 . ?
 C48 H48A 0.9900 . ?
 C48 H48B 0.9900 . ?
 C1A H1A 0.9500 . ?
 C1A C2A 1.356(15) . ?
 C1A C8A 1.386(16) . ?
 C2A H2A 0.9500 . ?
 C2A C3A 1.410(14) . ?
 C3A H3A 0.9500 . ?
 C3A C4A 1.406(13) . ?
 C4A H4A 0.9500 . ?
 C4A C5A 1.405(13) . ?
 C5A H5A 0.9500 . ?
 C5A C6A 1.408(13) . ?
 C6A H6A 0.9500 . ?
 C6A C7A 1.413(14) . ?
 C7A H7A 0.9500 . ?
 C7A C8A 1.445(15) . ?
 C8A H8A 0.9500 . ?

loop_
  _geom_angle_atom_site_label_1
  _geom_angle_atom_site_label_2
  _geom_angle_atom_site_label_3
  _geom_angle
  _geom_angle_site_symmetry_1
  _geom_angle_site_symmetry_3
  _geom_angle_publ_flag
 Th2 Th1 Th3 60.250(4) . . ?
 Cl1 Th1 Th2 44.85(2) . . ?
 Cl1 Th1 Th3 85.81(2) . . ?
 Cl1 Th1 Cl2 77.27(3) . . ?
 Cl1 Th1 Cl5 80.36(3) . . ?
 Cl1 Th1 Cl6 126.03(3) . . ?
 Cl2 Th1 Th2 44.51(2) . . ?
 Cl2 Th1 Th3 85.93(2) . . ?
 Cl2 Th1 Cl5 126.35(3) . . ?
 Cl2 Th1 Cl6 80.04(4) . . ?
 Cl5 Th1 Th2 86.63(2) . . ?
 Cl5 Th1 Th3 44.12(2) . . ?
 Cl5 Th1 Cl6 75.07(3) . . ?
 Cl6 Th1 Th2 86.03(2) . . ?
 Cl6 Th1 Th3 44.10(2) . . ?
 C1 Th1 Th2 113.1(4) . . ?
 C1 Th1 Th3 150.9(4) . . ?
 C1 Th1 Cl1 73.9(3) . . ?
 C1 Th1 Cl2 108.9(5) . . ?
 C1 Th1 Cl5 110.6(5) . . ?
 C1 Th1 Cl6 160.0(3) . . ?
 C1 Th1 C7 56.6(5) . . ?
 C1 Th1 C8 29.5(5) . . ?
 C2 Th1 Th2 129.0(4) . . ?
 C2 Th1 Th3 130.8(4) . . ?
 C2 Th1 Cl1 84.2(4) . . ?
 C2 Th1 Cl2 137.5(5) . . ?
 C2 Th1 Cl5 86.7(4) . . ?
 C2 Th1 Cl6 139.8(5) . . ?
 C2 Th1 C1 28.6(5) . . ?
 C2 Th1 C3 29.7(5) . . ?
 C2 Th1 C7 75.9(4) . . ?
 C2 Th1 C8 55.3(5) . . ?
 C3 Th1 Th2 150.7(5) . . ?
 C3 Th1 Th3 114.4(3) . . ?
 C3 Th1 Cl1 108.5(5) . . ?
 C3 Th1 Cl2 158.9(3) . . ?
 C3 Th1 Cl5 74.8(3) . . ?
 C3 Th1 Cl6 110.0(5) . . ?
 C3 Th1 C1 55.9(5) . . ?
 C3 Th1 C7 84.8(4) . . ?
 C3 Th1 C8 76.1(5) . . ?
 C4 Th1 Th2 169.0(3) . . ?
 C4 Th1 Th3 108.8(3) . . ?
 C4 Th1 Cl1 138.8(6) . . ?
 C4 Th1 Cl2 140.1(6) . . ?
 C4 Th1 Cl5 84.4(4) . . ?
 C4 Th1 Cl6 85.6(4) . . ?
 C4 Th1 C1 76.2(5) . . ?
 C4 Th1 C2 56.7(5) . . ?
 C4 Th1 C3 30.3(5) . . ?
 C4 Th1 C7 77.2(5) . . ?
 C4 Th1 C8 84.1(4) . . ?
 C5 Th1 Th2 151.8(5) . . ?
 C5 Th1 Th3 114.3(3) . . ?
 C5 Th1 Cl1 158.5(3) . . ?
 C5 Th1 Cl2 110.2(6) . . ?
 C5 Th1 Cl5 108.3(5) . . ?
 C5 Th1 Cl6 75.5(3) . . ?
 C5 Th1 C1 84.6(4) . . ?
 C5 Th1 C2 76.9(5) . . ?
 C5 Th1 C3 57.5(6) . . ?
 C5 Th1 C4 29.9(5) . . ?
 C5 Th1 C6 30.4(5) . . ?
 C5 Th1 C7 57.7(5) . . ?
 C5 Th1 C8 77.2(5) . . ?
 C6 Th1 Th2 129.1(4) . . ?
 C6 Th1 Th3 130.2(4) . . ?
 C6 Th1 Cl1 138.4(5) . . ?
 C6 Th1 Cl2 84.6(4) . . ?
 C6 Th1 Cl5 138.6(5) . . ?
 C6 Th1 Cl6 86.1(4) . . ?
 C6 Th1 C1 77.3(5) . . ?
 C6 Th1 C2 84.6(4) . . ?
 C6 Th1 C3 77.8(5) . . ?
 C6 Th1 C4 57.3(6) . . ?
 C6 Th1 C7 30.5(5) . . ?
 C6 Th1 C8 57.3(5) . . ?
 C7 Th1 Th2 112.6(3) . . ?
 C7 Th1 Th3 152.1(4) . . ?
 C7 Th1 Cl1 107.9(5) . . ?
 C7 Th1 Cl2 74.1(3) . . ?
 C7 Th1 Cl5 159.5(3) . . ?
 C7 Th1 Cl6 111.8(5) . . ?
 C7 Th1 C8 29.8(5) . . ?
 C8 Th1 Th2 106.9(3) . . ?
 C8 Th1 Th3 167.1(3) . . ?
 C8 Th1 Cl1 83.7(4) . . ?
 C8 Th1 Cl2 84.6(4) . . ?
 C8 Th1 Cl5 140.1(5) . . ?
 C8 Th1 Cl6 141.5(5) . . ?
 C1A Th1 Th2 109.78(19) . . ?
 C1A Th1 Th3 161.1(3) . . ?
 C1A Th1 Cl1 76.8(2) . . ?
 C1A Th1 Cl2 97.3(3) . . ?
 C1A Th1 Cl5 123.9(4) . . ?
 C1A Th1 Cl6 154.8(3) . . ?
 C1A Th1 C2A 28.9(3) . . ?
 C1A Th1 C3A 55.9(4) . . ?
 C1A Th1 C4A 76.3(3) . . ?
 C1A Th1 C5A 84.5(3) . . ?
 C1A Th1 C7A 57.1(4) . . ?
 C1A Th1 C8A 29.5(3) . . ?
 C2A Th1 Th2 120.9(2) . . ?
 C2A Th1 Th3 139.4(3) . . ?
 C2A Th1 Cl1 77.4(2) . . ?
 C2A Th1 Cl2 124.7(4) . . ?
 C2A Th1 Cl5 96.2(3) . . ?
 C2A Th1 Cl6 151.6(3) . . ?
 C2A Th1 C3A 30.0(3) . . ?
 C2A Th1 C4A 57.1(3) . . ?
 C2A Th1 C8A 56.0(4) . . ?
 C3A Th1 Th2 140.9(2) . . ?
 C3A Th1 Th3 120.2(3) . . ?
 C3A Th1 Cl1 96.9(3) . . ?
 C3A Th1 Cl2 153.1(3) . . ?
 C3A Th1 Cl5 77.3(2) . . ?
 C3A Th1 Cl6 122.5(3) . . ?
 C3A Th1 C4A 29.8(3) . . ?
 C3A Th1 C8A 76.2(3) . . ?
 C4A Th1 Th2 162.5(2) . . ?
 C4A Th1 Th3 108.74(19) . . ?
 C4A Th1 Cl1 125.3(3) . . ?
 C4A Th1 Cl2 152.8(3) . . ?
 C4A Th1 Cl5 76.62(19) . . ?
 C4A Th1 Cl6 94.5(3) . . ?
 C4A Th1 C8A 84.7(3) . . ?
 C5A Th1 Th2 161.6(3) . . ?
 C5A Th1 Th3 109.15(19) . . ?
 C5A Th1 Cl1 153.5(3) . . ?
 C5A Th1 Cl2 124.2(3) . . ?
 C5A Th1 Cl5 95.1(3) . . ?
 C5A Th1 Cl6 76.8(2) . . ?
 C5A Th1 C2A 77.2(3) . . ?
 C5A Th1 C3A 56.8(3) . . ?
 C5A Th1 C4A 29.9(3) . . ?
 C5A Th1 C8A 77.6(3) . . ?
 C6A Th1 Th2 139.5(3) . . ?
 C6A Th1 Th3 121.0(2) . . ?
 C6A Th1 Cl1 152.1(3) . . ?
 C6A Th1 Cl2 95.7(3) . . ?
 C6A Th1 Cl5 123.5(3) . . ?
 C6A Th1 Cl6 78.0(2) . . ?
 C6A Th1 C1A 77.4(3) . . ?
 C6A Th1 C2A 85.1(3) . . ?
 C6A Th1 C3A 77.1(3) . . ?
 C6A Th1 C4A 57.1(3) . . ?
 C6A Th1 C5A 30.0(3) . . ?
 C6A Th1 C7A 30.2(3) . . ?
 C6A Th1 C8A 58.0(3) . . ?
 C7A Th1 Th2 120.3(2) . . ?
 C7A Th1 Th3 141.2(3) . . ?
 C7A Th1 Cl1 123.0(3) . . ?
 C7A Th1 Cl2 77.36(19) . . ?
 C7A Th1 Cl5 152.1(3) . . ?
 C7A Th1 Cl6 98.1(3) . . ?
 C7A Th1 C2A 76.9(3) . . ?
 C7A Th1 C3A 84.4(3) . . ?
 C7A Th1 C4A 77.1(3) . . ?
 C7A Th1 C5A 57.1(3) . . ?
 C7A Th1 C8A 30.7(3) . . ?
 C8A Th1 Th2 108.80(19) . . ?
 C8A Th1 Th3 163.5(3) . . ?
 C8A Th1 Cl1 94.2(3) . . ?
 C8A Th1 Cl2 78.0(2) . . ?
 C8A Th1 Cl5 152.1(3) . . ?
 C8A Th1 Cl6 127.6(4) . . ?
 Th1 Th2 Th3 60.297(4) . . ?
 Cl1 Th2 Th1 44.53(2) . . ?
 Cl1 Th2 Th3 85.64(2) . . ?
 Cl2 Th2 Th1 44.66(2) . . ?
 Cl2 Th2 Th3 86.06(3) . . ?
 Cl2 Th2 Cl1 77.12(3) . . ?
 Cl2 Th2 Cl3 126.21(3) . . ?
 Cl2 Th2 Cl4 82.63(4) . . ?
 Cl3 Th2 Th1 86.20(2) . . ?
 Cl3 Th2 Th3 44.10(2) . . ?
 Cl3 Th2 Cl1 79.82(3) . . ?
 Cl4 Th2 Th1 88.12(2) . . ?
 Cl4 Th2 Th3 44.27(2) . . ?
 Cl4 Th2 Cl1 127.09(3) . . ?
 Cl4 Th2 Cl3 73.96(3) . . ?
 C9 Th2 Th1 116.45(14) . . ?
 C9 Th2 Th3 142.93(15) . . ?
 C9 Th2 Cl1 74.38(13) . . ?
 C9 Th2 Cl2 118.25(17) . . ?
 C9 Th2 Cl3 100.79(16) . . ?
 C9 Th2 Cl4 154.81(15) . . ?
 C9 Th2 C10 30.2(2) . . ?
 C9 Th2 C11 57.2(2) . . ?
 C9 Th2 C12 76.86(19) . . ?
 C9 Th2 C13 84.56(18) . . ?
 C9 Th2 C14 77.78(19) . . ?
 C9 Th2 C15 58.3(2) . . ?
 C9 Th2 C16 31.3(2) . . ?
 C10 Th2 Th1 106.37(11) . . ?
 C10 Th2 Th3 163.05(12) . . ?
 C10 Th2 Cl1 77.42(12) . . ?
 C10 Th2 Cl2 90.65(14) . . ?
 C10 Th2 Cl3 130.15(16) . . ?
 C10 Th2 Cl4 151.54(14) . . ?
 C10 Th2 C11 29.84(19) . . ?
 C10 Th2 C12 56.0(2) . . ?
 C10 Th2 C13 75.57(19) . . ?
 C10 Th2 C14 84.03(17) . . ?
 C10 Th2 C15 77.45(17) . . ?
 C11 Th2 Th1 108.73(11) . . ?
 C11 Th2 Th3 158.90(13) . . ?
 C11 Th2 Cl1 98.34(14) . . ?
 C11 Th2 Cl2 74.78(12) . . ?
 C11 Th2 Cl3 156.98(13) . . ?
 C11 Th2 Cl4 122.56(15) . . ?
 C11 Th2 C14 75.01(17) . . ?
 C12 Th2 Th1 121.63(12) . . ?
 C12 Th2 Th3 138.67(14) . . ?
 C12 Th2 Cl1 126.22(14) . . ?
 C12 Th2 Cl2 78.01(12) . . ?
 C12 Th2 Cl3 150.42(13) . . ?
 C12 Th2 Cl4 95.52(15) . . ?
 C12 Th2 C11 28.76(19) . . ?
 C12 Th2 C14 55.43(17) . . ?
 C13 Th2 Th1 142.33(12) . . ?
 C13 Th2 Th3 121.35(14) . . ?
 C13 Th2 Cl1 152.56(15) . . ?
 C13 Th2 Cl2 98.38(12) . . ?
 C13 Th2 Cl3 122.08(13) . . ?
 C13 Th2 Cl4 78.11(14) . . ?
 C13 Th2 C11 54.8(2) . . ?
 C13 Th2 C12 28.83(18) . . ?
 C13 Th2 C14 29.19(17) . . ?
 C13 Th2 C15 56.20(18) . . ?
 C14 Th2 Th1 165.27(13) . . ?
 C14 Th2 Th3 111.18(13) . . ?
 C14 Th2 Cl1 150.12(13) . . ?
 C14 Th2 Cl2 126.76(13) . . ?
 C14 Th2 Cl3 95.07(12) . . ?
 C14 Th2 Cl4 78.18(13) . . ?
 C15 Th2 Th1 161.38(13) . . ?
 C15 Th2 Th3 111.80(12) . . ?
 C15 Th2 Cl1 121.69(14) . . ?
 C15 Th2 Cl2 153.75(12) . . ?
 C15 Th2 Cl3 77.94(11) . . ?
 C15 Th2 Cl4 96.70(14) . . ?
 C15 Th2 C11 83.83(16) . . ?
 C15 Th2 C12 75.94(16) . . ?
 C15 Th2 C14 29.82(18) . . ?
 C16 Th2 Th1 137.23(14) . . ?
 C16 Th2 Th3 123.12(13) . . ?
 C16 Th2 Cl1 93.05(15) . . ?
 C16 Th2 Cl2 148.80(16) . . ?
 C16 Th2 Cl3 79.63(13) . . ?
 C16 Th2 Cl4 125.13(17) . . ?
 C16 Th2 C10 58.2(2) . . ?
 C16 Th2 C11 77.55(18) . . ?
 C16 Th2 C12 84.67(17) . . ?
 C16 Th2 C13 76.75(18) . . ?
 C16 Th2 C14 57.14(19) . . ?
 C16 Th2 C15 30.15(19) . . ?
 Th2 Th3 Th1 59.453(4) . . ?
 Cl3 Th3 Th1 85.64(2) . . ?
 Cl3 Th3 Th2 44.27(2) . . ?
 Cl3 Th3 Cl4 74.06(3) . . ?
 Cl3 Th3 Cl5 81.00(3) . . ?
 Cl3 Th3 Cl6 125.91(3) . . ?
 Cl4 Th3 Th1 87.42(2) . . ?
 Cl4 Th3 Th2 44.25(2) . . ?
 Cl5 Th3 Th1 44.18(2) . . ?
 Cl5 Th3 Th2 86.04(2) . . ?
 Cl5 Th3 Cl4 127.06(3) . . ?
 Cl6 Th3 Th1 44.57(2) . . ?
 Cl6 Th3 Th2 85.70(2) . . ?
 Cl6 Th3 Cl4 82.61(3) . . ?
 Cl6 Th3 Cl5 75.49(3) . . ?
 C17 Th3 Th1 137.54(14) . . ?
 C17 Th3 Th2 122.21(12) . . ?
 C17 Th3 Cl3 78.61(12) . . ?
 C17 Th3 Cl4 124.41(14) . . ?
 C17 Th3 Cl5 94.13(14) . . ?
 C17 Th3 Cl6 149.94(13) . . ?
 C17 Th3 C19 57.1(2) . . ?
 C17 Th3 C22 77.17(19) . . ?
 C17 Th3 C23 57.33(19) . . ?
 C17 Th3 C24 30.26(18) . . ?
 C18 Th3 Th1 160.02(14) . . ?
 C18 Th3 Th2 110.48(11) . . ?
 C18 Th3 Cl3 76.48(12) . . ?
 C18 Th3 Cl4 96.02(14) . . ?
 C18 Th3 Cl5 122.55(16) . . ?
 C18 Th3 Cl6 155.38(14) . . ?
 C18 Th3 C17 29.99(19) . . ?
 C18 Th3 C19 30.01(19) . . ?
 C18 Th3 C21 76.83(19) . . ?
 C18 Th3 C22 84.25(17) . . ?
 C18 Th3 C23 77.00(17) . . ?
 C18 Th3 C24 57.25(19) . . ?
 C19 Th3 Th1 164.30(14) . . ?
 C19 Th3 Th2 109.95(12) . . ?
 C19 Th3 Cl3 93.78(13) . . ?
 C19 Th3 Cl4 77.37(14) . . ?
 C19 Th3 Cl5 151.18(15) . . ?
 C19 Th3 Cl6 127.89(15) . . ?
 C19 Th3 C22 75.94(18) . . ?
 C19 Th3 C23 84.18(17) . . ?
 C19 Th3 C24 77.23(19) . . ?
 C20 Th3 Th1 142.93(14) . . ?
 C20 Th3 Th2 120.60(14) . . ?
 C20 Th3 Cl3 121.14(14) . . ?
 C20 Th3 Cl4 77.49(14) . . ?
 C20 Th3 Cl5 152.79(14) . . ?
 C20 Th3 Cl6 99.42(14) . . ?
 C20 Th3 C17 76.88(19) . . ?
 C20 Th3 C18 56.6(2) . . ?
 C20 Th3 C19 29.44(18) . . ?
 C20 Th3 C21 29.89(18) . . ?
 C20 Th3 C22 55.89(19) . . ?
 C20 Th3 C23 76.15(19) . . ?
 C20 Th3 C24 84.57(19) . . ?
 C21 Th3 Th1 122.48(13) . . ?
 C21 Th3 Th2 139.31(15) . . ?
 C21 Th3 Cl3 150.31(14) . . ?
 C21 Th3 Cl4 96.13(15) . . ?
 C21 Th3 Cl5 124.94(15) . . ?
 C21 Th3 Cl6 78.87(13) . . ?
 C21 Th3 C17 84.73(19) . . ?
 C21 Th3 C19 56.55(19) . . ?
 C21 Th3 C22 28.87(19) . . ?
 C21 Th3 C23 56.0(2) . . ?
 C21 Th3 C24 76.8(2) . . ?
 C22 Th3 Th1 110.22(12) . . ?
 C22 Th3 Th2 160.20(15) . . ?
 C22 Th3 Cl3 155.52(15) . . ?
 C22 Th3 Cl4 123.55(16) . . ?
 C22 Th3 Cl5 97.25(14) . . ?
 C22 Th3 Cl6 76.33(14) . . ?
 C22 Th3 C23 29.8(2) . . ?
 C22 Th3 C24 57.1(2) . . ?
 C23 Th3 Th1 108.44(12) . . ?
 C23 Th3 Th2 163.22(14) . . ?
 C23 Th3 Cl3 128.52(16) . . ?
 C23 Th3 Cl4 152.07(15) . . ?
 C23 Th3 Cl5 77.41(13) . . ?
 C23 Th3 Cl6 92.68(14) . . ?
 C24 Th3 Th1 118.38(13) . . ?
 C24 Th3 Th2 141.89(14) . . ?
 C24 Th3 Cl3 99.20(14) . . ?
 C24 Th3 Cl4 153.17(13) . . ?
 C24 Th3 Cl5 75.71(13) . . ?
 C24 Th3 Cl6 120.32(14) . . ?
 C24 Th3 C23 30.17(19) . . ?
 Th1 Cl1 Th2 90.63(3) . . ?
 Th2 Cl2 Th1 90.83(3) . . ?
 Th3 Cl3 Th2 91.63(3) . . ?
 Th2 Cl4 Th3 91.48(3) . . ?
 Th3 Cl5 Th1 91.70(3) . . ?
 Th3 Cl6 Th1 91.33(3) . . ?
 Th1 C1 H1 132.2 . . ?
 C2 C1 Th1 74.3(9) . . ?
 C2 C1 H1 112.5 . . ?
 C2 C1 C8 134.9(15) . . ?
 C8 C1 Th1 75.9(9) . . ?
 C8 C1 H1 112.5 . . ?
 Th1 C2 H2 131.4 . . ?
 C1 C2 Th1 77.1(8) . . ?
 C1 C2 H2 110.8 . . ?
 C1 C2 C3 138.5(15) . . ?
 C3 C2 Th1 75.8(8) . . ?
 C3 C2 H2 110.8 . . ?
 Th1 C3 H3 132.3 . . ?
 C2 C3 Th1 74.5(8) . . ?
 C2 C3 H3 113.9 . . ?
 C2 C3 C4 132.2(14) . . ?
 C4 C3 Th1 73.9(8) . . ?
 C4 C3 H3 113.9 . . ?
 Th1 C4 H4 133.2 . . ?
 C3 C4 Th1 75.9(8) . . ?
 C3 C4 H4 112.0 . . ?
 C5 C4 Th1 74.4(8) . . ?
 C5 C4 C3 135.9(14) . . ?
 C5 C4 H4 112.0 . . ?
 Th1 C5 H5 131.3 . . ?
 C4 C5 Th1 75.7(8) . . ?
 C4 C5 H5 112.5 . . ?
 C4 C5 C6 135.1(14) . . ?
 C6 C5 Th1 75.1(7) . . ?
 C6 C5 H5 112.5 . . ?
 Th1 C6 H6 129.5 . . ?
 C5 C6 Th1 74.5(8) . . ?
 C5 C6 H6 112.6 . . ?
 C5 C6 C7 134.9(14) . . ?
 C7 C6 Th1 77.2(8) . . ?
 C7 C6 H6 112.6 . . ?
 Th1 C7 H7 134.5 . . ?
 C6 C7 Th1 72.3(8) . . ?
 C6 C7 H7 113.4 . . ?
 C8 C7 Th1 75.3(8) . . ?
 C8 C7 C6 133.2(14) . . ?
 C8 C7 H7 113.4 . . ?
 Th1 C8 H8 133.7 . . ?
 C1 C8 Th1 74.6(9) . . ?
 C1 C8 C7 135.2(15) . . ?
 C1 C8 H8 112.4 . . ?
 C7 C8 Th1 74.9(8) . . ?
 C7 C8 H8 112.4 . . ?
 Th2 C9 H9 130.7 . . ?
 C10 C9 Th2 75.5(3) . . ?
 C10 C9 H9 113.3 . . ?
 C10 C9 C16 133.4(6) . . ?
 C16 C9 Th2 74.7(3) . . ?
 C16 C9 H9 113.3 . . ?
 Th2 C10 H10 132.4 . . ?
 C9 C10 Th2 74.4(3) . . ?
 C9 C10 H10 112.5 . . ?
 C11 C10 Th2 75.8(3) . . ?
 C11 C10 C9 135.1(6) . . ?
 C11 C10 H10 112.5 . . ?
 Th2 C11 H11 133.8 . . ?
 C10 C11 Th2 74.3(3) . . ?
 C10 C11 H11 112.1 . . ?
 C12 C11 Th2 75.5(3) . . ?
 C12 C11 C10 135.8(6) . . ?
 C12 C11 H11 112.1 . . ?
 Th2 C12 H12 131.1 . . ?
 C11 C12 Th2 75.8(3) . . ?
 C11 C12 H12 112.2 . . ?
 C11 C12 C13 135.6(6) . . ?
 C13 C12 Th2 75.5(3) . . ?
 C13 C12 H12 112.2 . . ?
 Th2 C13 H13 131.8 . . ?
 C12 C13 Th2 75.7(3) . . ?
 C12 C13 H13 111.6 . . ?
 C12 C13 C14 136.8(6) . . ?
 C14 C13 Th2 75.9(3) . . ?
 C14 C13 H13 111.6 . . ?
 Th2 C14 H14 132.9 . . ?
 C13 C14 Th2 75.0(3) . . ?
 C13 C14 H14 112.6 . . ?
 C13 C14 C15 134.8(6) . . ?
 C15 C14 Th2 74.7(3) . . ?
 C15 C14 H14 112.6 . . ?
 Th2 C15 H15 133.0 . . ?
 C14 C15 Th2 75.5(3) . . ?
 C14 C15 H15 112.5 . . ?
 C14 C15 C16 134.9(5) . . ?
 C16 C15 Th2 74.2(3) . . ?
 C16 C15 H15 112.5 . . ?
 Th2 C16 H16 131.6 . . ?
 C9 C16 Th2 74.0(3) . . ?
 C9 C16 H16 113.2 . . ?
 C15 C16 Th2 75.6(3) . . ?
 C15 C16 C9 133.5(5) . . ?
 C15 C16 H16 113.2 . . ?
 Th3 C17 H17 132.1 . . ?
 C18 C17 Th3 74.9(3) . . ?
 C18 C17 H17 112.8 . . ?
 C18 C17 C24 134.4(6) . . ?
 C24 C17 Th3 75.1(3) . . ?
 C24 C17 H17 112.8 . . ?
 Th3 C18 H18 132.1 . . ?
 C17 C18 Th3 75.1(3) . . ?
 C17 C18 H18 112.4 . . ?
 C17 C18 C19 135.1(5) . . ?
 C19 C18 Th3 75.2(3) . . ?
 C19 C18 H18 112.4 . . ?
 Th3 C19 H19 132.8 . . ?
 C18 C19 Th3 74.7(3) . . ?
 C18 C19 H19 112.6 . . ?
 C20 C19 Th3 75.0(3) . . ?
 C20 C19 C18 134.8(5) . . ?
 C20 C19 H19 112.6 . . ?
 Th3 C20 H20 132.0 . . ?
 C19 C20 Th3 75.6(3) . . ?
 C19 C20 H20 112.1 . . ?
 C19 C20 C21 135.7(6) . . ?
 C21 C20 Th3 75.2(3) . . ?
 C21 C20 H20 112.1 . . ?
 Th3 C21 H21 131.4 . . ?
 C20 C21 Th3 74.9(3) . . ?
 C20 C21 H21 112.4 . . ?
 C22 C21 Th3 75.8(3) . . ?
 C22 C21 C20 135.1(6) . . ?
 C22 C21 H21 112.4 . . ?
 Th3 C22 H22 132.7 . . ?
 C21 C22 Th3 75.3(3) . . ?
 C21 C22 H22 112.0 . . ?
 C21 C22 C23 135.9(6) . . ?
 C23 C22 Th3 75.2(3) . . ?
 C23 C22 H22 112.0 . . ?
 Th3 C23 H23 132.8 . . ?
 C22 C23 Th3 75.0(3) . . ?
 C22 C23 H23 112.4 . . ?
 C22 C23 C24 135.1(5) . . ?
 C24 C23 Th3 74.9(3) . . ?
 C24 C23 H23 112.4 . . ?
 Th3 C24 H24 131.9 . . ?
 C17 C24 Th3 74.7(3) . . ?
 C17 C24 H24 113.1 . . ?
 C23 C24 Th3 74.9(3) . . ?
 C23 C24 C17 133.8(6) . . ?
 C23 C24 H24 113.1 . . ?
 O2 Cs1 N1 119.24(10) . . ?
 O2 Cs1 N2 61.93(9) . . ?
 O1 Cs1 O2 59.63(9) . . ?
 O1 Cs1 O4 118.74(10) . . ?
 O1 Cs1 O3 95.66(10) . . ?
 O1 Cs1 O6 142.85(9) . . ?
 O1 Cs1 O5 102.39(10) . . ?
 O1 Cs1 N1 60.30(10) . . ?
 O1 Cs1 N2 120.79(10) . . ?
 O4 Cs1 O2 97.37(9) . . ?
 O4 Cs1 N1 118.53(12) . . ?
 O4 Cs1 N2 60.55(11) . . ?
 O3 Cs1 O2 133.76(9) . . ?
 O3 Cs1 O4 58.57(11) . . ?
 O3 Cs1 O6 116.75(10) . . ?
 O3 Cs1 N1 60.50(12) . . ?
 O3 Cs1 N2 118.47(12) . . ?
 O6 Cs1 O2 103.00(9) . . ?
 O6 Cs1 O4 94.66(10) . . ?
 O6 Cs1 N1 119.30(10) . . ?
 O6 Cs1 N2 60.32(10) . . ?
 O5 Cs1 O2 126.23(10) . . ?
 O5 Cs1 O4 131.70(9) . . ?
 O5 Cs1 O3 95.29(11) . . ?
 O5 Cs1 O6 59.33(9) . . ?
 O5 Cs1 N1 60.75(11) . . ?
 O5 Cs1 N2 119.07(10) . . ?
 N2 Cs1 N1 178.76(11) . . ?
 C28 O2 Cs1 106.8(3) . . ?
 C29 O2 Cs1 106.0(3) . . ?
 C29 O2 C28 112.3(4) . . ?
 C26 O1 Cs1 106.7(3) . . ?
 C26 O1 C27 113.3(4) . . ?
 C27 O1 Cs1 112.7(3) . . ?
 C34 O4 Cs1 111.1(3) . . ?
 C34 O4 C35 112.4(4) . . ?
 C35 O4 Cs1 107.5(3) . . ?
 C32 O3 Cs1 106.7(3) . . ?
 C33 O3 Cs1 111.6(3) . . ?
 C33 O3 C32 112.7(5) . . ?
 C40 O6 Cs1 110.3(3) . . ?
 C40 O6 C41 111.9(4) . . ?
 C41 O6 Cs1 106.3(3) . . ?
 C38 O5 Cs1 110.3(3) . . ?
 C38 O5 C39 113.3(4) . . ?
 C39 O5 Cs1 111.2(3) . . ?
 C25 N1 Cs1 108.3(3) . . ?
 C31 N1 Cs1 109.4(3) . . ?
 C31 N1 C25 109.9(4) . . ?
 C31 N1 C37 111.1(4) . . ?
 C37 N1 Cs1 107.6(3) . . ?
 C37 N1 C25 110.5(5) . . ?
 C30 N2 Cs1 106.1(3) . . ?
 C30 N2 C36 111.2(4) . . ?
 C36 N2 Cs1 108.9(3) . . ?
 C42 N2 Cs1 109.8(3) . . ?
 C42 N2 C30 110.5(4) . . ?
 C42 N2 C36 110.3(4) . . ?
 N1 C25 H25A 108.8 . . ?
 N1 C25 H25B 108.8 . . ?
 N1 C25 C26 113.8(4) . . ?
 H25A C25 H25B 107.7 . . ?
 C26 C25 H25A 108.8 . . ?
 C26 C25 H25B 108.8 . . ?
 O1 C26 C25 109.0(5) . . ?
 O1 C26 H26A 109.9 . . ?
 O1 C26 H26B 109.9 . . ?
 C25 C26 H26A 109.9 . . ?
 C25 C26 H26B 109.9 . . ?
 H26A C26 H26B 108.3 . . ?
 O1 C27 H27A 109.9 . . ?
 O1 C27 H27B 109.9 . . ?
 O1 C27 C28 109.1(4) . . ?
 H27A C27 H27B 108.3 . . ?
 C28 C27 H27A 109.9 . . ?
 C28 C27 H27B 109.9 . . ?
 O2 C28 C27 109.7(4) . . ?
 O2 C28 H28A 109.7 . . ?
 O2 C28 H28B 109.7 . . ?
 C27 C28 H28A 109.7 . . ?
 C27 C28 H28B 109.7 . . ?
 H28A C28 H28B 108.2 . . ?
 O2 C29 H29A 109.8 . . ?
 O2 C29 H29B 109.8 . . ?
 O2 C29 C30 109.5(4) . . ?
 H29A C29 H29B 108.2 . . ?
 C30 C29 H29A 109.8 . . ?
 C30 C29 H29B 109.8 . . ?
 N2 C30 C29 115.0(4) . . ?
 N2 C30 H30A 108.5 . . ?
 N2 C30 H30B 108.5 . . ?
 C29 C30 H30A 108.5 . . ?
 C29 C30 H30B 108.5 . . ?
 H30A C30 H30B 107.5 . . ?
 N1 C31 H31A 109.0 . . ?
 N1 C31 H31B 109.0 . . ?
 N1 C31 C32 113.1(4) . . ?
 H31A C31 H31B 107.8 . . ?
 C32 C31 H31A 109.0 . . ?
 C32 C31 H31B 109.0 . . ?
 O3 C32 C31 109.6(4) . . ?
 O3 C32 H32A 109.7 . . ?
 O3 C32 H32B 109.7 . . ?
 C31 C32 H32A 109.7 . . ?
 C31 C32 H32B 109.7 . . ?
 H32A C32 H32B 108.2 . . ?
 O3 C33 H33A 109.8 . . ?
 O3 C33 H33B 109.8 . . ?
 O3 C33 C34 109.4(5) . . ?
 H33A C33 H33B 108.2 . . ?
 C34 C33 H33A 109.8 . . ?
 C34 C33 H33B 109.8 . . ?
 O4 C34 C33 108.8(5) . . ?
 O4 C34 H34A 109.9 . . ?
 O4 C34 H34B 109.9 . . ?
 C33 C34 H34A 109.9 . . ?
 C33 C34 H34B 109.9 . . ?
 H34A C34 H34B 108.3 . . ?
 O4 C35 H35A 109.9 . . ?
 O4 C35 H35B 109.9 . . ?
 O4 C35 C36 108.9(4) . . ?
 H35A C35 H35B 108.3 . . ?
 C36 C35 H35A 109.9 . . ?
 C36 C35 H35B 109.9 . . ?
 N2 C36 C35 113.5(4) . . ?
 N2 C36 H36A 108.9 . . ?
 N2 C36 H36B 108.9 . . ?
 C35 C36 H36A 108.9 . . ?
 C35 C36 H36B 108.9 . . ?
 H36A C36 H36B 107.7 . . ?
 N1 C37 H37A 108.7 . . ?
 N1 C37 H37B 108.7 . . ?
 N1 C37 C38 114.3(5) . . ?
 H37A C37 H37B 107.6 . . ?
 C38 C37 H37A 108.7 . . ?
 C38 C37 H37B 108.7 . . ?
 O5 C38 C37 110.0(4) . . ?
 O5 C38 H38A 109.7 . . ?
 O5 C38 H38B 109.7 . . ?
 C37 C38 H38A 109.7 . . ?
 C37 C38 H38B 109.7 . . ?
 H38A C38 H38B 108.2 . . ?
 O5 C39 H39A 109.7 . . ?
 O5 C39 H39B 109.7 . . ?
 O5 C39 C40 109.7(4) . . ?
 H39A C39 H39B 108.2 . . ?
 C40 C39 H39A 109.7 . . ?
 C40 C39 H39B 109.7 . . ?
 O6 C40 C39 109.7(5) . . ?
 O6 C40 H40A 109.7 . . ?
 O6 C40 H40B 109.7 . . ?
 C39 C40 H40A 109.7 . . ?
 C39 C40 H40B 109.7 . . ?
 H40A C40 H40B 108.2 . . ?
 O6 C41 H41A 109.6 . . ?
 O6 C41 H41B 109.6 . . ?
 O6 C41 C42 110.5(4) . . ?
 H41A C41 H41B 108.1 . . ?
 C42 C41 H41A 109.6 . . ?
 C42 C41 H41B 109.6 . . ?
 N2 C42 C41 114.4(4) . . ?
 N2 C42 H42A 108.7 . . ?
 N2 C42 H42B 108.7 . . ?
 C41 C42 H42A 108.7 . . ?
 C41 C42 H42B 108.7 . . ?
 H42A C42 H42B 107.6 . . ?
 C43 O7 C46 108.5(4) . . ?
 O7 C43 H43A 110.6 . . ?
 O7 C43 H43B 110.6 . . ?
 O7 C43 C44 105.8(5) . . ?
 H43A C43 H43B 108.7 . . ?
 C44 C43 H43A 110.6 . . ?
 C44 C43 H43B 110.6 . . ?
 O7 C46 H46A 110.0 . . ?
 O7 C46 H46B 110.0 . . ?
 O7 C46 C45 108.7(5) . . ?
 H46A C46 H46B 108.3 . . ?
 C45 C46 H46A 110.0 . . ?
 C45 C46 H46B 110.0 . . ?
 C43 C44 H44A 111.1 . . ?
 C43 C44 H44B 111.1 . . ?
 C43 C44 C45 103.4(5) . . ?
 H44A C44 H44B 109.0 . . ?
 C45 C44 H44A 111.1 . . ?
 C45 C44 H44B 111.1 . . ?
 C46 C45 H45A 111.5 . . ?
 C46 C45 H45B 111.5 . . ?
 C44 C45 C46 101.4(4) . . ?
 C44 C45 H45A 111.5 . . ?
 C44 C45 H45B 111.5 . . ?
 H45A C45 H45B 109.3 . . ?
 H49A C49 H49B 108.7 . . ?
 C50 C49 H49A 110.5 . . ?
 C50 C49 H49B 110.5 . . ?
 C50 C49 C48 106.3(7) . . ?
 C48 C49 H49A 110.5 . . ?
 C48 C49 H49B 110.5 . . ?
 H47A C47 H47B 107.7 . . ?
 O8 C47 H47A 108.8 . . ?
 O8 C47 H47B 108.8 . . ?
 O8 C47 C48 113.7(8) . . ?
 C48 C47 H47A 108.8 . . ?
 C48 C47 H47B 108.8 . . ?
 C47 O8 C50 109.5(8) . . ?
 C49 C50 H50A 110.4 . . ?
 C49 C50 H50B 110.4 . . ?
 O8 C50 C49 106.7(8) . . ?
 O8 C50 H50A 110.4 . . ?
 O8 C50 H50B 110.4 . . ?
 H50A C50 H50B 108.6 . . ?
 C49 C48 C47 98.0(7) . . ?
 C49 C48 H48A 112.2 . . ?
 C49 C48 H48B 112.2 . . ?
 C47 C48 H48A 112.2 . . ?
 C47 C48 H48B 112.2 . . ?
 H48A C48 H48B 109.8 . . ?
 Th1 C1A H1A 131.6 . . ?
 C2A C1A Th1 76.2(6) . . ?
 C2A C1A H1A 111.0 . . ?
 C2A C1A C8A 138.1(9) . . ?
 C8A C1A Th1 76.4(6) . . ?
 C8A C1A H1A 111.0 . . ?
 Th1 C2A H2A 131.5 . . ?
 C1A C2A Th1 74.9(6) . . ?
 C1A C2A H2A 112.9 . . ?
 C1A C2A C3A 134.3(10) . . ?
 C3A C2A Th1 75.2(5) . . ?
 C3A C2A H2A 112.9 . . ?
 Th1 C3A H3A 133.2 . . ?
 C2A C3A Th1 74.8(5) . . ?
 C2A C3A H3A 112.1 . . ?
 C4A C3A Th1 75.3(5) . . ?
 C4A C3A C2A 135.7(9) . . ?
 C4A C3A H3A 112.1 . . ?
 Th1 C4A H4A 132.7 . . ?
 C3A C4A Th1 74.9(5) . . ?
 C3A C4A H4A 112.8 . . ?
 C5A C4A Th1 74.6(5) . . ?
 C5A C4A C3A 134.3(9) . . ?
 C5A C4A H4A 112.8 . . ?
 Th1 C5A H5A 132.9 . . ?
 C4A C5A Th1 75.5(5) . . ?
 C4A C5A H5A 112.4 . . ?
 C4A C5A C6A 135.2(9) . . ?
 C6A C5A Th1 74.4(5) . . ?
 C6A C5A H5A 112.4 . . ?
 Th1 C6A H6A 130.6 . . ?
 C5A C6A Th1 75.5(5) . . ?
 C5A C6A H6A 112.7 . . ?
 C5A C6A C7A 134.7(9) . . ?
 C7A C6A Th1 75.4(5) . . ?
 C7A C6A H6A 112.7 . . ?
 Th1 C7A H7A 133.0 . . ?
 C6A C7A Th1 74.4(5) . . ?
 C6A C7A H7A 112.6 . . ?
 C6A C7A C8A 134.8(8) . . ?
 C8A C7A Th1 75.2(5) . . ?
 C8A C7A H7A 112.6 . . ?
 Th1 C8A H8A 133.3 . . ?
 C1A C8A Th1 74.1(5) . . ?
 C1A C8A C7A 133.0(9) . . ?
 C1A C8A H8A 113.5 . . ?
 C7A C8A Th1 74.1(5) . . ?
 C7A C8A H8A 113.5 . . ?

loop_
  _geom_torsion_atom_site_label_1
  _geom_torsion_atom_site_label_2
  _geom_torsion_atom_site_label_3
  _geom_torsion_atom_site_label_4
  _geom_torsion
  _geom_torsion_site_symmetry_1
  _geom_torsion_site_symmetry_2
  _geom_torsion_site_symmetry_3
  _geom_torsion_site_symmetry_4
  _geom_torsion_publ_flag
 Th1 C1 C2 C3 -50.3(18) . . . . ?
 Th1 C1 C8 C7 48.6(17) . . . . ?
 Th1 C2 C3 C4 -50.1(15) . . . . ?
 Th1 C3 C4 C5 -48.8(16) . . . . ?
 Th1 C4 C5 C6 -50.9(15) . . . . ?
 Th1 C5 C6 C7 -53.1(15) . . . . ?
 Th1 C6 C7 C8 -48.4(15) . . . . ?
 Th1 C7 C8 C1 -48.5(17) . . . . ?
 Th1 C1A C2A C3A -50.8(10) . . . . ?
 Th1 C1A C8A C7A 49.1(9) . . . . ?
 Th1 C2A C3A C4A -49.1(10) . . . . ?
 Th1 C3A C4A C5A -49.6(9) . . . . ?
 Th1 C4A C5A C6A -49.2(9) . . . . ?
 Th1 C5A C6A C7A -51.7(9) . . . . ?
 Th1 C6A C7A C8A -49.4(9) . . . . ?
 Th1 C7A C8A C1A -49.2(10) . . . . ?
 Th2 C9 C10 C11 -50.1(6) . . . . ?
 Th2 C9 C16 C15 51.0(6) . . . . ?
 Th2 C10 C11 C12 -48.5(7) . . . . ?
 Th2 C11 C12 C13 -51.0(7) . . . . ?
 Th2 C12 C13 C14 -50.3(7) . . . . ?
 Th2 C13 C14 C15 -49.4(6) . . . . ?
 Th2 C14 C15 C16 -49.0(6) . . . . ?
 Th2 C15 C16 C9 -50.5(6) . . . . ?
 Th3 C17 C18 C19 -50.2(6) . . . . ?
 Th3 C17 C24 C23 50.5(6) . . . . ?
 Th3 C18 C19 C20 -49.5(7) . . . . ?
 Th3 C19 C20 C21 -50.1(7) . . . . ?
 Th3 C20 C21 C22 -51.0(7) . . . . ?
 Th3 C21 C22 C23 -49.4(7) . . . . ?
 Th3 C22 C23 C24 -49.4(7) . . . . ?
 Th3 C23 C24 C17 -50.4(6) . . . . ?
 C1 C2 C3 Th1 50.7(18) . . . . ?
 C1 C2 C3 C4 1(3) . . . . ?
 C2 C1 C8 Th1 -49.8(17) . . . . ?
 C2 C1 C8 C7 -1(3) . . . . ?
 C2 C3 C4 Th1 50.3(15) . . . . ?
 C2 C3 C4 C5 2(3) . . . . ?
 C3 C4 C5 Th1 49.2(16) . . . . ?
 C3 C4 C5 C6 -2(3) . . . . ?
 C4 C5 C6 Th1 51.1(15) . . . . ?
 C4 C5 C6 C7 -2(3) . . . . ?
 C5 C6 C7 Th1 52.3(15) . . . . ?
 C5 C6 C7 C8 4(3) . . . . ?
 C6 C7 C8 Th1 47.4(14) . . . . ?
 C6 C7 C8 C1 -1(3) . . . . ?
 C8 C1 C2 Th1 50.3(17) . . . . ?
 C8 C1 C2 C3 0(3) . . . . ?
 C9 C10 C11 Th2 49.7(6) . . . . ?
 C9 C10 C11 C12 1.2(11) . . . . ?
 C10 C9 C16 Th2 -51.9(6) . . . . ?
 C10 C9 C16 C15 -0.8(10) . . . . ?
 C10 C11 C12 Th2 48.2(6) . . . . ?
 C10 C11 C12 C13 -2.9(12) . . . . ?
 C11 C12 C13 Th2 51.1(7) . . . . ?
 C11 C12 C13 C14 0.9(12) . . . . ?
 C12 C13 C14 Th2 50.2(7) . . . . ?
 C12 C13 C14 C15 0.9(12) . . . . ?
 C13 C14 C15 Th2 49.4(6) . . . . ?
 C13 C14 C15 C16 0.4(11) . . . . ?
 C14 C15 C16 Th2 49.4(6) . . . . ?
 C14 C15 C16 C9 -1.0(11) . . . . ?
 C16 C9 C10 Th2 51.6(6) . . . . ?
 C16 C9 C10 C11 1.5(10) . . . . ?
 C17 C18 C19 Th3 50.2(6) . . . . ?
 C17 C18 C19 C20 0.7(12) . . . . ?
 C18 C17 C24 Th3 -50.2(6) . . . . ?
 C18 C17 C24 C23 0.3(11) . . . . ?
 C18 C19 C20 Th3 49.4(7) . . . . ?
 C18 C19 C20 C21 -0.7(12) . . . . ?
 C19 C20 C21 Th3 50.2(7) . . . . ?
 C19 C20 C21 C22 -0.7(13) . . . . ?
 C20 C21 C22 Th3 50.7(7) . . . . ?
 C20 C21 C22 C23 1.2(13) . . . . ?
 C21 C22 C23 Th3 49.5(7) . . . . ?
 C21 C22 C23 C24 0.1(12) . . . . ?
 C22 C23 C24 Th3 49.5(7) . . . . ?
 C22 C23 C24 C17 -0.9(12) . . . . ?
 C24 C17 C18 Th3 50.3(6) . . . . ?
 C24 C17 C18 C19 0.1(11) . . . . ?
 Cs1 O2 C28 C27 -59.7(4) . . . . ?
 Cs1 O2 C29 C30 60.7(4) . . . . ?
 Cs1 O1 C26 C25 67.4(4) . . . . ?
 Cs1 O1 C27 C28 -47.5(4) . . . . ?
 Cs1 O4 C34 C33 -53.6(5) . . . . ?
 Cs1 O4 C35 C36 62.4(4) . . . . ?
 Cs1 O3 C32 C31 64.7(4) . . . . ?
 Cs1 O3 C33 C34 -53.1(5) . . . . ?
 Cs1 O6 C40 C39 -52.8(5) . . . . ?
 Cs1 O6 C41 C42 64.8(4) . . . . ?
 Cs1 O5 C38 C37 58.7(5) . . . . ?
 Cs1 O5 C39 C40 -52.7(5) . . . . ?
 Cs1 N1 C25 C26 34.5(6) . . . . ?
 Cs1 N1 C31 C32 37.6(5) . . . . ?
 Cs1 N1 C37 C38 42.2(5) . . . . ?
 Cs1 N2 C30 C29 43.8(5) . . . . ?
 Cs1 N2 C36 C35 41.0(5) . . . . ?
 Cs1 N2 C42 C41 33.3(5) . . . . ?
 O2 C29 C30 N2 -78.2(5) . . . . ?
 O1 C27 C28 O2 76.6(5) . . . . ?
 O4 C35 C36 N2 -75.0(6) . . . . ?
 O3 C33 C34 O4 75.1(6) . . . . ?
 O6 C41 C42 N2 -71.3(5) . . . . ?
 O5 C39 C40 O6 74.7(6) . . . . ?
 N1 C25 C26 O1 -73.5(6) . . . . ?
 N1 C31 C32 O3 -74.0(5) . . . . ?
 N1 C37 C38 O5 -72.9(7) . . . . ?
 C25 N1 C31 C32 -81.2(6) . . . . ?
 C25 N1 C37 C38 160.2(5) . . . . ?
 C26 O1 C27 C28 -168.8(4) . . . . ?
 C27 O1 C26 C25 -168.0(4) . . . . ?
 C28 O2 C29 C30 177.0(4) . . . . ?
 C29 O2 C28 C27 -175.5(4) . . . . ?
 C30 N2 C36 C35 157.5(4) . . . . ?
 C30 N2 C42 C41 -83.3(5) . . . . ?
 C31 N1 C25 C26 154.0(5) . . . . ?
 C31 N1 C37 C38 -77.5(6) . . . . ?
 C32 O3 C33 C34 -173.1(4) . . . . ?
 C33 O3 C32 C31 -172.5(4) . . . . ?
 C34 O4 C35 C36 -175.1(4) . . . . ?
 C35 O4 C34 C33 -174.1(5) . . . . ?
 C36 N2 C30 C29 -74.5(6) . . . . ?
 C36 N2 C42 C41 153.4(5) . . . . ?
 C37 N1 C25 C26 -83.0(6) . . . . ?
 C37 N1 C31 C32 156.2(5) . . . . ?
 C38 O5 C39 C40 -177.6(5) . . . . ?
 C39 O5 C38 C37 -176.0(5) . . . . ?
 C40 O6 C41 C42 -174.7(4) . . . . ?
 C41 O6 C40 C39 -171.0(4) . . . . ?
 C42 N2 C30 C29 162.7(4) . . . . ?
 C42 N2 C36 C35 -79.6(6) . . . . ?
 O7 C43 C44 C45 -34.1(6) . . . . ?
 O7 C46 C45 C44 -21.0(6) . . . . ?
 C43 O7 C46 C45 0.2(7) . . . . ?
 C43 C44 C45 C46 32.5(6) . . . . ?
 C46 O7 C43 C44 21.1(7) . . . . ?
 C47 O8 C50 C49 12.2(11) . . . . ?
 O8 C47 C48 C49 -17.0(12) . . . . ?
 C50 C49 C48 C47 22.8(9) . . . . ?
 C48 C49 C50 O8 -23.2(9) . . . . ?
 C48 C47 O8 C50 3.5(13) . . . . ?
 C1A C2A C3A Th1 50.7(10) . . . . ?
 C1A C2A C3A C4A 1.6(18) . . . . ?
 C2A C1A C8A Th1 -50.3(11) . . . . ?
 C2A C1A C8A C7A -1.2(18) . . . . ?
 C2A C3A C4A Th1 49.0(10) . . . . ?
 C2A C3A C4A C5A -0.7(17) . . . . ?
 C3A C4A C5A Th1 49.7(9) . . . . ?
 C3A C4A C5A C6A 0.5(16) . . . . ?
 C4A C5A C6A Th1 49.5(9) . . . . ?
 C4A C5A C6A C7A -2.1(17) . . . . ?
 C5A C6A C7A Th1 51.7(9) . . . . ?
 C5A C6A C7A C8A 2.3(17) . . . . ?
 C6A C7A C8A Th1 49.2(9) . . . . ?
 C6A C7A C8A C1A 0.0(17) . . . . ?
 C8A C1A C2A Th1 50.4(11) . . . . ?
 C8A C1A C2A C3A -0.5(19) . . . . ?

_shelx_res_file
;
TITL cstl377_auto_a.res in P-1
    thjs9.res
    created by SHELXL-2018/3 at 10:19:00 on 04-Sep-2023
REM Old TITL CSTL377_auto in P-1
REM SHELXT solution in P-1: R1 0.085, Rweak 0.004, Alpha 0.097
REM <I/s> 0.000 for 0 systematic absences, Orientation as input
REM Formula found by SHELXT: C48 N6 O3 Cl6 Cs Th3
CELL 0.71073 14.048 14.964 17.0625 113.925 97.311 106.623
ZERR 2 0.0003 0.0003 0.0003 0.002 0.002 0.002
LATT 1
SFAC C H Cl Cs N O Th
UNIT 100 152 12 2 4 16 6
DFIX 1.45 O8 C50 O8 C47
DFIX 1.55 0.01 C49 C50 C48 C49 C48 C47
SIMU 0.01 0.02 2 C48 C49 C50 O8 C47 C44 O7 C43 C46 C45
SIMU 0.01 0.02 2 C1 C2 C3 C4 C5 C6 C7 C8 C1A C2A C3A C4A C5A C6A C7A C8A
RIGU O8 C49 C50 C48 C47
RIGU C1 C2 C3 C4 C5 C6 C7 C8 C1A C2A C3A C4A C5A C6A C7A C8A
RIGU C11 C10 C9 C16 C15 C14 C13 C12

L.S. 64
PLAN  20
SIZE 0.101 0.165 0.193
TEMP -123(2)
BIND C47 C48
FREE C47 C50
CONN 14 Th3
BIND Th3 Th1
BIND Th3 Th2
CONN 14 Th2
CONN 22 Th1
BIND Th1 Th2
FREE Cs1 C29
FREE Cs1 C26
FREE Cs1 C28
FREE Cs1 C35
FREE Cs1 C32
FREE Cs1 C41
FREE Cs1 C40
FREE Cs1 C39
FREE Cs1 C38
FREE Cs1 C27
FREE Cs1 C37
FREE Cs1 C30
FREE Cs1 C36
FREE Cs1 C34
FREE Cs1 C33
FREE Cs1 C31
FREE Cs1 C25
FREE Cs1 C42
BOND $H
CONF
list 4
fmap 2 53
acta
REM <olex2.extras>
REM <HklSrc "%.\\THJS9.hkl">
REM </olex2.extras>

WGHT    0.034200    0.138600
FVAR       0.15041   0.39042
TH1   7    0.479632    0.631394    0.809350    11.00000    0.01828    0.02266 =
         0.01991    0.01101    0.00315    0.01045
TH2   7    0.242519    0.482466    0.584190    11.00000    0.02083    0.02589 =
         0.01889    0.00972    0.00331    0.01226
TH3   7    0.282182    0.774810    0.775003    11.00000    0.02404    0.02121 =
         0.02699    0.01166    0.00257    0.01217
CL1   3    0.301297    0.443098    0.729791    11.00000    0.02669    0.02537 =
         0.02857    0.01524    0.00311    0.00966
CL2   3    0.461361    0.557420    0.623937    11.00000    0.02362    0.04859 =
         0.02490    0.01706    0.00873    0.01656
CL3   3    0.124785    0.570786    0.695680    11.00000    0.02057    0.02543 =
         0.02826    0.01218    0.00646    0.01051
CL4   3    0.273286    0.682027    0.590453    11.00000    0.03758    0.03688 =
         0.03178    0.02214    0.00945    0.01681
CL5   3    0.341514    0.707741    0.900792    11.00000    0.03077    0.03575 =
         0.02451    0.01603    0.00921    0.02037
CL6   3    0.497310    0.820181    0.796463    11.00000    0.02313    0.02903 =
         0.04277    0.02231    0.00333    0.00758
PART 1
C1    1    0.530175    0.495737    0.860649    21.00000    0.03050    0.02734 =
         0.02341    0.01504    0.00599    0.01419
AFIX  43
H1    2    0.491660    0.426174    0.849409    21.00000   -1.20000
AFIX   0
C2    1    0.520936    0.569557    0.934074    21.00000    0.02740    0.02954 =
         0.02079    0.01646    0.00638    0.01602
AFIX  43
H2    2    0.477057    0.537861    0.961198    21.00000   -1.20000
AFIX   0
C3    1    0.556923    0.678850    0.981901    21.00000    0.03071    0.03123 =
         0.02210    0.01014    0.00092    0.01721
AFIX  43
H3    2    0.533059    0.703949    1.033309    21.00000   -1.20000
AFIX   0
C4    1    0.622290    0.759681    0.968513    21.00000    0.02568    0.02896 =
         0.02523    0.00827   -0.00028    0.01521
AFIX  43
H4    2    0.634084    0.827781    1.014428    21.00000   -1.20000
AFIX   0
C5    1    0.673425    0.764335    0.905141    21.00000    0.02110    0.02757 =
         0.02652    0.01312   -0.00062    0.01333
AFIX  43
H5    2    0.710108    0.834649    0.917167    21.00000   -1.20000
AFIX   0
C6    1    0.683818    0.689651    0.827343    21.00000    0.01832    0.03177 =
         0.02770    0.01434    0.00251    0.01469
AFIX  43
H6    2    0.723867    0.721183    0.797952    21.00000   -1.20000
AFIX   0
C7    1    0.648114    0.577074    0.782017    21.00000    0.02171    0.03181 =
         0.02444    0.01386    0.00582    0.01862
AFIX  43
H7    2    0.673131    0.550400    0.731563    21.00000   -1.20000
AFIX   0
C8    1    0.583304    0.497478    0.796912    21.00000    0.02818    0.02833 =
         0.02384    0.01031    0.00677    0.01797
AFIX  43
H8    2    0.573435    0.428753    0.753255    21.00000   -1.20000
AFIX   0
PART 0
C9    1    0.138573    0.274969    0.525380    11.00000    0.08520    0.02316 =
         0.02923    0.00642   -0.00311   -0.00418
AFIX  43
H9    2    0.124783    0.235559    0.557248    11.00000   -1.20000
AFIX   0
C10   1    0.231143    0.280535    0.500398    11.00000    0.06828    0.03354 =
         0.03003   -0.00187   -0.01432    0.02519
AFIX  43
H10   2    0.265026    0.242331    0.518022    11.00000   -1.20000
AFIX   0
C11   1    0.284997    0.329139    0.455686    11.00000    0.04283    0.05579 =
         0.03302   -0.00255    0.00460    0.03309
AFIX  43
H11   2    0.345964    0.314698    0.449330    11.00000   -1.20000
AFIX   0
C12   1    0.271640    0.391663    0.419255    11.00000    0.04115    0.06294 =
         0.02834    0.01074    0.01337    0.02187
AFIX  43
H12   2    0.327208    0.413043    0.396261    11.00000   -1.20000
AFIX   0
C13   1    0.198272    0.431153    0.407622    11.00000    0.04650    0.06205 =
         0.02471    0.01762    0.00321    0.01387
AFIX  43
H13   2    0.215183    0.472445    0.377668    11.00000   -1.20000
AFIX   0
C14   1    0.105839    0.427130    0.427791    11.00000    0.04436    0.05398 =
         0.03016    0.01145   -0.00477    0.02499
AFIX  43
H14   2    0.074266    0.465185    0.407710    11.00000   -1.20000
AFIX   0
C15   1    0.047350    0.379731    0.471235    11.00000    0.02128    0.05027 =
         0.03775   -0.00024   -0.00288    0.01603
AFIX  43
H15   2   -0.014813    0.392827    0.473352    11.00000   -1.20000
AFIX   0
C16   1    0.059436    0.317121    0.512515    11.00000    0.04281    0.03958 =
         0.03248   -0.00408    0.01391   -0.01159
AFIX  43
H16   2    0.004494    0.298543    0.537067    11.00000   -1.20000
AFIX   0
C17   1    0.124846    0.818823    0.839853    11.00000    0.04205    0.03608 =
         0.07641    0.02363    0.02730    0.02876
AFIX  43
H17   2    0.066604    0.777307    0.849141    11.00000   -1.20000
AFIX   0
C18   1    0.104617    0.812063    0.754287    11.00000    0.02879    0.03567 =
         0.06161    0.00488   -0.00555    0.02298
AFIX  43
H18   2    0.035684    0.767006    0.719164    11.00000   -1.20000
AFIX   0
C19   1    0.162393    0.856299    0.708367    11.00000    0.05097    0.04725 =
         0.04681    0.01525   -0.00570    0.03472
AFIX  43
H19   2    0.123136    0.834759    0.649834    11.00000   -1.20000
AFIX   0
C20   1    0.263004    0.923801    0.728812    11.00000    0.07196    0.04037 =
         0.06169    0.03546    0.01922    0.03261
AFIX  43
H20   2    0.276571    0.936931    0.680559    11.00000   -1.20000
AFIX   0
C21   1    0.349919    0.977631    0.803229    11.00000    0.05506    0.03100 =
         0.08095    0.03135    0.01660    0.02100
AFIX  43
H21   2    0.408350    1.017693    0.793051    11.00000   -1.20000
AFIX   0
C22   1    0.370324    0.986043    0.886385    11.00000    0.05175    0.02340 =
         0.05830    0.00555   -0.00707    0.01628
AFIX  43
H22   2    0.439326    1.031864    0.920746    11.00000   -1.20000
AFIX   0
C23   1    0.314967    0.943977    0.934198    11.00000    0.07013    0.03885 =
         0.03473   -0.00074   -0.00640    0.03977
AFIX  43
H23   2    0.355375    0.968163    0.992987    11.00000   -1.20000
AFIX   0
C24   1    0.212800    0.873779    0.915533    11.00000    0.07864    0.05555 =
         0.04009    0.02401    0.03123    0.04927
AFIX  43
H24   2    0.200539    0.860690    0.964072    11.00000   -1.20000
AFIX   0

CS1   4    0.914647    0.213528    0.800829    11.00000    0.02185    0.02713 =
         0.02908    0.01164    0.00613    0.01185
O2    6    1.084540    0.426576    0.906223    11.00000    0.02333    0.03044 =
         0.03732    0.01773    0.00808    0.01027
O1    6    1.115157    0.236845    0.900886    11.00000    0.02729    0.03054 =
         0.03749    0.01117   -0.00045    0.01191
O4    6    0.895381    0.206098    0.621247    11.00000    0.03736    0.04990 =
         0.02928    0.01428    0.00769    0.00981
O3    6    0.889301    0.018538    0.639141    11.00000    0.04266    0.03871 =
         0.04814    0.00625    0.02031    0.01698
O6    6    0.724071    0.260222    0.823750    11.00000    0.02923    0.04811 =
         0.03156    0.02293    0.01494    0.02072
O5    6    0.766468    0.104645    0.871692    11.00000    0.02256    0.04923 =
         0.06237    0.03726    0.00956    0.01403
N1    5    0.938550    0.025262    0.821497    11.00000    0.02640    0.02675 =
         0.05573    0.01628    0.00217    0.01099
N2    5    0.887385    0.396708    0.776516    11.00000    0.02937    0.03593 =
         0.03564    0.02141    0.00767    0.01364
C25   1    1.046320    0.058028    0.872606    11.00000    0.02795    0.04112 =
         0.06812    0.02627    0.00301    0.01887
AFIX  23
H25A  2    1.089376    0.046193    0.830578    11.00000   -1.20000
H25B  2    1.048212    0.012887    0.901615    11.00000   -1.20000
AFIX   0
C26   1    1.092847    0.171691    0.943040    11.00000    0.02963    0.04637 =
         0.05451    0.02841   -0.00169    0.01461
AFIX  23
H26A  2    1.043731    0.188664    0.978078    11.00000   -1.20000
H26B  2    1.157110    0.184234    0.984307    11.00000   -1.20000
AFIX   0
C27   1    1.178325    0.344249    0.961750    11.00000    0.02634    0.03219 =
         0.03520    0.00955    0.00318    0.01237
AFIX  23
H27A  2    1.249550    0.350065    0.984075    11.00000   -1.20000
H27B  2    1.150298    0.369762    1.013447    11.00000   -1.20000
AFIX   0
C28   1    1.179757    0.409405    0.914879    11.00000    0.02281    0.03411 =
         0.03939    0.01119    0.00618    0.00910
AFIX  23
H28A  2    1.238465    0.477906    0.949084    11.00000   -1.20000
H28B  2    1.189005    0.372959    0.855016    11.00000   -1.20000
AFIX   0
C29   1    1.077989    0.481955    0.855693    11.00000    0.03383    0.03401 =
         0.04588    0.02410    0.00924    0.01002
AFIX  23
H29A  2    1.087139    0.443284    0.796239    11.00000   -1.20000
H29B  2    1.133603    0.552796    0.886677    11.00000   -1.20000
AFIX   0
C30   1    0.973397    0.492231    0.844985    11.00000    0.03760    0.02865 =
         0.04686    0.01960    0.00675    0.01355
AFIX  23
H30A  2    0.957073    0.512123    0.903039    11.00000   -1.20000
H30B  2    0.978258    0.550365    0.829885    11.00000   -1.20000
AFIX   0
C31   1    0.915775   -0.063176    0.733001    11.00000    0.03526    0.02165 =
         0.07213    0.00387    0.00125    0.01335
AFIX  23
H31A  2    0.840040   -0.102252    0.709360    11.00000   -1.20000
H31B  2    0.947871   -0.111886    0.738849    11.00000   -1.20000
AFIX   0
C32   1    0.954825   -0.028817    0.666801    11.00000    0.03233    0.03858 =
         0.05401   -0.01093    0.00813    0.01560
AFIX  23
H32A  2    1.026903    0.022781    0.694833    11.00000   -1.20000
H32B  2    0.954101   -0.090503    0.614085    11.00000   -1.20000
AFIX   0
C33   1    0.913149    0.040353    0.569191    11.00000    0.05555    0.05643 =
         0.04549    0.00061    0.02739    0.01240
AFIX  23
H33A  2    0.896556   -0.026404    0.514398    11.00000   -1.20000
H33B  2    0.987943    0.082144    0.585743    11.00000   -1.20000
AFIX   0
C34   1    0.851491    0.100826    0.552067    11.00000    0.06475    0.05433 =
         0.02487    0.00246    0.00686    0.00456
AFIX  23
H34A  2    0.852525    0.099566    0.493726    11.00000   -1.20000
H34B  2    0.778733    0.068206    0.550442    11.00000   -1.20000
AFIX   0
C35   1    0.834956    0.266901    0.614930    11.00000    0.03706    0.06645 =
         0.03169    0.02415    0.00653    0.01122
AFIX  23
H35A  2    0.766554    0.238130    0.623492    11.00000   -1.20000
H35B  2    0.823909    0.263400    0.555115    11.00000   -1.20000
AFIX   0
C36   1    0.891815    0.380017    0.686060    11.00000    0.03840    0.04777 =
         0.04600    0.03258    0.00933    0.01352
AFIX  23
H36A  2    0.965136    0.402224    0.685564    11.00000   -1.20000
H36B  2    0.861733    0.425382    0.671203    11.00000   -1.20000
AFIX   0
C37   1    0.865877   -0.002591    0.870546    11.00000    0.04198    0.03906 =
         0.07755    0.03893    0.00740    0.01482
AFIX  23
H37A  2    0.896505    0.047286    0.934936    11.00000   -1.20000
H37B  2    0.857288   -0.073941    0.862833    11.00000   -1.20000
AFIX   0
C38   1    0.760139   -0.001015    0.841224    11.00000    0.03061    0.04815 =
         0.06632    0.03715    0.00761    0.00348
AFIX  23
H38A  2    0.734141   -0.039750    0.775300    11.00000   -1.20000
H38B  2    0.711016   -0.036499    0.865862    11.00000   -1.20000
AFIX   0
C39   1    0.668801    0.112798    0.851922    11.00000    0.02393    0.07812 =
         0.07920    0.05981    0.02243    0.02397
AFIX  23
H39A  2    0.623278    0.083313    0.882276    11.00000   -1.20000
H39B  2    0.635469    0.071819    0.786817    11.00000   -1.20000
AFIX   0
C40   1    0.683000    0.225921    0.882670    11.00000    0.03560    0.07911 =
         0.05579    0.05020    0.02865    0.03699
AFIX  23
H40A  2    0.615665    0.234035    0.884342    11.00000   -1.20000
H40B  2    0.730634    0.269609    0.943716    11.00000   -1.20000
AFIX   0
C41   1    0.753862    0.370937    0.857210    11.00000    0.03695    0.05354 =
         0.03564    0.01919    0.01391    0.03221
AFIX  23
H41A  2    0.811320    0.407822    0.912736    11.00000   -1.20000
H41B  2    0.694851    0.391562    0.871677    11.00000   -1.20000
AFIX   0
C42   1    0.787561    0.403113    0.789567    11.00000    0.03111    0.04706 =
         0.04970    0.03032    0.00900    0.02113
AFIX  23
H42A  2    0.733832    0.357630    0.731655    11.00000   -1.20000
H42B  2    0.792282    0.476481    0.808326    11.00000   -1.20000
AFIX   0

O7    6    0.428594    1.220169    0.799149    11.00000    0.04880    0.06699 =
         0.04049    0.02263    0.01045    0.02735
C43   1    0.439446    1.177424    0.711037    11.00000    0.05817    0.05726 =
         0.04812    0.02438    0.01655    0.02974
AFIX  23
H43A  2    0.434530    1.103698    0.690129    11.00000   -1.20000
H43B  2    0.507054    1.219329    0.709121    11.00000   -1.20000
AFIX   0
C46   1    0.324435    1.213714    0.793553    11.00000    0.04222    0.05147 =
         0.04343    0.01941    0.00857    0.02010
AFIX  23
H46A  2    0.323168    1.285069    0.825824    11.00000   -1.20000
H46B  2    0.291826    1.170814    0.821320    11.00000   -1.20000
AFIX   0
C44   1    0.352348    1.182327    0.653901    11.00000    0.06231    0.05673 =
         0.04144    0.02699    0.01372    0.02569
AFIX  23
H44A  2    0.333061    1.127148    0.591258    11.00000   -1.20000
H44B  2    0.371312    1.252135    0.655408    11.00000   -1.20000
AFIX   0
C45   1    0.265394    1.163442    0.696003    11.00000    0.04882    0.04943 =
         0.04907    0.02257    0.00045    0.01983
AFIX  23
H45A  2    0.225485    1.087265    0.672321    11.00000   -1.20000
H45B  2    0.217976    1.198316    0.686732    11.00000   -1.20000
AFIX   0

C49   1    0.461246    1.183268    0.432639    11.00000    0.09908    0.13475 =
         0.08033    0.07010    0.04813    0.08536
AFIX  23
H49A  2    0.466538    1.208211    0.387179    11.00000   -1.20000
H49B  2    0.387776    1.157791    0.432081    11.00000   -1.20000
AFIX   0
C47   1    0.554559    1.126614    0.510274    11.00000    0.08309    0.13222 =
         0.17891    0.10751   -0.01155    0.03171
AFIX  23
H47A  2    0.511058    1.077189    0.527926    11.00000   -1.20000
H47B  2    0.622355    1.118736    0.513570    11.00000   -1.20000
AFIX   0
O8    6    0.568982    1.225065    0.568406    11.00000    0.08592    0.19160 =
         0.12598    0.09527    0.01952    0.05389
C50   1    0.526564    1.271000    0.523940    11.00000    0.08359    0.15896 =
         0.08762    0.06943    0.04289    0.06566
AFIX  23
H50A  2    0.582064    1.324623    0.518565    11.00000   -1.20000
H50B  2    0.483498    1.305515    0.556987    11.00000   -1.20000
AFIX   0
C48   1    0.503103    1.096020    0.413484    11.00000    0.10594    0.12300 =
         0.13524    0.09194    0.06411    0.07134
AFIX  23
H48A  2    0.553747    1.099536    0.378387    11.00000   -1.20000
H48B  2    0.447308    1.025294    0.382891    11.00000   -1.20000
AFIX   0

PART 2
C1A   1    0.552221    0.490500    0.829511   -21.00000    0.03224    0.02622 =
         0.03025    0.00949   -0.00068    0.01761
AFIX  43
H1A   2    0.524904    0.415665    0.800489   -21.00000   -1.20000
AFIX   0
C2A   1    0.518884    0.529382    0.902865   -21.00000    0.03411    0.02930 =
         0.03088    0.01506   -0.00065    0.01390
AFIX  43
H2A   2    0.474172    0.475747    0.912081   -21.00000   -1.20000
AFIX   0
C3A   1    0.535808    0.631678    0.968494   -21.00000    0.02864    0.03166 =
         0.02351    0.01546   -0.00116    0.00941
AFIX  43
H3A   2    0.501158    0.630680    1.012628   -21.00000   -1.20000
AFIX   0
C4A   1    0.591348    0.734830    0.984717   -21.00000    0.02172    0.02969 =
         0.01831    0.01050    0.00346    0.01434
AFIX  43
H4A   2    0.584873    0.787015    1.036616   -21.00000   -1.20000
AFIX   0
C5A   1    0.654283    0.777967    0.941317   -21.00000    0.02568    0.02978 =
         0.02026    0.00938    0.00607    0.01625
AFIX  43
H5A   2    0.681072    0.852801    0.971051   -21.00000   -1.20000
AFIX   0
C6A   1    0.687055    0.736620    0.864245   -21.00000    0.01741    0.03082 =
         0.02480    0.01349    0.00652    0.00810
AFIX  43
H6A   2    0.728691    0.789889    0.852885   -21.00000   -1.20000
AFIX   0
C7A   1    0.672235    0.634086    0.799917   -21.00000    0.02037    0.03879 =
         0.02477    0.00763    0.00835    0.02117
AFIX  43
H7A   2    0.708386    0.634377    0.756548   -21.00000   -1.20000
AFIX   0
C8A   1    0.614822    0.528891    0.784826   -21.00000    0.02951    0.03185 =
         0.02734    0.00587    0.00210    0.01971
AFIX  43
H8A   2    0.621269    0.475167    0.734013   -21.00000   -1.20000
AFIX   0
HKLF 4


REM  cstl377_auto_a.res in P-1
REM wR2 = 0.0699, GooF = S = 1.037, Restrained GooF = 1.038 for all data
REM R1 = 0.0303 for 12290 Fo > 4sig(Fo) and 0.0452 for all 15326 data
REM 704 parameters refined using 461 restraints

END

WGHT      0.0342      0.1386

REM Highest difference peak  1.621,  deepest hole -1.691,  1-sigma level  0.161
Q1    1   0.2569  0.7022  0.7430  11.00000  0.05    1.62
Q2    1   0.5556  1.1558  0.5469  11.00000  0.05    1.61
Q3    1   0.3076  0.8383  0.8027  11.00000  0.05    1.61
Q4    1   0.4551  0.5618  0.7805  11.00000  0.05    1.57
Q5    1   0.5042  0.7000  0.8389  11.00000  0.05    1.55
Q6    1   0.4397  1.3415  0.6194  11.00000  0.05    1.51
Q7    1   0.2601  0.5426  0.6048  11.00000  0.05    1.44
Q8    1   0.1968  0.4633  0.6045  11.00000  0.05    1.41
Q9    1   0.5734  1.1012  0.4615  11.00000  0.05    1.34
Q10   1   0.4804  1.0775  1.0013  11.00000  0.05    1.26
Q11   1   0.2043  0.4070  0.5605  11.00000  0.05    1.22
Q12   1   0.3427  0.6397  0.7349  11.00000  0.05    1.02
Q13   1   0.2377  0.7552  0.7992  11.00000  0.05    1.02
Q14   1   1.0003  0.1150  0.8378  11.00000  0.05    0.99
Q15   1   0.2217  0.5393  0.6399  11.00000  0.05    0.87
Q16   1   0.4180  0.6149  0.8263  11.00000  0.05    0.76
Q17   1   0.9348  0.2872  0.8287  11.00000  0.05    0.73
Q18   1   0.8831  0.1390  0.7771  11.00000  0.05    0.72
Q19   1   0.3650  0.5394  0.7764  11.00000  0.05    0.68
Q20   1   0.1275  0.3942  0.5594  11.00000  0.05    0.67
;
_shelx_res_checksum                82621
_shelx_hkl_file
;
   0   0   2 2145.12   63.62
   0   0  -2 1990.81   63.54
   0   0   2 2205.30   63.90
   0   0   3 3881.92  115.97
   0   0  -3 3760.12  115.46
   0   0   3 3970.78  116.41
   0   0   4    4.95    1.37
   0   0  -4    4.19    1.37
   0   0   4    5.24    0.91
   0   0  -4    7.01    0.96
   0   0   4    6.01    1.25
   0   0  -5 4067.33  120.07
   0   0   5 3894.10  118.56
   0   0   5 3885.35  119.45
   0   0  -6  408.26   15.01
   0   0   6  401.04   14.42
   0   0  -6  393.70   14.34
   0   0   6  408.96   13.42
   0   0  -7  253.88   10.71
   0   0  -7  246.12   10.09
   0   0   7  255.65   10.19
   0   0   7  243.97    8.98
   0   0   7  255.50   10.90
   0   0  -8  901.69   31.19
   0   0   8  893.90   30.50
   0   0  -8  887.26   30.49
   0   0   8  949.79   29.16
   0   0   8  905.88   31.58
   0   0  -9  130.01    7.67
   0   0   9  125.57    7.02
   0   0  -9  116.14    6.86
   0   0   9  133.61    5.75
   0   0   9  122.58    7.63
   0   0 -10 1380.13   46.53
   0   0  10 1360.40   45.71
   0   0  10 1419.18   43.91
   0   0  10 1391.33   47.10
   0   0  11   67.61    5.65
   0   0 -11   69.84    6.34
   0   0  11   72.17    6.57
   0   0  11   54.39    6.53
   0   0  12   14.59    4.00
   0   0 -12    5.11    4.21
   0   0  12   11.64    4.47
   0   0  12    1.19    4.37
   0   0 -13  323.32   15.43
   0   0  13  315.93   16.33
   0   0  13  312.71   15.96
   0   0 -14   46.94    7.00
   0   0  14   60.25    7.43
   0   0  14   50.24    7.74
   0   0 -15   23.48    6.55
   0   0  15   25.44    6.91
   0   0  15   21.12    6.99
   0   0  16   -6.74    7.52
   0   0  16    1.61    6.50
   0   0  17   29.84    9.01
   0   0 -17   33.65    4.05
   0   0  17   36.94    8.51
   0   0  18  170.72   14.14
   0   0  18  172.87   13.95
   0   0 -18  141.66    6.42
   0   0  19   -5.77    8.56
   0   0  19    3.07    9.44
   0  -1  19   -7.92    8.50
   0  -1  19   -1.85    8.03
   0   1 -18  410.17   15.92
   0  -1  18  432.47   22.51
   0  -1  18  429.23   21.68
   0   1 -17   86.30    6.58
   0  -1  17  109.33   11.35
   0  -1  17   89.04   10.13
   0   1 -16   42.09    7.62
   0  -1  16   29.85    7.44
   0  -1  16   31.73    7.95
   0   1 -15    6.91    5.80
   0  -1  15   12.82    5.98
   0  -1  15    2.84    6.05
   0   1 -14   64.00    7.56
   0  -1  14   72.77    4.96
   0  -1  14   67.43    7.69
   0   1 -13  313.68   14.98
   0  -1  13  307.53   11.64
   0  -1  13  279.69   14.93
   0   1 -12  336.59   15.97
   0  -1  12  364.04   13.16
   0  -1  12  360.47   16.47
   0   1 -11   38.01    5.17
   0  -1  11   34.86    3.29
   0  -1  11   41.41    5.37
   0   1 -10   90.67    6.62
   0   1 -10   99.01    5.97
   0  -1  10   95.97    4.96
   0  -1  10  100.35    7.05
   0   1  -9   24.32    3.74
   0   1  -9   19.07    2.94
   0  -1   9   19.82    2.35
   0  -1   9   27.58    3.75
   0   1  -8   47.67    3.60
   0  -1   8   39.02    3.40
   0  -1   8   43.16    2.90
   0  -1   8   38.56    3.96
   0   1  -7  458.15   16.68
   0   1  -7  440.11   15.54
   0  -1   7  454.73   15.62
   0  -1   7  427.53   14.86
   0  -1   7  453.04   16.57
   0  -1   7  463.62   16.90
   0   1  -6 1155.48   37.59
   0  -1   6 1214.24   37.67
   0  -1   6 1166.27   37.07
   0  -1   6 1250.00   38.83
   0  -1   6 1236.97   38.61
   0   1  -6 1192.11   38.61
   0   1  -5  143.08    6.06
   0  -1   5  156.31    5.84
   0  -1   5  165.82    6.81
   0  -1   5  177.53    7.08
   0  -1   4   15.33    1.66
   0  -1   4   14.84    1.75
   0   1  -3  244.39    8.48
   0  -1   3  240.37    8.48
   0  -1   3  242.47    8.72
   0   1  -2    9.84    0.92
   0  -1  -2  249.69    8.43
   0   1   2  223.35    8.36
   0   1   2  240.92    8.55
   0  -1  -3  573.15   18.34
   0  -1  -3  539.41   17.50
   0   1   3  555.75   18.33
   0  -1  -4  565.73   19.13
   0  -1  -4  567.75   18.06
   0   1   4  558.06   19.02
   0  -1  -5 1555.99   48.64
   0  -1  -5 1566.46   47.25
   0   1   5 1455.23   48.34
   0  -1  -6    4.97    2.36
   0  -1  -6    7.02    1.42
   0  -1  -6   11.71    2.36
   0   1   6    9.99    2.28
   0  -1  -7   77.87    5.32
   0  -1  -7   80.27    4.03
   0   1   7   72.68    5.02
   0  -1  -7   72.88    5.06
   0  -1  -8  674.06   24.56
   0   1   8  664.84   24.24
   0  -1  -8  706.90   22.56
   0   1   9  159.50    8.46
   0  -1  -9  155.69    8.66
   0   1   9  147.69    9.12
   0   1  10  696.33   26.21
   0  -1 -10  728.31   26.66
   0   1  10  749.89   27.72
   0   1  10  749.25   27.68
   0   1  11    9.37    3.84
   0  -1 -11    4.33    3.80
   0   1  11    7.95    4.75
   0   1  11   10.34    4.63
   0   1  12   42.69    5.65
   0  -1 -12   42.28    6.20
   0   1  12   51.82    6.87
   0   1  12   46.01    6.28
   0   1  13  177.64   10.87
   0  -1 -13  190.72   11.53
   0   1  13  210.78   12.86
   0   1  13  209.56   12.84
   0   1  14   41.22    6.40
   0   1  14   47.04    7.74
   0   1  14   30.60    6.99
   0   1  15   29.14    7.93
   0   1  15   19.01    7.23
   0  -1 -16   25.95    2.59
   0   1  16   33.22    8.72
   0  -1 -16   27.80    3.13
   0   1  16   22.07    7.62
   0   1  17    8.41    8.46
   0   1  17    8.14    8.22
   0   1  18   53.74   10.34
   0   1  18   52.78   10.44
   0  -2  20   15.91    8.26
   0  -2  20   12.20    9.01
   0   2 -19  265.85   12.31
   0  -2  19  270.22   17.21
   0  -2  19  282.05   18.30
   0  -2  18  197.61   14.49
   0  -2  18  192.76   13.90
   0   2 -18  173.30    9.91
   0  -2  17   42.21    7.78
   0  -2  17   29.63    8.18
   0   2 -17   32.00    5.13
   0   2 -16   23.30    6.47
   0  -2  16   27.96    4.05
   0  -2  16   23.61    7.19
   0  -2  16   21.08    6.37
   0   2 -15  296.13   15.33
   0  -2  15  281.07   11.42
   0  -2  15  279.61   15.26
   0   2 -14  153.90   10.36
   0   2 -14  136.40    8.34
   0  -2  14  131.27    6.87
   0  -2  14  128.82    9.57
   0   2 -13  149.12    9.76
   0  -2  13  132.70    6.79
   0  -2  13  147.42    9.92
   0   2 -12   18.62    4.90
   0   2 -12   13.09    2.70
   0  -2  12   15.28    2.91
   0  -2  12   14.94    4.17
   0   2 -11  343.17   15.63
   0   2 -11  352.50   14.00
   0  -2  11  361.56   13.12
   0  -2  11  378.47   15.89
   0   2 -10   49.11    5.02
   0   2 -10   42.84    3.83
   0  -2  10   54.24    3.64
   0  -2  10   44.92    4.78
   0   2  -9    6.53    2.10
   0  -2   9    5.08    1.88
   0  -2   9    2.81    2.92
   0  -2   9   10.53    2.99
   0   2  -8    4.83    1.78
   0  -2   8    2.83    1.57
   0  -2   8    4.58    2.54
   0  -2   8    4.43    2.46
   0   2  -7  489.21   16.63
   0  -2   7  497.74   17.80
   0  -2   7  501.04   18.09
   0   2  -6  716.01   23.15
   0  -2   6  731.30   24.22
   0  -2   6  728.68   24.54
   0  -2   5   45.08    3.16
   0  -2   5   38.82    2.77
   0  -2   4  236.13    8.91
   0  -2   3  541.17   17.72
   0  -2   2  393.48   12.35
   0   2  -2  366.98   12.31
   0  -2   1 1940.12   57.64
   0  -2   1 1943.31   57.50
   0   2  -1 2056.70   58.15
   0  -2   0  195.38    7.13
   0   2   0  198.43    7.14
   0   2   1   37.50    2.12
   0   2   2 1171.09   37.25
   0  -2  -3  850.13   26.90
   0   2   3  893.43   28.48
   0  -2  -4 3052.31   93.10
   0  -2  -4 3123.46   93.70
   0   2   4 3059.39   94.96
   0  -2  -5  679.46   22.15
   0   2   5  682.95   23.70
   0  -2  -6    1.80    2.26
   0   2   6    1.31    2.26
   0  -2  -6   -0.84    1.49
   0  -2  -7 3549.97  108.63
   0   2   7 3521.56  108.90
   0  -2  -7 3482.07  106.73
   0   2   7 3456.39  109.17
   0  -2  -8   10.59    3.14
   0   2   8   11.89    3.67
   0   2   8   13.93    3.51
   0  -2  -8   11.44    2.35
   0  -2  -9 1143.68   38.02
   0   2   9 1054.10   37.84
   0  -2  -9 1110.79   35.53
   0   2   9 1115.32   38.73
   0  -2 -10  279.39   12.72
   0   2  10  236.94   12.26
   0  -2 -10  249.27    9.92
   0   2  10  249.71   13.16
   0   2  11   97.71    7.71
   0   2  11  104.04    8.42
   0   2  12 1071.60   36.78
   0  -2 -12  994.92   32.01
   0   2  12 1057.94   38.12
   0   2  12 1005.03   37.77
   0   2  13   94.10    8.31
   0  -2 -13   81.01    4.18
   0   2  13   93.03    9.03
   0   2  13   79.56    8.83
   0   2  14   67.80    7.67
   0  -2 -14   44.29    2.99
   0   2  14   52.54    7.79
   0   2  14   53.80    8.62
   0   2  15   91.22    8.85
   0   2  15   96.51   10.81
   0   2  15   84.20    9.96
   0   2  16   20.71    7.93
   0   2  16   19.83    8.07
   0   2  17  257.44   17.37
   0   2  17  247.31   17.02
   0   2  18   34.97   10.30
   0  -3  20    3.95    9.01
   0   3 -19  392.68   17.15
   0  -3  19  411.28   21.89
   0  -3  18    1.27    3.55
   0   3 -18    0.46    4.83
   0  -3  18    6.13    7.48
   0  -3  17  133.49    7.40
   0  -3  17  136.24   11.24
   0   3 -16  556.06   23.91
   0  -3  16  532.61   19.52
   0  -3  16  575.74   24.16
   0   3 -15  191.52   12.26
   0   3 -15  204.65   10.46
   0  -3  15  213.92    9.47
   0  -3  15  218.95   12.82
   0   3 -14  993.64   35.16
   0  -3  14  924.74   31.20
   0  -3  14  944.37   34.83
   0   3 -13   13.09    4.49
   0   3 -13    7.94    2.55
   0  -3  13   10.25    3.07
   0  -3  13   10.22    4.30
   0   3 -12  221.38   11.65
   0   3 -12  231.18    9.85
   0  -3  12  219.75    9.31
   0  -3  12  227.56   11.58
   0   3 -11 1678.97   52.50
   0  -3  11 1609.30   52.06
   0  -3  11 1696.93   54.60
   0  -3  11 1638.76   55.11
   0   3 -11 1672.82   54.85
   0   3 -10 1003.87   32.69
   0  -3  10 1016.63   35.12
   0  -3  10 1001.01   34.56
   0   3  -9  676.05   22.81
   0  -3   9  700.20   24.56
   0  -3   9  701.58   25.04
   0   3  -8   15.51    2.08
   0  -3   8   23.94    3.31
   0   3  -8   17.81    2.90
   0  -3   7  483.28   17.74
   0  -3   6 1947.08   61.21
   0  -3   5 1379.84   43.77
   0  -3   4   80.21    4.05
   0  -3   4   79.78    4.19
   0   3  -4   89.83    4.37
   0  -3   3   33.21    2.12
   0  -3   2   24.48    1.84
   0  -3   2   21.56    1.65
   0   3  -2   21.42    2.11
   0  -3   1  456.75   15.07
   0   3  -1  482.35   15.72
   0  -3   1  426.61   15.62
   0   3   0  642.98   21.12
   0  -3  -1  152.93    6.08
   0   3   1  157.25    6.32
   0   3   2  113.14    4.85
   0   3   2  108.36    4.79
   0  -3  -2  109.84    4.89
   0   3   3   55.02    4.21
   0   3   3   59.90    3.37
   0  -3  -3   56.46    3.18
   0   3   4   38.49    3.63
   0   3   4   45.81    4.10
   0  -3  -4   42.34    2.68
   0   3   5    5.64    2.46
   0   3   5    5.41    2.48
   0  -3  -5    5.80    1.93
   0  -3  -5    4.67    1.42
   0   3   6  377.04   15.28
   0  -3  -6  360.71   12.66
   0  -3  -6  371.63   13.57
   0   3   6  392.09   15.50
   0   3   7  951.12   33.26
   0   3   7  951.90   33.23
   0  -3  -7  958.78   30.95
   0  -3  -7  936.46   29.96
   0   3   8   12.94    4.03
   0   3   8   14.97    3.65
   0  -3  -8    9.34    2.51
   0  -3  -8   13.37    1.94
   0   3   9   39.76    5.75
   0   3   9   44.35    5.54
   0  -3  -9   33.04    3.45
   0  -3  -9   40.47    2.82
   0   3  10  323.09   15.29
   0  -3 -10  317.93   12.41
   0  -3 -10  322.89   11.41
   0   3  10  338.76   15.91
   0   3  11   46.22    6.45
   0   3  11   48.62    6.41
   0  -3 -11   40.47    3.95
   0  -3 -11   39.00    3.01
   0   3  12  348.68   16.39
   0  -3 -12  314.70   11.13
   0   3  12  329.62   17.10
   0   3  13   -1.96    5.37
   0   3  13    4.70    5.76
   0   3  13    0.76    6.13
   0  -3 -13    1.31    1.63
   0   3  14    6.22    6.19
   0   3  14   -0.82    6.79
   0   3  14    2.52    6.53
   0   3  15  205.17   13.72
   0   3  15  221.06   15.52
   0   3  15  234.94   15.77
   0   3  16    8.36    6.93
   0   3  16   17.29    8.94
   0   3  16    6.55    8.29
   0   3  17  194.61   16.19
   0   3  17  232.38   16.75
   0  -4  20   31.44    4.90
   0   4 -20   33.85    6.67
   0  -4  20   22.13    9.30
   0  -4  19    3.68    3.58
   0   4 -19    7.86    5.83
   0   4 -18    9.99    5.43
   0   4 -17  148.84   11.70
   0   4 -17  168.94    9.41
   0   4 -16  179.40   11.91
   0   4 -16  190.72    9.47
   0   4 -15   59.59    7.70
   0  -4  15   56.41    5.00
   0   4 -14   24.65    5.61
   0   4 -14   19.01    3.18
   0  -4  14   28.20    3.81
   0  -4  14   30.94    6.25
   0   4 -13  220.03    9.77
   0  -4  13  221.18    9.76
   0  -4  13  226.56   12.66
   0   4 -13  214.27   12.06
   0   4 -12  840.15   27.75
   0   4 -12  832.82   30.36
   0  -4  12  795.96   30.42
   0   4 -11  760.59   24.98
   0  -4  11  719.89   27.52
   0   4 -11  740.29   27.39
   0   4 -10   27.07    2.80
   0  -4  10   24.77    3.91
   0   4  -9   30.66    2.65
   0   4  -9   25.37    3.51
   0  -4   9   36.25    4.16
   0  -4   8  658.71   23.39
   0   4  -8  641.98   22.61
   0   4  -7    4.03    2.35
   0  -4   7    4.63    2.37
   0   4  -7    3.80    1.88
   0  -4   6 1165.13   36.43
   0  -4   6 1148.73   36.71
   0   4  -6 1054.01   36.58
   0  -4   5  407.29   14.42
   0  -4   4  109.62    5.03
   0  -4   3   46.53    3.12
   0  -4   3   55.05    3.03
   0   4  -3   51.50    3.70
   0  -4   2    9.61    1.66
   0  -4   2   10.59    1.45
   0   4  -2   11.78    2.13
   0  -4   1    9.80    1.69
   0   4  -1   10.06    2.05
   0  -4   0  941.72   30.86
   0   4   0  970.43   31.13
   0  -4  -1  401.59   13.76
   0   4   1  388.79   13.99
   0  -4  -1  421.07   14.30
   0   4   2    3.78    1.56
   0   4   2    7.88    1.78
   0  -4  -2    6.54    1.80
   0   4   3  166.95    8.55
   0   4   3  159.14    6.98
   0  -4  -3  164.23    7.01
   0   4   4    4.41    2.64
   0   4   4    4.03    1.92
   0   4   4    1.33    2.27
   0  -4  -4    0.38    1.63
   0   4   5  206.87   10.38
   0   4   5  202.78    9.97
   0   4   5  204.21    8.89
   0  -4  -5  208.37    8.22
   0   4   6  588.75   22.57
   0   4   6  617.47   23.06
   0  -4  -6  594.22   20.98
   0  -4  -6  592.32   19.91
   0   4   7    4.24    3.55
   0   4   7    0.50    3.51
   0  -4  -7   -0.55    2.28
   0  -4  -7    1.41    1.71
   0   4   8    4.70    3.87
   0   4   8    6.49    3.98
   0  -4  -8    1.39    2.47
   0  -4  -8    4.66    1.93
   0   4   9  633.13   25.70
   0  -4  -9  665.64   22.81
   0   4   9  663.25   25.80
   0  -4  -9  648.34   21.49
   0   4  10   27.49    5.66
   0   4  10   32.53    5.90
   0  -4 -10   27.64    3.71
   0  -4 -10   27.75    2.80
   0   4  11  460.60   20.98
   0  -4 -11  489.33   17.51
   0  -4 -11  456.05   15.85
   0   4  12   18.65    6.13
   0  -4 -12   22.72    3.79
   0  -4 -12   12.94    2.03
   0   4  12   25.87    6.89
   0   4  13    2.91    5.86
   0   4  13    0.80    6.63
   0   4  14  551.81   24.84
   0   4  14  582.77   26.11
   0   4  14  529.11   25.80
   0   4  15   44.12    8.60
   0   4  15   52.12   10.08
   0   4  15   51.86    9.83
   0   4  16  271.17   17.07
   0   4  16  291.59   18.40
   0   4  16  276.84   18.70
   0   4  17    6.91    8.64
   0   4  17    1.02    9.56
   0   5 -20   12.38    6.67
   0   5 -19   29.17    6.80
   0   5 -18   -0.39    4.85
   0   5 -18   -4.72    6.02
   0   5 -17  567.34   21.38
   0   5 -17  587.23   25.18
   0   5 -17  583.55   23.87
   0   5 -16   23.41    6.92
   0  -5  16   21.63    6.79
   0   5 -15   56.45    7.49
   0  -5  15   64.86    7.83
   0   5 -14  899.02   30.30
   0  -5  14  910.72   33.96
   0   5 -14  901.04   33.53
   0   5 -13   39.25    3.92
   0   5 -13   49.20    6.43
   0  -5  13   39.26    5.93
   0   5 -12 3186.24   97.10
   0  -5  12 3105.66  100.23
   0   5 -12 3127.42  100.28
   0   5 -12 3157.94   99.15
   0   5 -11   48.14    3.76
   0   5 -11   56.35    5.12
   0   5 -11   42.45    5.29
   0  -5  11   55.90    5.63
   0  -5  10  617.05   23.23
   0   5  -9 2239.75   70.75
   0  -5   9 2237.24   71.55
   0  -5   8  721.23   25.60
   0   5  -8  741.32   25.48
   0  -5   8  758.71   26.32
   0  -5   7 3845.14  118.87
   0  -5   7 3893.80  119.39
   0  -5   6  202.75    8.65
   0  -5   5  912.07   29.71
   0  -5   4 3904.41  114.04
   0  -5   4 3878.09  113.51
   0   5  -4 3906.71  114.98
   0   5  -3 1056.82   33.62
   0  -5   3 1059.89   33.89
   0  -5   3 1026.78   33.47
   0   5  -3 1065.53   34.87
   0   5  -2 3556.15  108.45
   0  -5   2 3623.94  108.47
   0  -5   2 3501.36  108.24
   0   5  -2 3481.97  108.26
   0   5  -2 3568.82  109.51
   0   5  -1  133.41    6.31
   0  -5   1  136.66    6.50
   0   5  -1  129.43    6.41
   0   5  -1  135.72    6.77
   0  -5   0  819.20   27.80
   0   5   0  855.71   28.42
   0   5   0  865.76   28.39
   0  -5   0  834.65   28.39
   0   5   1 1497.40   46.46
   0  -5  -1 1435.58   45.56
   0   5   1 1409.10   45.93
   0  -5  -1 1420.08   46.20
   0   5   2 1554.94   50.43
   0  -5  -2 1633.01   50.76
   0   5   3   40.27    4.71
   0   5   3   44.00    3.62
   0  -5  -3   46.12    3.78
   0   5   4   48.99    5.17
   0   5   4   40.23    3.73
   0   5   4   42.06    4.51
   0  -5  -4   40.29    3.51
   0   5   5  126.26    8.14
   0   5   5  116.55    6.44
   0   5   5  120.49    7.61
   0  -5  -5  124.50    6.19
   0   5   6  338.09   14.76
   0   5   6  315.39   13.10
   0   5   6  329.70   15.33
   0  -5  -6  319.73   13.38
   0  -5  -6  327.22   12.38
   0   5   7  356.33   15.93
   0   5   7  366.90   16.67
   0  -5  -7  341.10   14.21
   0  -5  -7  348.12   13.02
   0   5   8    1.70    4.31
   0   5   8    8.59    4.97
   0  -5  -8    9.07    3.32
   0  -5  -8    4.26    2.33
   0   5   9  121.07    7.62
   0   5   9  106.11    8.82
   0  -5  -9  109.97    6.86
   0   5   9  121.63    9.27
   0  -5  -9  103.25    5.57
   0   5  10   14.76    4.42
   0   5  10    2.66    5.03
   0   5  10   11.73    5.62
   0  -5 -10   12.69    3.60
   0  -5 -10   10.25    2.66
   0   5  11   90.95    7.39
   0   5  11   83.62    9.06
   0  -5 -11   90.05    6.34
   0   5  11   85.91    8.87
   0   5  12   -1.44    4.85
   0   5  12  -10.10    6.88
   0   5  12    5.37    6.08
   0  -5 -12    0.91    3.44
   0   5  13   77.22    9.67
   0   5  13   92.70    8.50
   0   5  13   96.15   10.64
   0   5  14  277.56   16.79
   0   5  14  274.79   14.32
   0   5  14  287.67   18.33
   0   5  14  272.49   17.36
   0   5  15    3.51    8.17
   0   5  15   -0.56    6.22
   0   5  15   10.38    8.39
   0   5  15    3.11    8.22
   0   5  16   62.14   10.36
   0   5  16   84.18   12.24
   0   5  17   22.62    9.51
   0   6 -21   87.49    9.85
   0  -6  20    1.07    4.71
   0   6 -20    1.33    6.41
   0   6 -19   27.67    5.05
   0  -6  19   36.09    5.52
   0   6 -19   29.12    7.13
   0   6 -18   18.21    4.50
   0  -6  18    7.31    4.46
   0   6 -18   20.82    6.23
   0  -6  18   11.42    6.62
   0   6 -17   86.66    9.55
   0  -6  17   73.30    6.40
   0   6 -17   86.07    8.67
   0  -6  17   89.33    9.64
   0   6 -16   90.95    8.89
   0  -6  16   74.06    6.39
   0  -6  16   98.20    9.33
   0   6 -15  177.55    8.40
   0   6 -15  159.25   10.98
   0  -6  15  158.68   11.28
   0   6 -14  103.51    6.00
   0   6 -14  106.99    8.69
   0  -6  14  102.51    8.73
   0   6 -13  205.24    8.97
   0  -6  13  223.83   12.06
   0   6 -13  209.93   11.79
   0   6 -13  188.93   10.49
   0   6 -12  135.84    6.93
   0   6 -12  157.74    8.73
   0  -6  12  152.52    9.62
   0   6 -12  144.53    9.47
   0  -6  11   89.41    6.66
   0  -6  11   75.70    6.74
   0   6 -11   79.26    6.06
   0  -6  10  186.04    9.45
   0  -6  10  179.89    9.88
   0  -6   9  380.04   15.29
   0  -6   9  380.48   15.67
   0  -6   8  140.22    7.37
   0  -6   7  522.27   18.87
   0  -6   6  200.11    8.60
   0   6  -6  196.41    9.83
   0   6  -5 1006.03   33.85
   0  -6   5 1078.68   33.82
   0  -6   5 1070.92   34.43
   0   6  -5  988.26   35.13
   0  -6   4 2161.29   67.67
   0   6  -4 2121.04   67.29
   0  -6   4 2187.91   67.21
   0   6  -4 2182.26   68.89
   0  -6   3  171.12    7.90
   0   6  -3  177.00    7.86
   0  -6   3  175.08    7.62
   0   6  -3  181.29    8.99
   0   6  -2  340.36   12.88
   0  -6   2  330.15   12.79
   0   6  -2  323.83   12.77
   0   6  -2  343.95   13.82
   0   6  -1  105.28    5.68
   0   6  -1   98.07    5.81
   0  -6   1  101.27    5.83
   0   6  -1   96.13    6.05
   0  -6   0    5.40    2.22
   0   6   0    2.87    2.35
   0   6   0    4.74    2.38
   0  -6   0    1.35    2.41
   0   6   1  904.86   30.58
   0  -6  -1  870.07   29.56
   0   6   1  892.97   30.16
   0  -6  -1  909.86   30.50
   0   6   2  121.70    7.05
   0   6   2  118.69    6.58
   0  -6  -2  133.04    7.08
   0   6   3   83.13    6.82
   0  -6  -3   81.33    5.42
   0   6   4   71.05    6.56
   0   6   4   63.00    4.94
   0   6   4   72.15    6.04
   0  -6  -4   78.17    5.19
   0   6   5    3.43    3.98
   0   6   5   -0.47    3.60
   0   6   5    0.31    2.58
   0  -6  -5    0.57    2.48
   0   6   6  113.76    7.88
   0   6   6   97.47    8.20
   0  -6  -6   94.65    6.82
   0  -6  -6   93.98    5.61
   0   6   7  148.50    9.68
   0   6   7  145.22   10.23
   0  -6  -7  143.08    8.49
   0  -6  -7  142.21    7.14
   0   6   8   96.11    6.80
   0   6   8   87.00    7.99
   0   6   8   92.36    8.47
   0  -6  -8   84.27    6.57
   0  -6  -8   72.15    5.11
   0   6   9   -0.41    4.00
   0   6   9    3.31    5.33
   0   6   9    7.24    5.62
   0  -6  -9    1.97    3.80
   0  -6  -9    0.22    2.55
   0   6  10    4.40    4.59
   0   6  10   11.33    5.97
   0  -6 -10    1.53    4.05
   0   6  10    9.93    6.12
   0   6  11    1.52    6.24
   0   6  11   -1.40    5.07
   0  -6 -11    4.76    3.97
   0   6  11   -1.60    6.75
   0   6  12   96.74    8.16
   0   6  12   79.65    9.87
   0   6  12  101.90   10.91
   0  -6 -12   79.81    6.81
   0   6  13  184.91   14.32
   0   6  13  186.11   11.67
   0   6  14   11.91    8.04
   0   6  14   30.07    6.89
   0   6  14   23.05    8.96
   0   6  15    0.95    8.39
   0   6  15  -10.66    9.56
   0   6  16   24.67    9.59
   0   6  16   24.23    9.56
   0  -7  21    4.50    7.75
   0   7 -21    0.73    7.33
   0  -7  21    0.97    8.98
   0   7 -20    4.64    4.52
   0  -7  20   -1.69    7.03
   0  -7  20    1.58    4.96
   0   7 -20  -11.00    7.16
   0  -7  20   -4.56    7.31
   0  -7  19   21.48    7.88
   0  -7  19    8.05    5.11
   0   7 -19   13.73    7.27
   0  -7  19   23.23    8.08
   0  -7  18   51.36    7.93
   0  -7  18   29.93    5.57
   0  -7  18   22.61    7.04
   0   7 -18   48.59    7.93
   0  -7  17  118.69   10.01
   0   7 -17  124.12   10.43
   0   7 -17  126.52   10.76
   0  -7  17  118.79   10.36
   0   7 -16   43.33    4.28
   0  -7  16   47.80    6.90
   0   7 -16   33.69    6.90
   0   7 -16   43.34    7.53
   0  -7  16   46.74    7.45
   0   7 -15  315.73   12.64
   0  -7  15  291.85   15.39
   0   7 -15  349.90   16.83
   0   7 -15  314.35   14.96
   0  -7  15  309.29   16.14
   0   7 -15  328.30   16.30
   0  -7  14    7.77    4.38
   0   7 -14    4.66    2.80
   0   7 -14    2.41    3.89
   0  -7  14    3.69    4.90
   0  -7  13  228.70   11.93
   0   7 -13  232.28   11.59
   0  -7  13  198.99   11.83
   0  -7  12    6.62    3.73
   0  -7  12    7.99    4.09
   0   7 -12    5.15    3.59
   0  -7  11  207.72   10.91
   0   7 -11  225.71   10.89
   0  -7  10  687.38   25.08
   0  -7   9   11.99    3.20
   0  -7   8  255.89   11.21
   0  -7   7  273.29   11.16
   0   7  -7  250.40   12.36
   0  -7   6   28.12    3.52
   0  -7   6   20.01    2.92
   0   7  -6   22.37    3.07
   0   7  -6   18.61    3.79
   0   7  -6   19.46    3.43
   0  -7   5 4345.80  134.19
   0   7  -5 4270.72  133.76
   0  -7   5 4458.94  133.59
   0   7  -5 4386.97  135.51
   0   7  -4    3.02    2.32
   0  -7   4    3.60    2.33
   0  -7   4    7.23    2.20
   0   7  -4    3.71    3.01
   0   7  -3 1200.31   39.31
   0  -7   3 1189.48   39.21
   0   7  -3 1223.01   40.66
   0   7  -2 1072.04   35.77
   0   7  -2 1042.11   35.86
   0  -7   2 1103.23   36.03
   0   7  -2 1116.44   36.96
   0   7  -1  298.20   12.44
   0   7  -1  335.87   13.28
   0   7  -1  316.25   13.39
   0   7   0 1793.03   55.22
   0   7   0 1691.28   55.78
   0  -7   0 1697.35   55.16
   0   7   0 1726.99   55.89
   0   7   1   76.00    5.79
   0  -7  -1   85.66    5.32
   0   7   1   88.66    5.97
   0  -7  -1   81.04    5.95
   0   7   2  362.58   15.37
   0   7   2  410.68   17.04
   0   7   2  372.62   15.03
   0  -7  -2  370.60   15.23
   0   7   3  564.18   22.62
   0  -7  -3  544.19   20.47
   0   7   4  510.50   21.54
   0   7   4  499.40   20.03
   0   7   4  517.05   20.44
   0  -7  -4  508.17   18.99
   0   7   5  945.64   30.56
   0   7   5  970.11   32.60
   0   7   5  935.03   33.53
   0  -7  -5  897.81   30.01
   0   7   6  128.70    9.91
   0   7   6  124.33    9.05
   0  -7  -6  115.29    6.88
   0   7   7  154.17   10.26
   0   7   7  128.73   10.30
   0  -7  -7  137.83    8.87
   0  -7  -7  136.27    7.49
   0   7   8  362.97   17.74
   0   7   8  382.27   15.89
   0  -7  -8  359.30   16.18
   0   7   8  388.03   19.04
   0   7   9  242.66   14.42
   0   7   9  252.84   12.27
   0  -7  -9  234.50   12.17
   0   7   9  239.62   14.71
   0   7  10   28.36    7.47
   0   7  10   35.03    6.01
   0  -7 -10   35.01    5.78
   0   7  10   24.15    7.56
   0   7  11   20.85    5.84
   0   7  11   11.11    7.43
   0  -7 -11   18.54    5.22
   0   7  11   17.39    7.52
   0   7  12    1.82    7.61
   0   7  12   22.76    8.35
   0   7  12   13.24    5.87
   0   7  13   96.71   11.66
   0   7  13  103.52    9.26
   0   7  13   85.89   11.09
   0   7  14   84.64   11.75
   0   7  14   64.76    8.33
   0   7  14   54.67   10.55
   0   7  15    0.99    9.27
   0   8 -22  132.66   12.61
   0  -8  21  107.03   11.73
   0  -8  21  102.71    8.39
   0  -8  21  112.11   12.37
   0   8 -21  126.15   11.78
   0  -8  20   28.12    8.26
   0  -8  20    9.68    5.34
   0   8 -20   23.03    8.01
   0  -8  20   23.38    9.07
   0  -8  19  312.16   17.46
   0  -8  19  291.52   14.35
   0   8 -19  351.76   18.33
   0  -8  19  314.01   17.92
   0  -8  18  297.73   16.32
   0   8 -18  285.97   16.90
   0  -8  18  308.50   17.42
   0  -8  17  345.76   15.59
   0  -8  17  378.29   16.40
   0   8 -17  376.61   16.36
   0   8 -16   40.39    4.34
   0  -8  16   30.52    6.49
   0   8 -16   40.02    7.21
   0  -8  16   40.23    6.92
   0   8 -16   45.26    6.37
   0  -8  15   37.33    6.24
   0   8 -15   43.22    4.36
   0  -8  15   40.42    6.93
   0   8 -15   37.85    6.93
   0   8 -15   39.42    6.02
   0  -8  14  438.40   19.77
   0   8 -14  465.50   20.76
   0   8 -14  488.96   19.60
   0  -8  13   39.29    5.80
   0   8 -13   42.31    5.71
   0   8 -13   33.70    6.20
   0  -8  12  392.49   16.92
   0   8 -12  379.20   16.54
   0   8 -12  404.90   18.27
   0  -8  11   19.86    4.32
   0   8 -11   13.84    4.62
   0  -8  10  102.15    7.01
   0   8 -10  113.56    8.09
   0  -8   9  174.73    9.03
   0   8  -9  170.56    9.56
   0  -8   8   51.94    4.64
   0   8  -8   48.29    5.68
   0  -8   7    3.12    2.74
   0  -8   7    4.10    2.49
   0   8  -7   -0.68    2.48
   0   8  -7   -0.50    3.67
   0  -8   6   38.60    4.19
   0   8  -6   41.01    4.10
   0  -8   6   45.09    4.08
   0   8  -6   38.82    5.12
   0  -8   5  283.31   12.26
   0   8  -5  279.80   11.90
   0  -8   5  289.15   11.76
   0   8  -5  281.84   13.36
   0   8  -4   68.26    5.03
   0  -8   4   67.83    5.25
   0  -8   4   77.75    5.16
   0   8  -4   56.95    5.79
   0   8  -3    4.02    2.58
   0  -8   3    0.67    2.59
   0   8  -3    8.00    3.43
   0  -8   2  183.56    9.07
   0   8  -2  159.17    8.69
   0   8  -2  191.34    8.82
   0  -8   2  170.03    6.70
   0   8  -2  193.81    9.76
   0   8  -1    4.43    2.36
   0   8  -1    2.26    3.01
   0  -8   1    6.18    2.81
   0   8  -1    4.15    3.03
   0   8   0  345.94   14.46
   0  -8   0  347.29   13.81
   0   8   0  340.85   13.69
   0   8   0  321.84   14.30
   0  -8  -1   18.66    3.32
   0   8   1   18.52    3.72
   0   8   2   14.30    3.70
   0   8   2   13.59    4.50
   0   8   3 1182.18   41.01
   0   8   3 1222.57   42.92
   0   8   4    7.41    4.04
   0   8   4   -0.53    3.94
   0   8   4   -0.66    4.67
   0   8   5  421.55   18.73
   0   8   5  433.52   19.24
   0   8   5  485.81   21.02
   0   8   6   71.93    7.37
   0   8   6   56.23    7.65
   0   8   7    4.53    5.29
   0   8   7    2.13    4.59
   0   8   7    2.39    2.14
   0  -8  -7   -4.82    5.08
   0   8   7    5.41    5.95
   0   8   8  463.33   18.14
   0   8   8  460.19   20.59
   0  -8  -8  473.07   19.15
   0   8   8  434.05   21.19
   0   8   9  158.32   11.99
   0   8   9  144.10    9.73
   0   8   9  157.40    7.55
   0  -8  -9  150.69   10.01
   0   8   9  151.28   12.10
   0   8  10   21.95    5.96
   0   8  10   24.10    7.74
   0  -8 -10   31.19    6.06
   0   8  10   28.22    4.53
   0   8  10   35.78    8.33
   0   8  11    0.82    7.30
   0   8  11   -6.12    6.74
   0  -8 -11    5.72    5.14
   0   8  11    1.47    4.11
   0   8  11  -12.11    8.49
   0   8  12   14.60    8.92
   0   8  12   16.45    8.34
   0   8  12    8.50    6.16
   0   8  13  100.04   12.19
   0   8  13   96.34    9.43
   0   8  13   84.92   11.70
   0   8  14   60.17   10.63
   0  -9  21   14.68    8.06
   0  -9  21   -2.39    5.94
   0   9 -21   -6.02    8.62
   0  -9  20  377.05   19.57
   0  -9  20  347.25   16.37
   0   9 -20  348.33   19.75
   0  -9  19   -1.54    6.80
   0   9 -19   -9.10    8.87
   0  -9  18  207.03   13.71
   0   9 -18  229.25   15.08
   0  -9  17    6.78    5.82
   0   9 -17   -0.56    2.63
   0   9 -17   -7.76    7.22
   0   9 -17   -4.63    5.45
   0  -9  16   76.39    7.97
   0   9 -16   69.45    5.28
   0   9 -16   67.99    8.98
   0   9 -16   58.83    7.27
   0  -9  15  423.81   19.17
   0   9 -15  421.92   20.52
   0   9 -15  435.25   18.83
   0  -9  14   18.99    5.12
   0   9 -14   19.40    4.98
   0   9 -14   16.01    6.34
   0  -9  13   37.35    5.69
   0   9 -13   30.85    6.53
   0   9 -13   28.84    5.36
   0   9 -13   32.48    6.35
   0  -9  12    8.63    4.04
   0   9 -12    8.40    4.96
   0   9 -12    0.57    4.36
   0  -9  11   76.89    6.32
   0   9 -11   78.53    7.72
   0   9 -11   74.17    7.00
   0  -9  10  257.68   11.99
   0   9 -10  258.26   13.18
   0  -9   9  174.18   10.00
   0  -9   9  187.19    9.46
   0   9  -9  187.25   10.33
   0  -9   8  107.64    7.41
   0  -9   8  105.01    6.63
   0   9  -8  107.19    8.36
   0   9  -8  101.58    7.53
   0  -9   7    2.91    2.98
   0  -9   7    1.36    2.52
   0   9  -7   -2.19    4.29
   0  -9   6  125.40    7.74
   0   9  -6  130.42    7.62
   0  -9   6  129.87    7.30
   0   9  -6  148.35    9.21
   0   9  -5    2.87    2.80
   0  -9   5    2.70    3.06
   0  -9   5    4.78    2.62
   0   9  -5    5.17    3.90
   0   9  -4   87.40    6.00
   0  -9   4   81.57    5.95
   0   9  -4   89.15    7.16
   0  -9   3  748.44   25.80
   0   9  -3  671.25   25.37
   0   9  -3  716.71   26.65
   0   9  -2   29.89    4.25
   0   9  -2   22.67    3.64
   0  -9   2   22.05    1.89
   0   9  -2   21.05    4.32
   0   9  -1  165.62    8.74
   0  -9   1  182.97    9.17
   0   9  -1  182.66    9.47
   0   9  -1  182.25   10.02
   0  -9   0  100.48    6.53
   0   9   0  109.82    6.63
   0   9   0  100.16    7.36
   0   9   1    3.41    3.01
   0   9   1   -0.87    3.36
   0   9   2 1313.72   45.46
   0   9   2 1343.76   45.07
   0   9   2 1381.67   47.59
   0   9   3  292.98   13.98
   0   9   3  289.61   15.41
   0   9   4  234.65   12.51
   0   9   4  234.72   12.90
   0   9   4  236.56   13.94
   0   9   5   71.58    7.50
   0   9   5   71.97    7.79
   0   9   5   84.89    8.74
   0   9   6  219.88   12.83
   0   9   6  204.61   12.22
   0   9   7  607.21   24.94
   0   9   7  580.75   25.21
   0  -9  -7  576.80   24.45
   0   9   7  621.18   26.77
   0   9   8  314.76   16.96
   0   9   8  321.02   16.67
   0  -9  -8  307.09   15.80
   0   9   8  322.39   18.29
   0   9   9   75.79    9.42
   0   9   9   75.99    9.26
   0  -9  -9   67.42    7.98
   0   9   9   79.30   10.56
   0   9  10   29.63    2.63
   0  -9 -10   37.99    6.68
   0   9  11  116.58   12.50
   0   9  11   95.91   11.27
   0   9  12  194.54   15.96
   0   9  12  188.86   15.03
   0   9  13  119.27   13.25
   0 -10  21  312.82   17.77
   0 -10  21  262.56   14.35
   0 -10  20  257.41   16.28
   0 -10  19  289.61   16.30
   0  10 -19  226.40   16.41
   0 -10  18   -1.43    6.35
   0  10 -18   -4.29    5.56
   0  10 -18   -2.55    7.26
   0 -10  17  134.14   10.54
   0  10 -17  135.03   10.13
   0  10 -17  118.52   11.72
   0 -10  16  845.06   33.32
   0  10 -16  876.14   35.13
   0  10 -16  868.17   34.38
   0  10 -16  935.52   33.30
   0 -10  15  564.86   23.40
   0  10 -15  546.83   22.85
   0  10 -15  564.30   25.07
   0  10 -15  573.66   24.31
   0 -10  14  457.89   19.44
   0  10 -14  439.22   19.19
   0  10 -14  451.94   21.15
   0  10 -14  433.64   20.33
   0 -10  13    4.69    4.53
   0  10 -13   -5.03    6.05
   0  10 -13   -5.69    5.57
   0 -10  12  865.87   31.06
   0  10 -12  879.62   33.41
   0  10 -12  819.71   32.01
   0 -10  11  693.96   25.55
   0 -10  11  696.23   26.74
   0  10 -11  653.60   26.49
   0 -10  10 1269.56   42.50
   0 -10  10 1258.16   43.73
   0  10 -10 1240.39   43.84
   0 -10   9  197.59   10.12
   0  10  -9  186.94   11.65
   0  10  -9  186.31   11.18
   0 -10   8   43.14    5.41
   0 -10   8   43.47    4.77
   0  10  -8   43.28    6.01
   0  10  -8   48.85    5.89
   0 -10   7  450.61   18.48
   0 -10   7  457.34   17.86
   0  10  -7  471.76   20.22
   0 -10   6  169.50    9.32
   0 -10   6  153.99    8.66
   0  10  -6  185.05   10.86
   0 -10   5  579.90   21.38
   0  10  -5  553.03   22.95
   0 -10   4   15.23    3.67
   0  10  -4   12.32    4.31
   0 -10   3   26.65    4.37
   0 -10   3   18.91    2.46
   0  10  -3   17.66    4.68
   0  10  -2  418.10   16.53
   0  10  -2  403.20   17.54
   0  10  -1    4.74    3.23
   0 -10   1    1.52    3.22
   0  10  -1    6.92    3.92
   0  10   0   36.38    4.56
   0  10   0   36.41    5.20
   0 -10   0   47.83    4.82
   0  10   0   42.42    5.38
   0  10   1   31.64    5.25
   0  10   1   22.34    5.06
   0  10   1   27.18    4.22
   0  10   1   40.88    6.46
   0  10   2  528.73   21.02
   0  10   2  524.18   20.76
   0  10   2  488.57   22.46
   0  10   3  162.50   10.05
   0  10   3  139.60   10.98
   0  10   4   21.23    5.63
   0  10   4   19.06    5.35
   0  10   4   23.90    6.56
   0  10   5   63.41    7.45
   0  10   5   71.15    8.31
   0  10   5   52.30    8.26
   0  10   6    8.30    6.01
   0  10   6    3.39    5.90
   0  10   6    3.38    6.91
   0  10   7  226.03   14.12
   0  10   7  256.30   14.96
   0 -10  -7  233.40   14.23
   0  10   7  262.06   16.29
   0  10   8   19.83    7.24
   0  10   8   24.06    7.68
   0 -10  -8   30.48    6.89
   0  10   8   25.93    8.58
   0  10   9    7.90    7.57
   0  10   9    3.86    7.89
   0 -10  -9   -2.54    6.31
   0  10  10  158.86   14.40
   0  10  10  183.47   13.94
   0  10  11    6.00    8.16
   0  10  12  257.95   17.43
   0 -11  21  119.05   12.05
   0 -11  20    6.35    7.64
   0 -11  19   -0.75    6.52
   0  11 -19   -1.94    6.33
   0 -11  18   48.91    8.26
   0  11 -18   46.40    9.97
   0  11 -18   47.11    7.63
   0 -11  17  245.29   14.09
   0  11 -17  219.25   15.94
   0  11 -17  240.17   13.82
   0 -11  16  456.20   20.49
   0  11 -16  489.06   20.68
   0  11 -16  447.41   21.66
   0  11 -16  432.21   22.52
   0 -11  15   -3.59    5.34
   0  11 -15   -2.14    6.18
   0  11 -15    4.58    5.26
   0  11 -15   -2.45    6.80
   0 -11  14   22.46    5.73
   0  11 -14   18.17    7.00
   0  11 -14   28.35    7.00
   0 -11  13  181.52   11.87
   0 -11  13  190.39   10.93
   0  11 -13  180.54   12.23
   0  11 -13  184.35   13.05
   0 -11  12    4.28    4.61
   0 -11  12    3.97    4.18
   0  11 -12    9.58    5.36
   0 -11  11  759.50   29.12
   0 -11  11  767.50   27.95
   0  11 -11  740.36   29.43
   0 -11  10   66.89    6.90
   0 -11  10   80.42    6.55
   0  11 -10   61.75    7.93
   0  11 -10   79.68    7.81
   0 -11   9   33.92    5.47
   0 -11   9   46.37    5.18
   0  11  -9   33.33    5.91
   0  11  -9   45.81    6.80
   0  11  -8  373.08   16.60
   0 -11   8  389.89   17.14
   0 -11   8  430.36   16.61
   0  11  -8  394.33   17.89
   0  11  -8  390.22   18.63
   0 -11   7   31.29    5.23
   0 -11   7   48.32    5.18
   0  11  -7   43.64    6.44
   0 -11   6  332.46   14.34
   0  11  -6  314.83   15.88
   0 -11   5   42.50    5.18
   0  11  -5   41.25    6.26
   0 -11   4   27.30    4.77
   0 -11   4   18.68    3.04
   0  11  -4   21.10    5.28
   0 -11   3   94.90    4.26
   0  11  -3  102.33    8.12
   0 -11   2  195.57   10.70
   0  11  -2  228.67   11.46
   0  11  -2  225.94   12.09
   0 -11   1   11.40    3.92
   0  11  -1    9.36    4.29
   0  11  -1    8.48    4.43
   0 -11   0   41.52    4.85
   0  11   0   36.25    5.52
   0  11   0   32.31    5.74
   0  11   1  106.35    8.17
   0  11   1  102.88    8.03
   0  11   1   97.07    9.50
   0  11   2  102.77    8.16
   0  11   2   99.32    8.14
   0  11   2  115.20   10.05
   0  11   3   41.64    6.21
   0  11   3   36.37    7.27
   0  11   4  175.22   11.42
   0  11   4  172.27   11.80
   0  11   4  184.44   13.17
   0  11   5    5.38    5.92
   0  11   5   -2.48    5.91
   0  11   5    1.71    6.91
   0  11   6  210.47   13.52
   0  11   6  177.59   12.31
   0 -11  -6  171.37   12.61
   0  11   6  207.30   14.53
   0  11   7   -1.48    6.96
   0  11   7    3.49    6.59
   0 -11  -7    0.71    6.41
   0  11   7    5.62    7.14
   0  11   8    3.87    7.34
   0 -11  -8    7.65    7.03
   0  11   8   18.56    8.77
   0  11   9  223.29   16.82
   0  11   9  224.13   15.48
   0  11  10   35.85    9.41
   0  11  11  135.60   12.99
   0 -12  21   38.69    9.50
   0 -12  20    1.57    7.08
   0 -12  19   87.25   10.09
   0 -12  18   -2.84    6.36
   0  12 -18    6.47    6.71
   0 -12  17  546.92   24.00
   0  12 -17  576.42   24.03
   0 -12  16   56.62    7.70
   0  12 -16   60.03    9.26
   0  12 -16   45.97    7.55
   0  12 -16   49.35    8.72
   0 -12  15  106.68    9.04
   0 -12  15  113.56    9.92
   0  12 -15   91.58   10.04
   0  12 -15   84.61    8.91
   0  12 -15   94.33   10.67
   0 -12  14  215.01   12.85
   0 -12  14  173.04   11.46
   0  12 -14  181.58   13.59
   0  12 -14  189.95   12.89
   0 -12  13  212.45   11.79
   0 -12  13  195.72   12.66
   0  12 -13  203.46   13.02
   0 -12  12  523.99   22.61
   0 -12  12  502.35   21.02
   0  12 -12  525.53   22.89
   0 -12  11   70.15    6.82
   0 -12  11   79.49    7.97
   0  12 -11   94.12    9.38
   0  12 -11   73.90    8.22
   0 -12  10  169.88   11.02
   0 -12  10  165.90    9.96
   0  12 -10  200.97   12.02
   0  12 -10  185.29   12.41
   0 -12   9  631.35   25.18
   0  12  -9  658.15   24.69
   0 -12   9  608.67   23.98
   0  12  -9  675.81   27.21
   0  12  -9  617.92   25.69
   0  12  -8  547.61   21.76
   0 -12   8  537.70   22.16
   0 -12   8  564.51   21.49
   0  12  -8  533.60   22.74
   0  12  -8  533.05   23.70
   0  12  -7  628.97   24.15
   0 -12   7  639.43   24.07
   0  12  -7  606.48   25.92
   0  12  -6   41.95    5.72
   0 -12   6   54.24    5.95
   0  12  -6   57.84    7.07
   0  12  -5  482.31   19.56
   0 -12   5  469.88   19.62
   0  12  -5  478.56   21.10
   0 -12   4  346.89   15.00
   0  12  -4  316.43   14.70
   0 -12   4  288.84   11.28
   0  12  -4  364.92   16.31
   0 -12   3  859.25   30.96
   0  12  -3  873.24   31.24
   0  12  -3  841.57   32.25
   0 -12   2   96.38    7.16
   0  12  -2   92.23    7.73
   0  12  -2   90.70    8.33
   0  12  -1   21.63    5.11
   0 -12   1   17.48    4.56
   0  12  -1   18.16    5.76
   0  12   0  189.87   10.84
   0  12   0  190.62   11.45
   0  12   1   84.69    7.60
   0  12   1   75.38    7.60
   0  12   2  282.20   14.19
   0  12   2  274.47   16.25
   0  12   2  268.30   12.52
   0  12   3   -1.92    5.57
   0  12   3   -5.10    5.67
   0  12   3   -3.37    6.34
   0  12   3   -7.78    4.90
   0  12   4   10.20    5.84
   0  12   4    9.37    6.37
   0  12   4   15.70    7.59
   0  12   4   -2.39    5.26
   0  12   5   13.27    6.96
   0  12   5   22.28    6.89
   0  12   5   20.48    5.51
   0  12   5   27.27    8.14
   0  12   6   18.26    7.18
   0  12   6   19.64    7.41
   0 -12  -6   11.26    7.00
   0  12   6   19.91    8.11
   0  12   7   23.54    7.86
   0 -12  -7   40.37    8.89
   0  12   7   35.52    9.47
   0  12   8   -0.79    8.44
   0  12   9   92.97   11.81
   0  12  10   21.77    8.94
   0 -13  21  140.82   12.74
   0 -13  20   -2.35    7.50
   0 -13  19   -4.41    7.91
   0 -13  19    2.23    7.22
   0 -13  18   -6.40    6.84
   0 -13  18   -3.39    7.79
   0  13 -18   -2.01    6.44
   0 -13  17    2.04    6.56
   0 -13  17   16.30    7.37
   0  13 -17   11.76    6.56
   0 -13  16   75.56    8.70
   0 -13  16   92.23   10.37
   0  13 -16   73.30    8.54
   0 -13  15   21.29    6.96
   0 -13  15   36.00    7.19
   0  13 -15   26.90    7.77
   0 -13  14   29.83    7.21
   0 -13  14   26.58    6.07
   0  13 -14    7.86    7.24
   0  13 -14   24.60    7.10
   0 -13  13   10.41    6.26
   0 -13  13   13.13    5.39
   0  13 -13   14.12    6.39
   0 -13  12   14.54    6.55
   0 -13  12   24.53    5.61
   0  13 -12   17.97    6.50
   0 -13  11    3.15    5.26
   0 -13  11    2.01    4.43
   0  13 -11    7.65    5.58
   0  13 -11    3.98    6.49
   0 -13  10   15.73    5.76
   0 -13  10   13.69    4.59
   0  13 -10    8.82    5.75
   0  13 -10    1.54    6.36
   0 -13   9  522.78   22.27
   0  13  -9  533.66   21.79
   0 -13   9  556.67   21.63
   0  13  -9  523.59   23.86
   0  13  -9  520.38   23.01
   0  13  -8    4.67    4.51
   0 -13   8    9.44    4.82
   0  13  -8    2.16    5.34
   0  13  -7   92.75    7.74
   0 -13   7   89.61    7.69
   0  13  -7   82.74    8.94
   0  13  -6  126.53    9.08
   0 -13   6  153.80    9.74
   0  13  -6  125.36   10.02
   0 -13   5   21.68    5.32
   0  13  -5   27.07    5.50
   0 -13   5   24.05    3.46
   0  13  -5   26.27    6.43
   0  13  -4  412.10   17.63
   0  13  -4  379.56   18.65
   0  13  -3  205.66   11.41
   0 -13   3  202.87   11.16
   0  13  -3  185.38   12.11
   0  13  -2   76.82    7.11
   0 -13   2   65.01    6.32
   0  13  -2   55.85    7.54
   0  13  -1   80.32    6.81
   0 -13   1   84.90    6.82
   0  13  -1   82.75    7.66
   0  13  -1   72.41    7.87
   0  13   0   71.04    8.00
   0  13   0   65.73    6.45
   0  13   1  230.98   12.58
   0  13   1  223.82   13.02
   0  13   1  219.21   11.24
   0  13   2  129.73    9.63
   0  13   2  126.14    8.35
   0  13   2  126.21   11.68
   0  13   3   -3.50    5.83
   0  13   3    4.67    6.38
   0  13   3    3.10    4.61
   0  13   3   -7.12    7.35
   0  13   4   18.38    6.76
   0  13   4   -0.69    6.71
   0  13   4   12.91    7.47
   0  13   4    7.46    4.96
   0  13   5   67.78    8.81
   0  13   5   76.28    9.28
   0  13   5   65.33    6.82
   0  13   5   65.28   10.40
   0  13   6   -2.98    7.26
   0 -13  -6   11.03    7.83
   0  13   7   50.02    9.71
   0  13   8   12.75    8.19
   0  13   9   12.24    8.41
   0 -14  21   18.75    8.94
   0 -14  20   -2.35    7.72
   0 -14  19   33.55    9.02
   0 -14  19   27.80    8.36
   0 -14  18   -1.44    7.33
   0 -14  18    7.03    8.14
   0 -14  17    0.68    6.62
   0 -14  17    6.76    7.12
   0  14 -17    9.60    6.95
   0 -14  16   26.04    7.19
   0 -14  16   30.03    8.21
   0 -14  15   56.90    7.99
   0 -14  15   49.89    8.67
   0 -14  14   44.69    7.07
   0 -14  14   33.63    7.53
   0  14 -14   28.30    8.21
   0 -14  13    0.71    6.25
   0 -14  13   -3.93    5.52
   0  14 -13   -1.56    7.07
   0 -14  12   77.54    8.46
   0 -14  12   67.97    7.56
   0  14 -12   47.16    8.82
   0  14 -12   66.88    8.90
   0 -14  11   36.89    7.41
   0 -14  11   41.18    6.26
   0  14 -11   37.30    8.17
   0  14 -11   33.15    7.77
   0 -14  10  399.89   18.92
   0 -14  10  417.70   18.04
   0  14 -10  396.39   19.73
   0  14 -10  395.62   20.36
   0  14  -9  121.35    9.20
   0 -14   9  121.99    9.17
   0  14  -9  124.39   10.49
   0  14  -9  135.46   11.26
   0  14  -8   63.33    7.21
   0 -14   8   58.65    7.07
   0  14  -8   67.32    8.66
   0  14  -7  127.40    9.15
   0 -14   7  123.05    9.43
   0  14  -7  130.19   10.75
   0 -14   6  306.14   14.68
   0  14  -6  296.44   14.37
   0 -14   6  259.27   11.40
   0  14  -6  290.66   16.04
   0  14  -5  192.10   11.06
   0 -14   5  160.56    6.96
   0  14  -5  193.34   12.70
   0 -14   4  251.90   13.31
   0  14  -4  258.54   13.25
   0  14  -4  229.13   14.07
   0  14  -3   56.67    6.97
   0 -14   3   62.49    6.73
   0  14  -3   62.00    8.08
   0  14  -2  145.00    9.67
   0 -14   2  131.30    8.84
   0  14  -2  128.40   10.49
   0  14  -2  134.13   11.32
   0  14  -1  563.65   22.42
   0  14  -1  525.89   23.15
   0  14  -1  520.93   24.49
   0  14   0  211.93   12.36
   0  14   0  206.95   13.03
   0  14   1  148.43    9.16
   0  14   1  155.27   10.63
   0  14   2  115.30    8.19
   0  14   2  123.78    9.82
   0  14   3   55.18    9.93
   0  14   3   63.50    6.53
   0  14   3   60.16    8.54
   0  14   3   66.41    8.31
   0  14   4  355.26   20.52
   0  14   4  363.39   18.92
   0  14   4  369.08   18.14
   0  14   5    2.94    7.45
   0  14   6   75.57   10.10
   0  14   7   30.35    8.93
   0  14   8   -1.59    8.54
   0 -15  20    6.28    8.11
   0 -15  19  292.53   18.67
   0 -15  19  308.51   17.53
   0 -15  18    5.78    7.05
   0 -15  18    9.83    8.34
   0 -15  17  178.59   14.26
   0 -15  17  212.30   13.60
   0 -15  16   17.10    7.20
   0 -15  16   26.60    8.28
   0 -15  15    0.80    7.08
   0 -15  15   11.93    6.41
   0 -15  14  354.67   18.99
   0 -15  14  370.99   17.80
   0 -15  13    2.22    6.76
   0 -15  13   10.99    6.06
   0  15 -13   20.56    7.89
   0 -15  12   13.55    6.72
   0 -15  12   16.94    6.24
   0  15 -12   11.14    7.41
   0 -15  11    6.20    6.29
   0 -15  11   18.08    5.87
   0  15 -11   13.90    6.46
   0 -15  10   48.89    7.33
   0  15 -10   49.79    8.22
   0  15  -9  142.18   10.05
   0 -15   9  123.84    9.76
   0  15  -9  117.96   10.95
   0  15  -8   11.90    5.42
   0 -15   8    0.58    5.47
   0 -15   7   24.91    6.06
   0  15  -7   30.14    6.17
   0 -15   7   29.17    4.69
   0  15  -7   22.00    7.10
   0  15  -6   36.38    6.33
   0 -15   6   34.80    3.91
   0  15  -6   51.03    8.32
   0  15  -5   40.97    6.70
   0 -15   5   57.14    7.31
   0  15  -5   38.97    8.10
   0  15  -4   52.39    7.26
   0 -15   4   62.65    7.13
   0  15  -4   47.25    7.95
   0  15  -3   -0.81    6.81
   0  15  -3   10.74    5.74
   0 -15   3    9.44    5.41
   0  15  -3   14.57    6.80
   0  15  -2  321.79   15.26
   0 -15   2  293.55   13.94
   0  15  -2  264.09   16.02
   0  15  -2  281.20   17.07
   0  15  -1   40.71    8.18
   0  15  -1   63.27    9.60
   0  15  -1   64.62    7.91
   0  15   0  175.36   11.64
   0  15   0  187.26   12.68
   0  15   1   -5.62    5.99
   0  15   2   44.51    7.63
   0  15   2   24.89    7.95
   0  15   3  232.99   14.95
   0  15   3  229.18   13.88
   0  15   4  148.78   12.44
   0  15   5   35.00    9.08
   0  15   6   -2.29    8.14
   0 -16  20  138.73   13.01
   0 -16  19   39.35    8.72
   0 -16  18   66.83    9.65
   0 -16  18   65.60   10.70
   0 -16  17    9.69    8.00
   0 -16  17   -6.96    7.43
   0 -16  16   14.47    8.41
   0 -16  16    9.33    6.94
   0 -16  15  201.73   14.42
   0 -16  15  185.53   12.61
   0 -16  14  127.79   11.73
   0 -16  14  120.86   10.36
   0 -16  13   12.26    7.62
   0 -16  13    7.85    5.96
   0 -16  12   -2.22    6.86
   0 -16  12   -1.20    5.82
   0  16 -12    4.96    6.97
   0 -16  11    4.82    6.10
   0  16 -11   -4.82    7.29
   0 -16  10   38.90    7.29
   0  16 -10   33.63    8.03
   0 -16   9   96.84    9.05
   0  16  -9   95.00    8.83
   0 -16   9   84.90    7.66
   0  16  -9   84.01   10.16
   0  16  -8   83.58    8.43
   0 -16   8   86.79    8.95
   0  16  -7    3.43    5.46
   0 -16   7   -3.55    5.62
   0  16  -6   11.11    5.78
   0  16  -5    5.50    5.61
   0 -16   5    8.86    6.19
   0  16  -4   -4.17    7.30
   0  16  -4    5.46    5.52
   0 -16   4   -0.51    5.28
   0  16  -3  272.91   16.82
   0  16  -3  271.22   14.39
   0 -16   3  252.07   13.23
   0  16  -2   66.56   10.26
   0  16  -2   89.35    8.62
   0  16  -1   51.18    9.30
   0  16  -1   53.04    7.65
   0  16   0  -12.22    8.50
   0  16   0   -3.36    6.50
   0  16   1   41.21    7.72
   0  16   2  119.21   11.28
   0  16   3  122.57   11.89
   0  16   4   13.22    8.40
   0 -17  20  108.90   11.98
   0 -17  19   56.34   10.19
   0 -17  18   13.89    8.44
   0 -17  17  213.16   16.17
   0 -17  17  217.63   14.57
   0 -17  16   32.36    9.78
   0 -17  16   35.73    8.45
   0 -17  15  415.40   22.36
   0 -17  15  448.04   20.62
   0 -17  14   41.70    9.13
   0 -17  14   40.40    7.81
   0 -17  13    9.54    6.94
   0 -17  12  267.30   15.05
   0 -17  11   21.07    7.13
   0 -17  10  234.67   14.13
   0  17 -10  231.04   15.26
   0  17  -9   -1.79    5.90
   0 -17   9   -6.32    6.23
   0  17  -9    7.73    7.41
   0 -17   8    6.73    5.96
   0  17  -8   -0.59    6.01
   0  17  -7  159.21   11.17
   0 -17   6   12.45    6.69
   0  17  -6    8.98    6.18
   0 -17   5   56.29    7.70
   0  17  -5   70.49    8.05
   0  17  -5   66.10    9.99
   0  17  -4   -4.94    5.75
   0  17  -4   -1.77    7.51
   0  17  -3   38.62    7.38
   0  17  -3   39.95    9.28
   0  17  -2   52.99    8.00
   0  17   1   -3.56    7.91
   0  17   2   24.50    8.78
   0 -18  19    2.29    8.67
   0 -18  18   31.51    9.00
   0 -18  17   28.37    7.91
   0 -18  16   74.52    9.39
   0 -18  16   58.24   11.21
   0 -18  15   36.68    8.29
   0 -18  15   19.09    9.26
   0 -18  14   18.73    7.42
   0 -18  13   97.64   10.14
   0 -18  12   70.36    9.18
   0 -18  11   95.37   10.16
   0 -18  10   16.88    7.49
   0 -18   9   21.37    7.50
   0  18  -9   32.27    7.56
   0  18  -8   56.64    8.15
   0  18  -7  171.00   11.80
   0  18  -7  179.62   13.96
   0  18  -6    5.29    8.07
   0  18  -6   10.13    6.30
   0  18  -5   11.76    8.19
   0  19  -9   16.32    8.63
   0  19  -8  335.32   19.67
   1 -19  12   25.71    8.14
   1 -19  13   -1.47    7.73
   1 -19  14    5.89    7.76
   1 -19  15   20.06    8.53
   1 -19  16   51.34    9.21
  -1  18   1   -1.56    8.28
  -1  18  -4   34.02    7.66
  -1  18  -5   -0.62    6.92
   1 -18   6  471.61   21.31
  -1  18  -6  434.53   20.74
   1 -18   7    3.49    7.71
  -1  18  -7   -3.83    7.52
  -1  18  -8  221.71   14.09
   1 -18   9    9.10    7.19
  -1  18  -9    6.61    6.73
   1 -18  10   14.24    7.43
  -1  18 -10    1.35    6.89
   1 -18  11  230.93   14.48
   1 -18  12   52.14    9.00
   1 -18  13   79.02    9.94
   1 -18  14   20.60    7.64
   1 -18  15   32.97    8.23
   1 -18  15   40.54   10.29
   1 -18  16  158.77   12.44
   1 -18  16  131.80   13.91
   1 -18  17   25.49    8.64
   1 -18  18   -6.18    8.40
  -1  17   3   -0.79    8.21
  -1  17   2    4.67    7.97
  -1  17  -1    3.64    6.67
  -1  17  -2    2.42    6.51
  -1  17  -2    5.61    8.07
   1 -17   3   13.35    6.48
  -1  17  -3   -5.44    6.59
  -1  17  -3   -9.11    8.27
   1 -17   4   -1.13    5.77
  -1  17  -4   -5.47    6.74
   1 -17   5  227.60   13.74
  -1  17  -5  235.21   13.79
   1 -17   6   98.15   10.12
  -1  17  -6   90.59    9.45
  -1  17  -7   36.72    7.44
   1 -17   8   12.91    6.71
  -1  17  -8   13.61    6.41
   1 -17   9   72.79    8.99
  -1  17  -9   65.98    8.39
   1 -17  10   99.78   10.19
  -1  17 -10   92.35    9.64
   1 -17  11  167.57   12.40
   1 -17  12   30.90    7.38
   1 -17  13    4.05    6.37
   1 -17  14  232.42   14.15
   1 -17  14  221.46   15.65
   1 -17  15   14.54    6.91
   1 -17  15    4.38    8.29
   1 -17  16  156.54   12.49
   1 -17  16  139.24   13.60
   1 -17  17   -3.71    8.06
   1 -17  17   -5.59    8.80
   1 -17  18   -3.84    7.81
   1 -17  19   51.73   10.21
  -1  16   5   47.90   10.18
  -1  16   4   44.50    9.61
   1 -16  -4   37.39   10.41
  -1  16   3    0.78    7.79
  -1  16   2   13.68    8.06
  -1  16   1   18.43    7.09
  -1  16   0   98.52    9.62
  -1  16  -1   26.95    7.28
  -1  16  -1   19.17    8.28
  -1  16  -1   19.15    7.27
  -1  16  -2    0.60    6.13
  -1  16  -2    3.55    7.48
   1 -16   2    9.70    5.86
  -1  16  -2   -3.49    7.10
   1 -16   3   49.30    7.17
  -1  16  -3   43.02    7.40
   1 -16   4   52.76    7.45
  -1  16  -4   29.02    7.23
   1 -16   5  419.37   19.54
  -1  16  -5  414.83   19.33
  -1  16  -6    1.23    6.08
   1 -16   7   -0.65    6.13
  -1  16  -7   12.48    6.31
   1 -16   8  401.17   18.16
  -1  16  -8  365.02   17.44
   1 -16   9   11.74    6.68
  -1  16  -9   -5.85    6.18
   1 -16   9    6.74    5.38
  -1  16  -9    3.20    7.17
  -1  16 -10  515.17   22.93
   1 -16  10  542.41   23.11
  -1  16 -10  513.44   24.55
   1 -16  11   15.28    6.18
  -1  16 -11   10.95    7.72
   1 -16  12   83.71    8.80
   1 -16  13  579.86   24.41
   1 -16  13  560.66   25.74
   1 -16  14  101.28   10.03
   1 -16  14  111.27   11.41
   1 -16  15  410.71   19.77
   1 -16  15  401.29   21.37
   1 -16  16   -5.62    7.12
   1 -16  16    0.88    8.52
   1 -16  17   38.03    9.36
   1 -16  17   36.54    8.55
   1 -16  18  308.36   17.66
   1 -16  18  299.82   19.02
   1 -16  19   78.12   10.56
   1 -16  20   70.41   10.44
  -1  15   7    4.21    9.17
  -1  15   6   14.80    8.96
  -1  15   5  185.08   14.39
   1 -15  -5  196.66   15.38
  -1  15   4   82.81   10.90
  -1  15   3  150.91   12.74
  -1  15   2   66.40    8.37
  -1  15   2   76.67   10.74
  -1  15   2   50.51    7.06
  -1  15   1   38.24    7.33
  -1  15   1   42.11    7.51
  -1  15   1   36.01    6.52
  -1  15   0   91.28    8.93
  -1  15   0  104.04    9.63
  -1  15   0  100.67    8.23
  -1  15  -1  280.13   14.75
   1 -15   1  282.14   13.81
  -1  15  -1  234.62   15.86
  -1  15  -1  274.07   15.36
  -1  15  -2   -4.68    5.72
   1 -15   2   -2.55    5.06
  -1  15  -2   -6.67    6.78
  -1  15  -3   12.93    5.75
   1 -15   3   19.30    5.96
  -1  15  -3   14.35    6.52
  -1  15  -4   10.05    5.90
   1 -15   4    8.06    5.65
  -1  15  -4    8.42    6.63
  -1  15  -5   77.37    8.17
  -1  15  -5   98.61    9.54
   1 -15   6   65.06    8.02
  -1  15  -6   75.79    8.00
   1 -15   6   60.86    5.24
  -1  15  -6   66.70    9.12
   1 -15   7   68.05    7.97
  -1  15  -7   83.30    8.29
   1 -15   7   64.42    6.05
  -1  15  -7   60.97    8.79
   1 -15   8   -1.24    5.57
  -1  15  -8    3.10    5.54
   1 -15   8    3.29    4.78
  -1  15  -8    2.37    6.35
  -1  15  -9   47.20    7.06
   1 -15   9   39.00    6.90
  -1  15  -9   49.91    8.84
  -1  15  -9   36.23    7.68
  -1  15 -10   22.45    6.57
   1 -15  10   30.00    6.66
  -1  15 -10   23.70    7.67
   1 -15  11   -0.72    6.94
   1 -15  11   16.70    5.89
  -1  15 -11    4.05    6.79
   1 -15  12  117.49   10.98
   1 -15  12  133.20   10.00
  -1  15 -12  135.61   11.97
   1 -15  13  223.97   14.19
   1 -15  13  199.78   12.63
  -1  15 -13  193.84   14.75
   1 -15  14   54.17    7.88
   1 -15  14   46.28    8.71
   1 -15  15   17.24    6.89
   1 -15  15   18.14    7.78
   1 -15  16   57.37    8.48
   1 -15  16   56.39    9.80
   1 -15  17  134.36   11.69
   1 -15  17  147.78   13.10
   1 -15  18  262.58   15.94
   1 -15  18  260.07   17.01
   1 -15  19    4.69    7.88
   1 -15  19   14.19    8.42
   1 -15  20    9.76    8.41
  -1  14   8    1.72    8.70
  -1  14   7   11.70    8.22
  -1  14   6  156.84   13.80
   1 -14  -6  185.32   14.63
  -1  14   5  216.12   15.47
   1 -14  -5  245.17   16.49
  -1  14   4   30.47    8.22
  -1  14   4   41.25    8.09
  -1  14   4   33.48    9.11
  -1  14   4   22.92    6.28
  -1  14   3   37.49    7.30
  -1  14   3   26.42    7.84
  -1  14   3   25.02    7.96
  -1  14   3   25.92    6.05
  -1  14   2   26.39    6.68
  -1  14   2   20.65    8.32
  -1  14   2   27.69    6.12
  -1  14   1   64.91    7.70
  -1  14   1   59.19    8.06
  -1  14   1   60.82    6.89
  -1  14   0  284.98   15.05
  -1  14   0  301.28   14.21
  -1  14   0  288.92   15.40
  -1  14  -1   -0.47    4.72
  -1  14  -1   -4.57    5.76
   1 -14   1    0.97    4.80
  -1  14  -1   -2.47    6.07
  -1  14  -2    7.99    5.33
   1 -14   2    2.01    5.02
  -1  14  -2    4.43    5.43
  -1  14  -3   40.70    6.60
   1 -14   3   41.74    6.35
  -1  14  -3   34.52    7.02
  -1  14  -4   92.54    8.34
   1 -14   4   76.30    7.81
  -1  14  -4   80.14    8.79
   1 -14   5   76.51    8.08
  -1  14  -5   84.87    8.14
   1 -14   5   70.50    4.91
  -1  14  -5   85.83    8.77
   1 -14   6    8.37    5.25
  -1  14  -6    9.30    5.24
   1 -14   6    9.95    3.74
  -1  14  -6    7.80    6.12
   1 -14   7   60.03    7.44
  -1  14  -7   56.14    6.98
   1 -14   7   43.61    5.51
  -1  14  -7   47.04    7.50
  -1  14  -8    7.16    5.35
   1 -14   8   -1.15    4.72
  -1  14  -8    1.52    6.36
  -1  14  -9    1.81    5.13
   1 -14   9   10.71    5.06
  -1  14  -9   -1.57    6.27
  -1  14  -9    3.68    5.84
  -1  14 -10   19.72    5.81
   1 -14  10   20.04    6.58
   1 -14  10   30.05    5.88
  -1  14 -10   24.09    6.95
  -1  14 -10   16.22    7.27
   1 -14  11   75.15    8.90
   1 -14  11   99.21    8.47
  -1  14 -11  102.15    9.94
  -1  14 -11   91.15   10.76
   1 -14  12  426.30   20.27
   1 -14  12  420.62   18.83
  -1  14 -12  405.86   20.85
  -1  14 -12  405.03   21.46
   1 -14  13    0.74    5.94
   1 -14  13   -0.60    5.46
  -1  14 -13   -0.81    6.77
   1 -14  14   82.75    8.59
   1 -14  14   86.33    9.88
  -1  14 -14   69.77    9.80
   1 -14  15  244.92   14.24
   1 -14  15  241.64   15.46
   1 -14  16    8.19    6.64
   1 -14  16   -4.17    7.38
   1 -14  17  577.78   24.85
   1 -14  17  536.15   25.69
   1 -14  18   -5.23    7.14
   1 -14  18    6.28    8.01
   1 -14  19   51.42    9.42
   1 -14  19   58.63   10.08
   1 -14  20  190.56   14.37
  -1  13   9   66.85   11.01
  -1  13   8    7.65    8.96
  -1  13   7    4.95    8.06
   1 -13  -7    8.16    7.88
  -1  13   6  431.39   21.32
   1 -13  -6  397.18   21.16
  -1  13   6  396.18   22.16
  -1  13   5   36.45    8.04
  -1  13   5   42.91    8.61
  -1  13   5   37.94    6.57
  -1  13   5   54.44    9.62
  -1  13   4  157.33   11.51
  -1  13   4  164.15   12.25
  -1  13   4  147.23   12.78
  -1  13   4  130.93    9.70
  -1  13   3   79.58    8.67
  -1  13   3   65.05    9.20
  -1  13   3   81.23    7.54
  -1  13   2   80.99    8.36
  -1  13   2   72.17    7.66
  -1  13   2   71.81    7.13
  -1  13   2   58.47    9.01
  -1  13   1  551.13   22.45
  -1  13   1  544.40   22.22
  -1  13   1  537.16   21.19
  -1  13   1  491.91   24.08
  -1  13   0  113.31    9.03
   1 -13   0  113.30    8.36
  -1  13   0  117.01    9.23
  -1  13   0  118.87    8.54
  -1  13  -1  209.34   12.37
   1 -13   1  238.75   12.09
  -1  13  -1  243.29   12.11
  -1  13  -1  211.43   12.59
  -1  13  -2  211.77   11.26
  -1  13  -2  199.00   11.65
   1 -13   2  195.13   11.22
  -1  13  -2  197.51   12.27
  -1  13  -3  306.14   14.89
   1 -13   3  281.61   14.22
  -1  13  -3  274.72   14.91
   1 -13   4  507.35   21.02
  -1  13  -4  505.02   21.01
   1 -13   4  469.92   16.62
  -1  13  -4  540.93   22.23
   1 -13   5  167.15   10.32
  -1  13  -5  143.66    9.79
   1 -13   5  133.78    7.30
  -1  13  -5  165.78   10.92
   1 -13   6  156.44   10.15
  -1  13  -6  137.75    9.55
   1 -13   6  137.47    8.08
  -1  13  -6  146.84   10.99
  -1  13  -7   27.82    5.49
   1 -13   7   24.25    5.28
  -1  13  -7   25.34    6.59
  -1  13  -8  405.24   18.27
   1 -13   8  421.07   18.11
  -1  13  -8  395.25   19.63
  -1  13  -9   13.12    5.11
   1 -13   9   12.30    5.22
   1 -13   9   19.66    5.01
  -1  13  -9    7.63    5.80
  -1  13  -9    5.24    6.72
   1 -13  10   87.55    8.65
   1 -13  10   84.24    7.61
  -1  13 -10   73.08    8.80
  -1  13 -10   71.57    8.91
   1 -13  11    3.29    5.36
   1 -13  11    2.14    4.66
  -1  13 -11   -0.79    6.29
  -1  13 -11   -0.72    5.75
   1 -13  12   62.39    8.05
   1 -13  12   72.14    7.64
  -1  13 -12   68.88    8.68
   1 -13  13   71.86    7.65
   1 -13  13   66.70    8.48
  -1  13 -13   63.36    9.02
   1 -13  14   18.29    6.10
   1 -13  14   18.72    6.56
  -1  13 -14    8.66    7.10
  -1  13 -14   22.88    7.09
   1 -13  15   26.56    7.92
   1 -13  15   21.79    6.40
  -1  13 -15   19.47    6.83
  -1  13 -15   15.13    8.07
   1 -13  16   14.85    6.83
   1 -13  16   12.21    7.40
  -1  13 -16    9.43    6.22
   1 -13  17   48.97    9.35
   1 -13  17   63.62    8.93
  -1  13 -17   61.73    8.64
   1 -13  18   12.56    7.66
   1 -13  18    0.87    7.65
   1 -13  19   27.99    8.79
   1 -13  19   30.83    7.91
   1 -13  20   99.29   12.37
   1 -13  20  118.68   11.58
   1 -13  21    4.22    8.39
  -1  12  10   14.37    9.49
  -1  12   9    8.69    8.93
  -1  12   8    4.20    8.23
   1 -12  -8    3.09    7.37
  -1  12   8   -1.00    8.18
  -1  12   7  113.69   11.60
   1 -12  -7  101.42   10.98
  -1  12   7  128.87   12.31
  -1  12   6   50.62    8.48
  -1  12   6   44.08    8.49
   1 -12  -6   41.37    8.47
  -1  12   6   26.74    7.71
  -1  12   5   -2.23    6.57
  -1  12   5    2.66    6.34
  -1  12   5   -4.45    6.63
  -1  12   4   67.88    8.71
  -1  12   4   87.19    8.69
  -1  12   4   83.33    9.87
  -1  12   3   76.88    8.29
  -1  12   3   79.46    7.48
  -1  12   3   87.66    9.79
  -1  12   2  111.06    9.18
  -1  12   2  108.16    8.61
  -1  12   2  126.42    8.47
  -1  12   2  125.43   10.76
  -1  12   1  158.56   10.35
  -1  12   1  168.01    9.72
  -1  12   1  157.74   10.23
  -1  12   0   56.87    6.14
   1 -12   0   63.82    6.42
  -1  12   0   67.85    6.94
  -1  12   0   59.86    6.73
   1 -12   1  116.37    8.42
  -1  12  -1  130.47    9.04
  -1  12  -1  123.45    8.37
  -1  12  -1  115.46    8.95
  -1  12  -2  677.22   24.52
  -1  12  -2  684.18   25.32
   1 -12   2  635.72   24.55
  -1  12  -3   38.15    5.94
  -1  12  -3   31.15    5.34
  -1  12  -3   29.02    5.81
   1 -12   4  406.67   17.47
  -1  12  -4  404.59   17.31
   1 -12   4  358.93   13.97
  -1  12  -4  401.29   18.08
   1 -12   5   22.42    5.20
  -1  12  -5   20.83    5.21
   1 -12   5   17.88    3.81
  -1  12  -5   31.85    5.89
  -1  12  -6    6.75    4.31
   1 -12   6    2.52    3.95
  -1  12  -6    7.73    4.97
  -1  12  -7  604.90   22.97
   1 -12   7  551.51   22.30
  -1  12  -7  535.60   23.91
   1 -12   8  104.79    8.42
  -1  12  -8  104.78    8.09
   1 -12   8  107.57    7.70
  -1  12  -8   88.93    9.10
   1 -12   9   26.69    5.61
  -1  12  -9   32.73    5.38
   1 -12   9   24.92    4.80
  -1  12  -9   22.65    5.69
  -1  12  -9   38.04    7.00
   1 -12  10   55.27    6.16
  -1  12 -10   49.35    7.80
  -1  12 -10   47.57    7.28
   1 -12  11    3.79    5.26
   1 -12  11    1.03    4.22
  -1  12 -11   -4.49    6.54
  -1  12 -11    0.68    5.52
   1 -12  12  332.39   16.68
   1 -12  12  326.92   15.55
  -1  12 -12  328.06   17.17
   1 -12  13   72.64    7.49
   1 -12  13   63.95    8.25
  -1  12 -13   65.63    8.06
   1 -12  14   20.40    6.64
   1 -12  14   25.24    6.08
  -1  12 -14   19.42    6.92
  -1  12 -14   13.90    7.33
   1 -12  15    9.04    6.35
   1 -12  15   12.64    6.20
  -1  12 -15   12.62    5.96
  -1  12 -15   15.18    7.97
  -1  12 -15   -4.63    6.89
   1 -12  16    5.47    6.87
   1 -12  16    7.30    5.83
  -1  12 -16   -6.08    7.46
  -1  12 -16    7.74    5.86
   1 -12  17    5.60    6.14
   1 -12  17   -2.44    6.98
  -1  12 -17    5.31    6.20
   1 -12  18   93.43   10.12
  -1  12 -18   91.23    9.68
   1 -12  19  178.03   13.08
  -1  12 -19  168.71    9.62
   1 -12  20    9.70    7.64
  -1  12 -20   14.87    4.75
   1 -12  21   21.17    8.38
  -1  11  11  110.07   12.84
  -1  11  10   -2.67    8.83
  -1  11   9   34.22    9.40
   1 -11  -9   33.13    7.96
  -1  11   9   55.31   10.46
  -1  11   8   -1.64    7.54
   1 -11  -8    6.57    7.12
  -1  11   8   16.13    7.76
  -1  11   7   94.06   10.36
  -1  11   7   99.02    9.97
   1 -11  -7   76.36    9.33
  -1  11   7   94.55   10.52
  -1  11   6    7.53    6.26
  -1  11   6   11.94    6.82
   1 -11  -6   19.03    6.68
  -1  11   6   13.94    7.24
  -1  11   5   -1.43    6.26
  -1  11   5    3.88    5.84
  -1  11   5   -0.84    6.62
  -1  11   4  329.44   16.20
  -1  11   4  346.96   17.14
  -1  11   3   60.47    7.17
  -1  11   3   48.88    5.91
  -1  11   3   51.82    8.05
  -1  11   2  419.70   18.38
  -1  11   2  409.08   19.85
  -1  11   2  411.08   17.19
  -1  11   2  414.50   17.57
  -1  11   1    4.29    3.93
  -1  11   1   13.23    5.08
  -1  11   1    6.79    4.43
   1 -11   0  197.42   10.45
  -1  11   0  199.21   11.19
  -1  11   0  182.93   10.82
  -1  11  -1 1625.75   54.41
   1 -11   1 1650.33   53.94
  -1  11  -1 1602.96   54.48
   1 -11   2  292.93   13.91
  -1  11  -2  289.44   14.19
  -1  11  -2  305.61   14.51
  -1  11  -3  661.02   24.36
   1 -11   3  638.51   24.20
   1 -11   3  583.25   20.44
  -1  11  -3  673.60   25.00
   1 -11   4  169.06    9.97
  -1  11  -4  160.44    9.83
   1 -11   4  172.65    7.91
  -1  11  -4  170.56   10.53
  -1  11  -5  241.06   12.02
   1 -11   5  244.48   12.06
  -1  11  -5  212.90   12.59
  -1  11  -6  940.93   34.06
   1 -11   6  978.65   33.98
  -1  11  -6  962.29   35.52
  -1  11  -7  668.44   25.41
   1 -11   7  665.17   25.71
   1 -11   7  676.57   24.94
  -1  11  -7  657.15   26.65
   1 -11   8  318.16   14.81
  -1  11  -8  307.59   14.37
   1 -11   8  298.53   13.75
  -1  11  -8  288.48   15.54
  -1  11  -9  141.54    9.17
   1 -11   9  130.85    9.23
   1 -11   9  145.74    8.96
  -1  11  -9  144.56   10.19
  -1  11  -9  138.53   10.37
   1 -11  10  978.83   36.14
   1 -11  10  997.92   35.07
  -1  11 -10 1020.41   37.44
  -1  11 -10  977.46   36.63
   1 -11  11  913.54   34.25
   1 -11  11  908.54   33.07
  -1  11 -11  934.64   34.73
   1 -11  12  767.48   30.64
   1 -11  12  804.50   29.86
  -1  11 -12  813.31   31.12
   1 -11  13  155.36   10.08
   1 -11  13  137.02   10.50
  -1  11 -13  153.81   11.30
  -1  11 -13  147.99   11.56
   1 -11  14   49.33    7.68
   1 -11  14   30.61    6.38
  -1  11 -14   40.38    7.49
  -1  11 -14   34.81    7.14
  -1  11 -14   31.13    6.32
   1 -11  15  388.91   18.65
  -1  11 -15  420.44   20.36
  -1  11 -15  399.98   20.56
  -1  11 -15  427.16   19.05
   1 -11  16   34.29    6.84
  -1  11 -16   38.73    6.96
  -1  11 -16   34.63    8.24
  -1  11 -16   38.39    7.88
   1 -11  17  277.26   15.47
  -1  11 -17  252.26   16.46
  -1  11 -17  261.24   14.77
  -1  11 -18   -2.17    4.16
   1 -11  18    5.87    6.74
  -1  11 -18   -0.66    6.11
  -1  11 -18   -6.15    8.99
  -1  11 -19   98.02    7.28
   1 -11  19   98.08   10.50
  -1  11 -20  105.56    7.38
   1 -11  20   98.49   11.12
   1 -11  21    6.86    8.31
  -1  10  12   56.36   10.94
  -1  10  11  229.11   17.21
  -1  10  11  268.62   17.31
  -1  10  10    8.72    8.51
   1 -10 -10   -1.97    7.17
  -1  10  10    2.93    7.87
  -1  10   9  -10.81    7.55
   1 -10  -9    0.67    6.24
  -1  10   9    3.75    7.62
  -1  10   8   48.98    8.52
  -1  10   8   35.62    8.14
   1 -10  -8   46.07    7.71
  -1  10   8   34.06    8.46
  -1  10   7   39.18    7.78
  -1  10   7   32.09    7.31
   1 -10  -7   33.96    7.14
  -1  10   7   35.87    7.76
  -1  10   6  244.92   14.37
  -1  10   6  236.23   13.81
   1 -10  -6  202.51   13.42
  -1  10   6  232.73   15.04
  -1  10   5   23.65    6.21
  -1  10   5   31.16    6.80
  -1  10   5   27.52    6.70
  -1  10   4   15.81    5.64
  -1  10   4   24.83    6.24
  -1  10   3   65.18    7.14
  -1  10   3   78.65    6.46
  -1  10   3   52.40    7.57
  -1  10   2    5.76    4.43
  -1  10   2    0.87    3.65
  -1  10   1   58.90    6.24
   1 -10  -1   47.15    5.41
  -1  10   1   54.48    5.82
  -1  10   0  285.90   13.48
   1 -10   0  274.35   12.79
  -1  10   0  261.58   13.00
  -1  10  -1  239.32   12.01
   1 -10   1  237.10   11.59
  -1  10  -1  229.99   11.95
   1 -10   2    2.36    3.31
  -1  10  -2   -1.47    3.52
   1 -10   3   47.58    5.23
   1 -10   3   43.25    3.52
  -1  10  -3   45.53    5.61
   1 -10   4  182.89    9.59
   1 -10   4  165.06    7.94
  -1  10  -4  158.95   10.24
   1 -10   5  146.54    8.67
  -1  10  -5  170.66   10.18
   1 -10   6  627.78   23.58
   1 -10   6  597.96   22.78
  -1  10  -6  620.59   24.52
   1 -10   7   -0.48    3.46
   1 -10   7    3.60    3.14
  -1  10  -7   -2.85    4.22
   1 -10   8   29.64    4.90
  -1  10  -8   32.52    4.90
   1 -10   8   27.99    4.31
  -1  10  -8   22.06    5.09
  -1  10  -8   18.84    4.81
   1 -10   9 1197.99   41.22
   1 -10   9 1176.98   40.04
  -1  10  -9 1148.10   41.26
  -1  10  -9 1173.94   42.00
   1 -10  10    8.85    4.39
   1 -10  10    4.53    3.65
  -1  10 -10    9.10    4.70
   1 -10  11 1026.32   36.90
   1 -10  11  987.12   35.64
  -1  10 -11 1025.20   37.14
   1 -10  12    7.90    4.50
   1 -10  12   -2.05    4.30
  -1  10 -12    3.11    4.71
  -1  10 -12   -0.68    5.56
   1 -10  13   17.00    4.58
  -1  10 -13   14.71    5.72
   1 -10  14  596.96   23.81
  -1  10 -14  552.00   24.95
  -1  10 -14  573.50   23.52
   1 -10  15   62.52    7.45
  -1  10 -15   60.14    7.37
  -1  10 -15   49.70    7.90
   1 -10  16  190.65   12.21
  -1  10 -16  198.36   12.01
  -1  10 -16  183.51   13.29
   1 -10  17   41.28    7.39
  -1  10 -17   35.32    4.97
  -1  10 -17   23.43    7.90
  -1  10 -17   34.41    6.90
   1 -10  18    9.65    6.77
  -1  10 -18    0.35    4.31
  -1  10 -18   14.20    7.92
  -1  10 -18   10.99    6.15
   1 -10  19  265.71   16.11
  -1  10 -19  254.95   11.89
  -1  10 -19  258.17   16.75
   1 -10  20   20.67    7.95
  -1  10 -20   34.32    5.29
   1 -10  21   17.97    6.12
   1 -10  21    4.36    8.40
  -1   9  13   26.99    9.99
  -1   9  12  177.99   15.02
  -1   9  12  184.61   12.51
  -1   9  12  163.42   14.26
  -1   9  11   -1.72    6.60
  -1   9  11   -9.73    9.02
   1  -9 -11   -5.25    6.60
  -1   9  11   -1.60    4.01
  -1   9  11   -1.92    8.49
  -1   9  10   21.01    6.58
  -1   9  10   36.39    8.83
   1  -9 -10   23.51    6.22
  -1   9  10   26.39    3.98
  -1   9  10   24.88    8.05
  -1   9   9  169.28   12.89
  -1   9   9  146.47   11.72
   1  -9  -9  159.59   11.04
  -1   9   9  143.36    6.79
  -1   9   9  176.27   13.36
  -1   9   8    9.69    6.24
  -1   9   8    3.80    6.93
   1  -9  -8    6.17    6.00
  -1   9   8    4.87    2.12
  -1   9   8   -0.84    6.30
  -1   9   7  224.81   13.48
  -1   9   7  196.77   13.21
   1  -9  -7  202.26   12.67
  -1   9   7  216.56   14.09
  -1   9   6   26.91    6.15
  -1   9   6   10.15    5.67
   1  -9  -6   23.96    5.91
  -1   9   6   12.23    5.82
  -1   9   5   14.76    5.12
  -1   9   5    8.93    5.04
  -1   9   5    8.77    5.18
  -1   9   4  238.71   12.57
  -1   9   4  224.81   13.52
  -1   9   3   63.75    6.64
  -1   9   3   59.09    5.50
  -1   9   2    0.50    3.89
  -1   9   2    0.39    3.37
  -1   9   1   13.29    4.04
   1  -9  -1    9.52    3.37
  -1   9   1    3.67    3.33
  -1   9   0  375.89   15.36
   1  -9   0  358.94   15.27
  -1   9   0  366.11   15.52
  -1   9  -1   52.25    5.08
   1  -9   1   48.21    5.01
  -1   9  -1   45.27    5.02
   1  -9   2    0.43    3.25
  -1   9  -2    3.60    3.14
   1  -9   2    3.20    1.76
  -1   9  -2    5.46    3.28
  -1   9  -3  538.80   21.71
   1  -9   3  620.12   22.12
  -1   9  -3  594.08   21.93
   1  -9   3  570.71   19.86
  -1   9  -3  581.03   22.47
  -1   9  -4   11.69    3.28
   1  -9   4   14.27    3.37
   1  -9   5 1104.45   37.26
   1  -9   5 1077.75   36.49
  -1   9  -5 1051.32   37.78
   1  -9   6    5.54    3.23
   1  -9   6   -0.36    2.67
  -1   9  -6   -0.50    3.40
   1  -9   7  109.88    7.55
   1  -9   7  111.87    7.00
  -1   9  -7  111.20    8.20
   1  -9   8 1584.29   52.27
   1  -9   8 1561.96   51.32
  -1   9  -8 1545.69   52.29
  -1   9  -8 1572.13   53.24
   1  -9   9  377.02   17.02
   1  -9   9  429.21   16.75
  -1   9  -9  393.36   17.42
   1  -9  10 1279.32   43.77
   1  -9  10 1250.75   42.77
   1  -9  11    2.36    3.74
   1  -9  12  285.04   13.86
   1  -9  13 1041.31   37.04
  -1   9 -13 1023.58   36.80
   1  -9  14  479.27   20.94
  -1   9 -14  499.98   20.83
   1  -9  15  408.65   18.75
  -1   9 -15  396.75   18.15
   1  -9  16   -1.32    5.77
  -1   9 -16   -1.18    5.28
  -1   9 -17  270.02   12.11
   1  -9  17  283.39   15.53
  -1   9 -17  268.63   14.71
  -1   9 -18  485.87   18.65
   1  -9  18  446.21   22.14
  -1   9 -18  512.03   23.31
  -1   9 -19  448.45   17.70
   1  -9  19  467.63   21.91
  -1   9 -19  429.00   22.18
  -1   9 -20  142.59    8.63
   1  -9  20  150.53   12.71
   1  -9  20  127.85    9.19
  -1   9 -20  159.52   13.45
   1  -9  21   -2.65    8.10
   1  -9  21    2.99    5.38
  -1   8  14   93.72   12.21
  -1   8  14   85.37   11.90
  -1   8  13  206.66   16.05
  -1   8  13  221.28   13.51
  -1   8  13  200.62   15.65
  -1   8  12   43.18    9.85
  -1   8  12   39.66    7.53
  -1   8  12   29.02    8.71
  -1   8  11   81.43   10.47
  -1   8  11   58.84    7.74
   1  -8 -11   67.14    7.66
  -1   8  11   58.53    9.21
  -1   8  10  255.75   15.82
  -1   8  10  263.15   13.86
   1  -8 -10  266.91   13.94
  -1   8  10  268.02   16.41
  -1   8   9  441.35   21.17
  -1   8   9  456.88   18.74
   1  -8  -9  410.39   18.88
  -1   8   9  407.03   21.09
  -1   8   8  345.90   15.64
  -1   8   8  345.19   17.75
   1  -8  -8  334.02   16.16
  -1   8   8  328.37   17.76
  -1   8   7  231.21   13.73
  -1   8   7  242.28   12.29
   1  -8  -7  239.47   12.96
  -1   8   7  256.57   14.59
  -1   8   6  287.48   15.16
  -1   8   6  300.09   14.91
   1  -8  -6  303.76   14.81
  -1   8   6  282.49   15.59
  -1   8   5  169.32   10.42
  -1   8   5  156.80    9.79
  -1   8   5  177.73   10.90
  -1   8   4 1104.69   39.50
  -1   8   4 1162.41   41.17
  -1   8   3   47.91    5.66
  -1   8   3   36.77    4.35
  -1   8   2   54.61    5.09
   1  -8  -1  162.00    8.49
  -1   8   1  146.19    8.19
  -1   8   0   75.33    6.03
   1  -8   0   90.40    6.10
  -1   8   0   81.99    6.04
  -1   8  -1  316.61   13.16
  -1   8  -1  285.49   13.24
   1  -8   1  311.11   13.55
  -1   8  -1  311.98   13.47
   1  -8   2  114.82    7.28
  -1   8  -2  117.45    7.33
  -1   8  -2  127.58    7.36
   1  -8   2  126.09    5.68
  -1   8  -2  124.16    7.51
  -1   8  -3    2.29    2.74
  -1   8  -3    1.48    2.51
   1  -8   3    0.71    2.46
  -1   8  -3    1.68    2.84
  -1   8  -4  242.18   11.20
   1  -8   4  256.75   11.07
  -1   8  -4  260.32   12.19
   1  -8   5    0.76    2.68
  -1   8  -5   -1.75    2.51
   1  -8   5   -0.97    2.31
  -1   8  -5   -1.32    2.94
   1  -8   6  294.21   12.99
  -1   8  -6  311.16   12.87
   1  -8   6  287.19   12.27
   1  -8   7  164.24    8.79
   1  -8   7  151.21    8.00
   1  -8   8  389.19   16.07
   1  -8   8  368.33   15.19
   1  -8   9   19.00    3.73
   1  -8  10   31.71    4.50
   1  -8  11   32.58    4.95
   1  -8  12  144.36    9.15
  -1   8 -12  126.87    8.65
   1  -8  13  654.66   25.69
  -1   8 -13  662.08   25.38
   1  -8  14    1.16    4.57
  -1   8 -14   -1.25    5.34
  -1   8 -14    1.58    4.46
   1  -8  15   18.59    5.48
  -1   8 -15   16.55    5.23
  -1   8 -15   11.90    5.92
   1  -8  16  170.18   11.50
  -1   8 -16  150.27   10.64
   1  -8  16  155.56   11.54
  -1   8 -16  187.92   12.44
  -1   8 -17    1.04    3.68
   1  -8  17    0.70    5.86
  -1   8 -17   10.17    6.83
   1  -8  17    1.52    5.80
  -1   8 -18  544.38   20.20
   1  -8  18  537.79   23.97
   1  -8  18  506.64   24.49
   1  -8  19   27.03    7.70
  -1   8 -19   20.90    4.74
   1  -8  19   17.02    5.22
   1  -8  19    7.71    7.31
  -1   8 -19   24.78    7.84
  -1   8 -20   64.04    6.47
   1  -8  20   61.61    9.81
   1  -8  20   57.46    6.56
   1  -8  20   66.15   10.69
  -1   8 -20   61.19    9.44
   1  -8  21  127.18   12.71
  -1   8 -21  101.43   11.31
  -1   7  15   72.11   11.19
  -1   7  15   92.03   12.84
  -1   7  14   15.10    8.72
  -1   7  14   14.15    6.67
  -1   7  14    0.97    8.70
  -1   7  13   17.52    6.56
  -1   7  13    2.76    8.20
  -1   7  13   12.75    7.83
  -1   7  12   51.40    7.19
  -1   7  12   35.72    8.79
  -1   7  12   50.63    8.98
   1  -7 -12   43.43    6.33
  -1   7  11  133.31    9.78
  -1   7  11  135.65   11.77
   1  -7 -11  137.82    9.41
  -1   7  11  124.30   11.74
  -1   7  10  391.67   20.34
  -1   7  10  424.36   18.33
   1  -7 -10  449.20   18.33
  -1   7  10  402.09   20.58
  -1   7   9   12.67    4.91
  -1   7   9   12.38    6.11
   1  -7  -9   15.13    4.93
  -1   7   9    6.84    5.90
  -1   7   8   81.19    6.86
  -1   7   8   59.72    7.69
   1  -7  -8   83.48    7.32
  -1   7   8   83.51    8.74
  -1   7   7  126.56    9.55
  -1   7   7  133.05    8.55
   1  -7  -7  134.29    8.85
  -1   7   7  132.70   10.14
  -1   7   6   18.22    5.19
   1  -7  -6   16.34    4.70
  -1   7   6   26.56    5.38
  -1   7   5  707.28   26.27
  -1   7   5  633.07   26.41
  -1   7   4   74.74    6.57
  -1   7   4   69.44    6.90
  -1   7   3    8.61    2.88
  -1   7   2  589.91   21.13
  -1   7   1   11.42    3.37
   1  -7  -1   17.62    3.21
  -1   7   1    6.77    2.70
  -1   7   0  898.49   31.66
   1  -7   0  922.93   31.35
  -1   7   0  912.08   31.21
  -1   7  -1   96.94    6.36
   1  -7   1   98.82    6.37
  -1   7  -1  101.62    6.37
   1  -7   1   97.20    4.34
  -1   7  -1   92.06    6.07
  -1   7  -2   17.83    3.19
   1  -7   2   23.93    3.41
  -1   7  -2   20.05    3.24
   1  -7   2   17.79    2.45
  -1   7  -2   22.64    3.62
  -1   7  -3  468.56   18.37
  -1   7  -3  499.94   18.24
   1  -7   3  501.63   18.06
  -1   7  -3  477.17   18.64
  -1   7  -4  908.13   31.01
   1  -7   4  912.22   31.32
   1  -7   4  952.97   30.90
  -1   7  -4  903.38   31.76
   1  -7   5   42.25    4.05
  -1   7  -5   49.15    4.13
   1  -7   5   45.47    4.12
   1  -7   6  382.77   15.46
   1  -7   6  394.34   15.00
  -1   7  -6  389.76   15.22
   1  -7   7  282.56   12.23
   1  -7   7  261.42   11.49
   1  -7   8  380.38   15.34
   1  -7   9   14.33    3.29
   1  -7  10  267.11   12.54
   1  -7  11   -1.39    3.49
  -1   7 -11    1.74    3.37
  -1   7 -11    2.04    4.14
   1  -7  12  557.61   22.63
  -1   7 -12  578.65   23.35
  -1   7 -12  601.43   22.63
   1  -7  13   41.74    5.76
  -1   7 -13   35.62    6.02
   1  -7  13   40.45    6.02
  -1   7 -13   42.46    5.38
   1  -7  14    0.58    4.71
  -1   7 -14   -0.51    4.30
   1  -7  14    4.39    5.10
  -1   7 -14    0.61    5.25
   1  -7  15  375.19   17.48
  -1   7 -15  352.87   17.64
   1  -7  15  367.88   17.95
  -1   7 -15  373.53   17.06
   1  -7  16  196.13   12.32
  -1   7 -16  174.10   12.24
   1  -7  16  195.73   12.73
  -1   7 -17  315.69   13.55
   1  -7  17  315.98   16.68
   1  -7  17  294.73   13.29
  -1   7 -17  338.05   17.31
   1  -7  17  302.65   17.06
  -1   7 -18   66.93    6.08
   1  -7  18   68.45    8.90
   1  -7  18   54.39    5.92
   1  -7  18   54.39    9.30
   1  -7  19  127.29   11.63
  -1   7 -19  116.91    8.18
   1  -7  19  127.17    8.21
  -1   7 -19  133.38   11.17
   1  -7  20  207.88   14.91
  -1   7 -20  194.27   10.70
   1  -7  20  188.86   10.12
  -1   7 -20  186.40   13.46
  -1   7 -21  178.71   13.47
  -1   6  16   61.71   10.80
  -1   6  16   56.59   11.44
  -1   6  15   96.82   11.71
  -1   6  15  114.94   12.85
  -1   6  14   11.37    7.92
  -1   6  14    8.63    5.88
  -1   6  14   17.98    8.50
  -1   6  13   13.17    5.93
  -1   6  13   24.02    8.22
   1  -6 -13   11.03    4.83
  -1   6  13   11.77    7.46
  -1   6  12   36.76    8.36
  -1   6  12   37.11    6.46
  -1   6  12   35.33    8.22
   1  -6 -12   27.06    5.30
  -1   6  11  367.15   16.43
  -1   6  11  338.45   18.29
   1  -6 -11  363.64   15.59
  -1   6  11  361.39   18.75
  -1   6  10  325.82   16.97
  -1   6  10  313.19   14.45
   1  -6 -10  292.91   13.93
  -1   6  10  321.56   16.73
  -1   6   9  179.25   11.80
  -1   6   9  164.79    9.60
   1  -6  -9  158.15    9.29
  -1   6   9  156.29   11.10
  -1   6   8  135.06    9.70
  -1   6   8  103.71    7.70
   1  -6  -8  125.00    8.04
  -1   6   8  131.81    9.66
  -1   6   7  566.53   21.06
  -1   6   7  547.61   22.79
   1  -6  -7  548.96   21.35
  -1   6   7  550.45   23.10
  -1   6   6  825.54   30.64
   1  -6  -6  809.47   29.38
  -1   6   6  858.78   31.43
  -1   6   5  659.34   23.36
  -1   6   5  654.69   24.78
  -1   6   5  624.50   25.10
  -1   6   4  556.00   20.34
  -1   6   3  484.46   18.03
  -1   6   3  478.51   17.22
  -1   6   2 2694.46   85.23
  -1   6   2 2708.44   83.94
   1  -6  -1 1087.64   36.31
  -1   6   1 1111.62   36.98
  -1   6   1 1088.39   35.92
  -1   6   0 1397.98   46.56
   1  -6   0 1468.30   46.49
  -1   6   0 1412.52   46.01
   1  -6   1  594.93   20.78
  -1   6  -1  532.26   20.37
  -1   6  -1  585.04   20.54
   1  -6   1  568.33   18.54
  -1   6  -1  561.65   20.35
  -1   6  -2   92.72    5.65
  -1   6  -2   91.42    5.66
   1  -6   2  103.52    5.75
  -1   6  -2  101.78    5.82
   1  -6   3 5039.91  149.33
  -1   6  -3 4576.37  148.77
   1  -6   3 5034.28  148.75
   1  -6   4    6.46    2.16
   1  -6   4    7.76    2.15
   1  -6   5  877.91   28.88
   1  -6   5  849.95   29.28
   1  -6   6  238.89   10.55
   1  -6   6  240.41   10.16
   1  -6   7  241.95   10.55
   1  -6   8 2240.14   71.02
   1  -6   9   32.21    4.02
   1  -6  10   34.67    4.50
   1  -6  10   33.98    4.57
   1  -6  11  104.36    7.32
  -1   6 -11  105.80    7.26
  -1   6 -11  105.18    7.55
   1  -6  11  105.28    7.66
  -1   6 -12   55.61    4.70
   1  -6  12   64.96    6.26
   1  -6  12   52.24    6.25
  -1   6 -12   70.32    6.21
  -1   6 -12   68.85    6.95
  -1   6 -13  496.77   18.50
   1  -6  13  509.74   20.90
  -1   6 -13  508.35   20.48
  -1   6 -13  532.63   21.43
   1  -6  13  478.53   21.15
  -1   6 -14  118.40    9.09
   1  -6  14  102.47    8.91
  -1   6 -14  116.15    8.34
   1  -6  15   92.60    8.99
  -1   6 -15  104.66    8.91
  -1   6 -16   63.88    5.86
  -1   6 -16   70.49    8.47
  -1   6 -17   60.73    6.09
  -1   6 -17   81.20    9.18
  -1   6 -18   13.69    4.35
  -1   6 -19   -0.43    4.72
  -1   6 -20  243.39   12.51
  -1   6 -20  242.55   14.89
  -1   6 -21   17.69    7.42
  -1   5  17   -0.89    8.02
  -1   5  16   31.01    8.46
  -1   5  16   35.77   10.50
  -1   5  15  195.71   14.38
  -1   5  15  203.20   12.70
  -1   5  15  209.38   16.28
  -1   5  15  190.54   15.65
  -1   5  14   17.55    7.40
  -1   5  14   30.87    6.71
  -1   5  14   23.72    8.71
  -1   5  13    9.07    5.64
  -1   5  13   11.08    7.45
   1  -5 -13    5.70    4.09
  -1   5  13    9.94    6.38
  -1   5  12   50.55    6.76
  -1   5  12   43.69    8.03
   1  -5 -12   51.25    5.56
  -1   5  12   48.09    7.72
  -1   5  11   21.47    5.04
  -1   5  11   17.71    6.75
  -1   5  11   30.59    6.54
   1  -5 -11   15.48    4.27
  -1   5  10   73.20    6.68
  -1   5  10   67.23    7.52
   1  -5 -10   83.44    6.34
  -1   5  10   89.48    8.76
  -1   5   9  149.35    8.72
  -1   5   9  129.48    9.83
   1  -5  -9  138.91    8.21
  -1   5   9  164.23   10.52
  -1   5   8  144.41    8.52
  -1   5   8  133.02    9.59
   1  -5  -8  146.28    8.07
  -1   5   8  154.55   10.02
  -1   5   7   -0.54    3.63
   1  -5  -7    1.43    2.94
  -1   5   7   -1.10    3.72
  -1   5   6  193.19   10.35
   1  -5  -6  171.41    8.93
  -1   5   6  192.25   10.60
  -1   5   5   48.20    4.26
  -1   5   5   56.02    5.40
   1  -5  -5   48.43    4.57
  -1   5   5   48.61    5.25
  -1   5   4  293.16   11.94
  -1   5   3 2242.02   69.84
  -1   5   3 2218.11   68.98
  -1   5   2   25.88    3.37
  -1   5   2   16.85    2.43
   1  -5  -1  300.95   11.53
  -1   5   1  320.64   11.34
   1  -5   0    3.20    2.07
   1  -5   0    6.62    2.05
  -1   5   0    6.52    1.93
   1  -5   1   14.96    2.39
   1  -5   1   23.18    1.99
  -1   5  -1   17.62    2.51
   1  -5   2 2335.94   72.44
   1  -5   3 1623.00   51.34
   1  -5   3 1616.52   50.89
   1  -5   4  396.55   14.07
   1  -5   4  377.79   14.32
   1  -5   5  253.09    9.80
  -1   5  -5  221.30    9.97
   1  -5   6    4.57    1.88
  -1   5  -6    4.25    2.13
   1  -5   7 2671.39   83.45
   1  -5   8  296.64   11.52
   1  -5   8  212.91   11.05
   1  -5   9   21.89    3.36
   1  -5   9   16.01    3.54
   1  -5  10   17.08    3.94
  -1   5 -11   78.77    5.14
  -1   5 -11   92.52    6.63
  -1   5 -11   87.65    6.90
   1  -5  11   78.85    6.86
  -1   5 -12  312.81   12.84
  -1   5 -12  326.87   14.49
  -1   5 -12  334.99   15.18
   1  -5  12  328.39   15.23
  -1   5 -13  390.91   17.67
   1  -5  13  394.49   17.94
  -1   5 -14   60.18    7.04
   1  -5  14   62.20    4.91
  -1   5 -15   60.34    7.60
   1  -5  15   67.70    5.17
  -1   5 -15   63.89    5.59
  -1   5 -16    4.70    6.14
   1  -5  16    0.83    3.32
  -1   5 -16   -1.16    4.20
  -1   5 -17    6.39    6.86
  -1   5 -17    0.41    4.20
   1  -5  17   -1.09    3.32
  -1   5 -18   -1.32    4.54
   1  -5  18    6.89    3.74
  -1   5 -19  175.46   10.50
   1  -5  19  173.84    8.49
   1  -5  19  189.36   14.40
  -1   5 -20   55.42    8.35
   1  -5  20   72.57   10.84
  -1   4  18   -0.83    8.30
  -1   4  17   -7.31    7.35
  -1   4  17   -5.19    8.99
  -1   4  16  216.29   14.78
  -1   4  16  253.89   17.20
  -1   4  16  235.70   16.73
  -1   4  15   67.51    9.11
  -1   4  15   61.45   10.04
  -1   4  15   57.34    9.85
  -1   4  14   -2.87    6.27
  -1   4  14   11.35    7.80
  -1   4  13    0.68    5.60
  -1   4  13    5.67    6.76
  -1   4  12   10.52    6.09
  -1   4  12   17.60    6.09
   1  -4 -12    7.92    3.62
  -1   4  11   91.82    8.39
   1  -4 -11   99.79    6.55
  -1   4  11   89.41    8.77
  -1   4  10  126.32    9.34
   1  -4 -10  144.71    7.79
  -1   4  10  136.99   10.20
  -1   4   9  132.57    9.38
   1  -4  -9  138.52    7.58
  -1   4   9  136.31    9.09
  -1   4   8   37.59    5.48
  -1   4   8   29.72    4.96
   1  -4  -8   39.16    4.00
  -1   4   7   20.89    3.97
  -1   4   7   26.22    4.32
   1  -4  -7   24.43    3.33
   1  -4  -7   20.30    2.04
  -1   4   6   73.08    5.97
  -1   4   6   68.36    5.97
   1  -4  -6   83.74    5.30
   1  -4  -6   72.90    3.67
  -1   4   5   25.46    3.74
  -1   4   5   33.43    3.56
  -1   4   5   26.24    4.03
   1  -4  -5   28.38    3.30
   1  -4  -5   28.40    2.32
  -1   4   4 1638.43   50.34
   1  -4  -4 1550.65   49.04
  -1   4   3  880.55   28.28
  -1   4   3  841.01   27.28
  -1   4   2  726.80   24.35
  -1   4   2  731.36   23.72
   1  -4  -1  121.85    5.85
  -1   4   1  115.11    4.41
  -1   4   1  116.65    5.36
   1  -4   0  298.91   11.53
  -1   4   0  289.63   10.78
   1  -4   1 1400.15   44.96
   1  -4   1 1443.16   44.22
   1  -4   2 2257.94   68.36
   1  -4   2 2158.12   67.86
   1  -4   3 1201.69   37.56
   1  -4   3 1152.16   37.10
   1  -4   4  254.77    9.71
   1  -4   5 3304.10  101.38
   1  -4   6 3882.85  116.69
   1  -4   6 3714.17  116.89
   1  -4   7 3347.40  101.82
   1  -4   7 3224.43  101.98
   1  -4   8  819.54   28.51
  -1   4  -9   41.76    3.51
   1  -4   9   45.68    4.78
  -1   4 -10 1804.78   56.60
  -1   4 -10 1770.71   57.89
   1  -4  10 1791.75   58.66
  -1   4 -11  110.34    6.13
   1  -4  11  101.34    7.67
  -1   4 -11  113.59    7.78
  -1   4 -12 1213.81   39.85
  -1   4 -12 1212.01   42.13
   1  -4  13   58.81    4.37
  -1   4 -13   73.69    7.03
  -1   4 -14   40.01    6.03
   1  -4  14   31.20    3.63
  -1   4 -15  665.70   26.57
   1  -4  15  628.33   22.08
  -1   4 -15  669.25   23.92
  -1   4 -16   38.73    7.42
  -1   4 -16   37.72    5.36
   1  -4  16   33.93    3.97
  -1   4 -17   90.97    7.43
   1  -4  17   87.18    5.63
   1  -4  17  102.37    9.98
  -1   4 -18   58.38    6.98
   1  -4  18   53.77    4.67
   1  -4  18   62.91    9.85
   1  -4  19   47.91    9.57
   1  -4  20  128.68   13.42
  -1   4 -20  137.11   10.24
  -1   3  17   62.94    8.92
  -1   3  17   68.15   11.09
  -1   3  17   67.48   11.28
  -1   3  16  477.55   22.32
  -1   3  16  481.00   24.46
  -1   3  16  522.68   25.09
  -1   3  15   -3.37    6.20
  -1   3  15   -0.86    7.62
  -1   3  15   -7.12    7.35
  -1   3  14   16.66    5.89
  -1   3  14   26.61    7.81
  -1   3  14   17.63    6.68
  -1   3  13  190.28   11.77
  -1   3  13  181.98   12.81
  -1   3  12    6.31    4.77
  -1   3  12    0.71    5.56
  -1   3  11  742.21   27.98
   1  -3 -11  721.25   25.37
  -1   3  11  756.13   29.32
  -1   3  10   -1.78    3.88
   1  -3 -10    2.89    2.71
  -1   3  10    1.01    3.77
  -1   3   9   13.05    4.66
  -1   3   9   17.02    4.10
   1  -3  -9   12.74    3.00
  -1   3   8  769.29   27.02
  -1   3   8  775.00   26.46
   1  -3  -8  735.08   24.34
   1  -3  -8  681.40   21.99
  -1   3   7   78.41    5.95
   1  -3  -7   70.79    4.68
   1  -3  -7   67.10    3.04
  -1   3   6  478.38   18.31
   1  -3  -6  464.38   16.92
   1  -3  -6  478.38   15.21
   1  -3  -5  166.04    7.30
   1  -3  -5  154.34    5.82
   1  -3  -4  119.80    5.83
   1  -3  -4  119.46    4.67
  -1   3   3  318.78   10.62
  -1   3   2  453.53   14.87
   1  -3  -1   29.89    2.49
  -1   3   1   29.64    2.07
   1  -3   0  194.95    7.90
   1  -3   0  188.84    6.75
   1  -3   1 2631.37   74.49
  -1   3  -1 2365.56   74.39
   1  -3   1 2509.93   74.14
   1  -3   2  126.52    5.53
  -1   3  -2  127.78    5.63
  -1   3  -2  123.83    5.28
   1  -3   2  130.53    5.34
   1  -3   3   20.67    1.80
  -1   3  -3   15.90    1.85
   1  -3   3   18.99    1.94
   1  -3   4 1107.72   35.27
   1  -3   5   25.91    2.53
   1  -3   5   28.04    2.65
   1  -3   6 1733.93   54.97
   1  -3   7    1.57    2.04
  -1   3  -8   40.03    3.17
   1  -3   8   32.04    3.95
  -1   3  -9  765.57   25.76
   1  -3   9  763.80   27.15
  -1   3 -10  326.00   12.85
   1  -3  10  316.00   14.03
  -1   3 -10  336.36   14.35
  -1   3 -11  141.00    7.47
   1  -3  11  147.95    6.50
  -1   3 -11  146.65    8.90
   1  -3  11  141.71    8.78
  -1   3 -12   33.81    5.28
   1  -3  12   37.04    3.28
   1  -3  12   37.19    5.57
  -1   3 -13   72.16    7.14
   1  -3  13   81.41    4.69
   1  -3  13   78.26    7.39
  -1   3 -14  290.60   15.01
  -1   3 -14  293.74   13.24
   1  -3  14  318.78   11.57
   1  -3  14  279.45   15.15
  -1   3 -15  329.76   16.69
  -1   3 -15  340.53   14.99
   1  -3  15  361.25   12.78
   1  -3  15  320.97   16.97
   1  -3  15  325.65   17.13
  -1   3 -16   60.60    8.25
  -1   3 -16   68.72    6.82
   1  -3  16   72.18    4.62
   1  -3  16   78.75    8.90
   1  -3  16   77.42    8.88
  -1   3 -17   -2.46    4.86
   1  -3  17   -0.82    6.53
   1  -3  18   48.79    9.26
   1  -3  19   46.31   10.05
   1  -3  20  176.96   14.72
  -1   2  18   -2.08    9.00
  -1   2  18   -1.94    8.20
  -1   2  17  166.96   14.03
  -1   2  17  173.18   14.27
  -1   2  16    3.79    5.70
  -1   2  16   11.14    7.49
  -1   2  16   13.59    7.78
  -1   2  15    1.81    5.52
  -1   2  15   -4.25    6.99
  -1   2  15    2.40    6.26
  -1   2  14  341.60   16.40
  -1   2  14  345.24   17.90
  -1   2  14  357.08   18.49
  -1   2  13   74.85    7.07
  -1   2  13   50.20    7.48
  -1   2  13   60.05    8.05
  -1   2  12  280.15   13.86
  -1   2  12  305.33   15.75
  -1   2  11    1.22    4.39
  -1   2  11    8.41    3.88
   1  -2 -11    4.47    1.13
  -1   2  10  129.26    8.13
   1  -2 -10  138.84    6.88
   1  -2 -10  125.51    4.69
  -1   2  10  122.30    8.80
   1  -2  -9  750.38   23.45
   1  -2  -9  775.92   25.63
  -1   2   9  760.65   27.14
   1  -2  -8  863.37   27.64
   1  -2  -8  812.98   25.50
  -1   2   8  861.54   29.00
   1  -2  -7   11.05    1.10
   1  -2  -7   11.98    2.34
  -1   2   7   13.29    2.95
   1  -2  -6   36.39    3.10
  -1   2   6   45.81    3.96
   1  -2  -5    0.56    1.39
  -1   2   5    2.71    1.92
   1  -2  -4   40.88    2.91
  -1   2   4   50.81    3.64
  -1   2   3  210.85    8.92
   1  -2  -3  233.30    8.45
   1  -2  -2   21.82    1.83
  -1   2   1  122.77    5.43
   1  -2  -1  151.05    5.63
   1  -2   0   99.13    4.34
   1  -2   0   90.06    3.72
   1  -2   1  211.17    7.82
   1  -2   1  219.85    7.62
   1  -2   2  123.53    5.02
   1  -2   2  123.44    4.85
   1  -2   3 1625.46   49.67
   1  -2   3 1588.08   49.73
  -1   2  -4  539.68   18.67
   1  -2   4  580.24   18.86
   1  -2   5  656.49   22.45
  -1   2  -5  690.17   22.64
  -1   2  -5  632.76   22.34
   1  -2   5  709.59   22.77
  -1   2  -6  116.56    5.47
  -1   2  -6  124.53    6.22
   1  -2   6  123.59    6.19
   1  -2   6  114.71    6.17
  -1   2  -7  458.38   16.53
  -1   2  -7  495.99   17.69
   1  -2   7  479.77   17.56
  -1   2  -8  735.11   24.27
   1  -2   8  695.50   22.86
  -1   2  -8  734.83   25.41
   1  -2   8  736.19   25.43
  -1   2  -9  740.91   24.74
   1  -2   9  698.53   23.09
  -1   2  -9  769.22   26.12
   1  -2   9  709.44   25.87
  -1   2 -10  284.28   11.87
   1  -2  10  288.21   10.28
   1  -2  10  288.88   13.29
  -1   2 -10  280.12   12.98
  -1   2 -11   -1.39    3.93
   1  -2  11    2.05    1.97
   1  -2  11    2.99    3.69
  -1   2 -12  757.54   28.67
   1  -2  12  772.83   24.98
   1  -2  12  772.48   29.06
  -1   2 -13  262.48   13.56
  -1   2 -13  280.54   12.51
   1  -2  13  274.41   10.06
   1  -2  13  244.59   13.80
   1  -2  13  254.39   13.89
  -1   2 -14  918.41   33.22
  -1   2 -14  878.70   31.29
   1  -2  14  878.74   28.36
   1  -2  14  834.46   33.53
   1  -2  14  903.79   33.81
  -1   2 -15  108.72    8.07
  -1   2 -15  105.25    9.53
   1  -2  15  125.41   10.35
   1  -2  15  115.39   10.10
  -1   2 -16    9.32    5.90
   1  -2  16    6.15    6.13
   1  -2  16    2.34    6.45
   1  -2  17  533.45   25.29
   1  -2  17  573.62   25.59
   1  -2  18    1.75    7.50
   1  -2  18   -4.48    8.07
  -1   2 -19  206.52   11.40
   1  -2  19  221.11   15.78
   1  -2  19  236.37   16.38
  -1   1  19  134.58   13.37
  -1   1  19  143.67   14.83
  -1   1  18   52.09    9.25
  -1   1  18   72.26   11.28
  -1   1  17   55.94    9.47
  -1   1  17   71.41   10.81
  -1   1  16   95.84   10.32
  -1   1  16  109.27   11.45
  -1   1  15  136.03    9.54
  -1   1  15  157.77   12.10
  -1   1  14  718.59   26.31
   1  -1 -14  709.18   27.33
  -1   1  14  702.65   28.86
   1  -1 -14  668.08   21.79
  -1   1  14  703.31   28.22
  -1   1  13  138.81    8.89
   1  -1 -13  149.78   10.20
   1  -1 -13  129.10    5.76
  -1   1  13  126.00   10.23
  -1   1  13  142.47   10.34
  -1   1  12  326.17   14.13
   1  -1 -12  320.22   15.10
  -1   1  12  296.56   15.55
  -1   1  12  304.92   15.27
  -1   1  11  850.55   31.06
   1  -1 -11  917.90   32.34
  -1   1  11  925.61   32.89
   1  -1 -10   15.97    3.94
  -1   1  10   11.08    2.83
  -1   1  10   10.97    3.31
   1  -1  -9 2887.72   91.43
  -1   1   9 3018.22   89.35
  -1   1   9 2741.54   90.31
   1  -1  -8    7.62    3.20
  -1   1   8    4.58    2.10
   1  -1  -8    3.65    2.07
  -1   1   8   10.41    2.44
   1  -1  -7  138.33    7.43
  -1   1   7  147.06    6.36
   1  -1  -7  136.24    6.28
  -1   1   7  140.40    6.90
   1  -1  -6 1854.16   59.45
  -1   1   6 1934.84   58.20
   1  -1  -6 1883.13   58.21
  -1   1   6 1816.57   58.77
   1  -1  -5    0.73    1.66
  -1   1   5    1.07    1.69
  -1   1   5    4.55    1.47
   1  -1  -5    3.44    1.38
  -1   1   5    3.97    1.48
  -1   1   4 2990.80   89.36
   1  -1  -4 2820.47   89.05
   1  -1  -4 2932.24   88.37
  -1   1   4 2869.48   88.75
  -1   1   3 1123.27   35.10
   1  -1  -3 1096.66   34.42
  -1   1   2  691.19   21.28
   1  -1  -2  638.79   20.86
   1  -1  -1 1951.83   59.27
   1  -1   2  260.03    8.88
   1  -1   3  198.35    7.56
   1  -1   3  207.46    7.54
  -1   1  -3  194.36    7.49
  -1   1  -4 1230.26   39.27
   1  -1   4 1265.59   39.44
   1  -1   5   45.61    2.07
  -1   1  -5   49.06    3.43
   1  -1   5   50.98    3.45
  -1   1  -6   42.93    3.33
   1  -1   6   45.62    2.20
  -1   1  -6   50.03    3.84
   1  -1   6   44.32    3.73
  -1   1  -7   39.61    3.38
   1  -1   7   38.39    2.20
  -1   1  -7   37.04    3.76
   1  -1   7   40.04    3.76
  -1   1  -8  273.50   11.31
  -1   1  -8  253.61   10.41
   1  -1   8  236.63    8.59
   1  -1   8  253.23   11.39
  -1   1  -9  223.13   10.43
  -1   1  -9  204.38    9.57
   1  -1   9  212.71    7.78
   1  -1   9  225.60   10.77
  -1   1 -10   23.28    4.28
   1  -1  10   22.31    2.30
   1  -1  10   26.64    4.46
  -1   1 -11  132.40    8.40
   1  -1  11  132.52    5.55
   1  -1  11  125.91    8.76
   1  -1  11  123.02    8.70
  -1   1 -12  178.58    9.57
  -1   1 -12  169.79   10.36
   1  -1  12  170.23   10.84
   1  -1  12  176.73   10.98
  -1   1 -13  550.82   21.86
  -1   1 -13  558.53   22.97
   1  -1  13  582.71   24.00
   1  -1  13  586.84   23.86
  -1   1 -14  176.18   10.15
  -1   1 -14  163.28   10.78
   1  -1  14  173.89   11.90
   1  -1  14  148.76   11.29
  -1   1 -15   47.02    7.19
   1  -1  15   50.30    8.13
   1  -1  15   36.06    7.29
  -1   1 -16  169.97   12.09
   1  -1  16  156.25   12.15
   1  -1  16  157.91   12.18
   1  -1  17  240.20   15.99
   1  -1  17  274.84   16.83
   1  -1  18   48.43    9.86
   1  -1  18   66.42   10.06
   1  -1  19   92.04   11.54
   1  -1  19   67.71   11.01
  -1   0  19   20.26    8.41
  -1   0  19    8.24    9.21
  -1   0  18    0.87    7.90
  -1   0  18   -6.79    9.47
   1   0 -17    4.94    1.77
  -1   0  17    0.91    7.35
  -1   0  17    3.26    6.67
   1   0 -16   78.70    4.66
  -1   0  16   71.59    9.09
   1   0 -15  424.37   18.84
  -1   0  15  387.20   19.50
  -1   0  15  392.75   18.91
   1   0 -15  360.76   13.67
   1   0 -14   34.56    6.33
   1   0 -14   38.06    3.89
  -1   0  14   50.96    7.65
  -1   0  14   48.31    7.00
   1   0 -13   -1.66    4.73
  -1   0  13    0.83    3.62
  -1   0  13    1.92    3.17
  -1   0  13    0.60    4.54
   1   0 -12  195.48   11.14
  -1   0  12  200.31    9.84
  -1   0  12  194.23    8.83
  -1   0  12  181.37   10.91
   1   0 -11   43.75    5.55
  -1   0  11   39.77    4.29
  -1   0  11   47.29    4.00
  -1   0  11   36.37    5.07
   1   0 -10  819.20   29.47
  -1   0  10  837.83   28.21
  -1   0  10  837.21   27.43
  -1   0  10  791.55   29.50
   1   0  -9  356.93   14.98
  -1   0   9  355.24   13.80
  -1   0   9  375.60   13.35
  -1   0   9  354.55   14.93
  -1   0   8   35.13    4.11
  -1   0   8   40.64    3.39
  -1   0   8   40.89    3.18
  -1   0   7 1177.29   37.26
  -1   0   7 1131.97   36.94
  -1   0   7 1213.39   38.85
  -1   0   6  129.16    5.75
  -1   0   6  140.91    5.80
  -1   0   6  136.91    6.88
  -1   0   5 3177.55   97.98
   1   0  -5 3262.81   98.15
  -1   0   5 3174.54   98.02
  -1   0   5 3350.65   99.26
  -1   0   4   19.78    1.53
   1   0  -4   18.91    1.66
  -1   0   4   24.47    2.27
  -1   0   3  243.54    8.47
   1   0  -3  231.84    8.03
  -1   0   3  222.46    7.68
  -1   0   2  893.43   27.10
  -1   0   2  850.00   26.85
   1   0  -2  866.41   26.88
   1   0   2   45.91    2.47
   1   0   2   44.03    2.42
  -1   0  -2   47.06    2.27
   1   0   3  262.81    9.59
  -1   0  -3  272.74    9.52
   1   0   4   97.21    4.76
  -1   0  -4   99.28    4.75
   1   0   4   99.82    4.96
   1   0   5   57.24    3.78
  -1   0  -5   56.88    3.81
   1   0   5   58.87    4.01
  -1   0  -6   10.43    2.32
   1   0   6   13.85    2.37
  -1   0  -6   14.29    2.57
   1   0   6   12.09    2.57
   1   0   7  172.11    8.15
  -1   0  -7  171.18    8.02
  -1   0  -7  170.98    8.31
   1   0   7  164.01    8.58
   1   0   8  100.34    6.06
  -1   0  -8   93.62    5.88
  -1   0  -8  102.04    6.48
   1   0   8   98.62    6.58
   1   0   8   83.99    6.31
   1   0   9  256.49   11.54
  -1   0  -9  263.18   11.78
   1   0   9  272.68   12.54
   1   0   9  233.79   11.88
   1   0  10  160.25    8.82
  -1   0 -10  168.39    9.34
   1   0  10  153.71    9.61
   1   0  10  171.53    9.70
  -1   0 -11  182.93    9.79
  -1   0 -11  183.26   10.33
   1   0  11  202.52   11.26
   1   0  11  215.05   11.51
  -1   0 -12   49.82    5.96
  -1   0 -12   57.02    6.46
   1   0  12   49.09    6.24
   1   0  12   48.95    6.66
  -1   0 -13  192.20   11.60
   1   0  13  204.20   12.62
   1   0  13  183.30   12.18
  -1   0 -14   14.20    5.59
   1   0  14    7.33    6.00
   1   0  14    2.15    5.60
  -1   0 -15  193.05   12.31
   1   0  15  195.69   13.55
   1   0  15  192.05   13.31
   1   0  16  395.73   20.75
   1   0  16  427.37   21.29
   1   0  17    7.17    7.94
   1   0  17   18.06    7.86
   1   0  18   12.42    8.28
   1   0  18   18.12    8.45
   1   0  19   20.14    9.92
  -1  -1  20   79.96   10.96
  -1  -1  19   38.64    8.54
  -1  -1  19   24.98    9.49
  -1  -1  18   -2.48    6.86
  -1  -1  18    2.81    7.78
   1   1 -18    3.28    3.06
  -1  -1  17    5.26    7.31
   1   1 -17    1.96    3.18
  -1  -1  17    2.33    6.59
   1   1 -16   53.67    8.07
  -1  -1  16   68.61    5.61
   1   1 -16   60.40    5.28
  -1  -1  16   80.33    9.01
  -1  -1  16   58.74    8.95
   1   1 -15  192.44   12.17
  -1  -1  15  204.87    9.45
   1   1 -15  181.30    9.10
  -1  -1  15  199.58   12.49
   1   1 -14   16.45    5.31
  -1  -1  14   20.44    4.00
  -1  -1  14   11.70    5.13
   1   1 -14   14.76    3.48
   1   1 -13   83.06    7.58
  -1  -1  13   73.50    5.24
  -1  -1  13   68.08    7.03
   1   1 -12  427.44   18.03
  -1  -1  12  420.22   15.47
  -1  -1  12  393.25   17.66
   1   1 -11  260.00   12.72
  -1  -1  11  270.60   10.81
  -1  -1  11  266.85   12.73
   1   1 -10  588.66   21.84
  -1  -1  10  567.93   20.05
  -1  -1  10  569.11   19.73
  -1  -1  10  570.42   22.17
  -1  -1  10  570.19   21.61
  -1  -1   9  193.89    8.21
   1   1  -9  186.53    8.23
  -1  -1   9  185.06    8.03
  -1  -1   9  204.42    9.98
  -1  -1   9  197.55    9.43
   1   1  -8  880.70   28.88
  -1  -1   8  891.74   28.78
  -1  -1   8  881.27   28.88
  -1  -1   8  900.57   30.10
  -1  -1   8  904.93   30.79
   1   1  -7 2607.21   80.42
  -1  -1   7 2624.79   80.35
  -1  -1   7 2564.95   80.64
  -1  -1   7 2727.69   82.34
  -1  -1   7 2683.95   81.65
  -1  -1   6 1593.95   50.01
   1   1  -6 1689.76   50.14
  -1  -1   6 1582.42   50.49
  -1  -1   6 1644.87   51.70
  -1  -1   6 1635.75   51.11
  -1  -1   5 1904.02   60.20
   1   1  -5 2021.14   60.24
  -1  -1   5 2048.39   61.76
  -1  -1   5 2011.86   61.18
  -1  -1   4  333.73   11.54
  -1  -1   4  352.74   12.13
   1   1  -3    6.59    1.15
  -1  -1   3    6.95    1.10
  -1  -1   3    5.84    0.84
  -1  -1   3    6.94    1.17
   1   1  -2 9852.33  294.32
  -1  -1   2 9594.80  294.73
  -1  -1   2 9999.00  294.33
   1   1  -2 9731.28  294.66
   1   1   0 2833.35   85.69
  -1  -1  -1 1713.83   51.72
   1   1   1 1690.36   52.35
  -1  -1  -2   30.86    1.93
   1   1   2   28.17    2.16
  -1  -1  -3 3425.68   96.75
   1   1   3 3260.50   97.18
  -1  -1  -4   89.90    4.62
  -1  -1  -4   89.36    3.53
   1   1   4   92.81    4.93
  -1  -1  -5 1094.45   34.98
   1   1   5 1077.69   35.26
  -1  -1  -5 1073.47   33.19
  -1  -1  -6 1062.02   33.47
   1   1   6 1037.63   33.68
  -1  -1  -6  936.09   33.31
  -1  -1  -6 1008.44   31.27
   1   1   6 1004.12   33.60
  -1  -1  -7   34.42    3.82
  -1  -1  -7   34.53    3.84
   1   1   7   36.26    3.87
  -1  -1  -7   38.14    2.30
   1   1   7   39.13    4.17
   1   1   8 1231.67   42.19
  -1  -1  -8 1263.24   42.01
   1   1   8 1312.17   42.72
   1   1   9   51.14    4.96
  -1  -1  -9   38.35    4.74
  -1  -1  -9   49.41    5.22
   1   1   9   40.34    5.06
   1   1   9   57.43    5.79
  -1  -1 -10    0.44    3.57
   1   1  10   12.31    3.81
  -1  -1 -10    8.73    3.80
   1   1  10    6.66    3.82
   1   1  10    7.68    4.19
   1   1  11  456.65   19.34
  -1  -1 -11  475.37   19.54
   1   1  11  485.16   20.35
   1   1  11  471.94   20.63
   1   1  12    6.98    4.46
  -1  -1 -12    6.75    4.56
   1   1  12    3.30    5.06
   1   1  12    3.11    4.66
   1   1  13   98.15    8.36
  -1  -1 -13  113.15    8.90
   1   1  13   99.92    9.39
   1   1  13   88.08    8.84
  -1  -1 -14    7.80    5.82
   1   1  14   11.65    6.13
   1   1  14    3.73    6.01
  -1  -1 -15  111.28   10.21
   1   1  15  127.22   11.64
   1   1  15  131.00   11.73
   1   1  16  186.04   14.02
   1   1  16  169.48   13.90
  -1  -1 -17    0.79    2.67
   1   1  17   12.03    8.08
   1   1  18    7.04    8.83
   1   1  18   -3.93    9.32
  -1  -2  20  365.31   21.03
  -1  -2  20  331.21   19.46
  -1  -2  19   23.16    9.39
   1   2 -19   28.64    4.51
  -1  -2  19   38.79    8.84
  -1  -2  18   71.67   10.59
  -1  -2  18   53.92    8.50
   1   2 -18   49.86    5.38
   1   2 -17   -3.12    3.84
  -1  -2  17   -2.22    6.43
   1   2 -16   45.27    7.54
   1   2 -16   47.22    5.44
   1   2 -15  184.12   12.01
  -1  -2  15  188.92    9.27
  -1  -2  15  201.16   12.19
   1   2 -15  197.53    9.89
   1   2 -14  418.58   18.28
  -1  -2  14  399.28   15.26
  -1  -2  14  397.40   17.88
   1   2 -14  374.40   15.73
   1   2 -13    1.08    4.37
  -1  -2  13    4.22    3.01
  -1  -2  13   -0.53    4.14
   1   2 -12   35.55    5.45
   1   2 -12   32.23    3.75
  -1  -2  12   31.81    3.73
  -1  -2  12   32.89    5.49
  -1  -2  12   26.76    4.74
   1   2 -11    7.80    3.90
   1   2 -11    0.25    2.23
  -1  -2  11    1.26    2.27
  -1  -2  11    2.51    3.14
  -1  -2  11   -1.28    3.08
   1   2 -10  112.67    5.69
  -1  -2  10  110.29    5.84
  -1  -2  10  105.90    6.87
  -1  -2  10  112.69    7.54
   1   2  -9  434.51   15.15
  -1  -2   9  429.29   15.55
  -1  -2   9  440.24   16.68
  -1  -2   9  440.78   17.31
   1   2  -8 1075.20   34.05
  -1  -2   8 1063.74   34.74
  -1  -2   8 1092.33   35.64
  -1  -2   8 1114.98   36.39
   1   2  -7  291.95   10.18
  -1  -2   7  304.28   12.06
  -1  -2   7  302.09   11.52
   1   2  -6   81.34    3.36
  -1  -2   6   89.97    4.85
  -1  -2   6   79.12    4.34
   1   2  -5   23.61    1.33
  -1  -2   5   22.86    2.34
   1   2  -5   26.53    2.47
  -1  -2   4   10.74    1.60
   1   2  -4    9.20    1.59
   1   2  -3 2762.45   83.49
  -1  -2   3 2712.21   82.81
  -1  -2   3 2700.25   83.45
  -1  -2   2 1660.04   51.13
   1   2  -2 1763.98   52.38
   1   2  -1  590.62   19.37
   1   2   0  989.88   31.03
   1   2   0  974.66   31.13
   1   2   1  731.97   23.96
   1   2   2  846.32   27.84
   1   2   3  694.21   23.74
  -1  -2  -3  704.12   23.69
   1   2   4   87.52    5.33
  -1  -2  -4   96.06    5.02
   1   2   4   92.46    5.05
  -1  -2  -5   43.31    3.65
   1   2   5   41.34    3.87
  -1  -2  -5   37.82    2.56
   1   2   5   39.35    3.75
  -1  -2  -6  882.44   29.64
   1   2   6  892.56   30.39
  -1  -2  -6  861.29   27.82
   1   2   6  899.56   30.09
  -1  -2  -7    7.99    2.99
   1   2   7    6.46    2.78
   1   2   7    7.56    2.93
  -1  -2  -7    6.60    1.68
  -1  -2  -8  786.67   26.89
   1   2   8  756.27   27.42
  -1  -2  -8  721.69   24.10
   1   2   8  794.90   27.62
  -1  -2  -9   -2.47    3.62
   1   2   9    6.18    3.50
  -1  -2  -9   -0.75    1.71
   1   2   9    1.95    3.42
   1   2  10    2.06    3.95
  -1  -2 -10   -2.26    4.10
   1   2  10    2.71    4.30
   1   2  11  244.52   13.19
   1   2  11  262.31   13.99
   1   2  11  250.90   14.34
   1   2  12   15.50    5.32
   1   2  12   23.55    5.70
   1   2  12   29.04    6.46
   1   2  13    9.55    5.35
  -1  -2 -13   13.18    2.77
   1   2  13   26.06    7.03
   1   2  13   14.88    6.23
   1   2  14   38.46    6.99
  -1  -2 -14   29.57    3.38
   1   2  14   30.88    7.57
   1   2  14   32.20    8.11
   1   2  15    7.97    7.65
  -1  -2 -15   14.97    2.95
   1   2  15   12.54    7.69
  -1  -2 -16   41.63    3.42
   1   2  16   46.56    9.45
   1   2  16   38.75    9.47
   1   2  17   50.57   10.50
   1   2  17   56.21   10.69
   1   2  18   -1.01    9.50
  -1  -3  20  142.83   14.32
   1   3 -19    8.96    4.89
   1   3 -18   13.36    4.57
  -1  -3  17   91.20    9.34
   1   3 -17   85.81    7.15
   1   3 -16   54.57    8.00
  -1  -3  16   73.98    8.13
   1   3 -16   67.32    6.55
   1   3 -15  301.17   15.74
   1   3 -15  293.71   13.65
  -1  -3  15  299.37   16.28
  -1  -3  15  313.21   15.34
   1   3 -14    2.33    4.96
   1   3 -14    0.62    3.15
  -1  -3  14    2.45    2.28
  -1  -3  14    9.91    4.77
   1   3 -14    6.62    3.92
  -1  -3  14    6.50    5.04
   1   3 -13  169.08   10.20
   1   3 -13  161.61    7.81
  -1  -3  13  150.54    7.92
  -1  -3  13  151.07   10.32
  -1  -3  13  165.47    9.80
   1   3 -13  149.94    8.78
   1   3 -12  315.83   14.92
   1   3 -12  322.25   12.40
  -1  -3  12  323.64   12.89
  -1  -3  12  339.60   14.60
  -1  -3  12  314.53   15.05
   1   3 -11   61.37    4.00
  -1  -3  11   62.15    4.58
   1   3 -11   60.83    5.75
  -1  -3  11   61.58    5.39
  -1  -3  11   64.81    6.11
   1   3 -10   13.84    2.17
  -1  -3  10   16.75    3.19
  -1  -3  10   20.51    4.01
   1   3  -9  115.24    5.08
  -1  -3   9  117.42    7.05
   1   3  -8  529.60   17.33
  -1  -3   8  533.91   19.67
   1   3  -8  543.14   18.83
   1   3  -7    6.64    1.12
  -1  -3   7    7.69    2.03
   1   3  -7    4.10    2.33
   1   3  -7    3.46    1.82
   1   3  -7    4.76    2.21
  -1  -3   6  122.69    5.98
   1   3  -6  111.51    5.36
  -1  -3   5  641.32   21.54
   1   3  -4  119.82    6.09
  -1  -3   4  121.66    5.39
  -1  -3   3  561.19   18.28
   1   3  -3  598.58   19.86
  -1  -3   2   17.89    1.32
   1   3  -2   29.41    2.60
  -1  -3   1   43.14    2.30
  -1  -3   1   45.05    2.44
   1   3  -1   45.12    3.17
  -1  -3   1   43.80    3.23
  -1  -3   0 1350.87   42.09
   1   3   0 1447.54   43.34
   1   3   0 1447.23   43.59
   1   3   0 1321.76   41.99
   1   3   1  842.57   27.43
   1   3   1  844.90   28.07
   1   3   2 2290.59   70.31
   1   3   2 2320.57   71.15
   1   3   2 2299.55   70.20
  -1  -3  -2 2343.17   71.18
   1   3   2 2303.18   72.32
   1   3   3  484.09   17.32
  -1  -3  -3  499.83   16.93
   1   3   3  506.73   18.41
   1   3   4    1.89    2.03
  -1  -3  -4    1.31    1.56
   1   3   4    2.47    2.21
   1   3   5 2967.95   91.61
  -1  -3  -5 2919.65   90.11
   1   3   5 2944.20   92.43
   1   3   6  272.16   11.85
   1   3   6  271.77   12.41
  -1  -3  -6  255.96   10.07
  -1  -3  -6  268.08   10.14
   1   3   7  647.11   24.23
  -1  -3  -7  630.90   21.39
  -1  -3  -7  645.35   21.38
   1   3   7  630.75   23.73
   1   3   8   37.65    4.95
  -1  -3  -8   38.00    3.22
  -1  -3  -8   40.96    3.37
   1   3   8   46.60    5.33
   1   3   9   14.53    4.46
   1   3   9   22.76    5.14
  -1  -3  -9   15.54    2.58
  -1  -3  -9   13.30    2.45
   1   3  10 1199.06   41.33
  -1  -3 -10 1153.40   37.04
  -1  -3 -10 1133.02   36.67
   1   3  10 1190.34   41.26
   1   3  11   54.04    6.87
  -1  -3 -11   56.15    4.13
   1   3  11   58.21    7.25
  -1  -3 -12  106.39    5.63
   1   3  12   90.26    9.78
   1   3  12   97.89    9.60
   1   3  13   61.24    8.25
  -1  -3 -13   65.35    4.40
   1   3  13   76.53    9.50
   1   3  13   54.31    8.27
   1   3  14   -4.46    6.47
  -1  -3 -14    1.37    2.61
   1   3  14   -7.06    7.58
   1   3  14    4.80    6.45
   1   3  15  338.10   17.33
   1   3  15  329.40   18.63
   1   3  15  305.60   17.42
   1   3  16   96.45   12.23
   1   3  16   75.77   10.93
   1   3  17    0.98    9.20
  -1  -4  20    1.05    4.98
   1   4 -20   -3.20    5.08
  -1  -4  19    5.38    4.86
   1   4 -19    3.41    5.22
  -1  -4  18  513.44   19.55
   1   4 -18  501.16   21.00
   1   4 -17   43.01    7.83
  -1  -4  17   41.24    5.24
  -1  -4  17   39.80    8.47
   1   4 -17   43.43    6.41
   1   4 -16  703.76   27.82
  -1  -4  16  711.47   28.50
   1   4 -16  637.12   25.64
   1   4 -15   -2.94    3.17
   1   4 -15   -1.88    5.37
   1   4 -15   -2.43    4.33
  -1  -4  15   -0.68    4.83
   1   4 -14   45.21    4.07
   1   4 -14   32.75    5.90
   1   4 -14   38.94    5.47
  -1  -4  14   47.13    6.81
   1   4 -13 1722.38   54.25
   1   4 -13 1744.82   57.79
  -1  -4  13 1736.17   58.10
   1   4 -13 1697.72   56.69
   1   4 -12  561.09   19.40
  -1  -4  12  555.41   22.73
   1   4 -12  587.60   22.65
   1   4 -12  591.83   21.97
   1   4 -11  932.56   30.59
   1   4 -11  943.86   33.13
  -1  -4  11  966.98   33.96
   1   4 -11 1012.24   34.05
   1   4 -10  108.23    5.05
   1   4 -10  120.97    6.64
  -1  -4  10  121.69    7.45
   1   4 -10  114.20    7.07
   1   4  -9  196.46    7.55
  -1  -4   9  202.79    9.98
   1   4  -9  225.63   10.06
   1   4  -9  197.92    9.05
   1   4  -8 1258.31   40.67
  -1  -4   8 1193.56   40.31
   1   4  -8 1219.75   39.50
   1   4  -7 1070.19   34.56
  -1  -4   7 1070.31   35.39
  -1  -4   6  313.60   12.16
  -1  -4   5    1.07    1.25
  -1  -4   5    4.17    1.61
  -1  -4   4   66.84    3.48
   1   4  -4   75.43    4.83
   1   4  -3  497.20   16.47
  -1  -4   3  501.95   16.44
   1   4  -3  516.46   18.29
  -1  -4   2  448.98   15.18
  -1  -4   2  452.19   15.01
   1   4  -2  448.33   15.01
  -1  -4   2  468.91   16.86
   1   4  -2  475.40   16.72
   1   4  -1  261.68    9.16
  -1  -4   1  256.02    9.44
   1   4  -1  249.72    9.38
   1   4  -1  259.20   10.44
  -1  -4   0  549.26   18.98
   1   4   0  619.40   19.78
   1   4   0  583.75   20.66
   1   4   0  576.35   19.01
   1   4   0  624.20   20.41
   1   4   1   79.86    5.18
   1   4   1   74.78    4.61
  -1  -4  -1   71.51    4.48
   1   4   2  127.39    5.35
   1   4   2  118.58    6.94
   1   4   2  117.05    4.49
  -1  -4  -2  122.61    6.04
   1   4   3    4.63    2.63
   1   4   3    0.27    2.02
   1   4   3    2.69    1.49
  -1  -4  -3    2.55    1.87
   1   4   4 1008.20   33.02
   1   4   4  962.99   31.59
  -1  -4  -4  988.76   32.05
   1   4   4  973.78   34.06
   1   4   5 1143.70   38.32
  -1  -4  -5 1149.88   36.82
   1   4   5 1124.24   39.24
   1   4   6   57.97    5.52
   1   4   6   57.01    5.72
  -1  -4  -6   57.40    4.06
  -1  -4  -6   57.79    4.32
   1   4   7   28.61    4.46
   1   4   7   26.68    4.89
  -1  -4  -7   27.55    3.40
  -1  -4  -7   24.21    2.99
   1   4   8  134.56    9.77
  -1  -4  -8  162.91    7.28
  -1  -4  -8  158.56    7.52
   1   4   8  165.09    9.82
   1   4   9  266.04   13.77
  -1  -4  -9  237.44   10.01
  -1  -4  -9  252.00   10.28
   1   4   9  262.50   13.26
   1   4  10  906.17   34.50
  -1  -4 -10  915.80   30.02
  -1  -4 -10  900.07   29.97
   1   4  10  957.83   34.46
   1   4  11   12.47    5.85
  -1  -4 -11   16.27    3.00
  -1  -4 -11   15.47    3.15
   1   4  11   15.35    5.77
   1   4  12   -4.40    6.15
   1   4  12    2.17    5.77
  -1  -4 -12    2.70    2.64
   1   4  13  186.48   13.38
   1   4  13  211.03   14.86
  -1  -4 -13  201.38    8.44
   1   4  13  224.91   14.14
   1   4  14   22.84    7.66
   1   4  14   20.79    8.01
   1   4  14   25.53    8.56
  -1  -4 -14   12.85    2.70
   1   4  15  443.05   22.50
   1   4  15  426.34   22.54
   1   4  15  466.37   23.90
   1   4  16   25.74    8.43
   1   4  16   34.20    9.73
   1   4  17   -7.02   10.37
  -1  -5  20    7.65    5.04
   1   5 -20    3.31    5.88
  -1  -5  19  271.31   12.47
   1   5 -19  264.03   14.31
  -1  -5  19  237.10   16.06
  -1  -5  18  131.48    8.28
  -1  -5  18  132.61   12.12
   1   5 -18  114.81    9.63
   1   5 -17  139.82   11.07
  -1  -5  17  149.09    8.78
   1   5 -17  136.85   10.07
  -1  -5  17  166.33   12.54
   1   5 -16   22.00    6.69
   1   5 -16   16.85    3.48
  -1  -5  16   18.67    4.53
  -1  -5  16   15.11    6.50
   1   5 -16   16.85    5.81
   1   5 -15   91.95    8.93
   1   5 -15  102.54    5.93
  -1  -5  15   98.38    6.88
   1   5 -15  113.35    8.78
  -1  -5  15  109.22    9.18
   1   5 -14  899.85   29.45
   1   5 -14  897.81   32.77
   1   5 -14  884.63   33.30
  -1  -5  14  885.91   33.55
   1   5 -13 1199.53   38.73
   1   5 -13 1245.74   42.71
  -1  -5  13 1187.06   42.63
   1   5 -13 1256.75   42.24
   1   5 -12   38.00    3.15
   1   5 -12   36.05    4.54
  -1  -5  12   29.84    5.25
   1   5 -12   31.91    4.94
   1   5 -11   17.45    2.29
  -1  -5  11   16.40    4.14
   1   5 -11   14.56    3.88
   1   5 -10   27.29    3.52
   1   5 -10   29.14    4.35
  -1  -5  10   33.12    4.29
   1   5  -9  371.21   14.53
  -1  -5   9  395.12   15.66
   1   5  -9  374.50   15.79
   1   5  -8 1046.54   36.12
  -1  -5   8 1066.52   35.57
  -1  -5   7  112.70    5.93
  -1  -5   7  110.36    6.31
  -1  -5   6   59.27    3.87
  -1  -5   5   31.54    2.64
   1   5  -5   25.53    2.93
   1   5  -5   27.89    3.64
   1   5  -4  174.96    7.15
  -1  -5   4  180.73    7.09
   1   5  -4  183.27    8.82
   1   5  -4  171.48    7.58
   1   5  -3  594.38   19.92
  -1  -5   3  616.96   20.31
  -1  -5   3  589.34   19.89
  -1  -5   3  630.47   22.19
   1   5  -3  637.54   22.02
  -1  -5   2  684.37   22.42
   1   5  -2  676.18   22.34
  -1  -5   2  679.79   22.44
   1   5  -2  686.76   23.94
   1   5  -1  262.97   10.38
   1   5  -1  280.92   10.09
   1   5  -1  264.40   11.28
   1   5   0    9.16    1.80
   1   5   0    5.32    1.92
  -1  -5   0    7.32    1.71
  -1  -5   0   10.56    2.49
   1   5   0    8.70    2.36
   1   5   1   10.95    2.34
   1   5   1   14.85    2.99
   1   5   1   14.39    2.62
  -1  -5  -1   11.94    2.67
   1   5   2    0.85    2.68
  -1  -5  -2    4.40    2.35
   1   5   3  208.12    8.93
   1   5   3  241.93   10.39
   1   5   3  239.76   11.36
   1   5   3  221.24    7.81
  -1  -5  -3  225.69    9.73
   1   5   4  697.99   23.53
   1   5   4  710.76   25.00
   1   5   4  737.56   26.49
   1   5   4  671.82   22.65
  -1  -5  -4  725.82   24.20
   1   5   5    5.81    3.68
   1   5   5    0.40    2.92
   1   5   5    3.24    2.23
  -1  -5  -5   -0.55    2.26
   1   5   6    5.09    4.22
   1   5   6    6.71    3.59
   1   5   6    3.05    2.60
  -1  -5  -6    2.71    2.36
   1   5   7  552.92   19.42
   1   5   7  513.94   21.13
   1   5   7  529.86   22.29
  -1  -5  -7  546.64   19.58
  -1  -5  -7  502.18   18.77
   1   5   8  172.79   10.93
  -1  -5  -8  168.69    8.34
   1   5   8  157.03   10.03
  -1  -5  -8  144.82    7.61
   1   5   9 1084.16   35.94
   1   5   9 1086.09   39.33
  -1  -5  -9 1039.18   35.00
  -1  -5  -9 1048.33   34.65
   1   5   9 1045.25   38.17
   1   5  10    5.13    3.97
   1   5  10   -7.10    5.79
   1   5  10    5.81    5.60
  -1  -5 -10   -0.56    3.08
  -1  -5 -10   -0.50    2.90
   1   5  11    0.42    4.37
   1   5  11    6.90    6.27
  -1  -5 -11    9.06    3.48
   1   5  11   19.62    6.52
  -1  -5 -11    7.20    3.08
   1   5  12  435.07   17.70
   1   5  12  443.79   21.20
  -1  -5 -12  405.51   15.18
   1   5  12  406.79   20.31
  -1  -5 -12  405.05   14.90
   1   5  13   15.26    7.89
   1   5  13   13.43    5.70
   1   5  13   16.23    7.44
  -1  -5 -13    9.90    3.12
   1   5  14  402.17   20.85
   1   5  14  371.48   17.16
   1   5  14  360.00   21.43
   1   5  14  360.70   20.38
   1   5  15   24.19    8.77
   1   5  15   20.33    6.81
   1   5  15    9.14    8.62
   1   5  16    0.97    8.91
   1   5  16   -2.91    8.62
  -1  -6  21    1.64    5.39
   1   6 -21    0.61    6.38
  -1  -6  21   -2.93    8.54
  -1  -6  20   88.68    7.76
  -1  -6  20   74.79   11.03
   1   6 -20   86.62    9.30
  -1  -6  19  422.99   17.82
   1   6 -19  440.94   20.17
  -1  -6  19  445.59   22.32
  -1  -6  18   -2.90    4.75
  -1  -6  18    4.06    6.74
   1   6 -18    1.29    6.26
   1   6 -17  133.16   10.80
   1   6 -17  140.32    7.27
  -1  -6  17  115.26    8.20
  -1  -6  17  151.41   11.50
   1   6 -17  119.89   10.12
   1   6 -16  104.37    6.00
  -1  -6  16  111.72    7.74
   1   6 -16  110.02    9.88
   1   6 -16  119.73    9.68
  -1  -6  16  104.25    9.54
   1   6 -15    2.01    2.53
  -1  -6  15   -5.88    5.29
   1   6 -15    1.19    5.31
   1   6 -14 1833.15   59.13
  -1  -6  14 1984.37   64.11
   1   6 -14 2021.18   63.75
   1   6 -13   15.11    2.58
  -1  -6  13   11.17    4.63
   1   6 -13   14.95    3.97
   1   6 -13   10.40    4.50
   1   6 -12  241.04    9.11
   1   6 -12  225.52   11.00
   1   6 -12  229.36   12.24
  -1  -6  12  219.53   11.84
  -1  -6  11  895.00   32.45
   1   6 -11  933.79   33.10
  -1  -6  10   49.94    4.61
   1   6 -10   38.70    5.07
   1   6 -10   38.61    4.24
  -1  -6  10   39.79    4.67
  -1  -6   9 2260.06   72.10
   1   6  -9 2268.77   73.71
  -1  -6   9 2321.41   72.92
  -1  -6   8   99.36    5.94
  -1  -6   7  672.77   22.73
   1   6  -7  640.69   23.40
  -1  -6   6 1505.10   46.89
   1   6  -6 1441.66   49.02
   1   6  -6 1467.67   47.60
   1   6  -5  865.14   28.26
  -1  -6   5  836.25   28.13
   1   6  -5  887.04   29.03
   1   6  -5  880.27   30.56
   1   6  -4 2707.80   82.97
  -1  -6   4 2713.69   83.36
  -1  -6   4 2652.01   82.76
   1   6  -4 2730.83   85.33
  -1  -6   3  226.07    9.13
   1   6  -3  214.08    8.88
  -1  -6   3  218.69    8.89
   1   6  -3  236.33   10.68
  -1  -6   2  221.06    9.37
   1   6  -2  231.57    9.49
   1   6  -2  246.92   10.86
   1   6  -1 1399.48   44.46
   1   6  -1 1412.86   43.78
   1   6  -1 1403.30   45.50
  -1  -6   1 1281.41   45.44
   1   6   0  521.81   19.10
  -1  -6   0  538.37   18.35
   1   6   0  528.95   18.31
   1   6   0  552.82   19.87
  -1  -6   0  515.80   19.97
   1   6   1  287.69   11.94
   1   6   1  292.40   13.28
   1   6   1  292.07   12.35
  -1  -6  -1  280.30   12.40
   1   6   2   34.38    4.75
   1   6   2   35.59    3.74
  -1  -6  -2   32.72    3.85
   1   6   3    1.05    3.36
   1   6   3    3.68    2.64
  -1  -6  -3    1.71    2.61
   1   6   4  477.56   17.97
   1   6   4  458.66   16.30
   1   6   4  459.34   19.20
   1   6   4  421.84   14.35
  -1  -6  -4  452.96   17.07
   1   6   5  270.88   11.01
   1   6   5  250.51   12.22
   1   6   5  273.05   13.81
   1   6   5  252.94    9.57
  -1  -6  -5  260.41   11.31
   1   6   6   13.31    4.48
   1   6   6   14.85    3.44
   1   6   6   21.61    5.34
   1   6   6   13.74    2.80
  -1  -6  -6   11.21    3.33
   1   6   7   69.90    7.07
   1   6   7   51.32    6.94
  -1  -6  -7   61.48    5.70
  -1  -6  -7   64.22    5.09
   1   6   8  212.33   13.19
  -1  -6  -8  210.87   10.42
  -1  -6  -8  194.30    9.47
   1   6   8  214.68   12.17
   1   6   9  438.52   17.48
   1   6   9  422.79   20.67
  -1  -6  -9  428.42   17.20
   1   6   9  455.51   20.06
  -1  -6  -9  442.88   16.55
   1   6  10   -1.64    4.38
   1   6  10   -4.09    5.91
   1   6  10    0.80    5.94
  -1  -6 -10    1.01    3.55
  -1  -6 -10   -1.67    3.19
   1   6  11   52.83    8.16
   1   6  11   57.73    6.48
   1   6  11   55.38    8.65
  -1  -6 -11   52.05    5.25
  -1  -6 -11   52.21    4.68
   1   6  12  199.99   14.73
   1   6  12  239.84   12.12
   1   6  12  191.81   14.16
   1   6  13    6.45    7.88
   1   6  13   15.68    6.05
   1   6  13   26.02    8.55
   1   6  14   76.96   11.29
   1   6  14  101.52    8.98
   1   6  14   73.66   11.27
   1   6  15   -5.01    8.80
   1   6  15   13.06    8.81
  -1  -7  21   54.04    7.03
   1   7 -21   50.38    8.84
  -1  -7  21   65.38   10.53
  -1  -7  20   38.17    6.33
   1   7 -20   33.45    7.94
  -1  -7  20   29.92    8.66
  -1  -7  19   41.45    6.28
  -1  -7  19   53.80    9.01
   1   7 -19   47.00    8.57
   1   7 -18   38.63    4.22
  -1  -7  18   34.67    6.04
  -1  -7  18   36.78    7.62
   1   7 -18   56.47    8.37
   1   7 -17    5.15    2.77
  -1  -7  17   11.22    6.24
   1   7 -17    2.07    6.29
   1   7 -16    3.09    2.76
  -1  -7  16    3.49    5.60
   1   7 -16   -1.34    6.02
   1   7 -15  136.40    6.61
   1   7 -15  145.07    9.17
   1   7 -15  129.79   10.22
  -1  -7  15  146.50   10.53
   1   7 -14  175.61    7.82
  -1  -7  14  210.65   11.86
   1   7 -14  176.77   11.54
   1   7 -14  188.06   10.23
  -1  -7  13    1.97    3.53
   1   7 -13   -1.20    4.56
   1   7 -13    8.04    3.83
  -1  -7  13    3.93    4.29
  -1  -7  12  142.85    8.74
   1   7 -12  135.32    8.20
  -1  -7  12  128.64    8.91
   1   7 -12  161.19   10.19
  -1  -7  11   80.59    6.33
   1   7 -11   79.93    7.31
  -1  -7  11   68.68    6.40
   1   7 -11   68.24    6.45
  -1  -7  10  644.18   23.39
   1   7 -10  616.36   24.92
   1   7 -10  648.10   24.02
  -1  -7   9  203.16    9.72
  -1  -7   8  108.13    6.23
  -1  -7   7  206.32    8.91
   1   7  -7  196.87   10.83
   1   7  -7  202.64    9.63
  -1  -7   6 1249.06   39.63
   1   7  -6 1135.63   42.01
   1   7  -6 1269.56   40.68
   1   7  -5   57.81    4.16
  -1  -7   5   55.76    4.43
  -1  -7   5   58.79    4.00
   1   7  -5   57.41    5.61
  -1  -7   4  529.02   19.64
   1   7  -4  574.64   19.50
  -1  -7   4  552.22   19.32
   1   7  -4  586.56   21.69
   1   7  -3   96.55    5.39
  -1  -7   3   99.95    5.61
   1   7  -3  103.92    6.94
   1   7  -2   12.02    2.58
  -1  -7   2   18.07    2.78
   1   7  -2   21.74    3.95
   1   7  -1  694.72   24.47
   1   7  -1  719.08   23.90
   1   7  -1  695.78   25.47
   1   7   0  151.46    7.86
  -1  -7   0  146.49    6.99
   1   7   0  151.70    7.06
   1   7   0  144.31    8.24
  -1  -7   0  147.34    8.44
   1   7   1   51.39    4.65
   1   7   1   50.52    5.63
   1   7   1   51.83    4.90
  -1  -7  -1   42.08    4.86
   1   7   2    1.11    3.51
   1   7   2    1.11    2.67
  -1  -7  -2    1.61    2.86
   1   7   3   14.71    4.63
   1   7   3   25.26    4.09
  -1  -7  -3   18.44    3.77
   1   7   4  327.47   16.07
   1   7   4  340.03   14.79
  -1  -7  -4  327.18   14.11
   1   7   5  196.43   10.46
   1   7   5  203.44   12.04
   1   7   5  166.59    6.25
  -1  -7  -5  197.57    9.57
   1   7   6   -3.36    3.54
   1   7   6    2.67    4.27
   1   7   6    4.22    5.10
   1   7   6   -0.96    1.98
  -1  -7  -6    1.83    3.19
   1   7   7   -0.58    4.61
   1   7   7    0.74    5.50
   1   7   7    1.52    2.58
  -1  -7  -7   -0.45    4.10
  -1  -7  -7   -2.12    3.47
   1   7   8   13.10    5.38
   1   7   8   20.95    4.69
   1   7   8   14.11    6.30
   1   7   8   19.88    3.69
  -1  -7  -8   18.15    4.83
  -1  -7  -8   18.71    4.04
   1   7   9   -3.33    5.69
   1   7   9    3.24    4.29
   1   7   9    5.78    6.68
  -1  -7  -9    5.53    4.35
   1   7   9    4.18    3.61
  -1  -7  -9    3.50    3.53
   1   7  10  111.78    8.15
   1   7  10  115.19   11.70
  -1  -7 -10  123.53    8.13
   1   7  10  113.01    7.38
  -1  -7 -10  113.93    6.94
   1   7  10  136.31   11.02
   1   7  11  170.86   10.06
   1   7  11  167.36   13.41
  -1  -7 -11  144.84    8.99
   1   7  11  142.28    8.86
   1   7  11  160.43   12.38
   1   7  12   -0.95    5.40
   1   7  12    3.80    7.45
   1   7  12   -2.69    5.06
   1   7  12    1.63    7.25
   1   7  13   11.86    8.91
   1   7  13   11.02    6.30
   1   7  13    4.31    7.92
   1   7  14    4.11    8.82
   1   7  14   11.76    8.51
   1   7  15    3.76    8.82
   1   8 -22   12.86    7.75
  -1  -8  21   -3.45    7.95
  -1  -8  21   -5.83    6.12
  -1  -8  21    5.67    8.75
   1   8 -21    6.97    7.63
  -1  -8  20   25.91    7.69
  -1  -8  20   20.51    6.37
  -1  -8  20   39.27    9.49
   1   8 -20   25.70    7.91
   1   8 -19  123.20    6.84
  -1  -8  19  133.69   11.30
  -1  -8  19  126.91    9.35
   1   8 -19  136.27   11.60
  -1  -8  18    4.97    5.78
   1   8 -18    8.93    3.07
  -1  -8  18    8.69    6.76
   1   8 -18   12.15    7.47
  -1  -8  17    3.97    5.77
   1   8 -17   15.39    3.16
  -1  -8  17   13.34    6.51
   1   8 -17    7.39    6.47
   1   8 -16    3.17    2.51
  -1  -8  16   -1.23    5.23
  -1  -8  16   -0.70    5.94
   1   8 -16   -3.59    6.07
   1   8 -16    3.58    4.90
   1   8 -15  149.63    7.02
  -1  -8  15  155.96   10.34
  -1  -8  15  150.21   10.74
   1   8 -15  159.38    9.74
   1   8 -15  166.44   11.58
   1   8 -15  146.72   11.08
  -1  -8  14    4.24    4.33
   1   8 -14   -1.21    5.18
  -1  -8  14    1.22    4.93
   1   8 -14    0.67    5.46
   1   8 -14    2.76    4.08
   1   8 -13   38.82    6.25
   1   8 -13   31.92    5.80
   1   8 -13   47.19    5.38
  -1  -8  12  507.61   19.61
   1   8 -12  463.05   19.07
   1   8 -12  502.19   21.43
   1   8 -12  468.63   20.12
  -1  -8  11   29.24    4.66
   1   8 -11   31.94    5.75
   1   8 -11   23.63    4.86
  -1  -8  10  415.74   16.48
   1   8 -10  407.52   17.35
  -1  -8   9   92.83    6.14
   1   8  -9   98.26    6.98
  -1  -8   8   46.69    4.16
   1   8  -8   42.66    5.79
  -1  -8   7 1621.53   53.00
  -1  -8   7 1681.01   52.18
   1   8  -7 1553.62   54.70
  -1  -8   6  190.62    9.30
   1   8  -6  206.26    9.08
  -1  -8   6  201.53    8.87
   1   8  -6  183.30    9.55
   1   8  -6  197.02   10.94
  -1  -8   5  676.44   23.60
   1   8  -5  675.52   23.20
  -1  -8   5  651.71   22.94
   1   8  -5  657.73   25.42
   1   8  -4  342.26   13.65
  -1  -8   4  367.52   14.09
  -1  -8   4  343.20   13.62
   1   8  -4  364.46   15.82
   1   8  -3  262.29   11.11
  -1  -8   3  266.32   11.29
   1   8  -3  268.20   12.80
   1   8  -2 1495.99   48.99
   1   8  -2 1539.91   50.53
   1   8  -1   58.13    4.80
  -1  -8   1   46.43    4.19
   1   8  -1   50.28    5.16
   1   8  -1   51.16    4.18
  -1  -8   0  324.27   12.94
   1   8   0  332.78   13.90
   1   8   0  343.01   14.79
   1   8   0  343.41   12.99
   1   8   1  616.75   22.13
   1   8   1  551.46   22.19
   1   8   1  613.77   20.74
   1   8   1  551.28   23.45
   1   8   2  392.68   18.08
   1   8   3  882.07   31.67
   1   8   3  917.63   31.96
   1   8   3  874.37   33.72
   1   8   4  382.60   16.98
   1   8   4  401.31   17.19
   1   8   4  414.94   19.06
   1   8   5   54.70    6.33
   1   8   5   51.14    6.12
   1   8   5   60.92    7.72
   1   8   6  152.52   10.06
   1   8   6  145.51   11.51
   1   8   7  133.23    9.62
  -1  -8  -7  139.28    9.17
   1   8   7  138.68   11.09
   1   8   8   66.39    7.93
  -1  -8  -8   65.86    7.01
   1   8   8   48.39    3.50
   1   8   8   42.32    8.52
   1   8   9   32.63    5.92
   1   8   9   38.35    7.56
  -1  -8  -9   42.46    6.41
   1   8   9   38.69    3.89
   1   8   9   36.45    8.15
   1   8  10   -2.22    7.01
   1   8  10    2.70    5.18
  -1  -8 -10   -2.29    4.81
   1   8  10   -1.49    3.49
   1   8  10  -10.20    8.10
   1   8  11   60.47    9.19
   1   8  11   41.55    6.88
   1   8  11   53.36    9.72
   1   8  11   51.68    5.14
   1   8  12   27.30    9.22
   1   8  12   26.63    6.59
   1   8  12   35.77    9.27
   1   8  13   -0.87    8.21
   1   8  14    1.82    8.95
  -1  -9  21  106.86   11.93
  -1  -9  21  111.90    9.48
   1   9 -21   85.66   11.19
  -1  -9  21  128.86   12.99
   1   9 -20  212.72    9.35
  -1  -9  20  251.98   15.49
  -1  -9  20  197.21   12.43
  -1  -9  20  245.71   16.11
   1   9 -20  234.90   15.81
   1   9 -19  273.64   11.15
  -1  -9  19  303.68   16.66
   1   9 -19  298.81   17.49
  -1  -9  19  321.98   17.64
   1   9 -18   39.16    3.83
  -1  -9  18   32.15    7.29
  -1  -9  18   41.69    8.11
   1   9 -18   37.19    8.56
   1   9 -17   30.02    3.58
  -1  -9  17   41.92    7.11
   1   9 -17   34.01    7.47
   1   9 -17   35.37    7.87
   1   9 -17   32.62    6.25
  -1  -9  16  209.05   12.21
   1   9 -16  176.31    8.16
   1   9 -16  191.65   13.16
   1   9 -16  199.13   11.23
   1   9 -16  187.01   12.61
  -1  -9  15  125.37    9.31
   1   9 -15  105.82    9.59
   1   9 -15  116.09    8.61
   1   9 -15   94.60    9.93
  -1  -9  14  234.66   12.54
   1   9 -14  244.11   12.24
   1   9 -14  220.32   13.89
   1   9 -14  219.54   13.16
  -1  -9  13    0.50    4.25
   1   9 -13   -3.51    4.54
   1   9 -13    6.91    5.33
   1   9 -13    1.37    3.97
  -1  -9  12   92.16    7.17
   1   9 -12   73.67    8.18
   1   9 -12   97.04    7.88
  -1  -9  11  207.04   10.58
   1   9 -11  208.91   11.68
   1   9 -11  200.60   12.36
  -1  -9  10    7.63    3.27
   1   9 -10    8.49    4.11
  -1  -9   9    2.11    2.87
   1   9  -9    6.58    4.04
  -1  -9   8    7.14    3.39
  -1  -9   8    9.16    2.99
   1   9  -8    6.47    3.81
   1   9  -8    9.80    3.83
   1   9  -7  509.39   19.45
  -1  -9   7  541.30   20.21
  -1  -9   7  548.84   19.45
   1   9  -7  505.60   21.72
  -1  -9   6   40.36    4.52
   1   9  -6   49.48    4.47
  -1  -9   6   40.78    4.03
   1   9  -6   36.79    5.39
   1   9  -5   21.53    3.40
  -1  -9   5   21.86    3.75
  -1  -9   5   21.37    3.41
   1   9  -5   16.42    4.38
   1   9  -4  236.31   10.42
  -1  -9   4  227.94   10.56
   1   9  -4  235.64   12.17
  -1  -9   3  201.50    9.82
   1   9  -3  200.36    9.71
   1   9  -3  224.66   11.52
   1   9  -2  636.74   23.26
   1   9  -2  652.49   24.72
   1   9  -1    9.07    2.83
  -1  -9   1    8.21    3.06
   1   9  -1    7.85    3.10
   1   9  -1    7.69    4.00
   1   9   0   15.33    3.44
  -1  -9   0   11.15    2.92
   1   9   0   13.35    3.17
   1   9   0    8.08    3.91
  -1  -9   0    8.71    4.14
   1   9   1  950.46   30.90
   1   9   1  945.23   33.03
  -1  -9  -1  847.65   32.79
   1   9   2    9.30    3.13
   1   9   2    6.06    4.80
   1   9   2    9.25    3.94
  -1  -9  -2    6.34    4.15
   1   9   3  892.85   33.63
   1   9   3  890.13   31.07
   1   9   3  885.37   31.37
  -1  -9  -3  780.88   30.51
   1   9   4    2.23    5.46
   1   9   4   -2.66    4.75
   1   9   4    1.02    4.46
  -1  -9  -4    1.39    4.16
   1   9   5    7.05    6.01
   1   9   5    5.67    4.87
   1   9   5    7.10    4.82
  -1  -9  -5    7.18    4.44
   1   9   6  509.68   21.40
   1   9   6  479.83   21.25
   1   9   6  507.98   23.46
   1   9   7   81.88    8.65
   1   9   7   80.07    8.52
  -1  -9  -7   64.59    7.92
   1   9   7   92.40   10.06
   1   9   8  126.79   10.40
   1   9   8  105.39   10.02
  -1  -9  -8  121.08    9.36
   1   9   8  104.82   11.47
   1   9   9   -1.37    6.38
   1   9   9   -1.44    6.91
  -1  -9  -9   12.54    5.95
   1   9   9    9.44    8.18
   1   9  10    2.95    7.80
   1   9  10   12.14    7.54
   1   9  11  124.06   13.58
   1   9  11  153.59   12.83
   1   9  12   64.01   10.56
   1   9  13   -1.76    9.10
  -1 -10  22   87.66    9.49
  -1 -10  21   16.59    8.27
  -1 -10  21    7.87    6.63
   1  10 -20  198.16    8.47
  -1 -10  20  207.56   14.30
   1  10 -20  201.71   15.48
   1  10 -19   -3.18    3.13
   1  10 -19  -11.36    8.77
  -1 -10  18   40.24    7.48
   1  10 -18   37.43    4.04
   1  10 -18   39.20    6.95
   1  10 -18   48.66    8.90
   1  10 -17  358.57   13.47
  -1 -10  17  352.03   17.65
   1  10 -17  345.08   18.54
   1  10 -17  372.22   17.20
   1  10 -17  346.59   19.39
  -1 -10  16    6.13    5.39
   1  10 -16    8.88    7.25
   1  10 -16    7.50    4.95
   1  10 -16    2.13    5.87
  -1 -10  15  154.70   10.26
   1  10 -15  145.31    9.64
   1  10 -15  130.30   10.60
   1  10 -15  135.48   11.33
  -1 -10  14   23.90    5.31
   1  10 -14   17.93    4.97
   1  10 -14   31.94    6.33
   1  10 -13   58.13    7.93
   1  10 -13   55.20    7.37
  -1 -10  12  105.58    7.78
   1  10 -12   94.11    9.18
   1  10 -12   95.69    8.44
  -1 -10  11   97.65    7.21
   1  10 -11  113.53    8.71
  -1 -10  10   26.67    4.26
  -1 -10  10   31.23    5.16
   1  10 -10   15.93    4.96
  -1 -10   9   23.42    4.80
  -1 -10   9   28.31    4.10
   1  10  -9   19.71    4.95
   1  10  -9   18.12    5.50
  -1 -10   8   72.16    6.23
  -1 -10   8   57.92    5.28
   1  10  -8   57.59    7.16
   1  10  -8   66.32    6.45
  -1 -10   7   64.88    5.79
  -1 -10   7   66.51    5.26
   1  10  -7   64.19    6.38
   1  10  -7   65.16    6.93
   1  10  -6   60.21    5.32
  -1 -10   6   62.17    5.22
   1  10  -6   76.88    7.31
   1  10  -5  616.12   22.67
  -1 -10   5  633.23   22.95
   1  10  -5  629.68   24.91
   1  10  -4    9.11    3.40
  -1 -10   4    6.41    3.31
   1  10  -4    1.66    4.33
   1  10  -3  554.37   20.93
   1  10  -3  563.56   22.62
   1  10  -2    9.77    3.31
  -1 -10   2    8.71    3.26
   1  10  -2   15.29    4.37
   1  10  -1   -3.10    3.19
  -1 -10   1   -1.59    2.92
   1  10  -1    2.08    4.08
  -1 -10   0 1136.68   37.69
   1  10   0 1132.64   40.05
   1  10   0 1154.21   37.76
   1  10   1  235.98   11.92
   1  10   1  247.80   12.65
   1  10   1  246.40   10.74
   1  10   2  414.77   17.76
   1  10   2  418.51   20.16
   1  10   2  435.00   16.24
   1  10   3    5.89    4.72
   1  10   3   -5.49    4.82
   1  10   3   -7.60    5.62
   1  10   3   -1.88    3.43
   1  10   4   46.51    6.48
   1  10   4   41.33    6.48
   1  10   4   45.44    8.08
   1  10   5  692.16   27.52
   1  10   5  702.49   27.38
   1  10   5  695.06   29.79
   1  10   6  116.60    9.99
   1  10   6  111.24    9.69
   1  10   6  136.91   11.73
   1  10   7  221.40   13.71
   1  10   7  229.10   13.64
  -1 -10  -7  207.12   13.10
   1  10   7  223.10   15.37
   1  10   8   13.70    6.77
   1  10   8   17.66    7.08
  -1 -10  -8    9.86    6.22
   1  10   8   25.84    8.45
   1  10   9   57.83   10.25
   1  10   9   70.03    9.35
   1  10  10  180.07   13.58
   1  10  11  146.39   13.20
   1  10  12   15.23    8.89
  -1 -11  21  272.45   16.90
   1  11 -20    4.97    3.06
  -1 -11  20    3.09    6.93
  -1 -11  19   82.30    9.56
   1  11 -19   67.34    4.86
   1  11 -19   79.21    8.42
   1  11 -18  478.94   17.64
  -1 -11  18  541.46   23.01
   1  11 -18  559.22   25.37
   1  11 -18  494.72   21.58
  -1 -11  17  280.28   15.03
   1  11 -17  254.20   14.01
   1  11 -17  238.91   16.57
  -1 -11  16  329.89   16.33
   1  11 -16  321.65   15.90
   1  11 -16  321.33   18.57
   1  11 -16  327.76   17.42
  -1 -11  15   26.27    6.08
   1  11 -15   21.57    5.93
   1  11 -15   15.31    6.28
   1  11 -15   25.54    7.66
  -1 -11  14  162.32   10.49
   1  11 -14  186.23   13.20
   1  11 -14  175.11   11.82
  -1 -11  13  404.03   17.62
   1  11 -13  401.13   20.20
   1  11 -13  416.36   19.32
  -1 -11  12  789.39   29.85
  -1 -11  12  782.13   28.60
   1  11 -12  754.31   29.95
  -1 -11  11  137.16    9.58
  -1 -11  11  136.12    8.56
   1  11 -11  149.58   10.28
  -1 -11  10    0.41    3.63
  -1 -11  10    7.44    4.62
   1  11 -10   -3.41    4.65
   1  11 -10    4.94    5.25
  -1 -11   9  318.28   14.63
  -1 -11   9  325.53   13.72
   1  11  -9  273.84   15.64
   1  11  -9  304.06   14.91
  -1 -11   8  291.07   13.96
  -1 -11   8  286.32   13.01
   1  11  -8  321.57   14.84
   1  11  -8  314.57   15.68
  -1 -11   7  490.61   19.84
  -1 -11   7  505.22   19.32
   1  11  -7  492.74   20.62
   1  11  -7  507.78   21.67
  -1 -11   6    1.59    3.39
   1  11  -6   -3.09    5.00
  -1 -11   5  100.79    7.18
   1  11  -5  120.93    9.12
  -1 -11   4   42.44    5.11
   1  11  -4   37.58    5.98
   1  11  -3  135.47    9.59
   1  11  -2   16.24    5.74
  -1 -11   2   16.17    3.90
   1  11  -2    4.51    4.61
  -1 -11   1   37.73    4.48
   1  11  -1   39.66    6.27
   1  11   0  268.61   12.88
   1  11   0  243.04   13.44
   1  11   0  272.33   11.66
   1  11   1   60.28    6.30
   1  11   1   52.94    6.60
   1  11   1   67.55    5.51
   1  11   2   43.98    5.96
   1  11   2   39.70    7.44
   1  11   2   34.82    4.42
   1  11   3   12.51    5.19
   1  11   3    5.73    5.19
   1  11   3    3.25    5.82
   1  11   3    4.12    3.13
   1  11   4   22.66    6.31
   1  11   4   16.72    5.88
   1  11   4   21.27    7.36
   1  11   5  381.55   18.07
   1  11   5  359.77   17.55
   1  11   5  363.49   19.73
   1  11   6    3.30    6.20
   1  11   6   -3.17    6.38
   1  11   6   -2.78    7.20
   1  11   7   28.39    7.45
   1  11   7   13.42    6.77
  -1 -11  -7   24.91    7.12
   1  11   7   29.06    8.57
   1  11   8  176.03   14.87
   1  11   8  138.57   11.81
   1  11   9    5.23    7.43
   1  11  10  278.59   17.15
   1  11  11    2.43    8.10
  -1 -12  21   18.40    8.13
  -1 -12  20   28.08    7.89
  -1 -12  19   45.37    8.77
   1  12 -19   52.20    4.63
  -1 -12  18  310.47   16.73
   1  12 -18  322.35   16.34
  -1 -12  17   18.12    6.63
   1  12 -17    4.76    6.16
  -1 -12  16   39.59    6.94
   1  12 -16   37.66    6.96
   1  12 -16   47.76    9.16
   1  12 -16   40.15    7.94
  -1 -12  15   62.57    7.22
   1  12 -15   49.44    6.97
   1  12 -15   65.39    9.58
   1  12 -15   45.15    8.00
  -1 -12  14   -1.35    5.45
  -1 -12  14   12.44    5.38
   1  12 -14    2.82    6.20
   1  12 -14   -1.67    6.48
  -1 -12  13  332.90   14.99
  -1 -12  13  306.80   16.12
   1  12 -13  326.11   16.58
  -1 -12  12   15.49    5.74
  -1 -12  12   17.06    4.63
   1  12 -12   26.93    6.41
  -1 -12  11   15.76    5.41
  -1 -12  11    8.07    4.19
   1  12 -11   22.70    6.04
   1  12 -11   23.59    6.72
  -1 -12  10  198.78   11.76
  -1 -12  10  201.34   10.79
   1  12 -10  215.72   12.62
   1  12 -10  224.78   13.74
  -1 -12   9   16.24    5.16
  -1 -12   9   19.70    4.44
   1  12  -9   27.06    6.01
   1  12  -9   14.92    5.95
  -1 -12   8  349.24   16.03
   1  12  -8  353.68   15.39
  -1 -12   8  353.48   15.20
   1  12  -8  352.94   17.73
   1  12  -8  348.48   16.61
  -1 -12   7   86.26    6.88
   1  12  -7   78.92    8.65
  -1 -12   6   -0.88    3.75
   1  12  -6    4.56    4.87
  -1 -12   5   52.64    5.83
   1  12  -5   46.39    6.99
   1  12  -4  164.64   10.72
  -1 -12   4  116.34    5.27
   1  12  -3   20.00    4.77
  -1 -12   3   29.52    4.90
   1  12  -3   24.36    6.13
   1  12  -2  170.94   10.02
  -1 -12   2  191.62    9.56
   1  12  -2  161.57   11.03
   1  12  -2  177.37   12.05
  -1 -12   1   31.97    4.54
   1  12  -1   25.76    4.95
   1  12  -1   30.28    6.21
   1  12  -1   15.40    6.20
   1  12   0   17.07    5.01
   1  12   0   16.36    5.75
   1  12   1    6.79    2.61
   1  12   1   24.53    5.50
   1  12   2   46.70    6.57
   1  12   3    6.90    7.03
   1  12   3   19.13    6.29
   1  12   3   16.62    5.93
   1  12   4  232.41   16.04
   1  12   4  245.39   14.04
   1  12   4  247.17   13.75
   1  12   5   -6.57    7.28
   1  12   5   -5.45    6.22
   1  12   5    1.94    6.08
   1  12   6    5.74    4.41
   1  12   6   -5.86    8.42
   1  12   6    1.94    6.75
   1  12   6   -0.68    6.69
   1  12   7  157.42   12.48
   1  12   8   11.68    7.55
   1  12   9   92.67   11.11
   1  12  10   16.37    8.68
  -1 -13  21   15.08    8.16
  -1 -13  20   10.58    7.41
   1  13 -19  208.36    9.54
  -1 -13  19  222.74   14.38
   1  13 -19  214.60   13.45
  -1 -13  18   48.52    8.26
   1  13 -18   46.89    7.79
  -1 -13  17   60.50    8.31
  -1 -13  17   57.22    8.97
   1  13 -17   62.58    8.28
  -1 -13  16  123.21   10.09
  -1 -13  16  113.65   11.12
   1  13 -16  148.32   10.69
  -1 -13  15   66.23    8.95
  -1 -13  15   70.64    7.77
   1  13 -15   61.20    9.09
  -1 -13  14  266.99   15.60
  -1 -13  14  286.83   14.37
   1  13 -14  282.41   17.31
   1  13 -14  268.39   15.81
  -1 -13  13   42.96    7.48
  -1 -13  13   38.49    5.99
   1  13 -13   36.66    7.50
  -1 -13  12  150.43   10.73
  -1 -13  12  149.18    9.64
   1  13 -12  148.54   11.51
  -1 -13  11  291.69   15.26
  -1 -13  11  298.59   14.06
   1  13 -11  296.92   15.89
   1  13 -11  301.59   17.19
  -1 -13  10  613.69   25.16
  -1 -13  10  656.25   24.30
   1  13 -10  613.08   25.98
   1  13 -10  643.17   27.30
  -1 -13   9  427.26   18.47
  -1 -13   9  418.17   17.41
   1  13  -9  407.32   19.09
   1  13  -9  379.49   19.68
   1  13  -8  126.75    8.79
  -1 -13   8  152.25    9.26
   1  13  -8  128.12    9.92
   1  13  -8  148.24   11.33
   1  13  -7  248.01   12.53
  -1 -13   7  241.88   12.65
   1  13  -7  263.34   14.72
   1  13  -6  208.75   11.57
   1  13  -6  221.30   13.60
   1  13  -5  558.23   20.67
   1  13  -5  551.76   22.89
   1  13  -4   15.83    4.93
   1  13  -4   18.95    5.93
   1  13  -3   51.00    6.18
   1  13  -3   46.23    7.07
  -1 -13   3   57.08    6.04
   1  13  -3   70.85    7.94
   1  13  -2   77.02    7.07
  -1 -13   2   72.50    6.34
   1  13  -2   75.11    8.12
   1  13  -2   70.80    8.25
   1  13  -1   53.52    6.37
   1  13  -1   41.94    7.02
   1  13  -1   39.20    7.19
   1  13   0  346.18   15.61
   1  13   0  326.69   16.70
   1  13   1   -0.50    4.92
   1  13   2    1.56    5.13
   1  13   2   -5.97    6.46
   1  13   3    7.30    7.54
   1  13   3    5.49    5.72
   1  13   3    1.86    6.00
   1  13   4   38.89    9.28
   1  13   4   32.07    7.13
   1  13   4   33.61    7.03
   1  13   5   -6.90    8.50
   1  13   5    7.37    6.75
   1  13   5    9.96    7.01
   1  13   6   18.57    7.67
   1  13   7   62.66    9.26
   1  13   8   14.61    8.04
  -1 -14  21    2.37    8.02
  -1 -14  20    3.77    7.65
  -1 -14  19   21.69    7.63
  -1 -14  19   35.33    9.13
  -1 -14  18   54.38    8.66
  -1 -14  18   52.81    9.65
   1  14 -18   64.97    8.97
  -1 -14  17   20.87    6.95
  -1 -14  17   19.00    8.42
   1  14 -17   21.54    6.92
  -1 -14  16   67.36    9.53
  -1 -14  16   51.91    7.80
  -1 -14  15   -5.83    5.71
  -1 -14  15    0.76    6.96
   1  14 -15   -4.83    7.60
  -1 -14  14   41.26    7.98
  -1 -14  14   42.57    6.89
   1  14 -14   46.09    8.40
  -1 -14  13    4.83    6.08
  -1 -14  13   -2.63    5.09
   1  14 -13   -6.82    6.59
  -1 -14  12   -3.95    5.80
  -1 -14  12   -1.51    4.74
   1  14 -12    8.76    6.89
  -1 -14  11  518.97   22.72
  -1 -14  11  563.86   21.81
   1  14 -11  513.14   23.52
  -1 -14  10   55.63    7.88
  -1 -14  10   58.01    6.73
   1  14 -10   63.40    9.09
   1  14 -10   65.46    8.38
  -1 -14   9  264.39   13.10
   1  14  -9  257.34   15.59
   1  14  -8   36.20    5.80
  -1 -14   8   40.05    6.08
   1  14  -8   35.20    7.34
   1  14  -8   28.92    6.81
   1  14  -7   -1.44    4.73
  -1 -14   7    1.51    4.98
   1  14  -7   -0.73    5.95
   1  14  -6  421.20   17.13
   1  14  -6  420.23   19.46
   1  14  -5  105.56    8.26
   1  14  -5  102.66    9.99
   1  14  -4   43.54    6.07
   1  14  -4   41.69    7.49
  -1 -14   4   57.63    6.32
   1  14  -4   54.20    8.38
   1  14  -3   25.52    6.97
   1  14  -3   20.25    5.41
  -1 -14   3   21.91    4.94
   1  14  -3   27.79    6.90
  -1 -14   2   81.14    6.66
   1  14  -2   67.43    8.78
   1  14  -2   70.52    7.43
   1  14  -2   85.89    9.85
   1  14  -1  356.74   15.81
   1  14  -1  329.03   17.19
   1  14  -1  310.77   18.14
   1  14   0  182.36   13.86
   1  14   0  226.29   12.13
   1  14   1   24.92    6.29
   1  14   2   12.16    5.73
   1  14   2   19.82    6.81
   1  14   3   79.58   10.91
   1  14   3   74.13    8.42
   1  14   3   78.20    8.90
   1  14   4   19.67    7.44
   1  14   4   13.43    6.51
   1  14   5   76.32    9.61
   1  14   6    8.33    8.03
  -1 -15  21   26.83    9.09
  -1 -15  20   -1.51    8.02
  -1 -15  19   33.62    9.32
  -1 -15  19   15.18    7.43
  -1 -15  18   42.74    8.27
  -1 -15  18   32.37    8.79
  -1 -15  17   75.89    8.98
  -1 -15  17   76.49   10.72
   1  15 -17   82.62    9.61
  -1 -15  16   11.81    7.14
  -1 -15  16   25.87    8.18
  -1 -15  15    7.75    7.59
  -1 -15  15    3.54    6.26
  -1 -15  14   17.06    7.67
  -1 -15  14    2.82    5.82
   1  15 -14    0.82    7.26
  -1 -15  13    9.26    6.55
  -1 -15  13    9.22    6.15
   1  15 -13   15.78    7.32
  -1 -15  12  395.16   19.24
  -1 -15  12  381.18   17.56
   1  15 -12  406.11   20.27
  -1 -15  11  233.60   13.73
  -1 -15  11  232.88   12.63
   1  15 -11  202.49   14.26
  -1 -15  10   68.18    7.65
   1  15 -10   72.74    9.04
  -1 -15   9   21.53    6.27
   1  15  -9   40.21    7.98
   1  15  -8   37.90    6.15
  -1 -15   8   52.84    7.14
   1  15  -8   43.47    7.73
  -1 -15   7  355.02   14.64
   1  15  -7  404.54   17.59
   1  15  -6  151.28   11.34
   1  15  -6  148.27    9.53
   1  15  -5  101.62    8.57
   1  15  -5  121.08   10.67
  -1 -15   5   99.03    8.49
   1  15  -4  119.15   10.72
   1  15  -4  107.66    8.53
  -1 -15   4  104.10    8.36
   1  15  -4  104.17   10.60
  -1 -15   3  334.75   14.88
   1  15  -3  354.02   18.12
   1  15  -3  338.66   15.73
   1  15  -3  310.73   18.08
   1  15  -2  346.62   15.98
   1  15  -2  346.58   18.04
   1  15  -2  316.77   18.51
   1  15  -1  285.60   13.93
   1  15  -1  261.77   15.44
   1  15  -1  247.85   16.38
   1  15   0  102.06   11.56
   1  15   0   99.07    8.70
   1  15   1   18.75    6.07
   1  15   1   29.80    7.32
   1  15   2  291.08   15.38
   1  15   2  323.07   16.72
   1  15   3   18.13    7.70
   1  15   4   84.21    9.79
  -1 -16  20   33.21    8.83
  -1 -16  19  119.85   11.73
  -1 -16  18    5.33    8.55
  -1 -16  18    2.76    7.37
  -1 -16  17    6.85    8.51
  -1 -16  17    9.20    7.41
  -1 -16  16  171.53   13.79
  -1 -16  16  172.55   12.08
  -1 -16  15   -0.80    7.54
  -1 -16  15   -4.78    7.10
  -1 -16  14   36.69    8.32
  -1 -16  14   48.60    7.47
  -1 -16  13    0.73    7.45
  -1 -16  13    7.95    5.59
   1  16 -13    5.71    7.53
  -1 -16  12   48.80    8.58
  -1 -16  12   60.92    8.01
   1  16 -12   74.31    9.76
  -1 -16  11  100.42    9.27
   1  16 -11  114.20   11.21
  -1 -16  10   10.19    5.90
   1  16 -10   11.77    6.72
  -1 -16   9    4.48    5.71
   1  16  -9    1.43    6.63
   1  16  -8   -2.06    5.28
  -1 -16   8    7.54    5.67
   1  16  -8    7.59    6.37
   1  16  -7  121.61   10.94
   1  16  -7  120.12    9.30
   1  16  -6   11.05    7.08
   1  16  -6    8.47    5.49
  -1 -16   6    7.01    5.77
   1  16  -5    1.63    7.34
   1  16  -5   -3.41    5.11
  -1 -16   5   -0.97    5.76
   1  16  -4  189.44   11.11
   1  16  -4  191.78   13.99
   1  16  -3   34.28    6.53
   1  16  -3   30.36    8.34
   1  16  -2  281.06   14.41
   1  16  -2  273.10   17.38
   1  16  -1    8.00    5.72
   1  16  -1    1.84    7.67
   1  16   1  165.91   12.36
   1  16   2   32.82    8.17
  -1 -17  20   78.31   10.69
  -1 -17  19    0.72    8.01
  -1 -17  18   18.98    9.13
  -1 -17  18    2.76    7.69
  -1 -17  17   70.05   10.75
  -1 -17  17   66.41    9.33
  -1 -17  16   91.37   11.61
  -1 -17  16   88.62    9.46
  -1 -17  15   13.87    8.25
  -1 -17  15   17.19    6.90
  -1 -17  14    7.85    8.18
  -1 -17  14   21.16    6.80
  -1 -17  13   -2.39    6.39
  -1 -17  12   30.83    7.19
  -1 -17  11   70.40    8.84
   1  17 -11   98.14   10.68
  -1 -17  10   38.95    7.22
   1  17 -10   28.60    7.62
   1  17  -9   10.68    7.26
  -1 -17   9    1.67    5.64
   1  17  -9   11.67    7.45
   1  17  -8   23.59    7.77
   1  17  -8   18.66    6.05
  -1 -17   7   -7.54    6.89
   1  17  -7    3.05    5.56
   1  17  -7    6.49    7.09
   1  17  -6    1.67    7.71
   1  17  -6   -3.52    5.69
   1  17  -5  105.31    8.90
   1  17  -5  100.75   11.44
   1  17  -4   25.66    8.67
   1  17   0  121.91   11.16
  -1 -18  17  222.62   16.68
  -1 -18  16   21.60    9.01
  -1 -18  15    8.34    8.17
   1  18 -11   -6.83    7.57
   1  18 -10   -3.92    7.31
   1  18  -9   63.75    9.62
   1  18  -8   -0.83    7.77
   1  18  -7   57.29   10.04
   1  18  -6    3.52    7.88
   1  19 -15   44.78    8.75
   1  19 -14   59.73    9.41
   1  19 -13  112.91   11.22
   1  19 -12   27.85    8.09
   1  19 -11   21.62    8.04
   1  19 -10   41.27    8.91
   1  19  -9  152.02   13.56
   1  20 -14   52.21    9.56
   1  20 -13   79.33   10.64
   2 -19   7  155.70   12.85
   2 -19   9   -6.86    7.70
   2 -19  10    0.78    7.99
   2 -19  11   -8.59    7.97
   2 -19  12   -5.45    7.99
   2 -19  13    6.20    7.73
   2 -19  14   52.12    9.70
   2 -19  15    9.42    7.91
   2 -19  16    7.92    7.79
   2 -19  17    0.80    8.41
  -2  18   2    7.59    9.05
   2 -18   4    5.61    6.84
   2 -18   5  111.50   10.63
  -2  18  -5  104.53   10.29
   2 -18   6   56.66    9.08
  -2  18  -6   47.65    8.14
  -2  18  -7  108.18   10.71
   2 -18   8   -0.74    6.98
  -2  18  -8   -7.84    7.37
   2 -18   9   26.52    8.15
  -2  18  -9   22.55    7.71
   2 -18  10   19.69    7.64
  -2  18 -10   17.73    7.68
   2 -18  11   -0.75    7.18
   2 -18  12  -10.42    7.32
   2 -18  13   14.86    7.64
   2 -18  14    6.74    7.02
   2 -18  15   14.32    7.85
   2 -18  16   19.22    8.23
   2 -18  16   13.47    9.50
   2 -18  17   11.82    8.45
   2 -18  18   33.29    9.47
  -2  17   3   -4.21    8.40
  -2  17  -1  288.50   18.24
   2 -17   2   24.07    6.86
  -2  17  -2   24.09    7.66
   2 -17   3   25.72    6.92
  -2  17  -3   21.58    7.64
   2 -17   4  483.75   22.62
  -2  17  -4  577.84   24.00
   2 -17   5   20.16    7.45
  -2  17  -5   13.33    6.84
   2 -17   6  378.47   19.30
  -2  17  -6  377.99   18.82
   2 -17   7   50.56    8.36
  -2  17  -7   47.50    8.18
   2 -17   8   30.06    7.69
  -2  17  -8   36.15    8.09
   2 -17   9  543.27   24.45
  -2  17  -9  538.44   24.32
   2 -17  10   51.13    8.54
  -2  17 -10   62.68    8.87
   2 -17  11  190.02   12.98
   2 -17  11  182.26   12.17
  -2  17 -11  176.30   13.22
   2 -17  12    9.19    6.86
   2 -17  13  117.40   10.73
   2 -17  14  225.97   14.33
   2 -17  14  226.37   15.88
   2 -17  15  143.65   11.88
   2 -17  15  140.95   13.65
   2 -17  16   16.49    7.77
   2 -17  16   -1.87    8.46
   2 -17  17    3.11    8.19
   2 -17  17    7.68    9.24
   2 -17  18    2.41    8.16
   2 -17  19   22.38    8.96
  -2  16   5   -6.91    9.14
   2 -16  -5    4.73    9.62
  -2  16   4    1.69    8.56
   2 -16  -4   10.42    9.01
  -2  16   3   48.44    9.82
  -2  16   1   -2.09    6.47
  -2  16   0   14.15    6.79
  -2  16   0   17.48    6.60
  -2  16   0   26.02    7.70
  -2  16  -1   -5.12    6.57
  -2  16  -1   -2.13    5.75
   2 -16   1   -4.99    6.08
  -2  16  -1    1.35    6.89
  -2  16  -2    3.84    6.23
   2 -16   2    6.87    5.92
  -2  16  -2   -6.24    7.34
   2 -16   3  253.85   14.40
  -2  16  -3  273.42   15.20
  -2  16  -3  265.12   15.60
  -2  16  -4  109.65   10.15
   2 -16   4   99.03    9.85
  -2  16  -4  122.03   10.95
  -2  16  -5   67.89    8.49
   2 -16   5   59.54    8.67
  -2  16  -5   76.58    9.86
   2 -16   6   15.33    6.72
  -2  16  -6   16.05    6.55
   2 -16   7   73.98    8.68
   2 -16   7   55.09    5.99
  -2  16  -7   58.80    8.36
   2 -16   8  335.78   17.05
   2 -16   8  286.92   14.01
  -2  16  -8  298.77   16.49
  -2  16  -9  222.42   14.19
   2 -16   9  222.95   12.61
   2 -16  10   49.35    7.93
  -2  16 -10   38.52    7.76
   2 -16  10   44.14    7.25
  -2  16 -10   28.39    8.06
  -2  16 -11   -9.49    6.76
   2 -16  11   -5.37    6.17
  -2  16 -11   -2.64    7.52
   2 -16  12  221.08   13.44
   2 -16  13   43.80    7.82
   2 -16  13   43.18    8.84
   2 -16  14  377.57   18.72
   2 -16  14  355.84   19.93
   2 -16  15   -2.14    6.81
   2 -16  15    6.17    8.17
   2 -16  16   19.17    7.87
   2 -16  16   14.53    8.46
   2 -16  17   70.07   11.11
   2 -16  17   75.70   10.33
   2 -16  18    4.75    7.84
   2 -16  18    7.67    8.82
   2 -16  19   36.08    8.98
  -2  15   7   -5.38    9.21
  -2  15   6   34.05    9.97
   2 -15  -6   16.53    9.40
  -2  15   5   45.82    9.79
   2 -15  -5   61.63   11.02
  -2  15   4   51.04    9.79
   2 -15  -4   49.43    9.88
  -2  15   4   43.71    7.45
  -2  15   3   29.48    7.20
  -2  15   3   54.59   10.14
  -2  15   2   79.39    9.00
  -2  15   2   80.43   11.00
  -2  15   2   76.47    8.23
  -2  15   1    5.70    6.10
  -2  15   1   12.49    6.03
  -2  15   1   10.10    7.63
  -2  15   1   17.91    6.59
  -2  15   0    8.41    5.35
  -2  15   0    7.54    6.01
  -2  15   0    6.83    6.21
  -2  15  -1   28.90    6.09
  -2  15  -1   31.32    6.86
   2 -15   1   27.49    6.19
  -2  15  -1   25.62    6.82
   2 -15   2   96.43    8.80
  -2  15  -2   99.40    9.60
  -2  15  -2   99.44    8.94
  -2  15  -2  114.69   10.15
  -2  15  -3  520.72   22.39
   2 -15   3  493.25   21.57
  -2  15  -3  487.73   22.56
  -2  15  -4    4.48    6.23
   2 -15   4    3.17    5.90
  -2  15  -4   15.49    6.75
  -2  15  -5   47.21    7.38
   2 -15   5   59.38    8.01
  -2  15  -5   44.24    8.07
   2 -15   6  406.82   19.03
  -2  15  -6  414.35   19.17
   2 -15   6  369.57   15.24
  -2  15  -6  399.62   19.90
   2 -15   7   10.01    6.43
  -2  15  -7   15.12    6.32
   2 -15   7   17.58    5.03
  -2  15  -7   12.51    7.43
   2 -15   8  966.19   35.78
  -2  15  -8  949.01   35.74
   2 -15   8  877.05   33.17
  -2  15  -8 1029.21   37.90
   2 -15   9   23.71    6.52
  -2  15  -9   36.10    7.37
   2 -15   9   25.75    5.94
  -2  15  -9   24.11    8.07
  -2  15 -10   56.50    7.84
   2 -15  10   46.19    7.42
  -2  15 -10   36.76    8.64
  -2  15 -10   52.77    8.85
   2 -15  11  597.40   26.13
   2 -15  11  609.13   25.08
  -2  15 -11  595.89   27.22
   2 -15  12   10.08    6.86
   2 -15  12   31.04    6.76
  -2  15 -12   17.13    7.70
   2 -15  13  805.37   31.39
   2 -15  13  794.16   32.95
   2 -15  14    7.38    6.10
   2 -15  14   10.76    7.58
   2 -15  15   47.41    8.16
   2 -15  15   34.14    8.71
   2 -15  16  624.44   26.63
   2 -15  16  603.44   28.04
   2 -15  17   56.52    8.84
   2 -15  17   40.86    9.53
   2 -15  18  382.88   19.93
   2 -15  18  357.60   20.67
   2 -15  19    8.93    8.01
   2 -15  20   20.20    8.47
  -2  14   8   56.62   10.91
  -2  14   7  144.20   13.52
   2 -14  -7  105.17   12.47
  -2  14   6   78.84   10.83
   2 -14  -6   87.28   11.38
  -2  14   5  221.17   15.48
   2 -14  -5  232.63   16.41
  -2  14   5  244.82   13.50
  -2  14   5  199.88   15.94
  -2  14   4  140.61   10.45
  -2  14   4  146.69   13.61
  -2  14   3   11.81    6.46
  -2  14   3    8.33    5.82
  -2  14   3   24.01    7.71
  -2  14   2   44.82    7.72
  -2  14   2   42.37    6.97
  -2  14   2   44.42    6.81
  -2  14   2   44.68    8.76
  -2  14   1  166.25   11.14
  -2  14   1  141.23   10.09
  -2  14   1  143.61   10.47
  -2  14   0   26.89    6.05
  -2  14   0   24.27    6.53
   2 -14   0   24.96    6.07
  -2  14   0   28.28    6.36
  -2  14  -1   47.73    6.64
  -2  14  -1   57.91    7.39
   2 -14   1   46.19    6.40
  -2  14  -1   41.44    7.00
  -2  14  -2    1.61    5.21
  -2  14  -2   -7.96    5.61
   2 -14   2   10.68    5.43
  -2  14  -2   -1.26    5.40
  -2  14  -3  109.00    8.74
  -2  14  -3  111.90    9.51
   2 -14   3  107.85    9.07
  -2  14  -3  102.64    9.30
  -2  14  -4   77.18    8.38
   2 -14   4   83.28    8.35
  -2  14  -4   93.95    8.94
   2 -14   5   21.15    5.78
  -2  14  -5   22.02    6.01
   2 -14   5   19.57    3.98
  -2  14  -5   14.66    6.21
   2 -14   6   -4.44    5.72
  -2  14  -6   15.71    5.75
   2 -14   6   11.45    3.90
  -2  14  -6    1.44    5.85
   2 -14   7   96.59    8.54
  -2  14  -7   82.64    8.25
   2 -14   7   76.90    6.99
  -2  14  -7   87.16    9.21
   2 -14   8    9.67    5.17
  -2  14  -8   11.61    5.67
   2 -14   8    8.87    5.30
  -2  14  -8    6.13    6.62
  -2  14  -9   19.53    6.24
   2 -14   9   24.34    6.14
  -2  14  -9    7.10    6.88
   2 -14  10  159.80   11.76
  -2  14 -10  166.36   11.49
   2 -14  10  188.74   11.34
  -2  14 -10  153.34   12.14
  -2  14 -10  179.35   13.00
   2 -14  11  123.82   10.77
   2 -14  11  140.94   10.24
  -2  14 -11  129.91   11.77
  -2  14 -11  144.92   12.16
   2 -14  12   45.37    7.56
   2 -14  12   50.54    7.10
  -2  14 -12   48.80    9.11
  -2  14 -12   57.48    8.81
   2 -14  13   67.02    8.83
   2 -14  13   67.47    8.12
  -2  14 -13   61.31    9.20
   2 -14  14   35.05    8.07
   2 -14  14   39.29    7.22
   2 -14  15  179.12   12.26
   2 -14  15  172.85   13.13
   2 -14  16  343.23   18.35
   2 -14  16  375.51   19.87
   2 -14  17   86.05   11.06
   2 -14  17   83.21    9.85
   2 -14  18   34.87    8.86
   2 -14  18   19.39    8.03
   2 -14  19   71.21   11.36
   2 -14  19   67.06    9.80
   2 -14  20   39.41    9.52
  -2  13   9   14.85    9.54
  -2  13   8   73.77   11.13
   2 -13  -8   71.91   10.68
  -2  13   7  148.41   13.28
   2 -13  -7  132.09   13.34
  -2  13   7  173.27   14.57
  -2  13   6   44.30    9.40
   2 -13  -6   32.46    8.99
  -2  13   6   47.04    9.87
  -2  13   5   44.30    8.17
  -2  13   5   36.98    8.29
   2 -13  -5   43.23    9.04
  -2  13   5   41.92    9.18
  -2  13   4   13.41    6.39
  -2  13   4    8.11    7.23
  -2  13   3   91.82    9.11
  -2  13   3   97.99    8.15
  -2  13   3   94.81   10.30
  -2  13   3   89.70    8.31
  -2  13   2  238.94   13.93
  -2  13   2  264.00   13.34
  -2  13   2  265.52   13.46
  -2  13   1   10.65    5.20
  -2  13   1    5.98    5.63
  -2  13   1    6.98    5.02
  -2  13   0   21.75    5.31
  -2  13   0   29.49    6.01
   2 -13   0   31.25    5.97
  -2  13   0   26.14    5.94
  -2  13  -1   58.99    6.78
  -2  13  -1   55.37    7.11
   2 -13   1   53.13    6.84
  -2  13  -1   52.39    6.81
  -2  13  -2   18.36    5.06
   2 -13   2   22.21    5.46
  -2  13  -2   25.50    5.99
  -2  13  -2   28.55    6.11
  -2  13  -3  244.23   12.84
  -2  13  -3  250.57   13.60
   2 -13   3  226.56   13.06
  -2  13  -3  246.84   13.67
   2 -13   4   65.67    7.51
  -2  13  -4   48.55    6.95
   2 -13   4   49.22    4.39
  -2  13  -4   55.15    7.76
   2 -13   5   33.67    5.98
  -2  13  -5   25.87    6.17
   2 -13   5   43.26    4.76
  -2  13  -5   31.18    6.30
   2 -13   6   16.38    5.36
  -2  13  -6   17.34    5.38
   2 -13   6   13.90    4.15
  -2  13  -6   24.58    6.44
   2 -13   7   26.14    5.54
  -2  13  -7   25.71    5.95
   2 -13   7   13.26    4.50
  -2  13  -7   21.74    6.35
  -2  13  -8   56.56    7.02
   2 -13   8   48.35    6.51
  -2  13  -9  218.76   12.68
   2 -13   9  215.83   13.23
   2 -13   9  222.25   12.31
  -2  13  -9  228.69   14.29
  -2  13 -10  523.53   22.37
   2 -13  10  497.74   22.73
   2 -13  10  544.23   21.86
  -2  13 -10  489.35   23.10
  -2  13 -10  559.02   24.10
   2 -13  11   -0.69    5.37
   2 -13  11    6.24    4.96
  -2  13 -11    0.78    6.14
  -2  13 -11   -2.24    5.60
   2 -13  12   63.46    8.24
   2 -13  12   57.59    7.15
  -2  13 -12   60.54    9.19
  -2  13 -12   51.02    8.41
   2 -13  13  160.89   11.89
   2 -13  13  183.68   11.55
  -2  13 -13  144.80   12.14
   2 -13  14   26.92    6.48
   2 -13  14   34.02    7.75
  -2  13 -14   23.36    7.42
  -2  13 -14   22.20    8.04
   2 -13  15  786.56   32.43
   2 -13  15  775.60   30.94
   2 -13  16    5.01    7.10
   2 -13  16    4.93    6.50
  -2  13 -16    2.81    6.59
   2 -13  17  109.31   11.51
   2 -13  17  106.71   10.80
   2 -13  18  240.39   16.26
   2 -13  18  248.35   15.42
   2 -13  19   13.57    8.09
   2 -13  19    6.54    8.24
   2 -13  20  360.99   19.90
  -2  12  10    7.59    8.97
  -2  12   9    9.18    8.54
   2 -12  -9    4.01    8.12
  -2  12   8  430.53   21.76
   2 -12  -8  365.01   20.30
  -2  12   8  386.03   21.88
  -2  12   7   46.60    8.86
   2 -12  -7   38.89    9.06
  -2  12   7   51.73    9.41
  -2  12   6  233.42   15.11
  -2  12   6  207.58   14.34
   2 -12  -6  226.10   15.08
  -2  12   6  245.89   16.07
  -2  12   5   98.62    9.56
  -2  12   5  102.18   10.28
   2 -12  -5   89.43   10.08
  -2  12   5  101.29   10.70
  -2  12   4   68.72    8.37
  -2  12   4   95.01   10.33
  -2  12   3  700.83   27.32
  -2  12   3  689.16   25.52
  -2  12   3  612.45   28.24
  -2  12   2  171.26   11.14
  -2  12   2  154.97    9.81
  -2  12   2  152.40    9.79
  -2  12   1  509.21   22.07
   2 -12  -1  520.49   21.38
  -2  12   1  549.76   21.47
  -2  12   1  531.25   21.44
  -2  12   0  240.78   12.37
  -2  12   0  232.77   12.90
   2 -12   0  224.19   12.42
  -2  12   0  238.32   12.72
  -2  12  -1  943.78   32.75
  -2  12  -1  935.12   33.42
   2 -12   1  882.59   32.67
  -2  12  -1  840.38   32.65
  -2  12  -2  846.40   31.07
   2 -12   2  819.57   31.42
  -2  12  -2  908.06   32.07
  -2  12  -2  815.74   31.37
   2 -12   3  404.76   17.90
  -2  12  -3  418.25   17.96
  -2  12  -3  433.45   17.69
  -2  12  -3  399.32   17.93
   2 -12   4  140.85    9.60
  -2  12  -4  125.32    9.25
  -2  12  -4  128.54    9.25
   2 -12   4  127.66    6.98
  -2  12  -4  141.55    9.96
   2 -12   5   98.73    7.98
  -2  12  -5   80.35    7.67
   2 -12   5   89.09    6.29
  -2  12  -5   89.06    8.17
   2 -12   6  486.80   19.98
  -2  12  -6  469.73   20.04
   2 -12   6  443.41   18.28
  -2  12  -6  481.80   21.00
  -2  12  -7   56.38    6.69
   2 -12   7   80.23    7.08
  -2  12  -7   81.73    8.44
   2 -12   8  182.66   11.55
  -2  12  -8  216.84   11.85
   2 -12   8  204.85   11.24
  -2  12  -8  189.24   12.36
   2 -12   9   -5.50    5.03
  -2  12  -9    5.15    4.44
   2 -12   9    0.51    4.31
  -2  12  -9    4.15    5.12
  -2  12  -9   -0.67    5.55
   2 -12  10  175.66   11.10
  -2  12 -10  155.87   10.42
   2 -12  10  151.26    9.93
  -2  12 -10  162.13   11.52
  -2  12 -10  142.99   11.29
   2 -12  11  234.42   13.95
   2 -12  11  274.78   13.58
  -2  12 -11  263.08   15.28
  -2  12 -11  259.08   14.92
   2 -12  12   -0.57    4.45
   2 -12  12    5.49    5.87
  -2  12 -12    2.15    5.49
   2 -12  13   -2.87    6.19
   2 -12  13    3.59    5.30
  -2  12 -13    3.69    5.82
   2 -12  14   66.80    8.89
   2 -12  14   73.76    8.26
  -2  12 -14   78.60    9.21
  -2  12 -14   77.43    9.52
   2 -12  15  142.21   10.87
   2 -12  15  140.15   11.50
  -2  12 -15  143.93   12.36
  -2  12 -15  132.05   10.68
  -2  12 -15  154.90   12.25
   2 -12  16   17.89    7.09
   2 -12  16   19.37    6.91
  -2  12 -16    9.45    6.44
  -2  12 -16   10.29    7.41
   2 -12  17   47.07    8.88
   2 -12  17   51.51    8.34
  -2  12 -17   42.43    7.80
   2 -12  18   54.07    8.68
   2 -12  18   51.33    9.29
   2 -12  19   39.82    9.06
   2 -12  19   43.05    8.80
  -2  12 -19   37.19    5.92
   2 -12  20  104.27   11.51
  -2  12 -20   85.20    7.64
   2 -12  20   79.03   11.54
  -2  11  11    3.88    9.42
  -2  11  10    4.67    8.93
   2 -11 -10   -3.74    7.65
  -2  11  10    5.00    8.47
  -2  11   9  125.85   12.85
   2 -11  -9  126.50   11.82
  -2  11   9  152.15   13.68
   2 -11  -8   33.39    7.75
  -2  11   8   56.31    9.33
  -2  11   7    3.74    6.84
  -2  11   7    6.56    7.00
   2 -11  -7    1.52    6.56
  -2  11   7    5.34    7.57
  -2  11   6  112.66   10.63
  -2  11   6   87.24    9.64
   2 -11  -6   94.96   10.02
  -2  11   6  102.15   10.16
  -2  11   5   41.54    7.59
  -2  11   5   48.26    7.75
   2 -11  -5   36.45    7.81
  -2  11   5   38.84    8.27
  -2  11   4  295.75   15.56
  -2  11   4  306.88   17.00
  -2  11   3  156.41   10.93
  -2  11   3  168.85    9.49
  -2  11   2   24.22    5.70
  -2  11   2   23.64    5.17
  -2  11   1   43.01    5.88
  -2  11   1   40.35    6.10
   2 -11  -1   46.04    5.94
  -2  11   1   38.72    5.43
  -2  11   0  565.48   22.17
   2 -11   0  543.51   22.11
  -2  11   0  593.18   23.05
  -2  11   0  550.23   22.11
  -2  11  -1   32.89    5.48
  -2  11  -1   43.97    6.10
   2 -11   1   21.88    5.00
  -2  11  -1   38.76    5.65
  -2  11  -2  407.17   17.46
   2 -11   2  393.40   17.77
  -2  11  -2  421.99   17.99
   2 -11   2  382.73   17.64
  -2  11  -2  415.52   17.96
   2 -11   3    3.77    4.21
  -2  11  -3   12.39    4.59
  -2  11  -3    6.07    4.11
   2 -11   3    9.65    2.82
  -2  11  -3   11.40    4.45
   2 -11   4  129.32    8.59
  -2  11  -4  109.88    8.25
  -2  11  -4  105.48    8.07
   2 -11   4  103.40    6.49
  -2  11  -4  103.57    8.37
   2 -11   5  823.99   30.12
  -2  11  -5  823.42   30.34
   2 -11   5  819.00   28.68
  -2  11  -5  808.19   30.84
  -2  11  -6   10.33    4.19
   2 -11   6   12.03    4.38
  -2  11  -6    6.44    4.57
   2 -11   7  140.81    9.51
  -2  11  -7  137.09    9.09
   2 -11   7  147.46    8.89
  -2  11  -7  120.29    9.52
   2 -11   8   21.80    5.18
  -2  11  -8   15.24    4.66
   2 -11   8   21.22    4.73
  -2  11  -8    8.74    5.26
  -2  11  -9    8.54    4.30
   2 -11   9    4.04    4.74
   2 -11   9    1.45    4.12
  -2  11  -9    3.10    5.16
   2 -11  10  909.35   34.34
   2 -11  10  944.60   33.53
  -2  11 -10  926.06   34.89
   2 -11  11  219.42   12.93
   2 -11  11  238.67   12.34
  -2  11 -11  203.31   12.86
   2 -11  12   17.79    5.18
   2 -11  12   22.51    6.06
  -2  11 -12   18.18    6.50
   2 -11  13   16.00    6.31
   2 -11  13   15.25    5.54
   2 -11  14  106.38    9.57
   2 -11  14   84.50    8.26
  -2  11 -14   83.90    8.73
   2 -11  15   48.02    7.95
   2 -11  15   42.36    7.10
  -2  11 -15   50.75    7.32
   2 -11  16  110.28   10.70
   2 -11  16  116.09   10.18
  -2  11 -16  118.83   10.06
   2 -11  17  249.57   14.75
  -2  11 -17  223.74   13.97
  -2  11 -18   -0.84    4.83
   2 -11  18    2.27    6.74
  -2  11 -19   63.39    6.71
   2 -11  19   69.27    9.66
  -2  11 -20   -1.65    5.05
   2 -11  20    0.84    7.28
  -2  10  12    8.87    9.31
  -2  10  12   -3.06    9.03
  -2  10  11    9.51    8.63
  -2  10  11   -2.96    8.54
  -2  10  10   -1.82    7.92
  -2  10  10    2.67    2.38
  -2  10  10    0.48    2.07
   2 -10 -10   10.46    6.81
  -2  10  10    7.58    8.06
  -2  10   9  180.86   13.72
   2 -10  -9  166.16   12.50
  -2  10   9  184.61   14.31
  -2  10   8   13.26    7.40
  -2  10   8    7.55    6.66
   2 -10  -8    7.73    6.17
  -2  10   8   -6.08    6.93
  -2  10   7   -7.92    6.43
  -2  10   7   -0.79    6.24
   2 -10  -7    1.40    5.86
  -2  10   7   -3.35    6.74
  -2  10   6  302.94   16.08
  -2  10   6  288.41   16.30
   2 -10  -6  291.34   15.96
  -2  10   6  293.83   16.87
  -2  10   5    3.53    5.54
  -2  10   5   -1.94    5.17
  -2  10   5    0.77    5.87
  -2  10   4  573.26   23.88
  -2  10   4  578.27   21.39
  -2  10   3   -0.58    4.58
  -2  10   3    1.57    3.44
  -2  10   2   39.78    5.97
  -2  10   2   38.51    5.22
  -2  10   1 1688.08   55.68
   2 -10  -1 1685.39   55.05
  -2  10   1 1607.16   54.43
   2 -10   0  186.88   10.46
  -2  10   0  193.76   10.95
  -2  10   0  195.25   10.47
   2 -10   1 1369.50   45.54
  -2  10  -1 1334.47   45.54
  -2  10  -1 1286.27   44.96
  -2  10  -2  110.76    8.18
   2 -10   2  121.00    8.40
   2 -10   2  114.91    5.76
  -2  10  -2  133.30    8.50
  -2  10  -3  111.69    8.08
   2 -10   3  129.23    8.51
   2 -10   3  119.59    6.37
  -2  10  -3  112.82    8.07
   2 -10   4 2509.63   80.17
   2 -10   4 2461.99   78.38
  -2  10  -4 2551.48   80.67
  -2  10  -5  526.95   21.53
   2 -10   5  574.25   21.66
  -2  10  -5  566.14   22.35
   2 -10   6 1099.65   39.31
  -2  10  -6 1122.75   38.97
   2 -10   6 1140.85   38.71
  -2  10  -6 1145.35   39.88
  -2  10  -7   41.53    5.38
   2 -10   7   52.36    6.09
   2 -10   7   59.18    5.58
   2 -10   8  823.86   30.79
  -2  10  -8  860.54   30.46
   2 -10   8  854.14   30.07
  -2  10  -8  786.90   30.74
   2 -10   9 1796.47   61.51
  -2  10  -9 1826.86   61.00
   2 -10   9 1920.79   60.87
   2 -10  10 1218.47   42.11
   2 -10  10 1225.56   43.06
   2 -10  11  470.81   19.81
   2 -10  11  476.82   20.78
   2 -10  12   31.73    5.80
   2 -10  12   24.36    5.02
   2 -10  13  201.54   12.65
   2 -10  13  205.71   11.85
  -2  10 -13  192.10   11.65
   2 -10  14  307.39   15.38
  -2  10 -14  282.68   15.02
   2 -10  15  284.34   15.52
  -2  10 -15  334.20   16.22
   2 -10  16    7.51    6.14
  -2  10 -16   -0.74    6.67
  -2  10 -16   -0.64    5.52
   2 -10  17   67.77    8.35
  -2  10 -17   67.77    6.49
  -2  10 -17   75.04    8.65
  -2  10 -18   92.20    7.48
   2 -10  18  109.81   10.81
  -2  10 -19   66.75    6.74
   2 -10  19   77.28    9.97
   2 -10  20   51.80    9.61
  -2  10 -20   21.70    5.34
  -2   9  13  219.48   16.94
  -2   9  13  215.57   16.82
  -2   9  12   19.47    7.55
  -2   9  12   20.22    9.25
  -2   9  12   15.45    8.42
  -2   9  11   -2.77    8.40
  -2   9  11   -0.61    6.45
   2  -9 -11    3.80    6.09
  -2   9  11   -0.93    7.77
  -2   9  10   30.80    8.52
  -2   9  10   40.09    7.35
   2  -9 -10   55.85    7.96
  -2   9  10   33.91    8.19
  -2   9   9   83.51   10.02
  -2   9   9   59.37    7.86
  -2   9   9   63.47    8.77
   2  -9  -9   84.42    8.70
  -2   9   9   57.15    9.37
  -2   9   8  280.67   15.98
  -2   9   8  286.52   16.72
   2  -9  -8  291.01   15.44
  -2   9   8  299.48   16.98
  -2   9   7    8.22    6.09
  -2   9   7    8.88    6.08
   2  -9  -7    3.18    5.28
  -2   9   7   13.28    6.23
  -2   9   6   19.43    5.97
  -2   9   6   14.87    5.98
  -2   9   6   15.45    2.23
   2  -9  -6   16.98    5.47
  -2   9   6   18.69    5.78
  -2   9   5   12.28    5.16
  -2   9   5   17.95    5.59
   2  -9  -5   18.57    5.35
  -2   9   5   12.53    1.56
  -2   9   5   10.70    5.64
  -2   9   4   10.42    5.01
  -2   9   4   15.88    3.61
  -2   9   3  126.61    9.00
  -2   9   3  124.76    7.45
  -2   9   2  253.69   12.76
  -2   9   2  232.63   11.14
   2  -9  -1  250.29   12.14
  -2   9   1  253.04   12.58
  -2   9   1  237.45   11.45
   2  -9   0    9.64    3.78
  -2   9   0    0.99    3.48
  -2   9   0    3.68    3.18
   2  -9   1   39.85    5.03
   2  -9   1   45.56    5.33
  -2   9  -1   31.76    4.33
   2  -9   2   31.35    4.69
   2  -9   2   32.06    3.20
  -2   9  -2   27.73    4.34
   2  -9   3  569.32   21.67
   2  -9   3  560.18   19.88
  -2   9  -3  550.95   21.61
   2  -9   4  410.73   16.78
   2  -9   4  410.24   15.89
  -2   9  -4  412.69   17.33
   2  -9   5    3.15    2.97
   2  -9   6    0.46    3.47
   2  -9   6    1.57    2.85
   2  -9   7  300.81   13.94
  -2   9  -7  292.32   13.53
   2  -9   7  317.48   13.47
   2  -9   8   38.42    4.94
  -2   9  -8   38.37    4.91
   2  -9   8   42.11    4.80
   2  -9   9 1427.11   48.06
   2  -9   9 1451.61   48.98
   2  -9  10   35.25    5.68
   2  -9  10   35.56    5.23
   2  -9  11    5.00    3.88
   2  -9  11    8.06    4.47
   2  -9  12  410.78   17.77
  -2   9 -12  391.98   17.65
   2  -9  13   28.42    5.73
  -2   9 -13   16.49    5.13
  -2   9 -13   15.16    5.95
   2  -9  14  303.03   15.30
  -2   9 -14  299.20   15.61
  -2   9 -14  286.50   14.86
   2  -9  15   11.64    5.85
  -2   9 -15    3.43    5.64
  -2   9 -15    0.60    4.79
  -2   9 -16   -2.37    4.07
   2  -9  16    4.80    5.83
  -2   9 -16   -0.62    5.26
  -2   9 -16   -0.72    6.47
  -2   9 -17  138.21    8.74
   2  -9  17  135.50   11.19
  -2   9 -17  154.46   11.09
   2  -9  18   49.09    8.64
  -2   9 -18   57.09    6.20
   2  -9  19   62.44    9.03
  -2   9 -19   67.24    6.70
  -2   9 -20    7.30    5.07
   2  -9  20    2.57    7.69
   2  -9  20   13.89    5.14
  -2   8  14  202.27   15.90
  -2   8  14  202.94   16.46
  -2   8  13   -2.94    9.03
  -2   8  13   -2.49    6.98
  -2   8  13   -1.88    7.76
  -2   8  12    3.74    7.91
  -2   8  12   -6.00    6.79
   2  -8 -12   -2.82    5.64
  -2   8  12  -12.67    8.52
  -2   8  11  219.82   12.92
  -2   8  11  196.13   14.71
   2  -8 -11  220.00   12.92
  -2   8  11  205.29   14.61
  -2   8  10   14.35    7.35
  -2   8  10   12.25    5.86
   2  -8 -10   13.39    5.86
  -2   8  10   16.63    6.85
  -2   8   9  176.65   13.37
  -2   8   9  222.24   12.33
   2  -8  -9  215.51   12.66
  -2   8   9  209.33   13.89
  -2   8   8    4.63    5.08
  -2   8   8   15.00    6.41
   2  -8  -8    2.88    4.99
  -2   8   8    7.57    5.57
  -2   8   7   11.87    4.89
  -2   8   7   14.08    5.56
  -2   8   7   13.40    5.26
   2  -8  -7   14.78    5.05
  -2   8   7    8.68    5.59
  -2   8   6   54.91    6.32
  -2   8   6   68.23    7.91
  -2   8   6   60.47    7.06
   2  -8  -6   52.24    6.67
  -2   8   6   55.15    7.31
  -2   8   5   32.11    5.66
  -2   8   5   47.06    6.28
   2  -8  -5   38.07    6.17
  -2   8   5   56.34    6.61
  -2   8   4    3.26    4.12
  -2   8   4    3.19    2.65
  -2   8   4   -0.49    1.67
  -2   8   3   43.28    5.44
  -2   8   3   38.95    2.53
  -2   8   3   41.57    4.27
  -2   8   2  199.20   10.79
   2  -8  -2  207.96   10.44
  -2   8   2  199.17    9.52
   2  -8  -1   77.45    6.11
  -2   8   1   78.86    5.75
   2  -8   0    4.81    3.01
  -2   8   0    5.11    2.86
  -2   8  -1  350.92   14.45
   2  -8   1  316.77   14.35
  -2   8  -1  317.38   13.72
   2  -8   2    6.67    3.13
  -2   8  -2    7.63    3.17
  -2   8  -2   10.54    3.15
   2  -8   2   10.75    2.41
  -2   8  -2   11.42    3.19
  -2   8  -3 1337.89   44.60
   2  -8   3 1344.00   44.29
   2  -8   3 1328.57   43.16
  -2   8  -3 1327.32   44.71
  -2   8  -4   41.00    4.55
  -2   8  -4   46.36    4.60
   2  -8   4   38.91    4.18
   2  -8   5   31.16    4.24
  -2   8  -5   25.86    3.57
   2  -8   5   30.31    3.90
   2  -8   6 1262.64   41.96
   2  -8   6 1223.38   41.15
   2  -8   7  271.11   12.89
   2  -8   7  296.24   12.53
   2  -8   8 1597.20   53.01
   2  -8   8 1590.62   52.27
   2  -8   9    4.66    3.41
   2  -8   9    8.36    3.57
   2  -8  10  218.62   11.11
  -2   8 -10  213.22   11.55
   2  -8  11 1415.56   47.56
  -2   8 -11 1419.51   47.50
  -2   8 -11 1359.76   47.91
   2  -8  12  304.19   14.64
  -2   8 -12  306.52   14.43
  -2   8 -12  291.97   14.97
   2  -8  13  910.13   33.66
  -2   8 -13  909.04   34.11
  -2   8 -13  930.71   33.56
   2  -8  14    7.25    4.97
  -2   8 -14    3.90    4.75
  -2   8 -14   10.12    5.72
   2  -8  15  503.96   21.49
  -2   8 -15  468.08   18.71
  -2   8 -15  445.30   21.25
  -2   8 -15  509.06   21.04
   2  -8  16  377.77   18.37
  -2   8 -16  384.58   15.95
  -2   8 -16  391.73   18.26
  -2   8 -16  378.56   19.02
  -2   8 -17  521.71   20.42
   2  -8  17  538.80   23.63
  -2   8 -18  134.69    8.64
   2  -8  18  118.21   10.88
   2  -8  19   -5.73    6.86
  -2   8 -19    7.78    4.81
   2  -8  19    4.14    4.48
  -2   8 -20  133.05    8.98
   2  -8  20  141.50   12.78
   2  -8  20  110.11    7.92
  -2   8 -21   80.85   10.49
  -2   7  16   50.86   10.34
  -2   7  15  216.94   15.94
  -2   7  15  200.51   16.65
  -2   7  14   66.85   10.75
  -2   7  14   52.56    9.67
  -2   7  13  159.26   11.14
  -2   7  13  123.03   12.97
  -2   7  13  125.71   12.39
   2  -7 -13  136.44    9.78
  -2   7  12  172.97   11.30
  -2   7  12  153.92   12.61
   2  -7 -12  164.84   10.57
  -2   7  12  153.49   13.49
  -2   7  11  554.20   25.35
  -2   7  11  561.26   22.72
   2  -7 -11  560.03   22.42
  -2   7  11  497.58   24.22
  -2   7  10  344.68   16.12
  -2   7  10  340.22   18.59
   2  -7 -10  356.22   16.28
  -2   7  10  342.74   18.09
  -2   7   9  301.97   14.55
  -2   7   9  299.60   16.41
   2  -7  -9  303.91   14.54
  -2   7   9  288.92   16.13
  -2   7   8  268.64   13.11
  -2   7   8  284.62   15.39
   2  -7  -8  266.12   13.38
  -2   7   8  245.34   14.33
  -2   7   7   89.82    8.64
  -2   7   7   98.99    7.58
   2  -7  -7  100.31    7.84
  -2   7   7   92.20    8.44
  -2   7   6 1278.33   43.13
  -2   7   6 1275.61   44.92
   2  -7  -6 1278.64   43.79
  -2   7   6 1248.94   44.93
  -2   7   5  164.31    9.92
  -2   7   5  156.69   10.04
   2  -7  -5  145.23    9.27
  -2   7   4  127.06    8.36
  -2   7   4  107.38    5.98
  -2   7   3  897.38   28.95
  -2   7   3  841.44   27.31
  -2   7   2  507.52   17.08
  -2   7   2  522.93   18.93
  -2   7   1 1351.77   44.60
   2  -7  -1 1329.54   44.01
  -2   7   1 1286.94   42.90
  -2   7   0    6.75    2.86
   2  -7   0    8.22    2.99
  -2   7   0    5.32    2.39
   2  -7   1   32.44    4.00
  -2   7  -1   27.78    3.83
  -2   7  -1   35.30    4.24
   2  -7   1   26.25    2.73
  -2   7  -1   20.09    3.10
   2  -7   2   62.01    5.06
  -2   7  -2   63.78    5.20
   2  -7   2   57.68    4.13
  -2   7  -2   60.43    5.21
   2  -7   3    5.28    2.25
   2  -7   3   10.39    2.47
   2  -7   4  223.70   10.56
   2  -7   4  219.03    9.95
   2  -7   5  510.43   19.28
   2  -7   5  501.63   18.67
   2  -7   6  204.12    9.91
   2  -7   6  193.84    9.22
   2  -7   7   20.21    3.76
   2  -7   7   18.36    3.32
   2  -7   8   37.71    4.43
   2  -7   8   50.01    5.00
   2  -7   9    8.27    3.10
   2  -7  10   76.30    6.32
  -2   7 -10   70.85    6.12
  -2   7 -10   64.70    6.34
   2  -7  11  972.26   34.38
  -2   7 -11  942.95   34.62
  -2   7 -11  978.71   34.23
   2  -7  12    2.63    3.57
  -2   7 -12    6.89    3.94
  -2   7 -12    3.85    4.39
   2  -7  13   83.12    7.55
  -2   7 -13  110.56    8.55
  -2   7 -13   98.59    7.94
  -2   7 -14  174.18    9.18
   2  -7  14  177.01   11.10
   2  -7  14  176.01   11.48
  -2   7 -14  159.81   10.97
  -2   7 -14  182.81   10.77
  -2   7 -15    5.69    3.67
   2  -7  15    0.64    4.99
  -2   7 -15    3.27    5.56
  -2   7 -15   -1.15    4.86
   2  -7  15    4.09    5.94
  -2   7 -16  447.25   18.20
   2  -7  16  478.77   21.22
  -2   7 -16  456.57   21.26
   2  -7  17  116.85   10.39
  -2   7 -17  101.81    7.64
  -2   7 -18   36.03    5.58
   2  -7  18   34.24    7.85
  -2   7 -19  107.17    8.36
   2  -7  19  106.71   11.13
   2  -7  20   34.19    8.98
  -2   7 -20   21.16    5.76
   2  -7  20   29.19    4.79
   2  -7  20   23.91    9.01
  -2   6  17   18.24    8.66
  -2   6  16   19.52    8.82
  -2   6  16   36.55   10.67
  -2   6  15   46.55    9.28
  -2   6  15   40.83   10.15
  -2   6  14   14.45    8.35
  -2   6  14   12.10    6.43
  -2   6  14    4.17    7.03
  -2   6  13   49.09    9.47
  -2   6  13   64.17    7.69
  -2   6  13   49.70    8.65
   2  -6 -13   68.33    6.94
  -2   6  12  319.80   15.52
  -2   6  12  302.20   16.95
   2  -6 -12  293.65   14.34
  -2   6  12  314.01   18.00
  -2   6  11   -0.81    6.82
  -2   6  11    4.21    5.02
   2  -6 -11   -2.32    4.52
  -2   6  11    7.37    6.09
  -2   6  10   45.30    7.35
  -2   6  10   44.56    6.30
   2  -6 -10   46.31    5.86
  -2   6  10   33.67    6.70
  -2   6   9   54.13    6.22
  -2   6   9   54.85    7.49
   2  -6  -9   54.92    6.01
  -2   6   9   51.81    7.30
  -2   6   8   54.61    6.07
  -2   6   8   52.17    7.08
   2  -6  -8   59.83    6.00
  -2   6   8   64.31    7.24
  -2   6   7  900.06   33.21
  -2   6   7  900.74   31.39
   2  -6  -7  915.34   31.72
  -2   6   7  817.64   32.69
  -2   6   6   27.96    5.11
   2  -6  -6   30.80    4.66
  -2   6   6   26.55    5.05
  -2   6   5    6.20    3.83
   2  -6  -5    4.59    3.42
  -2   6   4  661.36   24.24
  -2   6   4  683.29   22.56
  -2   6   3    3.92    2.71
  -2   6   3    1.34    1.98
  -2   6   2 1339.43   46.53
   2  -6  -2 1425.00   46.12
  -2   6   2 1405.98   43.55
  -2   6   2 1410.12   44.74
   2  -6  -1  817.13   27.91
  -2   6   1  779.68   25.30
  -2   6   1  792.15   26.57
   2  -6   0    3.82    2.59
   2  -6   0    2.66    2.47
  -2   6   0    4.91    2.02
   2  -6   1  287.27   12.44
   2  -6   1  296.42   11.08
   2  -6   2  248.02   10.39
   2  -6   2  226.91    9.60
   2  -6   3  404.15   15.14
   2  -6   4  449.45   17.51
   2  -6   4  485.28   17.18
   2  -6   5  414.87   16.27
   2  -6   5  428.87   15.87
   2  -6   6  268.11   11.58
   2  -6   6  251.79   10.93
   2  -6   7   54.44    4.81
   2  -6   7   51.97    4.57
   2  -6   8   48.77    4.46
   2  -6   9   69.90    5.62
   2  -6  10  973.16   33.86
  -2   6 -10  931.89   33.55
  -2   6 -10  988.84   34.22
   2  -6  11   97.39    7.23
  -2   6 -11   94.40    7.42
   2  -6  11   93.26    7.43
  -2   6 -11   98.12    7.41
   2  -6  12    9.34    4.43
  -2   6 -12    0.48    3.94
  -2   6 -12    2.67    4.09
   2  -6  12    8.27    4.54
   2  -6  13  275.59   14.15
  -2   6 -13  280.29   13.86
  -2   6 -13  290.45   14.31
  -2   6 -14   69.58    5.90
   2  -6  14   74.78    7.44
  -2   6 -14   69.62    7.88
  -2   6 -14   68.27    7.24
   2  -6  15  416.56   19.30
  -2   6 -15  435.38   17.09
  -2   6 -15  397.94   19.04
  -2   6 -16  167.81    9.39
   2  -6  16  162.63   11.60
   2  -6  16  151.76    7.95
  -2   6 -16  174.83   11.76
   2  -6  17   23.05    7.12
  -2   6 -17   29.17    5.21
   2  -6  17   27.75    4.14
   2  -6  18  258.68   15.76
   2  -6  18  248.17   10.85
   2  -6  18  274.86   16.56
  -2   6 -19  314.72   14.83
   2  -6  19  280.59   17.70
   2  -6  19  301.74   11.95
   2  -6  19  335.66   18.82
   2  -6  20  235.14   16.12
  -2   6 -20  215.73   12.77
  -2   5  17   64.43   10.03
  -2   5  16   15.41    8.45
  -2   5  16   17.75    9.30
  -2   5  16   16.19    8.54
  -2   5  15   -9.43    7.34
  -2   5  15   -0.99    8.23
  -2   5  14   20.46    7.22
  -2   5  14   40.73    9.41
  -2   5  14   22.36    6.50
  -2   5  13  458.55   20.14
  -2   5  13  457.29   21.69
   2  -5 -13  484.36   19.03
  -2   5  13  460.04   22.90
  -2   5  12  171.01   10.57
  -2   5  12  148.40   11.18
   2  -5 -12  159.87    9.36
  -2   5  12  147.25   12.18
  -2   5  11  241.89   12.42
  -2   5  11  234.36   13.40
   2  -5 -11  216.09   11.22
  -2   5  11  205.39   13.86
  -2   5  10  185.49   10.77
  -2   5  10  178.02   12.28
   2  -5 -10  203.59   10.34
  -2   5  10  199.18   11.99
  -2   5   9  122.13    8.24
  -2   5   9  140.28   10.19
   2  -5  -9  127.01    7.91
  -2   5   9  115.97    8.96
  -2   5   8 1219.63   42.40
  -2   5   8 1201.82   40.35
   2  -5  -8 1179.99   40.00
  -2   5   8 1145.22   41.57
  -2   5   7  806.94   30.03
  -2   5   7  806.60   28.33
   2  -5  -7  803.49   28.21
  -2   5   7  771.26   29.52
  -2   5   6  547.39   21.44
   2  -5  -6  523.83   19.73
  -2   5   6  499.34   20.81
  -2   5   5  118.91    7.10
   2  -5  -5  139.51    7.59
  -2   5   4 2780.47   84.94
   2  -5  -4 2754.65   85.20
  -2   5   4 2664.19   82.82
  -2   5   3 2062.34   64.89
  -2   5   3 2039.35   63.28
  -2   5   2 2192.63   70.44
   2  -5  -2 2261.02   70.66
  -2   5   2 2253.27   69.23
   2  -5  -1  840.80   29.04
  -2   5   1  875.88   27.18
  -2   5   1  820.25   27.61
   2  -5   0  867.28   29.88
   2  -5   0  871.01   30.01
  -2   5   0  881.60   28.09
   2  -5   1 3846.40  118.03
   2  -5   1 3828.13  117.05
   2  -5   2  818.33   27.06
   2  -5   2  801.96   26.90
   2  -5   3 1878.03   56.15
   2  -5   3 1809.75   55.35
   2  -5   4  585.82   20.65
   2  -5   4  579.00   20.15
   2  -5   5  456.37   16.09
   2  -5   5  446.56   15.53
   2  -5   6 3767.96  116.11
   2  -5   7  257.68   11.14
   2  -5   8  308.79   13.06
   2  -5   9   52.05    4.86
   2  -5   9   61.59    5.33
   2  -5  10  142.94    8.67
   2  -5  10  141.22    8.85
  -2   5 -10  144.47    8.77
   2  -5  11  440.59   17.65
  -2   5 -11  415.91   17.12
  -2   5 -12   87.72    6.98
  -2   5 -12   80.06    7.11
  -2   5 -13   35.73    5.97
  -2   5 -14   23.78    5.72
   2  -5  14   22.01    3.14
  -2   5 -14   24.66    4.42
  -2   5 -15   86.50    8.60
  -2   5 -15   96.35    7.20
   2  -5  15   92.98    5.48
  -2   5 -16   48.41    7.81
  -2   5 -16   68.58    6.52
   2  -5  16   50.53    4.37
  -2   5 -17    0.46    4.47
   2  -5  17    4.56    3.02
   2  -5  17    3.92    6.18
  -2   5 -18  306.42   14.26
   2  -5  18  331.65   17.94
  -2   5 -19   19.57    6.31
   2  -5  19   17.83    8.44
  -2   5 -20  107.29    9.27
   2  -5  20  121.88   12.68
  -2   4  18    5.46    7.28
  -2   4  17   97.09   10.48
  -2   4  17   99.50   12.31
  -2   4  16    0.73    6.53
  -2   4  16   -6.57    8.28
  -2   4  16   -9.04    9.27
  -2   4  15   59.07    8.10
  -2   4  15   41.58    9.52
  -2   4  15   53.90    9.41
  -2   4  14   18.90    6.32
  -2   4  14   14.10    7.58
  -2   4  13   31.15    7.47
   2  -4 -13   28.94    5.02
  -2   4  13   30.38    6.57
  -2   4  12   69.99    8.81
  -2   4  12   91.74    8.11
   2  -4 -12   70.87    6.51
  -2   4  11  113.02    8.92
   2  -4 -11  109.45    7.23
  -2   4  11  105.26    9.54
  -2   4  10   31.41    6.09
   2  -4 -10   35.62    4.51
  -2   4  10   41.52    5.87
  -2   4   9  111.62    8.86
   2  -4  -9  129.87    7.42
  -2   4   9  119.32    8.58
  -2   4   8  188.62   10.87
   2  -4  -8  179.49    8.98
  -2   4   8  163.63    9.83
   2  -4  -7   50.88    4.59
  -2   4   7   45.34    5.25
   2  -4  -6  236.09   10.39
  -2   4   6  226.45   11.27
  -2   4   5 1117.58   36.96
   2  -4  -5 1116.11   36.90
  -2   4   4    3.70    2.33
  -2   4   4    4.18    1.17
   2  -4  -4    2.30    2.14
   2  -4  -3 1034.95   33.26
  -2   4   3  991.61   31.52
   2  -4  -2  207.79    8.90
  -2   4   2  192.99    7.40
   2  -4  -1  581.93   21.01
  -2   4   1  610.07   19.72
  -2   4   0  467.56   17.91
  -2   4   0  499.93   16.80
   2  -4   1   18.89    2.28
  -2   4  -1   19.76    2.40
   2  -4   1   24.39    2.35
  -2   4  -2  118.79    5.91
   2  -4   2  136.60    6.08
   2  -4   2  139.38    6.35
   2  -4   3    3.99    1.72
   2  -4   3    3.55    1.47
   2  -4   4   18.08    2.38
   2  -4   4   11.86    2.01
   2  -4   5 2321.14   72.28
   2  -4   6  541.32   19.35
   2  -4   7  350.85   14.00
   2  -4   7  352.65   14.17
   2  -4   8    0.36    2.43
  -2   4  -9   14.75    2.78
  -2   4  -9   10.77    3.44
  -2   4 -10   54.20    4.52
  -2   4 -10   60.15    5.60
  -2   4 -11  275.89   13.26
   2  -4  12  179.35    7.54
  -2   4 -12  199.30   10.85
  -2   4 -13   19.24    5.17
  -2   4 -13   26.45    4.34
   2  -4  13   27.67    2.99
  -2   4 -14    1.77    4.92
  -2   4 -14    3.70    3.90
   2  -4  14    0.71    2.44
   2  -4  14    7.02    5.48
  -2   4 -15   -1.89    5.82
  -2   4 -15    8.33    4.27
   2  -4  15   -0.67    2.51
   2  -4  15    6.20    5.43
  -2   4 -16    8.70    6.36
  -2   4 -16   13.49    4.75
   2  -4  16   16.49    2.83
   2  -4  16   19.28    6.32
  -2   4 -17  212.69   11.82
   2  -4  17  222.59   14.32
  -2   4 -18   67.27    7.66
   2  -4  18   64.66    9.84
  -2   4 -19    5.52    6.20
   2  -4  19    3.62    8.39
   2  -4  20   28.76    9.33
  -2   3  18  136.24   11.39
  -2   3  18  113.11   13.35
  -2   3  18  159.35   15.22
  -2   3  17   28.55    7.11
  -2   3  17   23.43    9.40
  -2   3  17   27.82    8.63
  -2   3  16   15.02    6.13
  -2   3  16    9.61    8.14
  -2   3  16    7.84    7.31
  -2   3  15   18.08    6.06
  -2   3  15   11.69    7.59
  -2   3  15   14.68    7.05
  -2   3  14   13.09    5.57
  -2   3  14   15.92    7.43
  -2   3  13  128.45    9.59
  -2   3  13  161.96   11.71
  -2   3  12   69.41    8.04
  -2   3  12   67.95    7.13
   2  -3 -12   71.79    6.08
  -2   3  11  142.63    8.99
   2  -3 -11  132.08    7.73
  -2   3  11  128.90   10.08
   2  -3 -10   46.30    4.69
  -2   3  10   55.18    5.70
   2  -3  -9    8.97    2.95
  -2   3   9   10.22    3.61
   2  -3  -8   14.03    3.11
  -2   3   8   12.40    3.50
   2  -3  -7    0.29    2.13
  -2   3   7    2.71    2.76
   2  -3  -6  974.16   32.84
  -2   3   6 1020.94   33.92
   2  -3  -5  465.38   16.78
  -2   3   4  597.83   23.90
   2  -3  -4  796.73   23.89
   2  -3  -3  165.87    7.00
  -2   3   3  149.93    5.44
   2  -3  -2   68.18    4.13
   2  -3  -2   68.68    4.01
   2  -3  -1 1786.67   51.80
  -2   3   1 1507.02   51.35
   2  -3   0 1058.05   33.31
   2  -3   0 1003.17   32.60
   2  -3   1 1059.07   33.23
   2  -3   1 1026.34   33.36
   2  -3   2   25.62    2.16
   2  -3   2   22.02    2.27
   2  -3   2   18.20    2.31
   2  -3   3 1645.27   50.49
   2  -3   3 1589.36   50.73
   2  -3   4 2216.22   67.36
  -2   3  -4 2127.30   67.35
   2  -3   5 3531.93  105.53
  -2   3  -5 3397.09  105.47
   2  -3   5 3375.33  105.45
   2  -3   6 1107.80   35.81
  -2   3  -6 1128.59   35.86
  -2   3  -6 1029.55   35.57
  -2   3  -7    1.90    2.33
  -2   3  -8 1408.26   45.80
  -2   3  -8 1457.00   46.88
  -2   3  -9  185.47    8.86
  -2   3  -9  190.98    9.89
   2  -3   9  212.70   10.20
   2  -3  10  674.62   22.37
  -2   3 -10  751.95   26.05
   2  -3  10  737.09   26.24
   2  -3  11  172.05    6.90
   2  -3  11  187.71   10.49
  -2   3 -11  198.66   10.34
  -2   3 -12   52.70    6.03
  -2   3 -12   34.32    4.53
   2  -3  12   42.62    2.95
   2  -3  12   36.78    5.78
   2  -3  12   36.45    5.74
  -2   3 -13  981.69   35.10
  -2   3 -13  986.22   33.60
   2  -3  13  957.47   30.31
   2  -3  13  965.83   35.55
   2  -3  13  934.63   35.39
  -2   3 -14   12.97    5.73
  -2   3 -14    7.95    4.24
   2  -3  14   15.36    2.27
   2  -3  14    8.66    5.35
   2  -3  14   17.56    6.02
  -2   3 -15  244.55   12.32
  -2   3 -15  231.11   13.76
   2  -3  15  241.80   14.30
   2  -3  15  249.49   14.48
  -2   3 -16   44.40    6.23
  -2   3 -16   41.21    7.54
   2  -3  16   47.34    8.09
   2  -3  16   52.98    8.55
  -2   3 -17   72.95    7.67
   2  -3  17   59.23    9.34
  -2   3 -18  213.38   12.67
   2  -3  18  195.20   14.75
   2  -3  19   -4.61    8.48
   2  -3  20   13.69    9.35
  -2   2  18  380.05   20.98
  -2   2  18  383.51   22.25
  -2   2  17   42.80    7.09
  -2   2  17   28.62    8.51
  -2   2  17   34.03    9.59
  -2   2  16    3.48    5.35
  -2   2  16    2.44    6.54
  -2   2  16   11.00    8.01
  -2   2  15  362.26   16.74
  -2   2  15  346.81   18.56
  -2   2  15  375.41   19.72
  -2   2  14   43.13    6.07
  -2   2  14   42.19    7.11
  -2   2  14   52.63    8.27
  -2   2  13  816.71   30.55
  -2   2  13  880.33   33.55
  -2   2  12   -1.84    3.82
   2  -2 -11   89.47    5.82
  -2   2  11   73.75    6.36
   2  -2 -10  891.96   30.24
  -2   2  10  890.03   31.15
   2  -2  -9  169.69    8.12
  -2   2   9  157.45    8.44
  -2   2   8  928.26   29.52
   2  -2  -8  850.87   29.44
  -2   2   8  856.92   30.03
  -2   2   7   27.48    3.14
   2  -2  -7   26.06    3.05
  -2   2   7   34.80    3.68
  -2   2   6  135.92    7.57
  -2   2   6  143.60    6.62
   2  -2  -6  134.89    6.59
  -2   2   6  137.22    6.99
  -2   2   5  392.61   15.11
  -2   2   5  395.14   14.09
   2  -2  -5  390.52   14.16
  -2   2   4  136.21    6.65
   2  -2  -4  138.19    6.18
   2  -2  -3  101.95    4.93
  -2   2   2  147.56    6.05
  -2   2   2  127.69    5.73
   2  -2  -2  139.71    5.83
   2  -2  -1 1406.82   43.59
   2  -2  -1 1356.61   43.73
   2  -2  -1 1392.12   43.12
   2  -2   0  209.60    7.83
  -2   2   0  184.01    7.62
   2  -2   0  201.32    7.37
   2  -2   0  202.70    7.79
   2  -2   1   36.60    2.27
   2  -2   1   31.09    2.46
   2  -2   2 1672.80   50.19
  -2   2  -2 1562.74   50.02
   2  -2   2 1649.98   49.82
   2  -2   2 1549.58   50.51
   2  -2   3    2.67    1.01
  -2   2  -3    1.94    1.28
   2  -2   4  593.68   19.83
  -2   2  -4  581.91   19.80
   2  -2   5  720.03   24.57
  -2   2  -5  732.46   24.37
  -2   2  -6    1.40    1.88
  -2   2  -6    5.62    2.28
   2  -2   6    4.13    1.99
  -2   2  -7 1156.82   37.80
  -2   2  -7 1184.63   38.45
   2  -2   7 1152.71   38.65
  -2   2  -8  288.42   11.60
   2  -2   8  271.28    9.30
  -2   2  -8  301.92   12.29
   2  -2   8  293.74   12.56
  -2   2  -9  218.81    9.93
   2  -2   9  215.65    7.59
   2  -2   9  233.39   11.13
  -2   2  -9  233.46   10.73
  -2   2 -10   21.63    4.25
   2  -2  10   17.42    1.67
   2  -2  10   15.19    3.84
   2  -2  10   24.04    4.16
  -2   2 -11   82.14    6.75
  -2   2 -11   85.39    6.28
   2  -2  11   86.40    3.68
   2  -2  11   86.69    7.06
   2  -2  11   85.21    7.21
  -2   2 -12  610.38   22.86
  -2   2 -12  602.23   23.86
   2  -2  12  622.80   24.52
   2  -2  12  608.13   24.62
  -2   2 -13  792.20   28.68
  -2   2 -13  811.72   29.98
   2  -2  13  771.21   30.34
   2  -2  13  786.74   30.75
  -2   2 -14   76.71    6.93
  -2   2 -14   55.08    7.45
   2  -2  14   80.11    8.46
   2  -2  14   54.74    7.60
  -2   2 -15   62.81    6.81
  -2   2 -15   43.81    7.26
   2  -2  15   61.03    8.47
   2  -2  15   38.28    7.31
  -2   2 -16   19.16    5.75
  -2   2 -16   21.28    6.91
   2  -2  16    9.34    6.76
   2  -2  16   21.86    7.16
   2  -2  17   98.61   10.59
   2  -2  17   85.02   10.41
   2  -2  18  218.45   15.53
   2  -2  18  228.06   15.96
   2  -2  19   39.61    9.89
   2  -2  19   31.12    9.78
  -2   1  19  175.20   15.52
  -2   1  19  147.69   13.71
  -2   1  18   16.03    8.60
  -2   1  18    0.87    7.09
  -2   1  17    0.82    6.95
  -2   1  17   -1.88    7.52
  -2   1  16  433.77   19.13
  -2   1  16  464.65   21.91
  -2   1  16  491.32   23.26
  -2   1  15   59.09    6.34
  -2   1  15   46.04    7.35
  -2   1  15   35.93    8.16
  -2   1  14  296.45   13.79
  -2   1  14  301.72   15.61
  -2   1  13  107.30    7.27
   2  -1 -13   99.52    8.53
  -2   1  13  101.59    8.56
   2  -1 -12    1.59    4.56
  -2   1  12    4.67    3.29
  -2   1  12    9.87    3.43
  -2   1  12    9.88    4.40
   2  -1 -11  492.47   18.83
  -2   1  11  451.80   17.17
  -2   1  11  511.51   17.01
   2  -1 -10  417.02   16.81
  -2   1  10  400.60   15.46
  -2   1  10  429.12   15.24
   2  -1 -10  379.99   12.60
   2  -1  -9   91.01    6.56
  -2   1   9   77.83    5.30
   2  -1  -9   91.54    5.56
   2  -1  -9   89.26    3.55
  -2   1   8  136.24    6.77
  -2   1   8  137.13    6.66
   2  -1  -8  134.42    6.77
  -2   1   8  120.84    7.69
  -2   1   7   76.55    5.38
   2  -1  -7   79.75    4.69
  -2   1   7   71.52    4.49
  -2   1   7   73.89    4.55
  -2   1   6 1452.45   46.67
  -2   1   6 1432.42   45.29
   2  -1  -6 1469.96   45.48
  -2   1   6 1394.21   45.31
  -2   1   5  354.25   13.35
   2  -1  -5  369.31   12.61
  -2   1   4   57.35    3.75
   2  -1  -4   61.22    3.46
  -2   1   3    2.72    1.15
   2  -1  -3    3.42    1.20
   2  -1  -2 1221.65   38.04
   2  -1  -1  236.54    8.30
   2  -1  -1  243.82    8.14
   2  -1  -1  243.20    7.99
  -2   1   0   24.79    1.55
   2  -1   0   25.61    1.63
   2  -1   0   27.50    2.04
  -2   1  -1 2513.92   76.78
  -2   1  -1 2665.36   77.15
   2  -1   1 2380.68   76.75
   2  -1   1 2583.78   77.74
  -2   1  -1 2568.80   76.57
   2  -1   2 1585.84   30.40
  -2   1  -2 1568.06   28.61
  -2   1  -3  231.29    8.53
   2  -1   3  230.61    8.84
   2  -1   4  135.07    6.14
  -2   1  -4  125.20    5.75
   2  -1   5  516.99   18.07
  -2   1  -5  492.17   17.47
  -2   1  -6 1910.65   60.41
   2  -1   6 1930.25   61.00
  -2   1  -7 1413.29   46.17
  -2   1  -7 1362.24   46.22
  -2   1  -8  661.42   23.58
  -2   1  -8  702.25   24.12
   2  -1   8  676.09   24.53
   2  -1   8  639.09   24.03
  -2   1  -9    4.99    3.21
   2  -1   9    6.87    3.31
   2  -1   9    0.42    2.71
  -2   1 -10  447.08   18.02
  -2   1 -10  478.56   18.71
   2  -1  10  472.94   19.51
   2  -1  10  470.10   19.12
  -2   1 -11  460.05   18.02
  -2   1 -11  438.32   18.34
   2  -1  11  445.68   19.30
   2  -1  11  436.91   18.89
  -2   1 -12 1703.87   56.56
  -2   1 -12 1722.73   57.32
   2  -1  12 1705.34   58.05
   2  -1  12 1757.76   58.69
  -2   1 -13    3.42    4.24
  -2   1 -13   -0.55    4.95
   2  -1  13    1.90    4.97
  -2   1 -14   53.01    6.62
  -2   1 -14   52.32    7.10
   2  -1  14   51.76    7.62
   2  -1  14   67.56    8.27
  -2   1 -15  367.66   17.01
  -2   1 -15  347.24   17.40
   2  -1  15  354.97   18.67
   2  -1  15  383.43   18.87
  -2   1 -16   68.46    8.91
   2  -1  16   83.57    9.98
   2  -1  16   91.27   10.49
   2  -1  17  499.57   24.58
   2  -1  17  559.64   25.73
   2  -1  18   -0.96    8.15
   2  -1  18    5.48    8.43
   2  -1  19    9.66    8.67
  -2   0  20   44.36   10.11
  -2   0  19   81.55   12.69
  -2   0  19   77.39   10.67
  -2   0  18   64.44    9.39
  -2   0  18   57.23   10.25
  -2   0  17  196.11   14.66
  -2   0  17  160.82   12.43
  -2   0  16  785.03   31.48
   2   0 -15  102.96    9.09
   2   0 -15   91.79    4.36
  -2   0  15  109.46    9.18
  -2   0  14  379.41   15.19
   2   0 -14  384.85   17.51
   2   0 -14  348.21   12.38
  -2   0  14  341.23   16.96
  -2   0  13  250.72   11.51
   2   0 -13  283.85   13.72
   2   0 -13  248.42    9.56
  -2   0  13  264.07   13.58
   2   0 -12  155.88    9.57
  -2   0  12  146.92    7.82
  -2   0  12  151.89    7.95
  -2   0  12  152.47    9.41
   2   0 -12  143.34    6.45
   2   0 -11 2338.80   74.91
  -2   0  11 2246.33   72.72
  -2   0  11 2421.53   72.99
  -2   0  11 2322.83   74.77
  -2   0  11 2191.07   75.58
   2   0 -11 2346.77   71.49
   2   0 -10   43.02    5.04
  -2   0  10   42.50    3.82
  -2   0  10   48.45    4.11
  -2   0  10   43.10    5.19
  -2   0  10   44.61    4.75
   2   0 -10   48.50    3.23
  -2   0   9  434.10   16.01
  -2   0   9  454.93   16.37
  -2   0   9  462.07   18.22
   2   0  -9  453.02   15.35
  -2   0   8 1070.66   35.66
  -2   0   8 1113.65   36.26
   2   0  -8 1160.64   35.25
  -2   0   8 1120.40   37.97
  -2   0   7  518.95   17.50
  -2   0   7  502.14   18.01
  -2   0   7  517.43   19.28
   2   0  -7  534.88   17.14
  -2   0   6 5997.97  182.84
  -2   0   6 6020.41  183.56
  -2   0   6 6034.01  184.68
   2   0  -6 6161.37  182.65
  -2   0   5    3.31    1.02
   2   0  -5    0.93    1.33
   2   0  -5    1.49    0.89
   2   0  -4  596.72   19.35
  -2   0   4  595.66   19.38
   2   0  -4  546.59   18.14
   2   0  -4  570.89   19.00
  -2   0   4  584.54   18.46
   2   0  -3 1432.39   45.21
  -2   0   3 1494.69   45.31
  -2   0   3 1394.81   45.11
   2   0  -3 1465.91   45.22
  -2   0   3 1490.29   44.77
  -2   0   2  123.39    4.76
  -2   0   2  117.80    4.65
   2   0  -2  126.87    5.00
  -2   0   1 3069.11   92.35
  -2   0   1 3092.10   92.37
   2   0  -1 2998.89   92.46
  -2   0   0  345.81   10.44
  -2   0   0  327.87   10.74
  -2   0   0  349.24   10.54
  -2   0  -1  170.34    6.00
  -2   0  -1  175.86    7.10
  -2   0  -1  169.38    5.93
  -2   0  -1  183.40    6.38
  -2   0  -1  175.82    5.89
   2   0   2  102.59    4.54
  -2   0  -2   95.20    3.94
   2   0   2   92.97    4.34
  -2   0  -3   15.79    1.97
   2   0   3   16.87    1.96
  -2   0  -3   13.93    1.55
   2   0   3   15.90    1.88
   2   0   4  660.85   21.73
  -2   0  -4  613.84   21.07
   2   0   4  653.09   21.80
   2   0   5    4.22    1.86
  -2   0  -5    2.85    1.82
   2   0   5    3.53    2.00
   2   0   5    7.70    1.98
   2   0   6  492.30   18.04
  -2   0  -6  487.81   17.64
   2   0   6  493.16   18.40
   2   0   6  493.47   17.84
   2   0   7  410.05   15.89
  -2   0  -7  422.46   15.93
  -2   0  -7  406.33   15.64
   2   0   7  395.16   15.80
   2   0   7  418.06   16.50
   2   0   8    5.67    2.87
  -2   0  -8    4.83    3.03
   2   0   8    6.88    3.02
   2   0   8    5.67    3.09
  -2   0  -9   11.59    3.28
   2   0   9   10.40    3.38
  -2   0  -9   10.43    3.69
   2   0   9   10.44    3.50
   2   0   9    8.33    3.71
   2   0  10   57.75    5.62
  -2   0 -10   52.09    5.32
  -2   0 -10   54.32    5.60
   2   0  10   49.35    5.52
   2   0  10   51.72    6.15
  -2   0 -11  759.65   27.28
  -2   0 -11  697.02   27.05
   2   0  11  728.31   28.45
   2   0  11  757.90   28.12
  -2   0 -12  582.76   22.49
  -2   0 -12  558.33   22.59
   2   0  12  581.26   24.26
   2   0  12  537.94   23.12
  -2   0 -13   21.97    5.43
  -2   0 -13   19.24    5.50
   2   0  13   19.02    6.25
   2   0  13   27.17    6.17
  -2   0 -14   79.64    8.06
   2   0  14   78.47    8.73
   2   0  14   75.67    9.08
  -2   0 -15  146.36   11.42
   2   0  15  139.49   11.79
   2   0  15  156.99   12.54
   2   0  16  280.79   16.95
   2   0  16  295.17   17.52
   2   0  17  116.41   11.86
   2   0  17  140.87   12.65
   2   0  18   21.57    9.11
   2   0  18   16.96    9.00
   2   0  19   86.31   12.42
  -2  -1  20    0.89    7.94
  -2  -1  19   -4.99    9.06
  -2  -1  19   -0.84    7.10
   2   1 -18   52.86    3.36
  -2  -1  18   52.64    9.16
   2   1 -17  213.06    8.86
  -2  -1  17  237.25   11.37
  -2  -1  17  237.05   14.39
   2   1 -16    8.08    6.44
  -2  -1  16   11.62    6.14
   2   1 -16   14.25    3.11
   2   1 -15    0.63    5.48
  -2  -1  15   -1.89    5.21
   2   1 -15    2.12    2.85
   2   1 -14    0.59    5.00
   2   1 -14    3.77    2.91
  -2  -1  14    2.89    4.40
   2   1 -13   97.19    8.19
  -2  -1  13  109.84    8.15
   2   1 -13   96.09    5.80
  -2  -1  13  107.75    8.88
   2   1 -12  783.34   28.89
  -2  -1  12  777.39   26.74
  -2  -1  12  782.12   28.48
   2   1 -12  768.11   26.17
  -2  -1  12  762.86   29.47
   2   1 -11  182.10    9.94
  -2  -1  11  165.91    7.64
  -2  -1  11  169.21    8.07
  -2  -1  11  168.10    9.17
   2   1 -11  156.42    7.56
  -2  -1  11  143.79    9.59
  -2  -1  10   50.70    3.65
  -2  -1  10   47.52    4.02
  -2  -1  10   48.01    5.33
   2   1 -10   47.36    3.87
  -2  -1  10   45.62    4.68
  -2  -1   9  207.72    8.44
  -2  -1   9  217.54    9.37
  -2  -1   9  219.02    9.95
  -2  -1   9  218.52   10.76
   2   1  -9  235.46    9.20
  -2  -1   8    9.35    1.61
  -2  -1   8   10.64    2.44
  -2  -1   8   13.31    2.64
   2   1  -8   11.11    2.25
  -2  -1   8    6.21    2.70
  -2  -1   7 2248.71   70.97
  -2  -1   7 2326.52   72.35
  -2  -1   7 2414.45   73.49
  -2  -1   7 2330.96   72.43
   2   1  -7 2467.48   72.24
  -2  -1   6  560.57   18.15
   2   1  -6  547.32   20.04
  -2  -1   6  612.32   20.44
  -2  -1   6  593.12   19.40
   2   1  -6  619.77   19.52
  -2  -1   5    1.50    1.47
   2   1  -5    7.00    1.83
  -2  -1   5    5.89    1.40
  -2  -1   5    3.72    1.14
   2   1  -5    5.94    1.45
  -2  -1   4   54.71    2.66
  -2  -1   4   56.83    3.37
  -2  -1   3 1127.30   35.95
  -2  -1   3 1201.04   36.53
  -2  -1   2  127.09    4.66
  -2  -1   2  140.97    5.63
   2   1  -2  143.03    5.54
  -2  -1   2  138.03    4.87
  -2  -1   1  919.10   28.54
  -2  -1   0  117.53    5.09
  -2  -1   0  119.00    4.83
   2   1   0  108.44    4.72
  -2  -1  -1 1482.63   45.26
  -2  -1  -1 1525.63   46.61
   2   1   1 1486.27   46.48
   2   1   2   20.39    2.19
  -2  -1  -2   21.10    1.58
   2   1   3   57.55    3.81
  -2  -1  -3   58.08    3.24
   2   1   3   59.26    3.28
   2   1   4   29.26    3.03
  -2  -1  -4   32.55    2.69
   2   1   4   34.13    2.81
   2   1   5 1188.91   38.40
  -2  -1  -5 1143.50   37.43
   2   1   5 1168.00   37.70
   2   1   6  168.21    8.48
  -2  -1  -6  168.33    7.90
   2   1   6  164.42    8.04
   2   1   7   32.94    4.15
  -2  -1  -7   34.83    3.95
   2   1   7   34.83    4.06
   2   1   7   36.28    4.26
  -2  -1  -8  409.62   16.36
   2   1   8  398.29   16.49
  -2  -1  -8  389.33   15.78
   2   1   8  395.47   16.82
   2   1   8  400.03   16.33
   2   1   9   32.56    4.73
  -2  -1  -9   27.39    4.50
  -2  -1  -9   29.91    4.55
   2   1   9   36.43    5.05
   2   1   9   31.51    4.71
  -2  -1 -10  265.79   12.96
   2   1  10  273.57   13.20
  -2  -1 -10  258.83   12.62
   2   1  10  265.22   13.89
   2   1  10  261.44   13.12
   2   1  11  197.54   11.60
  -2  -1 -11  225.11   11.74
  -2  -1 -11  198.92   11.15
   2   1  11  224.91   12.81
   2   1  11  200.02   11.77
   2   1  12   11.75    4.75
  -2  -1 -12   15.51    5.10
   2   1  12   19.59    6.45
   2   1  12   17.43    5.31
  -2  -1 -13  198.48   11.62
   2   1  13  197.07   13.20
   2   1  13  184.25   12.46
  -2  -1 -14  327.26   15.86
   2   1  14  301.72   17.52
   2   1  14  299.76   16.66
  -2  -1 -15  203.57   12.90
   2   1  15  193.63   13.73
   2   1  15  206.88   14.66
   2   1  16   95.38   11.37
   2   1  16   88.04   10.73
  -2  -1 -17   62.22    5.17
   2   1  17   81.56   11.08
   2   1  17   61.93   10.26
   2   1  18   36.55    9.84
  -2  -2  20   29.75    8.52
  -2  -2  19    1.89    4.93
  -2  -2  19    0.80    7.06
   2   2 -19    1.49    3.17
  -2  -2  18  117.60    8.15
  -2  -2  18  128.40   11.21
   2   2 -18  102.72    6.54
  -2  -2  17  157.23    9.14
  -2  -2  17  129.25   10.74
   2   2 -17  149.17    7.88
   2   2 -16    6.67    6.03
  -2  -2  16   -2.94    4.38
  -2  -2  16    8.67    6.83
  -2  -2  16    3.87    5.51
   2   2 -16    1.90    3.54
   2   2 -15   55.01    7.48
  -2  -2  15   67.12    8.36
   2   2 -15   55.94    5.28
  -2  -2  15   75.38    7.55
   2   2 -14   27.45    5.94
  -2  -2  14   25.53    5.24
  -2  -2  14   24.10    5.84
   2   2 -14   20.48    3.97
   2   2 -13  417.38   18.77
  -2  -2  13  465.51   18.79
  -2  -2  13  458.28   19.98
   2   2 -13  438.59   17.04
   2   2 -12  455.41   18.74
  -2  -2  12  435.70   16.73
  -2  -2  12  458.59   18.21
  -2  -2  12  424.58   19.00
   2   2 -12  451.33   17.11
   2   2 -11  120.87    8.00
  -2  -2  11  124.81    6.76
  -2  -2  11  110.59    7.16
   2   2 -11  122.73    6.92
  -2  -2  11  134.93    8.56
  -2  -2  10   20.25    3.24
  -2  -2  10   21.32    4.04
  -2  -2  10   26.66    3.66
   2   2 -10   20.01    3.21
  -2  -2   9 1495.67   49.62
  -2  -2   9 1527.76   51.00
  -2  -2   9 1596.16   50.12
   2   2  -9 1623.02   50.09
  -2  -2   8  801.85   27.98
  -2  -2   8  847.62   29.11
  -2  -2   8  828.20   28.00
   2   2  -8  908.12   28.58
  -2  -2   7 1989.12   62.56
   2   2  -7 2051.20   63.27
  -2  -2   7 2006.53   63.58
  -2  -2   6  949.15   30.48
   2   2  -6  948.80   31.40
  -2  -2   6  974.53   31.43
  -2  -2   5   17.86    2.21
   2   2  -5   20.05    1.62
  -2  -2   5   15.57    2.00
   2   2  -4 1001.09   31.81
  -2  -2   4 1075.12   32.78
  -2  -2   4 1076.53   33.72
   2   2  -3  326.70   12.15
  -2  -2   3  339.36   12.42
  -2  -2   3  335.15   11.34
  -2  -2   2 1667.70   51.56
   2   2  -2 1740.84   52.57
  -2  -2   2 1672.22   51.14
   2   2  -1  672.64   21.71
  -2  -2   1  636.11   21.03
  -2  -2   0  116.75    5.26
  -2  -2   0  115.30    5.51
  -2  -2   0  124.00    5.47
   2   2   1 3677.58  109.92
   2   2   1 3695.50  110.57
  -2  -2  -1 3489.62  110.72
   2   2   1 3696.26  111.44
   2   2   2   81.82    3.85
   2   2   2   85.64    4.83
   2   2   2   86.44    4.28
  -2  -2  -3 1584.47   49.41
   2   2   3 1576.43   50.71
   2   2   3 1618.46   49.89
   2   2   3 1574.02   49.48
   2   2   4  704.59   24.18
  -2  -2  -4  675.30   22.86
   2   2   4  681.06   23.02
   2   2   5    0.36    2.24
  -2  -2  -5    1.97    2.10
   2   2   5    3.24    2.07
  -2  -2  -6 1730.18   52.76
   2   2   6 1705.95   54.06
  -2  -2  -6 1591.77   50.51
   2   2   6 1672.49   53.02
  -2  -2  -7  210.50    9.88
  -2  -2  -7  225.93   10.76
   2   2   7  218.69   10.81
  -2  -2  -7  209.83    7.58
   2   2   7  205.61   10.14
  -2  -2  -8   -1.47    3.01
   2   2   8    3.35    3.41
  -2  -2  -8    2.23    3.54
  -2  -2  -8    3.19    1.41
   2   2   8    6.38    3.43
  -2  -2  -9  197.73   11.16
   2   2   9  221.36   11.81
  -2  -2  -9  220.05   10.84
   2   2   9  213.07   11.24
   2   2  10   10.69    4.45
  -2  -2 -10    9.84    4.18
   2   2  10   15.41    4.51
   2   2  10   15.12    4.93
   2   2  11  337.53   16.70
  -2  -2 -11  353.12   15.79
   2   2  11  356.19   16.72
   2   2  11  353.70   17.63
   2   2  12   20.75    5.76
   2   2  12   14.84    5.68
   2   2  12    7.46    5.67
   2   2  13   98.52    9.20
   2   2  13   83.84    9.58
   2   2  13   83.22    8.92
  -2  -2 -14   97.33    6.15
   2   2  14  105.83   10.90
   2   2  14  107.12   10.29
  -2  -2 -15   64.44    5.19
   2   2  15   78.00   10.69
   2   2  16    0.99    8.08
   2   2  16    1.76    8.00
  -2  -2 -16    3.62    3.32
   2   2  17    2.81    8.97
   2   2  18  113.23   13.68
  -2  -3  20  118.95    8.56
   2   3 -20  103.59    7.03
  -2  -3  19    1.19    4.83
   2   3 -19   -0.67    4.46
  -2  -3  18    1.18    4.66
   2   3 -18    0.37    4.10
  -2  -3  18   -6.17    7.96
  -2  -3  17  397.13   16.30
  -2  -3  17  413.03   19.08
   2   3 -17  396.94   16.29
  -2  -3  17  352.50   19.61
   2   3 -16  166.74   11.59
  -2  -3  16  162.98    9.06
  -2  -3  16  156.55   10.73
  -2  -3  16  148.29   11.82
   2   3 -16  146.62    8.98
   2   3 -15   40.49    6.78
  -2  -3  15   37.40    4.90
  -2  -3  15   37.12    5.78
  -2  -3  15   44.49    7.64
   2   3 -15   39.03    5.23
   2   3 -14   12.22    4.88
  -2  -3  14   13.31    4.46
  -2  -3  14    7.14    5.26
   2   3 -14    4.50    3.87
   2   3 -13   15.65    4.97
  -2  -3  13   12.93    4.14
  -2  -3  13   14.23    5.22
   2   3 -13    7.62    3.47
   2   3 -12  252.94   12.49
  -2  -3  12  240.58   11.50
   2   3 -12  263.41   11.70
   2   3 -11  186.15    9.98
  -2  -3  11  173.12    8.58
   2   3 -11  183.56    9.28
  -2  -3  11  159.47    8.80
  -2  -3  11  157.50    9.79
   2   3 -10  284.90   10.02
  -2  -3  10  280.01   11.94
   2   3 -10  296.00   12.51
  -2  -3  10  284.37   13.02
   2   3  -9   11.95    1.39
  -2  -3   9   13.00    3.32
   2   3  -9   14.58    3.04
   2   3  -8  205.08    6.97
   2   3  -8  213.11    9.73
  -2  -3   8  218.25    9.78
   2   3  -8  216.80    8.67
  -2  -3   7   10.95    2.48
   2   3  -7   11.73    2.56
   2   3  -7   12.61    1.92
  -2  -3   6   48.08    3.67
   2   3  -6   50.00    3.01
  -2  -3   5  174.64    7.32
  -2  -3   5  175.56    8.17
   2   3  -4  196.00    7.06
  -2  -3   4  208.25    8.96
  -2  -3   4  205.23    7.69
  -2  -3   3   17.83    1.24
   2   3  -3   12.72    2.40
   2   3  -3   12.43    1.51
   2   3  -2   11.74    2.01
   2   3  -2   13.72    1.30
   2   3  -1  688.98   22.17
  -2  -3   1  718.63   22.13
   2   3  -1  769.68   24.27
  -2  -3   1  749.67   24.27
  -2  -3   0  485.83   16.18
   2   3   1 3309.78  100.66
   2   3   1 3333.59  102.39
   2   3   2  289.43    9.93
   2   3   2  314.33   10.92
   2   3   2  306.56   10.71
  -2  -3  -2  305.96   11.60
   2   3   2  304.66   12.30
   2   3   3    2.92    1.55
  -2  -3  -3    3.76    1.92
   2   3   3    2.39    1.62
   2   3   3    0.69    2.24
   2   3   4  794.78   26.83
  -2  -3  -4  782.44   26.58
   2   3   4  800.50   26.57
   2   3   4  835.07   28.42
   2   3   5   10.52    2.75
   2   3   5    8.85    3.08
  -2  -3  -5   12.41    2.31
   2   3   6  782.52   28.57
  -2  -3  -6  805.41   26.50
  -2  -3  -6  787.89   25.65
   2   3   6  763.23   27.51
  -2  -3  -7   79.33    5.00
  -2  -3  -7   74.94    4.28
   2   3   7   76.89    5.99
   2   3   8   -2.16    3.88
  -2  -3  -8   -0.52    2.24
  -2  -3  -8    2.43    1.87
   2   3   8    3.18    3.58
   2   3   9  356.45   16.50
  -2  -3  -9  356.00   13.54
  -2  -3  -9  340.83   12.10
   2   3   9  363.21   16.01
   2   3  10   -2.50    4.82
  -2  -3 -10    3.23    2.82
  -2  -3 -10    3.71    1.93
   2   3  10    0.56    4.54
   2   3  11  246.61   13.83
  -2  -3 -11  229.28   10.07
   2   3  11  246.50   14.51
   2   3  11  211.68   12.92
   2   3  12   75.56    8.61
  -2  -3 -12   63.06    4.95
   2   3  12   52.30    7.48
   2   3  12   71.29    8.60
   2   3  13    3.45    6.96
  -2  -3 -13   18.47    3.74
   2   3  13   13.89    6.35
   2   3  14   30.26    7.85
   2   3  14   18.48    8.12
   2   3  14   31.72    7.95
  -2  -3 -14   32.24    4.31
   2   3  15   45.01    9.30
  -2  -3 -15   37.85    4.25
   2   3  16    7.33    8.48
   2   3  16   -3.62    8.35
   2   3  17   54.68   11.16
  -2  -4  20   18.31    5.80
  -2  -4  20   16.40    9.00
   2   4 -20   23.46    5.19
  -2  -4  19    1.24    5.40
   2   4 -19   15.68    4.90
  -2  -4  19    3.64    7.88
  -2  -4  18  162.63    9.69
  -2  -4  18  169.58   13.14
   2   4 -18  158.21   10.02
   2   4 -17  249.84   14.91
  -2  -4  17  271.92   12.43
  -2  -4  17  267.45   15.56
   2   4 -17  238.89   12.78
   2   4 -16    1.99    5.43
  -2  -4  16    7.05    4.18
   2   4 -16    0.97    4.68
  -2  -4  16    8.14    6.26
   2   4 -15   39.85    6.64
  -2  -4  15   33.93    5.15
  -2  -4  15   48.62    7.34
   2   4 -15   37.61    5.60
   2   4 -14  106.40    8.99
  -2  -4  14  101.34    7.09
  -2  -4  14  124.63    9.44
   2   4 -14  117.18    8.14
  -2  -4  13   86.28    7.44
   2   4 -13   66.54    6.43
   2   4 -12  102.09    4.81
  -2  -4  12  117.58    8.03
   2   4 -12  100.01    7.29
   2   4 -11  216.78    7.86
   2   4 -11  218.97   10.91
  -2  -4  11  213.68   11.16
   2   4 -10  505.67   16.50
   2   4 -10  517.55   18.67
  -2  -4  10  537.53   20.20
   2   4 -10  545.33   20.26
   2   4  -9    9.55    1.18
   2   4  -9   10.84    3.23
   2   4  -9   12.54    2.48
  -2  -4   9    5.24    2.63
  -2  -4   8    2.31    2.41
   2   4  -8    2.41    1.99
   2   4  -8    1.54    2.65
   2   4  -7  284.14   10.60
  -2  -4   7  280.13   11.53
  -2  -4   6  864.61   28.01
   2   4  -6  819.37   27.96
  -2  -4   5 1393.14   44.36
  -2  -4   5 1422.30   46.70
   2   4  -5 1442.57   45.10
  -2  -4   5 1455.13   45.01
  -2  -4   4  299.91   10.52
   2   4  -4  313.09   12.71
   2   4  -4  316.33   11.19
   2   4  -3   19.47    2.29
  -2  -4   3   27.27    1.72
   2   4  -3   23.11    3.12
   2   4  -3   24.75    2.11
  -2  -4   2 2478.08   76.44
   2   4  -2 2539.70   76.26
  -2  -4   2 2506.44   76.55
   2   4  -2 2509.19   78.86
  -2  -4   2 2594.49   79.07
   2   4  -1  308.81   10.82
   2   4  -1  328.48   12.64
   2   4   0 3075.16   94.53
  -2  -4   0 3043.88   93.54
  -2  -4   0 3117.85   94.13
   2   4   0 3201.76   96.12
   2   4   0 3130.97   93.54
  -2  -4  -1   46.16    3.88
   2   4   1   49.22    4.24
   2   4   2   34.53    2.89
   2   4   2   28.79    2.24
  -2  -4  -2   38.19    3.60
   2   4   2   30.46    3.75
   2   4   3 2121.65   64.91
   2   4   3 1986.31   63.47
   2   4   3 2092.76   63.79
  -2  -4  -3 2117.35   65.21
   2   4   3 2127.18   66.73
   2   4   4   46.17    3.13
   2   4   4   49.34    4.11
   2   4   4   38.78    3.44
  -2  -4  -4   39.51    3.68
   2   4   4   35.60    4.64
   2   4   5  871.09   29.88
   2   4   5  858.27   31.31
  -2  -4  -5  885.38   29.26
   2   4   5  855.12   28.77
  -2  -4  -6   98.98    5.84
   2   4   6   94.53    6.59
   2   4   7   13.87    3.91
   2   4   7   19.28    5.08
  -2  -4  -7   12.45    2.62
  -2  -4  -7   14.79    3.01
   2   4   8 1224.72   42.52
  -2  -4  -8 1194.42   38.94
  -2  -4  -8 1165.71   38.09
   2   4   8 1214.72   41.19
   2   4   9   22.78    5.89
  -2  -4  -9   30.77    3.28
  -2  -4  -9   23.87    3.82
   2   4   9   28.65    5.49
   2   4  10  604.04   24.54
  -2  -4 -10  540.38   18.60
  -2  -4 -10  575.66   20.05
   2   4  10  525.73   22.82
   2   4  11    8.10    5.84
   2   4  11   12.99    5.97
  -2  -4 -11    2.56    3.14
   2   4  12    6.24    6.31
  -2  -4 -12    2.51    3.36
   2   4  12    1.72    7.02
   2   4  12    0.70    5.74
   2   4  13  393.13   20.44
   2   4  13  385.28   19.63
  -2  -4 -13  374.60   14.93
   2   4  14   65.98    9.99
  -2  -4 -14   39.22    4.61
   2   4  14   54.19   10.06
   2   4  14   68.38    9.57
   2   4  15    8.14    7.70
   2   4  15    3.49    7.99
   2   4  15   13.64    9.21
   2   4  16   -0.92    9.28
   2   4  17  -11.68   10.47
  -2  -5  21    7.41    5.73
  -2  -5  21   14.91    9.17
  -2  -5  20  326.84   14.93
   2   5 -20  308.38   15.18
  -2  -5  20  319.32   19.40
  -2  -5  19    4.34    5.18
  -2  -5  19    0.88    7.62
   2   5 -19    4.75    5.37
  -2  -5  18  746.38   27.71
  -2  -5  18  793.54   32.07
   2   5 -18  753.07   28.98
   2   5 -17   11.96    6.31
  -2  -5  17    8.95    4.77
   2   5 -17    4.98    5.16
  -2  -5  17    6.19    6.24
  -2  -5  16  115.34    8.24
  -2  -5  16  138.46   10.69
   2   5 -16  124.12    9.37
  -2  -5  15  790.79   28.81
  -2  -5  15  814.32   31.59
   2   5 -15  826.60   30.46
   2   5 -14  175.52    7.22
  -2  -5  14  181.04    9.65
  -2  -5  14  172.07   11.27
   2   5 -14  161.37   10.53
   2   5 -13 1105.87   34.06
   2   5 -13 1106.32   38.46
   2   5 -12    7.07    1.62
   2   5 -12    6.03    3.90
  -2  -5  12   -1.53    3.60
   2   5 -11   60.32    3.02
   2   5 -11   53.29    4.53
   2   5 -11   68.89    6.39
  -2  -5  11   58.66    5.72
   2   5 -10  774.61   26.63
  -2  -5  10  772.31   27.97
   2   5 -10  799.77   28.81
   2   5  -9  296.21   11.94
   2   5  -9  311.33   13.91
  -2  -5   9  313.19   13.26
   2   5  -8  342.11   13.98
  -2  -5   8  345.03   13.97
   2   5  -8  362.12   15.24
  -2  -5   7    6.76    2.10
   2   5  -7    5.69    2.32
  -2  -5   6   30.10    2.71
   2   5  -6   22.93    3.01
  -2  -5   5  736.34   24.33
   2   5  -5  774.05   25.18
   2   5  -5  761.42   26.89
  -2  -5   4  316.44   10.82
   2   5  -4  297.64   11.45
   2   5  -4  311.96   13.21
  -2  -5   3   54.17    2.93
  -2  -5   3   48.02    3.15
   2   5  -3   50.53    2.82
   2   5  -3   55.56    4.72
  -2  -5   2  472.75   15.55
   2   5  -2  449.31   15.31
   2   5  -2  481.24   17.73
  -2  -5   2  453.54   15.43
   2   5  -1  139.52    6.27
   2   5  -1  164.05    8.14
   2   5   0  574.42   18.75
  -2  -5   0  512.16   17.53
   2   5   0  527.45   17.58
   2   5   0  583.05   20.24
  -2  -5   0  560.70   17.48
  -2  -5   0  544.31   20.18
   2   5   1   57.50    5.29
   2   5   1   62.04    4.07
  -2  -5  -1   66.96    5.03
   2   5   2  693.12   26.02
   2   5   2  703.51   24.20
  -2  -5  -2  729.36   25.05
   2   5   3  375.18   13.97
   2   5   3  343.86   12.56
   2   5   3  347.79   15.55
   2   5   3  351.07   12.10
  -2  -5  -3  361.66   14.25
   2   5   4   54.72    4.79
   2   5   4   54.34    3.89
   2   5   4   63.36    6.03
   2   5   4   65.01    3.76
  -2  -5  -4   60.60    4.75
   2   5   5  339.82   14.25
   2   5   5  341.26   12.68
   2   5   5  336.00   12.64
  -2  -5  -5  340.56   13.74
   2   5   5  357.00   16.25
   2   5   6   51.82    4.12
   2   5   6   42.83    5.05
   2   5   6   55.57    6.78
  -2  -5  -6   50.90    4.56
   2   5   6   44.18    4.13
   2   5   7  210.38    9.45
   2   5   7  226.77   12.85
   2   5   7  196.12    9.56
  -2  -5  -7  211.98    9.81
  -2  -5  -7  214.16    9.82
   2   5   7  210.16   11.09
   2   5   8 1035.71   37.01
  -2  -5  -8  964.87   32.84
   2   5   8 1003.61   33.28
  -2  -5  -8  968.53   32.49
   2   5   8  928.91   34.76
   2   5   9  115.38   10.03
  -2  -5  -9  114.56    6.42
   2   5   9  106.04    7.67
   2   5   9  111.50    9.01
  -2  -5  -9  113.79    6.93
   2   5  10  186.55    9.67
   2   5  10  208.79   13.34
  -2  -5 -10  178.96    8.25
   2   5  10  178.15   11.66
  -2  -5 -10  187.01    9.10
   2   5  11  114.64    7.64
   2   5  11  100.13   10.35
  -2  -5 -11   90.43    5.34
   2   5  11  101.99    9.27
  -2  -5 -11  102.78    6.54
   2   5  12   17.37    5.04
   2   5  12   22.13    7.78
   2   5  12   14.65    5.95
  -2  -5 -12   17.55    4.17
   2   5  12   25.66    7.33
   2   5  13  413.65   17.57
   2   5  13  426.62   21.77
   2   5  13  390.83   18.27
   2   5  13  401.48   20.61
   2   5  13  422.12   22.47
  -2  -5 -13  410.84   15.63
   2   5  14   13.89    6.00
   2   5  14   -6.59    8.44
   2   5  14    5.53    6.62
  -2  -5 -14   -0.22    3.45
   2   5  14    9.21    8.20
   2   5  14    8.40    9.05
   2   5  15   19.62    9.17
   2   5  15   10.71    8.38
   2   5  16   63.98   11.37
  -2  -6  21  173.61   10.67
   2   6 -21  154.43   11.17
  -2  -6  21  170.20   14.44
  -2  -6  20   54.08    7.11
  -2  -6  20   33.95    9.53
   2   6 -20   51.05    7.59
  -2  -6  19  226.70   12.01
   2   6 -19  218.53   13.29
  -2  -6  19  229.23   15.40
   2   6 -18  113.92    9.71
  -2  -6  18  131.69   11.36
  -2  -6  17    0.92    4.50
  -2  -6  17   -3.77    6.22
   2   6 -17   -4.98    6.12
  -2  -6  16  147.03    9.25
  -2  -6  16  136.45   10.87
   2   6 -16  152.32   10.73
   2   6 -15  329.37   11.70
   2   6 -15  310.78   16.10
  -2  -6  15  348.26   16.66
   2   6 -14   51.95    3.24
  -2  -6  14   48.40    6.54
   2   6 -14   40.06    6.61
   2   6 -13  166.13    6.57
   2   6 -13  166.72   10.68
   2   6 -13  193.74    9.51
  -2  -6  13  163.02   10.34
   2   6 -12   29.97    2.32
   2   6 -12   39.09    5.45
  -2  -6  12   37.27    5.37
   2   6 -12   27.09    5.31
   2   6 -11  370.93   16.13
   2   6 -11  372.25   14.63
   2   6 -11  384.95   16.93
  -2  -6  11  355.88   15.84
  -2  -6  10  566.49   21.96
   2   6 -10  622.60   22.42
   2   6 -10  564.85   20.74
   2   6 -10  589.84   23.13
  -2  -6   9   -0.31    2.48
  -2  -6   9    1.14    2.84
   2   6  -9   -4.50    3.86
  -2  -6   8    0.55    2.01
   2   6  -8    1.05    2.64
  -2  -6   7    8.94    2.39
   2   6  -7    5.36    2.56
  -2  -6   6   11.35    2.04
   2   6  -6    5.81    3.17
   2   6  -6   13.47    2.64
  -2  -6   5  515.42   17.63
   2   6  -5  510.30   18.42
   2   6  -5  566.63   20.59
  -2  -6   4  486.03   17.06
   2   6  -4  474.39   16.42
  -2  -6   4  490.10   16.48
   2   6  -4  521.40   19.35
  -2  -6   3  156.57    6.65
  -2  -6   3  157.41    6.82
   2   6  -3  152.00    6.42
   2   6  -3  158.10    8.88
   2   6  -2    7.20    1.80
   2   6  -2    5.53    3.00
   2   6  -1   12.35    2.38
  -2  -6   1    9.36    1.52
   2   6  -1    9.36    3.16
  -2  -6   1   12.18    3.25
  -2  -6   0   69.54    3.64
   2   6   0   59.75    4.45
   2   6   0   71.21    3.74
   2   6   0   63.85    5.43
  -2  -6   0   68.12    5.70
   2   6   1  594.42   23.24
   2   6   1  631.20   20.14
   2   6   1  576.32   21.25
  -2  -6  -1  625.89   22.75
   2   6   2 1001.39   34.01
   2   6   2  914.25   31.37
  -2  -6  -2  915.23   32.19
   2   6   3  239.03   12.78
   2   6   3  255.51   11.15
  -2  -6  -3  244.92   11.25
   2   6   4   -0.38    2.89
   2   6   4    3.48    1.67
   2   6   5  406.41   14.97
   2   6   5  411.30   16.81
   2   6   5  398.12   14.03
   2   6   5  428.96   18.88
   2   6   6  285.08   13.16
   2   6   6  261.74   11.03
   2   6   6  279.94   14.73
   2   6   6  256.15   10.35
   2   6   7 1098.87   36.31
   2   6   7 1122.02   40.87
  -2  -6  -7 1069.27   37.06
   2   6   7 1106.94   35.78
   2   6   7 1100.21   38.61
   2   6   8   -2.77    4.99
   2   6   8    1.17    3.42
  -2  -6  -8    1.76    3.52
   2   6   8    2.24    5.63
   2   6   9   56.79    7.31
   2   6   9   58.77    5.57
   2   6   9   59.43    8.54
  -2  -6  -9   61.21    5.46
   2   6   9   66.55    5.81
   2   6  10  245.83   11.71
   2   6  10  248.85   15.47
  -2  -6 -10  242.76   10.69
   2   6  10  238.49   11.75
   2   6  10  251.62   14.29
   2   6  11    2.02    4.60
   2   6  11    1.76    7.22
  -2  -6 -11    1.44    3.33
   2   6  11    3.26    4.87
   2   6  11    4.25    6.21
   2   6  12  365.20   15.82
   2   6  12  371.55   20.23
   2   6  12  367.93   16.19
   2   6  12  364.57   18.96
  -2  -6 -12  335.34   14.21
   2   6  13    7.30    5.45
   2   6  13   -1.93    8.22
   2   6  13    2.35    5.73
   2   6  13    9.64    7.54
  -2  -6 -13   10.72    3.92
   2   6  13    9.49    9.05
   2   6  14    6.07    8.69
   2   6  14   18.81    8.44
   2   6  15   97.82   12.56
  -2  -7  21  221.46   12.51
   2   7 -21  224.60   13.92
  -2  -7  21  241.16   16.71
  -2  -7  20   11.97    5.90
  -2  -7  20    5.41    7.88
   2   7 -20    4.04    6.62
  -2  -7  19  160.74   10.60
   2   7 -19  163.15   12.27
  -2  -7  18   13.90    5.34
  -2  -7  18   19.06    7.31
   2   7 -18   10.35    6.12
  -2  -7  17   12.71    5.41
  -2  -7  17    9.64    6.34
   2   7 -17    2.74    6.29
   2   7 -16  822.64   26.05
   2   7 -16  808.73   31.88
  -2  -7  16  822.55   32.05
   2   7 -16  777.67   31.66
   2   7 -15    0.65    1.85
   2   7 -15   -0.62    5.12
   2   7 -15   -6.56    5.98
  -2  -7  15    3.85    5.72
   2   7 -14  270.19   10.05
  -2  -7  14  304.30   14.80
   2   7 -14  308.85   14.90
   2   7 -14  290.92   15.20
   2   7 -14  307.03   13.29
   2   7 -13  423.42   14.50
  -2  -7  13  425.20   18.80
   2   7 -13  442.60   17.34
   2   7 -13  442.76   19.69
   2   7 -13  456.44   19.20
  -2  -7  12   -1.29    3.39
  -2  -7  12    8.14    4.14
   2   7 -12    3.60    4.44
   2   7 -12    4.60    4.55
  -2  -7  11 1768.51   57.51
   2   7 -11 1769.20   58.48
   2   7 -11 1703.54   59.48
  -2  -7  11 1847.25   58.68
  -2  -7  10   24.28    3.75
   2   7 -10   32.63    5.52
   2   7 -10   22.14    4.24
  -2  -7   9  557.14   20.18
  -2  -7   8  687.82   23.67
  -2  -7   7  653.90   22.08
   2   7  -7  646.35   23.17
   2   7  -7  621.41   24.68
  -2  -7   6 1431.21   45.06
   2   7  -6 1366.95   47.97
   2   7  -6 1446.35   46.18
  -2  -7   5  176.71    8.34
   2   7  -5  184.90    7.83
  -2  -7   5  184.41    7.76
   2   7  -5  190.17   10.33
   2   7  -5  191.74    8.70
   2   7  -4  228.79    8.82
  -2  -7   4  224.89    8.87
   2   7  -4  217.56   11.17
  -2  -7   3  746.53   24.66
   2   7  -3  743.35   27.17
   2   7  -3  719.61   24.45
   2   7  -2  295.55   11.73
   2   7  -2  326.47   13.91
   2   7  -2  304.83   13.80
   2   7  -1  533.49   17.65
  -2  -7   1  512.15   16.82
   2   7  -1  514.08   19.31
   2   7   0   31.52    3.61
  -2  -7   0   28.07    2.64
   2   7   0   26.60    4.21
   2   7   0   25.36    2.62
   2   7   1   17.90    3.29
   2   7   1   20.98    2.52
   2   7   2  354.45   14.28
   2   7   2  341.13   14.12
   2   7   2  357.65   16.33
   2   7   3   63.59    5.47
   2   7   3   73.28    7.52
   2   7   4    7.11    3.74
   2   7   4    7.86    4.48
   2   7   5    2.30    3.61
   2   7   5   11.11    5.30
   2   7   6  124.22    8.71
   2   7   6  141.16   10.82
   2   7   6  130.76    5.72
   2   7   7  332.85   13.46
   2   7   7  336.77   17.55
  -2  -7  -7  320.98   14.48
   2   7   7  310.02   11.74
   2   7   7  320.40   15.43
   2   7   8    2.35    5.06
   2   7   8   -1.10    3.11
  -2  -7  -8    2.52    4.30
   2   7   8   -5.71    6.19
   2   7   9   20.93    6.41
   2   7   9   17.35    4.73
   2   7   9   21.52    7.61
   2   7   9   18.10    3.92
  -2  -7  -9   16.73    4.91
   2   7  10  204.70   10.92
   2   7  10  218.66   15.10
   2   7  10  203.72    9.90
  -2  -7 -10  202.17   10.37
   2   7  10  230.86   13.66
   2   7  11   30.44    5.81
   2   7  11   44.50    9.36
   2   7  11   32.74    5.13
   2   7  11   34.45    7.99
   2   7  12   49.48   10.07
   2   7  12   56.89    6.96
  -2  -7 -12   62.90    5.67
   2   7  13    7.23    9.12
   2   7  13   20.49    8.71
   2   7  14   31.97    9.55
   2   7  15  178.92   15.09
  -2  -8  22   13.17    6.53
   2   8 -22   23.48    7.69
  -2  -8  21   31.22    8.62
  -2  -8  21   21.87    7.05
  -2  -8  21   28.24    9.57
   2   8 -21   27.85    7.87
  -2  -8  20   11.10    7.78
  -2  -8  20   16.05    6.41
  -2  -8  20   20.44    8.66
   2   8 -20   17.15    7.35
  -2  -8  19    5.94    6.93
  -2  -8  19    9.07    5.87
  -2  -8  19    5.02    7.44
   2   8 -19   -4.51    7.55
  -2  -8  18    8.30    6.25
  -2  -8  18   12.55    6.94
   2   8 -18   -6.75    7.45
   2   8 -17   28.87    2.70
  -2  -8  17   25.71    6.19
   2   8 -17   31.13    7.58
   2   8 -17   16.97    6.88
  -2  -8  17   16.15    6.29
  -2  -8  16   75.18    7.91
   2   8 -16   73.73    4.10
   2   8 -16   93.02    9.64
   2   8 -16   84.58    7.16
  -2  -8  16   95.90    8.84
   2   8 -16  102.32    9.30
  -2  -8  15   -1.10    4.48
   2   8 -15    2.29    1.92
   2   8 -15    3.79    5.27
   2   8 -15   -2.81    5.95
  -2  -8  15    6.39    5.48
   2   8 -15    0.45    4.12
   2   8 -14   71.98    4.06
  -2  -8  14   88.92    7.47
   2   8 -14   70.90    6.38
   2   8 -14   65.55    7.50
   2   8 -14   65.68    8.22
  -2  -8  14   69.78    7.41
  -2  -8  13  171.25   10.14
  -2  -8  13  189.45   11.24
   2   8 -13  187.85   12.06
   2   8 -13  202.57   11.62
   2   8 -13  192.27   10.01
  -2  -8  12  294.18   13.25
   2   8 -12  283.24   15.13
   2   8 -12  273.31   13.95
  -2  -8  11  308.50   13.27
   2   8 -11  297.84   14.15
   2   8 -11  284.17   15.08
  -2  -8  10   19.63    3.68
   2   8 -10   13.68    3.93
  -2  -8   9   15.05    3.13
  -2  -8   8  968.80   31.06
   2   8  -8  846.23   33.58
  -2  -8   7   56.33    4.21
   2   8  -7   51.64    4.83
   2   8  -7   62.63    6.42
  -2  -8   6  707.02   24.63
  -2  -8   6  693.66   23.73
   2   8  -6  699.64   26.75
   2   8  -6  701.99   24.91
   2   8  -5    2.86    2.12
  -2  -8   5    5.29    2.25
   2   8  -5    1.54    3.49
   2   8  -4   38.13    3.45
  -2  -8   4   31.51    3.45
  -2  -8   4   31.78    3.32
   2   8  -3  967.14   32.78
   2   8  -3 1060.34   35.43
   2   8  -3 1007.30   35.45
   2   8  -2    7.56    3.73
   2   8  -2   14.52    2.81
   2   8  -2   18.29    4.39
  -2  -8   2   11.17    4.19
  -2  -8   1  166.10    7.67
   2   8  -1  187.85    8.62
   2   8  -1  184.78   10.14
  -2  -8   1  169.34   10.17
   2   8   0    8.86    3.11
   2   8   0   10.08    2.38
   2   8   0    3.77    3.64
  -2  -8   0   13.75    4.32
   2   8   1    8.50    2.43
   2   8   1    8.86    3.27
  -2  -8  -1   11.47    4.29
   2   8   2  450.96   15.90
   2   8   2  473.11   20.29
   2   8   2  438.35   17.72
  -2  -8  -2  445.49   18.64
   2   8   3  476.75   21.51
   2   8   3  508.14   19.41
  -2  -8  -3  464.54   19.54
   2   8   4   14.37    5.20
   2   8   4   16.19    4.55
   2   8   4   11.88    4.29
  -2  -8  -4   16.03    4.83
   2   8   5    6.83    5.82
   2   8   5    4.86    4.33
   2   8   5    2.98    4.30
  -2  -8  -5    0.46    4.05
   2   8   6    1.60    6.17
   2   8   6    4.29    4.41
  -2  -8  -6    0.45    4.23
   2   8   7   16.81    6.74
   2   8   7   32.33    6.23
  -2  -8  -7   25.22    5.03
   2   8   8  150.57   12.86
  -2  -8  -8  152.15    9.93
   2   8   8  170.59   11.35
  -2  -8  -8  160.57    9.64
   2   8   9   83.27   10.46
   2   8   9   76.97    4.69
  -2  -8  -9   78.69    7.65
   2   8   9   99.72    9.78
  -2  -8  -9  107.65    7.53
   2   8  10    1.93    7.87
   2   8  10    8.91    3.41
   2   8  10    5.64    6.79
   2   8  11   -1.01    8.54
   2   8  11    3.00    5.40
   2   8  11    8.25    7.30
   2   8  12   29.29    8.82
   2   8  13   16.49    8.59
   2   8  14  141.53   13.38
  -2  -9  22   36.84    7.68
  -2  -9  21   64.86   10.17
  -2  -9  21   61.22    8.37
  -2  -9  21   83.36   10.96
   2   9 -21   67.51   10.03
  -2  -9  20    9.26    7.56
  -2  -9  20    7.42    6.07
   2   9 -20  -12.14    8.97
  -2  -9  20    0.88    7.37
  -2  -9  19    5.78    6.54
  -2  -9  19    5.78    7.15
   2   9 -19   -6.47    8.33
  -2  -9  18   19.61    7.10
  -2  -9  18    1.55    6.64
   2   9 -18   -4.80    7.92
   2   9 -17   90.06    4.48
  -2  -9  17  107.36    9.34
   2   9 -17  104.42   10.06
   2   9 -17   88.70   10.08
   2   9 -17  109.97    8.56
  -2  -9  17  108.80    9.97
  -2  -9  16    1.18    4.88
   2   9 -16    0.84    2.02
   2   9 -16    0.68    5.88
   2   9 -16   -2.30    7.08
   2   9 -16    5.79    4.71
  -2  -9  15   -0.55    4.75
   2   9 -15    5.81    5.20
   2   9 -15   -0.75    6.14
   2   9 -15    6.00    4.44
  -2  -9  14  594.47   23.91
   2   9 -14  649.42   26.53
   2   9 -14  592.60   25.08
   2   9 -14  633.87   23.56
  -2  -9  13    2.36    4.19
   2   9 -13   -2.87    5.15
   2   9 -13   -2.83    5.69
   2   9 -13    0.42    3.91
  -2  -9  12  595.38   22.42
   2   9 -12  586.30   23.56
   2   9 -12  575.31   24.87
  -2  -9  11   99.89    6.84
   2   9 -11  109.45    9.08
   2   9 -11   86.70    7.56
  -2  -9  10    9.53    3.43
   2   9 -10    9.61    4.21
  -2  -9   9 1249.02   41.14
   2   9  -9 1256.57   42.68
  -2  -9   8  112.01    7.19
  -2  -9   8  103.18    6.14
   2   9  -8  107.23    8.54
  -2  -9   7  353.65   14.91
  -2  -9   7  363.22   14.03
   2   9  -7  379.11   17.09
   2   9  -6  191.80    8.77
  -2  -9   6  191.88    9.36
  -2  -9   6  195.84    8.82
   2   9  -6  190.77   11.26
  -2  -9   5   84.77    5.72
   2   9  -5   83.12    5.37
  -2  -9   5   75.63    5.31
   2   9  -5   84.45    7.42
  -2  -9   4 2576.85   80.93
   2   9  -4 2595.74   80.68
   2   9  -4 2603.50   83.72
   2   9  -3  299.66   12.76
   2   9  -3  339.22   15.29
   2   9  -3  341.87   15.32
  -2  -9   3  321.43   15.52
  -2  -9   2  635.09   22.38
   2   9  -2  636.92   22.86
   2   9  -2  649.05   25.40
   2   9  -2  674.54   25.27
  -2  -9   2  635.89   25.31
   2   9  -1  202.42    9.46
  -2  -9   1  193.12    8.42
   2   9  -1  191.69   10.88
  -2  -9   1  169.98   10.90
   2   9   0  321.26   13.45
   2   9   0  310.33   14.82
  -2  -9   0  312.91   15.29
   2   9   1 1023.19   32.82
  -2  -9  -1  977.65   36.08
   2   9   2  513.05   22.61
   2   9   2  509.41   17.72
   2   9   2  501.74   19.86
  -2  -9  -2  484.02   20.67
   2   9   3  106.18    6.05
   2   9   3  112.34    9.68
   2   9   3  101.26    7.64
   2   9   3  119.81    8.07
  -2  -9  -3  101.27    8.20
   2   9   4  128.55   10.65
   2   9   4  130.13    8.69
   2   9   4  117.35    8.57
  -2  -9  -4  115.80    8.60
   2   9   5  129.41   11.33
   2   9   5  133.81    9.31
   2   9   5  127.88    9.32
  -2  -9  -5  134.46    8.98
   2   9   6  254.29   15.48
   2   9   6  241.48   13.06
   2   9   6  238.72   13.22
  -2  -9  -6  222.69   12.15
   2   9   7   45.20    7.30
   2   9   7   37.96    7.00
   2   9   7   62.05    9.38
  -2  -9  -7   52.43    7.05
  -2  -9  -7   53.82    6.54
   2   9   8   -6.92    6.16
   2   9   8    0.64    6.33
   2   9   8   -6.56    7.97
  -2  -9  -8   -3.75    5.29
  -2  -9  -8    1.34    4.62
   2   9   9   28.45    8.73
   2   9   9   43.72    7.48
   2   9   9   44.74    7.85
   2   9  10    3.06    8.64
   2   9  10    5.75    6.97
   2   9  11    1.52    7.46
   2   9  12    0.79    8.54
   2   9  13   18.09    8.88
  -2 -10  22  186.68   14.73
  -2 -10  21  140.67   12.70
  -2 -10  21   96.55   10.13
  -2 -10  20   45.70    8.45
   2  10 -20   39.74    9.62
  -2 -10  19   17.17    6.91
   2  10 -19   22.21    8.33
  -2 -10  18   69.87    8.46
   2  10 -18   55.46    3.35
   2  10 -18   67.28    7.47
   2  10 -18   80.80   10.04
   2  10 -17  183.28    7.44
  -2 -10  17  202.56   12.20
   2  10 -17  167.70   12.82
   2  10 -17  198.95   11.48
   2  10 -17  200.09   14.19
  -2 -10  16  184.89   11.35
   2  10 -16  164.01   10.51
   2  10 -16  178.37   13.34
   2  10 -16  178.94   12.28
  -2 -10  15   -2.19    4.78
   2  10 -15    6.64    5.62
   2  10 -15    5.28    4.72
   2  10 -15   -3.15    7.31
  -2 -10  14  127.97    8.74
   2  10 -14  123.18    9.68
   2  10 -14  116.62    8.31
   2  10 -14  113.19   10.67
  -2 -10  13   58.87    6.31
   2  10 -13   68.28    8.66
   2  10 -13   75.92    7.81
  -2 -10  12   71.56    6.35
   2  10 -12   65.15    7.27
   2  10 -12   63.29    8.08
  -2 -10  11  112.87    7.36
   2  10 -11   99.71    8.24
  -2 -10  10  101.01    6.59
   2  10 -10   84.72    7.38
  -2 -10   9  300.79   13.52
  -2 -10   9  261.45   12.05
   2  10  -9  283.61   15.02
   2  10  -9  298.25   13.75
  -2 -10   8   53.73    5.66
  -2 -10   8   51.84    4.72
   2  10  -8   58.50    5.92
   2  10  -8   53.90    6.93
  -2 -10   7   10.21    3.71
  -2 -10   7   12.86    3.11
   2  10  -7    9.87    4.96
  -2 -10   6  127.51    7.48
   2  10  -6  125.65    7.07
  -2 -10   6  128.20    7.12
   2  10  -6  109.96    8.80
  -2 -10   5  270.28   11.87
   2  10  -5  274.77   11.75
   2  10  -5  292.45   14.34
   2  10  -4 1479.21   50.44
   2  10  -4 1470.46   47.82
   2  10  -4 1494.08   50.77
   2  10  -3   17.28    3.48
   2  10  -3   11.75    4.32
   2  10  -2   29.79    5.47
  -2 -10   2   27.94    3.77
   2  10  -2   22.70    3.85
  -2 -10   2   28.39    5.70
   2  10  -2   18.44    5.07
  -2 -10   1  412.28   15.84
   2  10  -1  468.69   17.25
   2  10  -1  430.78   19.78
   2  10  -1  423.47   18.89
  -2 -10   1  447.74   19.57
   2  10   0    1.64    4.43
  -2 -10   0    1.18    4.53
   2  10   1  773.50   25.32
  -2 -10  -1  704.47   28.63
   2  10   2   29.79    3.67
   2  10   2   24.52    4.80
   2  10   2   26.00    5.18
  -2 -10  -2   26.07    5.78
   2  10   3   28.61    6.70
   2  10   3   24.01    3.57
   2  10   3   18.94    5.18
   2  10   3   23.60    5.16
  -2 -10  -3   22.19    5.40
   2  10   4  350.29   18.84
   2  10   4  341.80   13.42
   2  10   4  365.39   16.36
   2  10   4  359.46   16.19
  -2 -10  -4  336.62   16.19
   2  10   5   16.00    3.90
   2  10   5   26.20    8.09
   2  10   5   19.99    6.07
   2  10   5   26.39    6.17
  -2 -10  -5   33.81    6.15
   2  10   6  372.13   20.54
   2  10   6  372.12   17.78
   2  10   6  403.88   18.15
  -2 -10  -6  364.55   17.02
   2  10   7    1.25    5.99
   2  10   7    6.90    6.12
  -2 -10  -7    4.20    6.14
   2  10   7   -0.95    7.26
   2  10   8   17.81    8.46
   2  10   8    5.23    6.32
   2  10   8   19.82    7.05
   2  10   9  187.83   15.63
   2  10   9  180.14   12.67
   2  10  10   19.63    7.93
   2  10  11    5.33    8.20
   2  10  12   18.16    8.77
  -2 -11  22  136.85   12.88
  -2 -11  21    0.79    7.56
  -2 -11  20   -0.75    7.12
  -2 -11  19  117.97   10.63
   2  11 -19  115.06    9.75
   2  11 -18    1.20    2.30
  -2 -11  18   -3.98    6.61
   2  11 -18   -0.88    8.39
   2  11 -18    3.85    5.14
  -2 -11  17  178.36   11.92
   2  11 -17  195.20   11.47
   2  11 -17  174.76   14.15
  -2 -11  16   19.78    5.98
   2  11 -16   18.52    7.21
   2  11 -16   20.25    5.99
   2  11 -16   17.95    6.86
  -2 -11  15   18.52    5.36
   2  11 -15    9.02    6.70
   2  11 -15   23.65    5.64
   2  11 -15   19.15    6.75
  -2 -11  14   97.04    8.12
   2  11 -14  107.86    9.58
   2  11 -14  110.70   10.69
  -2 -11  13   19.23    4.93
   2  11 -13   23.23    7.10
   2  11 -13    6.85    5.34
  -2 -11  12    6.93    3.99
   2  11 -12    8.36    5.22
  -2 -11  11  102.82    8.27
  -2 -11  11   98.36    7.00
   2  11 -11   92.87    8.29
  -2 -11  10  237.12   12.57
  -2 -11  10  250.53   11.46
   2  11 -10  229.95   13.94
   2  11 -10  243.43   12.97
  -2 -11   9    4.28    3.97
  -2 -11   9    4.62    3.29
   2  11  -9    8.78    4.77
   2  11  -9    3.43    5.02
  -2 -11   8    8.44    4.20
  -2 -11   8   10.19    3.65
   2  11  -8    5.34    5.54
   2  11  -8   11.40    4.73
  -2 -11   7  531.46   20.32
   2  11  -7  486.25   19.26
  -2 -11   7  532.06   19.62
   2  11  -7  514.11   22.57
   2  11  -7  538.63   21.13
   2  11  -6  231.92   10.81
  -2 -11   6  245.17   11.18
   2  11  -6  226.64   13.24
  -2 -11   5  810.85   28.16
   2  11  -5  786.68   27.78
   2  11  -5  796.26   30.77
   2  11  -4   17.54    3.83
   2  11  -4    8.54    4.93
   2  11  -4    7.31    5.17
   2  11  -3   16.33    3.80
   2  11  -3   14.14    5.28
  -2 -11   3   14.77    3.84
   2  11  -3   15.61    5.56
  -2 -11   2  529.37   19.28
   2  11  -2  567.20   22.71
   2  11  -2  502.11   22.86
   2  11  -1    0.59    5.25
   2  11  -1    9.18    5.51
   2  11   0  506.63   21.56
   2  11   1    3.85    4.05
   2  11   2   18.71    5.03
   2  11   2   24.26    5.53
   2  11   2   20.07    3.71
   2  11   3  596.92   23.43
   2  11   3  596.17   23.80
   2  11   3  618.30   26.97
   2  11   3  590.95   20.73
   2  11   4   59.01    7.12
   2  11   4   48.14    7.14
   2  11   4   58.68    4.93
   2  11   4   60.15    9.47
   2  11   5  404.77   18.90
   2  11   5  440.10   19.48
   2  11   5  426.69   15.87
   2  11   5  436.11   22.35
   2  11   6   -0.61    6.27
   2  11   6   -6.09    6.13
   2  11   6    2.88    7.94
   2  11   6    0.26    3.59
   2  11   7   93.30    9.66
   2  11   7   89.72    9.40
   2  11   7   95.12   11.74
  -2 -11  -7   81.31    9.66
   2  11   8  193.13   13.04
   2  11   9  113.46   10.78
   2  11  10   26.92    8.83
  -2 -12  22   19.60    8.51
  -2 -12  21   91.54   10.66
  -2 -12  20  160.88   12.68
   2  12 -20  155.42   11.40
   2  12 -19  145.78    6.12
   2  12 -19  158.85   11.22
  -2 -12  18  338.58   17.22
   2  12 -18  324.40   12.12
   2  12 -18  341.20   16.50
  -2 -12  17   17.99    6.51
   2  12 -17   17.83    6.19
  -2 -12  16   92.35    8.49
   2  12 -16   81.18   10.44
   2  12 -16   87.98    8.47
   2  12 -16   94.30   10.34
  -2 -12  15  242.20   13.35
   2  12 -15  261.25   15.16
   2  12 -15  252.88   16.06
   2  12 -15  265.30   13.59
  -2 -12  14  295.39   14.32
   2  12 -14  288.87   17.01
   2  12 -14  269.26   15.54
  -2 -12  13   91.21    8.51
  -2 -12  13   89.31    7.59
   2  12 -13   93.94    9.33
   2  12 -13  103.72   10.17
  -2 -12  12   16.27    4.58
  -2 -12  12   17.33    5.67
   2  12 -12   23.33    6.24
  -2 -12  11  133.31    9.53
  -2 -12  11  120.45    8.02
   2  12 -11  110.98    9.43
   2  12 -11  130.27   11.15
  -2 -12  10  205.02   11.59
  -2 -12  10  197.13   10.17
   2  12 -10  191.71   11.63
   2  12 -10  172.58   12.52
  -2 -12   9  463.45   19.78
  -2 -12   9  502.32   19.00
   2  12  -9  466.65   21.91
   2  12  -9  489.64   20.66
  -2 -12   8   47.71    5.95
  -2 -12   8   46.51    5.16
   2  12  -8   44.69    7.49
   2  12  -8   54.52    6.63
  -2 -12   7   18.62    4.35
   2  12  -7   13.46    4.77
   2  12  -7   18.40    6.18
  -2 -12   6   21.64    4.37
   2  12  -6   26.64    6.35
   2  12  -5  181.98   11.45
   2  12  -5  179.15   11.95
   2  12  -4   27.87    6.29
  -2 -12   4   15.25    1.82
   2  12  -4   27.66    6.56
   2  12  -3   29.85    6.03
  -2 -12   3   29.03    4.46
   2  12  -3   35.62    7.02
  -2 -12   2   75.85    5.68
   2  12  -2   65.29    7.90
   2  12  -1    8.51    3.96
   2  12  -1   -0.62    5.10
   2  12  -1    0.76    5.76
   2  12   0   29.90    7.59
   2  12   0   37.33    5.29
   2  12   1   18.53    5.08
   2  12   2   31.08    5.68
   2  12   2   39.20    6.34
   2  12   3  382.25   20.70
   2  12   3  393.44   17.91
   2  12   3  394.26   17.55
   2  12   4   -7.46    6.98
   2  12   4    5.17    3.39
   2  12   4    0.57    5.64
   2  12   4   -5.36    5.61
   2  12   5   70.57    5.31
   2  12   5   68.96   10.62
   2  12   5   72.77    8.52
   2  12   5   91.20    8.85
   2  12   6  112.96   10.02
   2  12   6  120.99   10.35
   2  12   7   -0.64    6.52
   2  12   8  259.99   15.44
   2  12   9    6.94    7.74
  -2 -13  21    3.07    7.65
  -2 -13  20  137.19   12.14
   2  13 -20  183.57   12.25
  -2 -13  19   14.52    7.35
   2  13 -19    1.81    6.23
  -2 -13  18   41.94    7.83
   2  13 -18   41.61    7.84
  -2 -13  17   26.07    7.09
   2  13 -17   21.05    6.70
  -2 -13  16   -5.95    6.97
  -2 -13  16    7.02    5.95
   2  13 -16    5.37    7.08
   2  13 -16    8.06    5.78
  -2 -13  15  334.85   15.87
  -2 -13  15  302.33   16.68
   2  13 -15  326.17   17.82
  -2 -13  14   23.28    6.53
  -2 -13  14    9.70    5.07
   2  13 -14   13.56    6.90
  -2 -13  13   40.99    7.40
  -2 -13  13   38.74    5.92
   2  13 -13   44.87    7.48
  -2 -13  12   94.03    8.92
  -2 -13  12  109.85    7.95
   2  13 -12  106.95    9.64
  -2 -13  11   64.26    7.36
  -2 -13  11   62.64    6.46
   2  13 -11   62.37    7.95
   2  13 -11   49.67    8.57
  -2 -13  10  425.30   18.74
  -2 -13  10  409.58   17.44
   2  13 -10  442.55   20.99
   2  13 -10  443.56   19.64
  -2 -13   9  142.20    9.64
  -2 -13   9  145.27    8.81
   2  13  -9  120.18   10.96
   2  13  -9  136.33   10.03
  -2 -13   8   17.15    4.75
   2  13  -8   17.13    5.55
   2  13  -8   10.93    6.27
  -2 -13   7   49.85    5.83
   2  13  -7   40.88    6.48
   2  13  -7   41.97    7.68
   2  13  -6   45.12    7.02
   2  13  -6   54.28    7.84
   2  13  -5   44.47    7.07
  -2 -13   5   29.89    3.12
   2  13  -5   45.81    7.57
  -2 -13   4  125.25    8.17
   2  13  -4  110.85    9.89
   2  13  -4  133.41   10.63
  -2 -13   3   18.77    4.20
   2  13  -3    6.02    5.94
   2  13  -3   16.78    4.73
   2  13  -3   21.58    6.35
  -2 -13   2   12.91    3.99
   2  13  -2    3.30    5.92
   2  13  -2    4.50    4.29
   2  13  -2    8.51    6.00
   2  13  -1   34.56    5.37
   2  13  -1   41.56    7.67
   2  13  -1   36.18    7.62
   2  13   0   28.38    7.96
   2  13   0   40.62    6.01
   2  13   1   56.31    6.71
   2  13   1   52.92    7.14
   2  13   2  131.22    9.82
   2  13   2  129.73    9.28
   2  13   3    0.56    5.88
   2  13   3    2.04    5.44
   2  13   4   -2.94    8.00
   2  13   4    5.23    6.06
   2  13   4   -2.71    5.77
   2  13   5  113.77    9.84
   2  13   5   81.54    9.18
   2  13   6   -0.63    6.93
   2  13   7   78.26    9.65
  -2 -14  21  118.61   11.99
  -2 -14  20   41.40    8.94
  -2 -14  19   31.93    8.30
  -2 -14  19   24.20    8.82
   2  14 -19   21.43    7.29
  -2 -14  18  153.02   11.59
  -2 -14  18  135.37   12.78
   2  14 -18  149.08   11.42
  -2 -14  17   53.60    9.28
  -2 -14  17   55.66    8.28
   2  14 -17   54.26    8.26
  -2 -14  16  563.18   25.01
  -2 -14  16  530.52   22.79
  -2 -14  15   52.51    7.24
  -2 -14  15   52.35    8.77
   2  14 -15   61.67    9.35
  -2 -14  14  147.97   11.45
  -2 -14  14  143.33   10.00
   2  14 -14  140.80   11.94
  -2 -14  13  193.85   12.83
  -2 -14  13  195.63   11.36
   2  14 -13  194.64   13.23
  -2 -14  12  376.95   17.99
  -2 -14  12  360.32   16.28
   2  14 -12  361.03   18.34
  -2 -14  11  319.75   16.58
  -2 -14  11  334.12   15.20
   2  14 -11  345.93   17.44
  -2 -14  10  272.60   14.16
  -2 -14  10  253.83   12.78
   2  14 -10  250.04   14.44
  -2 -14   9  105.13    8.14
   2  14  -9  101.09    9.23
  -2 -14   8  133.78    9.03
   2  14  -8  138.78   10.35
   2  14  -8  112.04   10.88
   2  14  -8  136.21   10.34
  -2 -14   7  424.75   17.42
   2  14  -7  389.31   19.17
   2  14  -7  408.92   17.07
   2  14  -7  410.01   20.30
   2  14  -7  417.00   18.71
   2  14  -6  141.68   11.01
   2  14  -6  115.19    8.29
   2  14  -6  125.60   10.94
   2  14  -5  108.51   10.02
   2  14  -5   94.34    7.61
  -2 -14   5  103.76    8.05
   2  14  -5   92.37    9.82
  -2 -14   4   72.18    6.54
   2  14  -4   90.62    9.36
   2  14  -4   62.79    6.34
   2  14  -4   74.68    9.01
  -2 -14   3   59.81    5.73
   2  14  -3   46.79    8.14
   2  14  -3   60.97    6.48
   2  14  -3   60.87    8.30
   2  14  -2  330.73   14.87
   2  14  -2  338.86   17.60
   2  14  -2  322.71   18.14
   2  14  -1    4.32    4.80
   2  14  -1    4.24    6.98
   2  14   0   -5.29    7.60
   2  14   0    3.13    5.13
   2  14   1    9.17    7.73
   2  14   1   11.13    5.25
   2  14   1   11.42    5.73
   2  14   2   56.23    7.55
   2  14   2   60.61    7.91
   2  14   3   57.99    7.56
   2  14   3   39.47    7.56
   2  14   4   -2.36    6.69
   2  14   5   26.80    7.60
  -2 -15  21   35.63    9.03
  -2 -15  20   49.15    9.21
  -2 -15  19    6.24    8.77
  -2 -15  19    4.83    7.46
  -2 -15  18   67.32    9.16
  -2 -15  18   63.36   10.39
   2  15 -18   54.91    8.73
  -2 -15  17   17.91    6.98
  -2 -15  17   10.67    7.96
   2  15 -17    0.65    7.18
  -2 -15  16  110.79   11.31
  -2 -15  16  100.83    9.56
  -2 -15  15   13.52    7.42
  -2 -15  15    7.73    6.36
  -2 -15  14    1.43    6.53
  -2 -15  14   -3.13    5.90
   2  15 -14    1.56    7.24
  -2 -15  13  266.85   15.24
  -2 -15  13  251.80   13.25
   2  15 -13  245.62   15.38
  -2 -15  12   28.08    7.27
  -2 -15  12   37.31    6.22
   2  15 -12   36.26    7.70
  -2 -15  11  227.16   13.54
  -2 -15  11  225.17   12.14
   2  15 -11  203.11   13.67
  -2 -15  10   -1.47    5.50
   2  15 -10    2.68    6.24
   2  15  -9    3.35    5.91
  -2 -15   9   -3.39    5.42
   2  15  -9   -1.94    6.12
   2  15  -8  452.60   20.76
  -2 -15   8  454.88   18.78
   2  15  -8  429.56   20.25
   2  15  -7   39.53    5.90
   2  15  -7   42.80    7.79
   2  15  -7   48.23    7.48
   2  15  -6  193.31   10.62
   2  15  -6  176.86   12.85
   2  15  -5   17.17    6.94
   2  15  -5    1.68    4.69
  -2 -15   5    5.05    5.17
   2  15  -4   58.52    6.61
   2  15  -4   72.66    9.28
  -2 -15   4   78.51    6.80
   2  15  -3  340.93   15.00
   2  15  -3  308.18   18.03
   2  15  -2  163.82   13.31
   2  15  -2  168.53   10.14
   2  15  -1   83.08   11.07
   2  15  -1   82.00    7.58
   2  15   0   -0.90    5.28
   2  15   0    7.41    7.58
   2  15   0   -0.55    5.81
   2  15   1   54.05    7.91
   2  15   2   54.35    8.02
   2  15   3  113.22   10.34
  -2 -16  21   27.79    8.99
  -2 -16  20   28.02    8.29
  -2 -16  19   58.79    9.32
  -2 -16  18   -6.94    9.05
  -2 -16  18    1.30    7.31
  -2 -16  17   43.38    9.59
  -2 -16  17   42.51    8.39
  -2 -16  16   -1.60    7.55
  -2 -16  16   -4.66    7.04
  -2 -16  15    6.91    7.74
  -2 -16  15   14.48    6.32
  -2 -16  14  178.55   13.27
  -2 -16  14  185.35   11.60
  -2 -16  13   15.47    7.60
  -2 -16  13   18.51    5.90
   2  16 -13   18.66    7.82
   2  16 -12   84.56    8.88
  -2 -16  12   88.88    9.78
  -2 -16  12   79.99    8.18
   2  16 -12   70.20    9.48
   2  16 -11   26.55    6.96
  -2 -16  11   20.78    6.62
   2  16 -11   28.06    7.40
   2  16 -10    5.53    6.44
  -2 -16  10    7.64    5.71
   2  16 -10   16.55    7.15
   2  16  -9  471.45   22.47
  -2 -16   9  521.10   20.78
   2  16  -9  492.09   22.41
   2  16  -8   53.67    8.42
   2  16  -8   54.02    8.21
   2  16  -7  201.48   13.82
   2  16  -7  218.33   11.50
   2  16  -7  194.23   13.03
   2  16  -6   45.51    8.33
   2  16  -6   43.40    6.37
   2  16  -5  154.90   12.74
   2  16  -5  147.22    9.63
   2  16  -4  250.84   15.99
   2  16  -4  230.02   12.09
   2  16  -3  166.15   10.16
   2  16  -3  164.82   13.58
   2  16  -2   52.55    9.95
   2  16   0  199.72   12.66
  -2 -17  18   94.09   12.10
  -2 -17  17   11.04    8.61
   2  17 -17    4.06    5.97
   2  17 -16   71.30    8.33
  -2 -17  16  102.17   11.64
   2  17 -15    1.76    5.90
  -2 -17  15   -4.71    8.01
  -2 -17  14    9.78    7.86
   2  17 -14   24.17    6.82
   2  17 -13   30.64    7.11
   2  17 -12   -5.46    6.37
   2  17 -12   -3.05    7.20
   2  17 -11    2.13    6.58
   2  17 -11    3.67    6.93
   2  17 -10   11.06    6.59
   2  17 -10   11.97    7.30
   2  17  -9  114.64   11.00
   2  17  -9  107.47   10.43
   2  17  -8    0.79    7.14
   2  17  -8   -1.96    6.65
   2  17  -7    8.97    7.41
   2  17  -7   10.03    6.48
   2  17  -6   83.16   10.59
   2  17  -6   67.16    8.62
   2  17  -5    2.60    7.50
   2  17  -4  112.24   11.99
  -2 -18  17    9.51    9.05
   2  18 -16   21.29    7.13
  -2 -18  16   13.31    8.42
   2  18 -15    1.26    6.60
  -2 -18  15   -0.80    8.26
   2  18 -14   30.53    7.85
   2  18 -13   65.37    9.14
   2  18 -12   13.05    7.33
   2  18 -11   10.55    7.59
   2  18 -10   11.70    7.54
   2  18  -9    0.81    7.61
   2  18  -8   12.46    8.51
   2  18  -7   39.34    9.05
   2  19 -14  240.46   15.03
   2  19 -13    9.56    7.58
   2  19 -12    9.18    7.36
   2  19 -11   98.16   10.90
   2  19 -10    4.91    8.16
   2  20 -13   42.32    9.15
   3 -20   8   24.91    9.54
   3 -20   9    4.11    8.89
   3 -20  10  165.52   14.14
   3 -20  11   -6.80    8.97
   3 -20  12    0.85    8.72
   3 -20  13   95.87   11.52
   3 -20  14   11.85    8.75
   3 -20  15  148.91   13.80
   3 -19   5    7.84    7.32
   3 -19   6    4.54    8.07
   3 -19   7   49.70    9.66
   3 -19   8   25.89    8.53
   3 -19   9  139.70   12.89
   3 -19  10   47.18    9.73
   3 -19  11   55.21   10.14
   3 -19  12   68.70   10.38
   3 -19  13  196.43   14.93
   3 -19  14  119.23   12.24
   3 -19  15   48.59    9.57
   3 -19  16   74.73   11.00
   3 -18   3    7.23    6.86
   3 -18   4   48.61    8.26
   3 -18   5  136.96   12.07
   3 -18   6  102.65   10.99
   3 -18   7   10.27    7.74
   3 -18   8   16.83    7.90
   3 -18   9    4.82    7.56
   3 -18  10   50.20    9.20
   3 -18  11    7.86    7.35
   3 -18  12   26.55    8.18
   3 -18  13    5.46    7.20
   3 -18  14    8.60    7.39
   3 -18  15   -4.74    7.34
   3 -18  16    2.41    7.96
   3 -18  17  117.66   12.56
  -3  17   3   10.54    8.85
  -3  17   0   90.08    9.46
  -3  17  -1   37.25    7.49
   3 -17   2    5.07    6.75
   3 -17   3   83.97    9.64
  -3  17  -3   94.48   10.09
   3 -17   4   61.51    8.93
  -3  17  -4   60.32    9.05
   3 -17   5  186.08   13.25
  -3  17  -5  159.77   12.74
   3 -17   6    9.19    7.04
  -3  17  -6   10.96    7.06
   3 -17   7   41.93    8.23
  -3  17  -7   36.27    8.02
   3 -17   8  134.92   11.79
  -3  17  -8  141.19   11.80
   3 -17   9   10.71    7.12
  -3  17  -9   13.93    7.43
   3 -17  10   51.99    8.84
   3 -17  10   54.35    7.72
  -3  17 -10   55.80    8.75
   3 -17  11   24.59    7.59
   3 -17  11   26.54    7.34
  -3  17 -11   27.91    8.04
   3 -17  12    8.17    6.80
   3 -17  12    6.07    6.97
   3 -17  13   30.42    7.90
   3 -17  13   37.62    8.51
   3 -17  14   43.53    8.60
   3 -17  15    1.53    7.06
   3 -17  15  -13.19    9.68
   3 -17  16   84.96   10.62
   3 -17  16   86.94   11.71
   3 -17  17  108.89   11.72
   3 -17  17   95.13   12.52
   3 -17  18    2.51    8.36
  -3  16   5    0.91    8.78
   3 -16  -5    4.92    9.39
  -3  16   4   24.62    9.52
   3 -16  -4    4.90    9.27
  -3  16   3  185.37   12.60
  -3  16   2   59.93    8.70
  -3  16   1  494.55   21.51
  -3  16   0   52.12    7.78
  -3  16   0   64.32    8.34
  -3  16  -1    7.12    5.98
   3 -16   1    6.12    6.29
  -3  16  -1    8.83    6.84
  -3  16  -1    1.34    6.55
  -3  16  -2  592.11   24.08
  -3  16  -2  559.69   24.52
   3 -16   2  551.23   24.02
  -3  16  -2  556.60   24.86
  -3  16  -3   17.04    6.51
  -3  16  -3    0.69    6.69
   3 -16   3   11.15    6.89
  -3  16  -3   -5.76    7.63
  -3  16  -4  603.21   25.55
   3 -16   4  576.99   25.26
  -3  16  -4  578.28   25.81
  -3  16  -5   67.58    9.16
   3 -16   5   73.12    9.26
   3 -16   5   64.97    9.00
  -3  16  -5   71.07    9.62
   3 -16   6   52.97    8.58
  -3  16  -6   42.38    7.97
   3 -16   6   42.19    5.35
  -3  16  -6   41.01    8.99
   3 -16   7 1006.97   38.02
   3 -16   7  962.61   34.14
  -3  16  -7 1009.04   37.88
   3 -16   8   38.60    6.45
  -3  16  -8   24.47    7.25
   3 -16   9  478.20   21.78
  -3  16  -9  468.79   22.04
   3 -16   9  442.43   19.77
   3 -16  10    1.42    6.10
  -3  16 -10    3.05    6.52
   3 -16  10   10.49    6.27
  -3  16 -10   -0.90    7.80
   3 -16  11   41.44    7.68
   3 -16  11   31.14    7.17
  -3  16 -11   25.61    7.37
   3 -16  12  416.85   20.16
   3 -16  13  163.62   12.15
   3 -16  13  165.88   13.32
   3 -16  14   29.63    7.89
   3 -16  14   31.97    9.02
   3 -16  15   -4.49    7.20
   3 -16  15    4.56    8.15
   3 -16  16   -3.09    7.26
   3 -16  16   12.19    9.09
   3 -16  17  204.92   14.81
   3 -16  17  192.67   15.83
   3 -16  18   17.29    8.66
   3 -16  19    3.40    8.27
  -3  15   6   35.57   10.13
   3 -15  -6    8.59    9.27
  -3  15   5   36.30    9.46
   3 -15  -5   48.72   10.23
  -3  15   4   66.55   10.23
  -3  15   4   46.17   10.53
  -3  15   4   56.24    8.38
   3 -15  -4   51.23   10.45
  -3  15   3   -3.48    7.19
  -3  15   3   12.71    8.35
  -3  15   2   79.13    8.58
  -3  15   1   -1.73    5.99
  -3  15   1   -0.67    6.70
  -3  15   1    1.17    5.79
  -3  15   0   10.99    6.10
   3 -15   0   13.09    6.35
  -3  15   0   11.26    6.41
  -3  15   0   11.05    6.21
  -3  15  -1  266.41   14.14
   3 -15   1  239.67   13.96
  -3  15  -1  246.87   14.52
  -3  15  -1  257.99   14.62
  -3  15  -2   56.06    7.74
  -3  15  -2   54.77    7.97
   3 -15   2   55.53    8.06
  -3  15  -2   50.55    8.07
  -3  15  -3  146.56   10.48
   3 -15   3  119.68   10.32
  -3  15  -3  130.13   10.65
  -3  15  -3  121.10   10.77
  -3  15  -4   -2.74    6.15
   3 -15   4   -1.38    6.23
  -3  15  -4    2.87    6.40
   3 -15   5   35.78    7.22
  -3  15  -5   41.14    7.73
   3 -15   5   34.49    4.80
  -3  15  -5   42.56    8.51
   3 -15   6  391.95   19.31
  -3  15  -6  388.83   19.27
   3 -15   6  375.75   15.87
  -3  15  -6  415.90   20.25
   3 -15   7  269.52   15.01
  -3  15  -7  236.21   14.45
   3 -15   7  219.54   12.11
  -3  15  -7  272.40   16.10
   3 -15   8  129.97   10.51
  -3  15  -8  100.99    9.74
   3 -15   8   93.57    8.64
  -3  15  -8  122.75   11.51
   3 -15   9   12.75    6.08
  -3  15  -9    8.00    6.17
   3 -15   9   17.55    6.02
  -3  15  -9   25.91    8.03
   3 -15  10   48.32    7.41
  -3  15 -10   33.66    7.29
   3 -15  10   33.41    6.71
  -3  15 -10   21.41    8.21
  -3  15 -10   24.86    7.62
  -3  15 -11  104.80   10.38
   3 -15  11   97.44    9.56
  -3  15 -11  110.62   11.13
   3 -15  12  302.38   17.17
   3 -15  12  296.83   16.01
  -3  15 -12  286.41   17.84
   3 -15  13   -0.68    6.06
   3 -15  13    4.16    6.80
   3 -15  14    4.23    6.56
   3 -15  14   -0.86    7.55
   3 -15  15   70.84    9.28
   3 -15  15   73.33   10.57
   3 -15  16   69.12   10.87
   3 -15  16   74.12    9.93
   3 -15  17  182.82   13.90
   3 -15  17  195.24   15.39
   3 -15  18   -0.81    7.82
   3 -15  18    9.62    8.77
   3 -15  19    2.53    8.16
  -3  14   8    8.60    9.29
  -3  14   7   25.88    9.52
   3 -14  -7   48.88   10.56
  -3  14   6   76.81   11.25
   3 -14  -6   60.02   10.58
  -3  14   5   31.79    9.30
   3 -14  -5   38.60    9.68
  -3  14   5   42.16    9.67
   3 -14  -4   46.34    9.60
  -3  14   4   40.00    9.36
  -3  14   4   28.86    7.28
  -3  14   3   26.74    7.59
  -3  14   3   30.17    7.05
  -3  14   3   25.93    8.14
  -3  14   3   30.00    5.91
  -3  14   2   40.76    7.05
  -3  14   2   35.08    7.00
  -3  14   2   30.73    6.34
  -3  14   1   11.99    5.56
  -3  14   1   22.03    6.34
  -3  14   1   17.28    6.12
  -3  14   0   94.65    8.85
  -3  14   0   87.93    9.13
   3 -14   0   91.94    8.53
  -3  14   0   99.89    8.84
  -3  14  -1  272.01   14.47
  -3  14  -1  280.69   15.16
   3 -14   1  287.01   14.87
  -3  14  -1  269.19   14.73
  -3  14  -2   21.65    6.07
   3 -14   2   23.54    6.23
  -3  14  -2   26.74    6.36
  -3  14  -2   22.74    6.27
  -3  14  -3   45.52    7.03
  -3  14  -3   38.49    6.74
   3 -14   3   32.38    6.78
  -3  14  -3   29.72    6.76
  -3  14  -4  256.16   14.11
  -3  14  -4  253.23   14.65
   3 -14   4  257.34   14.74
  -3  14  -4  276.74   15.25
   3 -14   5   82.48    9.14
  -3  14  -5   91.79    9.14
   3 -14   5   70.08    6.15
  -3  14  -5   74.27    9.24
   3 -14   6 1162.65   42.62
  -3  14  -6 1163.63   42.53
   3 -14   6 1117.21   39.55
   3 -14   7   58.36    7.59
  -3  14  -7   56.75    7.95
   3 -14   7   63.32    6.83
  -3  14  -7   70.22    8.88
   3 -14   8   65.92    7.80
  -3  14  -8   57.42    8.02
   3 -14   8   54.71    6.79
  -3  14  -8   56.65    8.46
   3 -14   9  525.75   22.35
  -3  14  -9  526.50   22.96
   3 -14   9  489.82   21.41
  -3  14  -9  519.99   23.87
  -3  14 -10   27.80    6.71
   3 -14  10   23.54    5.97
  -3  14 -10   21.03    7.45
  -3  14 -11 1044.75   39.46
   3 -14  11 1063.17   39.99
   3 -14  11 1052.87   38.59
  -3  14 -11 1076.09   40.95
  -3  14 -11 1032.81   40.72
   3 -14  12   10.85    6.47
   3 -14  12    4.50    5.67
  -3  14 -12    9.99    6.64
  -3  14 -12   -2.55    7.35
   3 -14  13  118.49   10.96
   3 -14  13  137.40   10.59
  -3  14 -13  117.60   11.59
   3 -14  14  718.24   28.53
   3 -14  14  657.77   29.28
   3 -14  15   34.97    8.96
   3 -14  15   23.61    7.13
   3 -14  16  682.87   28.93
   3 -14  16  694.59   30.26
   3 -14  17   -0.77    6.72
   3 -14  17    4.56    7.90
   3 -14  18   66.90   10.47
   3 -14  18   58.66    9.55
   3 -14  19  152.09   13.02
   3 -14  19  146.72   14.16
  -3  13   9   37.87   10.38
  -3  13   8   61.08   10.73
   3 -13  -8   30.09    9.46
  -3  13   7  267.55   17.17
   3 -13  -7  237.36   16.69
  -3  13   7  245.72   17.34
  -3  13   6   67.80   10.21
   3 -13  -6   56.50    9.71
  -3  13   6   54.55    9.98
  -3  13   5   41.56    8.83
   3 -13  -5   35.82    9.02
  -3  13   5   38.05    8.64
  -3  13   4  108.81   10.43
   3 -13  -4  125.74   11.99
  -3  13   4  129.44   11.90
  -3  13   3  128.61   10.57
  -3  13   3  117.26    8.63
  -3  13   2   75.45    8.16
  -3  13   2   86.10    8.84
  -3  13   2   79.70    7.64
  -3  13   1   72.54    8.34
   3 -13  -1   68.57    7.72
  -3  13   1   76.41    8.01
  -3  13   1   90.60    7.81
  -3  13   0   15.14    5.58
   3 -13   0   25.95    5.84
  -3  13   0   25.60    6.27
  -3  13   0   16.52    5.45
  -3  13  -1   57.98    6.94
  -3  13  -1   48.16    7.00
   3 -13   1   55.17    6.99
  -3  13  -1   51.67    6.93
  -3  13  -2  158.82   10.59
   3 -13   2  149.04   10.67
  -3  13  -2  173.81   11.46
  -3  13  -2  156.00   10.81
  -3  13  -3   14.09    5.47
  -3  13  -3   19.77    5.99
   3 -13   3   23.00    6.37
   3 -13   3   21.43    5.68
  -3  13  -3   23.75    6.24
   3 -13   4    3.89    5.17
  -3  13  -4    7.23    5.23
  -3  13  -4    8.34    5.17
   3 -13   4    9.48    3.53
  -3  13  -4    5.14    5.57
   3 -13   5  116.65    9.40
  -3  13  -5  112.65    9.24
   3 -13   5  101.58    7.09
  -3  13  -5  120.29    9.82
   3 -13   6   73.03    7.70
  -3  13  -6   69.54    7.73
   3 -13   6   71.54    6.56
  -3  13  -6   82.00    8.73
   3 -13   7   17.91    5.50
  -3  13  -7   10.83    5.25
   3 -13   7   10.45    4.96
  -3  13  -7   16.69    6.17
   3 -13   8  161.53   10.63
  -3  13  -8  185.52   11.54
   3 -13   8  158.06   10.43
  -3  13  -8  167.35   12.18
  -3  13  -9  118.85    9.65
   3 -13   9  107.57    8.67
  -3  13  -9  103.74    9.87
   3 -13  10   81.65    9.08
  -3  13 -10  102.18    9.15
   3 -13  10   94.03    8.38
  -3  13 -10   91.40    9.70
  -3  13 -10   98.17    9.70
   3 -13  11  113.49   10.23
   3 -13  11  128.32    9.42
  -3  13 -11   93.01   10.06
   3 -13  12   37.20    6.38
   3 -13  12   25.26    6.42
  -3  13 -12   35.09    7.59
   3 -13  13   75.39    8.30
   3 -13  13   66.82    8.77
  -3  13 -13   64.68    9.17
   3 -13  14  407.60   20.70
   3 -13  14  427.13   19.82
  -3  13 -14  414.10   21.19
   3 -13  15   65.25    8.68
   3 -13  15   71.28    9.56
   3 -13  16  148.61   12.86
   3 -13  16  163.65   12.35
  -3  13 -16  160.30   12.45
   3 -13  17   52.49    9.67
   3 -13  17   54.41    9.10
   3 -13  18   27.66    9.41
   3 -13  18   23.08    7.94
   3 -13  19  176.68   14.88
   3 -13  19  198.29   14.24
  -3  13 -20   -2.44    5.55
   3 -13  20   -2.57    7.89
  -3  12  10   48.45   10.91
  -3  12   9  110.65   12.88
   3 -12  -9  105.90   11.78
  -3  12   9  108.21   12.56
  -3  12   8   63.28   10.36
   3 -12  -8   50.45    9.63
  -3  12   8   56.65   10.13
   3 -12  -7   36.82    8.88
  -3  12   7   53.16    9.47
  -3  12   6   65.39    9.26
  -3  12   6   47.11    8.72
   3 -12  -6   44.12    8.85
  -3  12   6   75.91   10.19
  -3  12   5  147.59   11.60
  -3  12   5  144.95   12.07
   3 -12  -5  115.99   11.60
  -3  12   5  144.82   12.24
  -3  12   4  354.65   17.60
  -3  12   4  330.66   14.75
  -3  12   3    6.50    5.91
  -3  12   3   14.07    4.79
  -3  12   2   80.53    8.49
  -3  12   2   76.02    7.04
  -3  12   1   22.00    5.50
  -3  12   1   21.43    5.67
   3 -12  -1   13.41    5.16
  -3  12   1   11.81    4.71
  -3  12   0   -0.55    4.93
   3 -12   0    1.12    4.69
  -3  12   0    6.63    4.86
  -3  12   0    4.64    4.89
  -3  12  -1  397.36   17.44
  -3  12  -1  382.51   17.57
   3 -12   1  374.31   17.40
  -3  12  -1  355.14   16.96
  -3  12  -2  185.77   11.21
   3 -12   2  181.20   11.51
  -3  12  -2  198.03   11.64
   3 -12   2  188.24   11.50
  -3  12  -2  163.91   10.85
   3 -12   3    1.85    4.64
  -3  12  -3    2.86    4.76
  -3  12  -3    6.10    4.76
   3 -12   3    6.24    3.04
  -3  12  -3    5.79    5.06
   3 -12   4   -3.00    4.84
  -3  12  -4    4.25    4.55
  -3  12  -4    2.96    4.61
   3 -12   4    1.00    3.30
  -3  12  -4    5.36    4.82
   3 -12   5   90.31    7.74
  -3  12  -5   77.27    7.62
  -3  12  -5   61.59    7.33
   3 -12   5   63.83    6.08
  -3  12  -5   74.95    7.61
   3 -12   6    3.92    4.23
  -3  12  -6   10.12    4.97
   3 -12   6    8.34    4.23
  -3  12  -6    9.42    5.27
  -3  12  -7  227.53   12.74
   3 -12   7  213.77   12.03
  -3  12  -7  214.34   13.23
   3 -12   8  560.78   23.37
  -3  12  -8  554.78   23.18
   3 -12   8  547.41   22.39
   3 -12   9    5.16    5.25
  -3  12  -9   19.98    5.25
   3 -12   9    4.89    4.27
  -3  12 -10   47.37    6.65
   3 -12  10   56.97    7.38
   3 -12  10   50.14    6.23
  -3  12 -10   51.31    7.38
   3 -12  11   93.98    8.89
   3 -12  11   92.18    7.93
  -3  12 -11   88.75    9.46
   3 -12  12   59.56    7.39
   3 -12  12   75.49    8.15
   3 -12  13  774.07   31.76
   3 -12  13  818.01   31.06
   3 -12  14    0.66    5.43
   3 -12  14    1.55    6.23
   3 -12  15   99.01   10.09
   3 -12  15   98.79    9.42
  -3  12 -15  110.99   10.16
   3 -12  16  223.12   13.95
   3 -12  16  218.93   14.82
  -3  12 -16  210.24   13.85
   3 -12  17   -3.01    6.69
   3 -12  17    4.36    6.98
   3 -12  18  580.76   27.36
   3 -12  18  607.34   26.55
  -3  12 -19    8.68    5.74
   3 -12  19    5.62    8.12
   3 -12  19   14.00    7.63
  -3  12 -20   13.31    5.57
   3 -12  20   23.20    8.69
  -3  11  11   -8.07    9.50
  -3  11  11    1.01    8.80
  -3  11  10  390.25   21.52
  -3  11  10  405.40   21.60
  -3  11   9   18.63    9.06
   3 -11  -9   26.13    8.08
  -3  11   9   28.19    8.46
  -3  11   8  303.94   17.61
  -3  11   8  274.48   17.21
  -3  11   7  119.01   11.27
  -3  11   7  113.89   10.96
   3 -11  -7  116.44   11.00
  -3  11   7  131.13   11.92
  -3  11   6   37.28    7.87
  -3  11   6   34.81    7.99
   3 -11  -6   22.46    7.60
  -3  11   6   38.19    7.95
  -3  11   5 1227.55   43.15
   3 -11  -5 1085.65   43.15
  -3  11   5 1203.39   44.19
  -3  11   4  185.67   12.31
  -3  11   4  193.82    9.94
  -3  11   3  537.80   22.71
  -3  11   3  521.53   20.40
  -3  11   2  111.54    9.07
  -3  11   2  111.10    7.73
  -3  11   1  537.10   21.64
   3 -11  -1  491.57   20.93
  -3  11   1  483.28   20.00
  -3  11   0 1448.66   49.13
  -3  11   0 1487.28   49.83
   3 -11   0 1448.67   49.41
  -3  11   0 1380.18   48.50
  -3  11  -1  795.42   29.25
  -3  11  -1  803.91   29.73
   3 -11   1  740.50   29.29
  -3  11  -1  763.92   28.77
  -3  11  -2  133.36    9.24
   3 -11   2  128.98    9.35
  -3  11  -2  121.32    9.37
   3 -11   2  144.29    9.86
  -3  11  -2  122.48    8.84
  -3  11  -3  341.04   15.76
   3 -11   3  303.95   15.53
  -3  11  -3  353.78   15.81
   3 -11   3  316.32   13.10
  -3  11  -3  318.63   15.30
   3 -11   4  369.66   16.07
  -3  11  -4  315.11   15.52
  -3  11  -4  349.76   16.12
   3 -11   4  319.80   13.82
  -3  11  -4  310.50   15.45
   3 -11   5  933.91   33.18
   3 -11   5  879.24   31.61
  -3  11  -5  861.44   33.06
  -3  11  -5  953.45   33.77
   3 -11   6  421.44   17.84
   3 -11   6  410.78   17.23
  -3  11  -6  398.94   18.11
  -3  11  -7   12.06    4.39
   3 -11   7   15.47    4.49
   3 -11   8  215.26   12.56
  -3  11  -8  233.06   12.46
   3 -11   8  226.41   11.95
   3 -11   9  247.65   13.46
  -3  11  -9  231.23   12.68
   3 -11   9  257.51   12.96
   3 -11  10   71.76    7.76
   3 -11  10   70.26    6.88
   3 -11  11   68.28    7.58
   3 -11  11   73.00    7.03
   3 -11  12  114.70    9.81
   3 -11  12  128.92    9.36
   3 -11  13  321.12   15.95
   3 -11  13  307.46   16.73
   3 -11  14    1.50    5.73
   3 -11  14    5.17    5.55
  -3  11 -14    1.94    5.34
   3 -11  15    6.28    6.46
   3 -11  15    8.15    6.19
  -3  11 -15    0.76    6.89
  -3  11 -15    3.98    5.78
   3 -11  16  133.48   11.62
   3 -11  16  134.28   10.85
  -3  11 -16  138.62   11.08
   3 -11  17  103.65   10.61
   3 -11  17   87.56    9.51
  -3  11 -18  235.52   12.53
   3 -11  18  240.47   14.94
  -3  11 -19    1.88    4.90
   3 -11  19   -2.46    7.39
  -3  11 -20   21.73    5.94
   3 -11  20   20.62    8.35
  -3  10  12   15.40   10.15
  -3  10  12   31.81   10.00
  -3  10  11  106.56   12.39
   3 -10 -11   86.35   10.17
  -3  10  11   85.42   11.27
  -3  10  10   56.76   10.16
   3 -10 -10   59.62    9.08
  -3  10  10   68.29   10.20
  -3  10   9    8.11    7.74
  -3  10   9    6.03    3.13
   3 -10  -9    8.80    6.75
  -3  10   9    9.74    7.14
  -3  10   8   21.77    7.31
  -3  10   8   22.30    7.48
   3 -10  -8   32.00    7.24
  -3  10   8   12.54    3.09
  -3  10   8   20.52    7.32
  -3  10   7   61.17    9.00
  -3  10   7   57.19    8.63
   3 -10  -7   49.58    7.65
  -3  10   7   30.72    3.33
  -3  10   7   47.81    8.30
  -3  10   6  399.35   18.09
  -3  10   6  400.99   18.61
   3 -10  -6  339.28   17.36
  -3  10   6  373.54   18.29
  -3  10   5  234.01   12.86
   3 -10  -5  223.36   13.15
  -3  10   4   -0.63    4.86
  -3  10   4    6.88    3.57
  -3  10   3   42.87    6.55
  -3  10   3   50.20    5.00
  -3  10   2  267.85   13.95
   3 -10  -2  277.36   13.70
  -3  10   2  276.68   12.66
   3 -10  -1  163.15   10.14
  -3  10   1  171.83   10.44
  -3  10   1  166.26    9.47
   3 -10   0  566.86   23.04
  -3  10   0  577.17   23.27
  -3  10   0  590.65   22.33
  -3  10  -1    7.24    4.32
  -3  10  -1    3.84    3.80
   3 -10   1    9.87    4.06
   3 -10   1   10.05    4.16
  -3  10  -1    6.37    3.82
   3 -10   2  210.07   11.86
  -3  10  -2  225.30   12.25
  -3  10  -2  252.35   12.46
   3 -10   2  216.25    9.63
  -3  10  -2  219.22   11.54
  -3  10  -3  752.72   29.66
   3 -10   3  818.51   29.97
  -3  10  -3  833.60   30.14
   3 -10   3  793.14   27.74
  -3  10  -3  819.97   29.48
  -3  10  -4   81.89    7.04
   3 -10   4   78.94    6.83
   3 -10   4   70.89    5.82
  -3  10  -4   77.46    7.18
   3 -10   5  589.73   22.72
   3 -10   5  584.18   22.14
  -3  10  -5  577.62   23.22
  -3  10  -5  582.38   22.99
  -3  10  -6   27.59    4.83
   3 -10   6   29.01    4.53
   3 -10   7   10.34    4.40
  -3  10  -7   17.67    4.48
   3 -10   7    6.94    3.61
   3 -10   8  450.37   19.28
  -3  10  -8  445.82   18.54
   3 -10   8  418.79   18.09
  -3  10  -9  188.46   10.67
   3 -10   9  196.81   11.32
   3 -10  10  181.52   11.21
   3 -10  10  189.69   10.68
   3 -10  11  176.59   11.26
   3 -10  11  170.01   10.35
   3 -10  12  266.66   13.77
   3 -10  12  268.08   14.71
  -3  10 -12  232.77   13.85
   3 -10  13   55.60    7.44
   3 -10  13   54.33    6.92
  -3  10 -13   43.98    6.85
  -3  10 -13   60.20    7.46
   3 -10  14   18.76    6.18
   3 -10  14   11.50    5.37
  -3  10 -14   11.24    6.04
  -3  10 -14   16.16    5.89
   3 -10  15  184.15   12.24
   3 -10  15  175.50   12.47
  -3  10 -15  184.63   12.27
  -3  10 -15  166.94   12.48
   3 -10  16   22.03    7.20
   3 -10  16   20.51    6.42
  -3  10 -16   23.99    7.47
  -3  10 -16   15.35    6.47
   3 -10  17   99.08   10.07
  -3  10 -17  118.87    8.54
  -3  10 -17  111.05   10.21
  -3  10 -18    0.46    4.81
   3 -10  18    0.78    6.75
  -3  10 -19   25.78    5.73
   3 -10  19   34.60    8.69
   3 -10  20  181.09   14.21
  -3  10 -20  194.29   11.46
  -3   9  14   -1.00    8.85
  -3   9  13    1.04    9.24
  -3   9  13   -1.94    8.32
  -3   9  12   -2.65    7.63
  -3   9  12   -1.00    9.00
   3  -9 -12    5.35    6.86
  -3   9  12   -0.94    7.98
  -3   9  11   90.78   11.72
  -3   9  11   90.85    9.73
   3  -9 -11   79.19    9.45
  -3   9  11   84.84   10.75
  -3   9  10   28.75    7.26
  -3   9  10   25.50    8.64
   3  -9 -10   31.17    7.25
  -3   9  10   29.42    8.34
  -3   9   9   -2.59    6.92
  -3   9   9  -11.53    7.02
  -3   9   9    7.69    6.69
   3  -9  -9    0.67    6.03
  -3   9   9    1.66    5.95
  -3   9   8  125.14    9.99
  -3   9   8  123.39   10.45
  -3   9   8  110.43   10.94
   3  -9  -8  110.08    9.83
  -3   9   8  113.54   10.78
  -3   9   7   21.69    6.99
  -3   9   7   35.30    6.81
   3  -9  -7   37.23    6.92
  -3   9   7   36.80    7.06
  -3   9   6  686.09   25.76
  -3   9   6  611.85   25.63
   3  -9  -6  625.39   25.02
  -3   9   6  634.81   25.82
  -3   9   5    0.64    4.87
   3  -9  -5    1.90    4.93
  -3   9   5    2.71    2.32
  -3   9   5    2.17    2.82
  -3   9   4    0.60    4.66
  -3   9   4    0.50    2.15
  -3   9   4   -1.23    2.85
  -3   9   3 1000.71   32.61
  -3   9   3 1041.24   34.74
  -3   9   2   11.05    4.27
   3  -9  -2   17.28    4.31
  -3   9   2    5.03    3.43
   3  -9  -1 1326.58   43.69
  -3   9   1 1273.47   43.64
  -3   9   1 1200.20   41.88
  -3   9   0   11.56    4.23
   3  -9   0   13.39    3.97
  -3   9   0   14.15    3.49
  -3   9  -1   71.69    6.69
   3  -9   1   89.74    7.29
   3  -9   1   80.91    7.03
  -3   9  -1   83.55    6.28
   3  -9   2 2971.07   93.62
   3  -9   2 2912.70   91.10
   3  -9   3  248.16   12.10
   3  -9   3  248.11   11.09
   3  -9   4 2066.09   64.55
   3  -9   4 1913.57   63.43
   3  -9   5    9.74    3.48
   3  -9   5    4.95    3.50
  -3   9  -5   13.92    4.53
   3  -9   6  345.61   15.69
  -3   9  -6  354.99   15.47
   3  -9   6  363.48   15.26
  -3   9  -7 1403.41   47.25
   3  -9   7 1357.45   47.47
   3  -9   7 1437.52   46.96
   3  -9   8  676.32   25.85
  -3   9  -8  685.93   25.48
   3  -9   8  651.54   24.90
   3  -9   9  441.61   18.83
   3  -9   9  420.30   17.74
  -3   9  -9  429.88   18.74
   3  -9  10   28.37    5.00
   3  -9  10   29.35    5.35
  -3   9 -10   25.84    5.58
   3  -9  11  177.74   10.91
   3  -9  11  163.96   10.08
  -3   9 -11  160.00   10.82
   3  -9  12  802.38   30.34
   3  -9  12  774.17   29.50
  -3   9 -12  743.66   29.91
  -3   9 -12  785.72   29.49
   3  -9  13  337.04   17.19
   3  -9  13  336.11   16.46
  -3   9 -13  366.93   16.74
  -3   9 -13  339.58   16.88
   3  -9  14   44.18    6.66
  -3   9 -14   39.62    7.20
  -3   9 -14   50.74    6.99
   3  -9  15   59.52    7.53
  -3   9 -15   59.01    7.94
  -3   9 -15   50.84    7.45
  -3   9 -16   80.91    7.22
   3  -9  16   76.63    8.84
  -3   9 -16   74.53    9.28
  -3   9 -16   64.42    8.29
  -3   9 -17   59.74    6.48
   3  -9  17   66.12    8.60
  -3   9 -17   58.72    8.19
   3  -9  18   34.82    7.52
  -3   9 -18   47.71    6.45
   3  -9  19   27.55    8.14
  -3   9 -19   12.78    5.54
   3  -9  20  108.58    7.86
   3  -9  20  116.76   11.60
  -3   9 -20  120.70    9.31
  -3   8  15  103.10   11.94
  -3   8  14   63.27   11.19
  -3   8  14   50.51   10.37
  -3   8  13    3.03    8.55
   3  -8 -13   18.32    6.42
  -3   8  13    3.63    8.35
  -3   8  12   91.71   11.60
  -3   8  12   91.93    9.40
   3  -8 -12   85.44    8.95
  -3   8  12   97.29   10.74
  -3   8  11   60.03    8.19
  -3   8  11   73.38   10.67
   3  -8 -11   56.32    8.01
  -3   8  11   72.37    9.68
  -3   8  10  298.50   15.74
  -3   8  10  288.99   17.52
   3  -8 -10  303.67   15.82
  -3   8  10  343.28   17.93
  -3   8   9   -1.64    6.54
  -3   8   9   -0.57    5.66
   3  -8  -9    4.25    5.55
  -3   8   9    4.63    5.85
  -3   8   8    4.16    5.77
  -3   8   8    3.29    5.17
  -3   8   8    8.50    6.10
   3  -8  -8   13.15    5.36
  -3   8   8    8.90    5.62
  -3   8   7    2.11    4.78
  -3   8   7    3.31    4.98
  -3   8   7    0.73    5.46
   3  -8  -7   -1.17    4.74
  -3   8   7   -0.71    5.36
  -3   8   6    8.90    5.31
  -3   8   6    3.58    4.42
  -3   8   6    5.05    4.70
   3  -8  -6    4.01    4.60
  -3   8   5  300.76   14.81
  -3   8   5  270.46   10.98
   3  -8  -5  283.81   14.33
  -3   8   4  143.81    9.55
   3  -8  -4  144.87    9.44
  -3   8   4  136.53    7.02
  -3   8   4  133.67    6.38
  -3   8   3  111.33    8.27
  -3   8   3  107.43    5.38
  -3   8   3  109.76    6.40
   3  -8  -2    7.24    3.83
  -3   8   2    2.09    3.49
  -3   8   2    3.03    1.97
  -3   8   2    4.15    2.81
  -3   8   1   61.13    5.96
   3  -8  -1   45.83    5.49
  -3   8   1   51.86    3.66
  -3   8   1   44.81    4.44
   3  -8   0   31.51    4.56
   3  -8   0   27.53    4.54
  -3   8   0   22.43    3.52
   3  -8   1  367.85   16.11
   3  -8   2 1140.94   39.44
   3  -8   2 1158.88   38.02
   3  -8   3   58.32    5.13
   3  -8   3   58.90    4.96
   3  -8   4  109.89    7.11
   3  -8   4  120.00    7.26
   3  -8   5  127.07    8.07
   3  -8   5  128.42    7.62
   3  -8   6   98.99    7.16
   3  -8   6   98.20    6.61
   3  -8   7  758.04   28.04
   3  -8   7  770.02   27.43
   3  -8   8   60.05    5.83
   3  -8   8   52.01    5.24
   3  -8   9   76.86    6.22
   3  -8   9   72.39    6.50
  -3   8  -9   65.92    6.67
   3  -8  10  550.11   21.69
   3  -8  10  551.11   22.47
  -3   8 -10  545.78   22.19
   3  -8  11    7.25    4.28
   3  -8  11    2.31    3.97
  -3   8 -11    5.58    4.26
  -3   8 -11    4.62    4.07
   3  -8  12  822.02   29.60
  -3   8 -12  731.66   28.74
  -3   8 -12  762.93   29.46
   3  -8  13    6.53    4.53
  -3   8 -13    8.44    4.83
  -3   8 -13    4.32    4.74
   3  -8  14   41.68    6.71
  -3   8 -14   36.57    7.08
  -3   8 -14   30.58    5.82
  -3   8 -15  150.70    9.14
   3  -8  15  150.01   11.06
  -3   8 -15  144.55   10.98
  -3   8 -15  129.34   10.01
  -3   8 -16  164.27   10.10
   3  -8  16  196.47   12.64
  -3   8 -16  186.42   12.55
  -3   8 -16  188.04   11.90
  -3   8 -17   39.67    5.87
   3  -8  17   39.85    7.83
  -3   8 -18  107.68    8.14
   3  -8  18   91.49    9.95
  -3   8 -19   22.92    5.74
   3  -8  19   37.04    8.46
   3  -8  20   56.86   10.10
  -3   8 -20   47.78    6.92
  -3   7  16  147.83   13.78
  -3   7  15    8.96    8.01
  -3   7  15    1.07    9.45
  -3   7  14    3.47    7.82
  -3   7  14   10.20    8.60
  -3   7  13  165.26   11.92
  -3   7  13  169.07   13.25
   3  -7 -13  166.24   11.24
  -3   7  13  185.31   14.67
  -3   7  12    2.42    6.09
  -3   7  12    6.46    7.89
   3  -7 -12    1.69    5.43
  -3   7  12   -5.68    6.22
  -3   7  11  213.26   12.68
   3  -7 -11  189.36   12.04
  -3   7  11  195.68   13.56
  -3   7  10    7.40    6.64
  -3   7  10   14.50    5.76
   3  -7 -10   21.11    5.65
  -3   7  10   16.29    6.31
  -3   7   9   63.08    7.23
  -3   7   9   66.28    8.32
   3  -7  -9   57.94    6.81
  -3   7   9   46.11    7.14
  -3   7   8  135.99    9.30
  -3   7   8  127.16   10.66
   3  -7  -8  133.22    9.31
  -3   7   8  137.17   10.25
  -3   7   7    2.03    4.75
  -3   7   7   -2.94    4.26
   3  -7  -7    2.61    4.33
  -3   7   7   -0.65    4.60
  -3   7   6   29.75    5.93
  -3   7   6   29.83    5.59
  -3   7   6   17.85    4.79
   3  -7  -6   23.35    4.87
  -3   7   5   93.15    6.95
  -3   7   5  110.96    7.97
  -3   7   5   88.10    4.85
   3  -7  -5  103.12    7.60
  -3   7   4  270.34   13.38
  -3   7   4  251.92   10.45
  -3   7   3  115.45    7.87
  -3   7   3  114.72    5.53
  -3   7   3   96.65    5.81
   3  -7  -2   14.47    3.66
  -3   7   2   12.73    2.28
  -3   7   2   11.09    2.74
   3  -7  -1  122.62    7.88
  -3   7   1  133.64    6.18
  -3   7   1  120.17    6.57
   3  -7   0  249.65   11.77
   3  -7   0  236.96   11.44
  -3   7   0  213.48    9.21
   3  -7   1 1351.36   45.72
   3  -7   1 1375.52   44.03
   3  -7   2   13.18    3.27
   3  -7   2   20.20    3.11
   3  -7   3   11.83    2.98
   3  -7   3   12.75    3.10
   3  -7   4  750.12   26.37
   3  -7   4  757.20   26.81
   3  -7   5   74.28    5.86
   3  -7   5   67.77    5.12
   3  -7   6 1896.18   61.33
   3  -7   6 1875.46   60.60
   3  -7   7    9.67    3.08
   3  -7   7    8.82    2.99
   3  -7   8  243.83   11.87
   3  -7   8  220.06   10.88
   3  -7   9 1555.48   52.05
   3  -7   9 1545.67   51.40
   3  -7  10  593.58   22.70
  -3   7 -10  569.92   22.81
   3  -7  11 1073.88   37.94
  -3   7 -11 1074.80   38.28
   3  -7  12   23.16    5.47
  -3   7 -12   25.02    5.38
  -3   7 -12   23.11    5.19
   3  -7  13  322.98   15.71
  -3   7 -13  315.05   15.64
  -3   7 -13  324.74   15.38
  -3   7 -14  535.59   20.98
   3  -7  14  551.59   23.11
  -3   7 -14  540.52   23.05
  -3   7 -14  562.94   22.94
  -3   7 -15  476.24   19.65
   3  -7  15  502.35   22.17
  -3   7 -15  532.68   21.95
  -3   7 -15  503.27   22.36
  -3   7 -16   47.81    7.66
  -3   7 -16   43.97    5.80
   3  -7  16   46.21    7.47
   3  -7  17   21.12    7.10
  -3   7 -17   30.81    5.50
   3  -7  17   16.70    3.80
   3  -7  18   54.48    9.06
  -3   7 -18   44.86    6.21
   3  -7  18   43.13    4.58
  -3   7 -19  201.02   11.65
   3  -7  19  179.94   13.94
   3  -7  19  181.06    8.22
   3  -7  20  267.39   17.07
  -3   7 -20  251.98   13.71
  -3   6  17  170.86   14.10
  -3   6  16   80.11   10.31
  -3   6  16   80.96   12.50
  -3   6  15  109.81   12.59
  -3   6  15   88.74   10.65
  -3   6  14  122.35   12.91
  -3   6  14  134.48   10.77
  -3   6  14  122.35   11.38
   3  -6 -14  156.29   10.18
  -3   6  13  420.70   19.25
  -3   6  13  377.59   20.01
   3  -6 -13  432.10   18.52
  -3   6  13  423.49   22.13
  -3   6  12  426.65   19.28
  -3   6  12  478.82   22.53
   3  -6 -12  427.21   18.61
  -3   6  12  401.12   20.19
  -3   6  11  176.67   11.02
  -3   6  11  170.29   12.72
   3  -6 -11  161.03   10.21
  -3   6  11  150.03   11.34
  -3   6  10   84.58    8.08
  -3   6  10   83.16    8.96
   3  -6 -10   88.02    7.54
  -3   6  10  100.30    8.94
  -3   6   9  449.29   18.53
  -3   6   9  426.06   20.07
   3  -6  -9  418.89   18.09
  -3   6   9  408.41   19.20
  -3   6   8  790.69   31.09
  -3   6   8  814.53   29.30
   3  -6  -8  828.87   29.36
  -3   6   8  738.69   30.04
  -3   6   7  308.79   14.06
  -3   6   7  323.57   15.85
   3  -6  -7  310.36   14.10
  -3   6   7  290.76   14.81
  -3   6   6  360.44   15.69
   3  -6  -6  377.65   15.88
   3  -6  -5  641.58   22.92
  -3   6   5  580.58   19.44
   3  -6  -4  466.89   18.45
  -3   6   4  453.97   15.83
  -3   6   3 2138.74   69.20
   3  -6  -3 2212.92   69.53
  -3   6   3 2148.94   67.10
   3  -6  -2  111.71    7.16
  -3   6   2  120.05    5.72
  -3   6   2  105.34    5.56
   3  -6  -1  374.21   15.91
  -3   6   1  395.72   14.13
   3  -6   0   27.11    3.70
   3  -6   0   32.89    4.22
  -3   6   0   33.69    3.15
   3  -6   1  674.73   24.20
   3  -6   1  651.37   22.91
   3  -6   2  638.73   23.16
   3  -6   2  668.95   23.13
   3  -6   3  253.24   10.90
   3  -6   3  267.20   11.48
   3  -6   4  451.15   17.33
   3  -6   4  436.36   16.57
   3  -6   5    1.88    2.37
   3  -6   5    2.24    2.32
   3  -6   6  337.98   13.76
   3  -6   6  342.67   14.15
   3  -6   7   37.99    4.30
   3  -6   7   32.87    3.88
   3  -6   8   24.24    3.72
   3  -6   8   24.81    4.15
   3  -6   9 1298.43   43.93
   3  -6  10   28.31    4.37
  -3   6 -10   35.57    5.16
   3  -6  11  562.40   21.95
  -3   6 -11  536.30   22.00
  -3   6 -12   92.06    6.66
   3  -6  12  101.48    7.85
  -3   6 -12  101.09    8.23
  -3   6 -13   10.85    3.99
   3  -6  13   13.44    5.03
  -3   6 -13   11.87    4.81
  -3   6 -13    9.26    4.74
  -3   6 -14  888.91   31.84
   3  -6  14  902.95   34.06
  -3   6 -14  912.51   33.95
  -3   6 -14  934.48   33.89
  -3   6 -15   66.68    6.45
   3  -6  15   71.58    8.15
  -3   6 -15   81.33    8.55
   3  -6  15   56.04    7.86
  -3   6 -16   78.25    8.70
   3  -6  16   80.80    9.02
  -3   6 -16   68.19    6.54
   3  -6  16   67.00    4.77
   3  -6  16   84.06    8.80
   3  -6  17   75.52    9.27
  -3   6 -17   78.43    7.44
   3  -6  17   76.47    4.84
   3  -6  17   83.07    9.24
  -3   6 -18   -1.02    5.28
   3  -6  18   19.47    7.92
   3  -6  18    5.28    2.86
   3  -6  18   28.34    8.28
  -3   6 -19  528.65   22.14
   3  -6  19  549.40   25.76
  -3   6 -20   49.77    7.59
   3  -6  20   64.42   10.43
  -3   5  17   28.25    8.50
  -3   5  16   -8.41    7.30
  -3   5  16   -9.71    8.64
  -3   5  16    1.06    8.85
  -3   5  15   53.47    8.99
  -3   5  15   64.64   10.80
  -3   5  14  195.48   12.44
  -3   5  14  173.54   12.56
   3  -5 -14  177.48   10.94
  -3   5  14  204.90   15.11
  -3   5  13   -2.36    6.18
  -3   5  13   -1.75    7.14
   3  -5 -13    6.68    5.10
  -3   5  13    7.62    5.92
  -3   5  12   95.65   10.40
   3  -5 -12  101.16    8.07
  -3   5  12   87.12    8.71
  -3   5  11   15.46    5.27
  -3   5  11   20.09    6.89
   3  -5 -11   17.60    4.71
  -3   5  11   20.94    5.47
  -3   5  10  219.01   11.60
  -3   5  10  216.86   13.09
   3  -5 -10  181.85   10.48
  -3   5  10  190.89   11.83
  -3   5   9 1277.13   45.13
  -3   5   9 1279.88   43.15
   3  -5  -9 1249.88   42.65
  -3   5   9 1226.02   43.95
  -3   5   8   14.42    4.15
   3  -5  -8    6.80    3.65
  -3   5   8    2.19    4.10
  -3   5   7  196.65   10.28
   3  -5  -7  184.52    9.79
   3  -5  -6   72.38    5.76
   3  -5  -5   43.03    4.38
  -3   5   5   32.27    2.12
  -3   5   4 1532.99   49.36
   3  -5  -4 1530.18   49.38
  -3   5   4 1495.00   46.81
   3  -5  -3  472.77   17.42
  -3   5   3  438.60   15.22
   3  -5  -2  116.20    6.95
   3  -5  -1   58.36    4.74
   3  -5  -1   55.30    4.76
  -3   5   1   44.62    4.65
  -3   5   1   57.71    3.88
   3  -5   0   96.54    6.39
   3  -5   0   93.19    6.09
  -3   5   0   84.24    5.83
  -3   5   0   92.71    5.18
  -3   5  -1  714.08   26.02
   3  -5   1  802.87   26.37
   3  -5   1  771.36   25.95
  -3   5  -1  746.57   25.59
   3  -5   2  181.31    8.30
   3  -5   2  185.10    8.61
   3  -5   3  286.36   11.00
   3  -5   3  249.75   11.30
   3  -5   3  265.75   11.58
   3  -5   4   17.35    2.74
   3  -5   4   23.45    2.82
   3  -5   5   10.94    2.40
   3  -5   5    9.87    2.47
   3  -5   6   25.42    3.30
   3  -5   6   28.13    3.46
   3  -5   7  296.20   12.61
   3  -5   8 1051.70   34.99
  -3   5  -8  990.19   34.83
   3  -5   9  124.27    7.57
  -3   5  -9  115.69    7.76
   3  -5  10  115.16    7.73
  -3   5 -10  121.31    7.92
   3  -5  11  229.26   11.93
  -3   5 -11  233.82   12.02
   3  -5  12   20.71    5.13
  -3   5 -12   21.74    4.17
  -3   5 -12   27.06    5.31
   3  -5  13 1039.79   37.59
  -3   5 -13 1086.47   36.01
  -3   5 -13 1066.09   37.51
  -3   5 -14  191.66   10.12
   3  -5  14  166.38   11.19
   3  -5  14  166.96    7.28
   3  -5  14  183.01   11.45
  -3   5 -14  186.99   11.62
  -3   5 -15   21.55    6.25
  -3   5 -15   16.60    4.98
   3  -5  15   13.52    2.68
   3  -5  15   18.05    6.55
  -3   5 -16  210.69   11.33
   3  -5  16  182.79    7.29
  -3   5 -16  194.17   12.76
  -3   5 -17  191.73   11.22
   3  -5  17  176.56   13.08
  -3   5 -18  443.20   19.46
   3  -5  18  449.89   22.51
  -3   5 -19  234.83   13.44
   3  -5  19  219.79   15.71
  -3   5 -20   54.65    8.07
   3  -5  20   52.82   10.12
  -3   4  17   10.57    6.95
  -3   4  17    3.22    9.09
  -3   4  17   -0.95    8.33
  -3   4  16    3.41    6.36
  -3   4  16    5.38    7.40
  -3   4  16   -3.04    8.46
  -3   4  15  292.92   15.85
  -3   4  15  308.37   18.92
  -3   4  14  124.01    9.94
  -3   4  14  127.63   11.96
  -3   4  13  165.48   11.23
   3  -4 -13  188.90   10.39
  -3   4  13  180.28   13.23
  -3   4  12   40.87    7.66
   3  -4 -12   34.03    5.24
  -3   4  12   38.01    6.07
  -3   4  11   31.58    6.85
   3  -4 -11   33.23    4.93
  -3   4  11   36.24    5.65
   3  -4 -10 1430.28   47.11
  -3   4  10 1387.91   48.18
   3  -4  -9  551.06   20.24
  -3   4   9  488.72   20.77
   3  -4  -8  453.40   17.73
  -3   4   8  446.15   18.51
  -3   4   7   38.06    4.41
   3  -4  -7   41.45    4.40
   3  -4  -6  961.09   32.70
  -3   4   5 1295.16   45.27
   3  -4  -5 1497.15   45.66
   3  -4  -4 1782.97   54.89
  -3   4   4 1690.81   52.23
   3  -4  -3  535.47   19.26
   3  -4  -2  712.62   25.05
   3  -4  -2  717.23   24.49
   3  -4  -1 1407.37   46.44
   3  -4  -1 1453.41   46.73
  -3   4   1 1426.75   45.29
   3  -4   0 2990.21   93.03
   3  -4   1  600.97   21.03
   3  -4   1  616.59   21.30
   3  -4   2 1103.19   35.64
   3  -4   2 1095.14   36.25
   3  -4   3   34.01    2.91
   3  -4   3   32.55    3.34
   3  -4   3   33.87    3.46
   3  -4   4 2747.33   84.93
   3  -4   4 2705.69   84.38
   3  -4   5  172.44    8.05
  -3   4  -5  177.77    8.19
   3  -4   6  753.42   26.43
  -3   4  -6  774.40   26.40
   3  -4   7    3.14    2.58
  -3   4  -7    4.45    2.57
   3  -4   8  400.97   15.76
  -3   4  -8  370.38   15.49
   3  -4   9  272.55   12.70
  -3   4  -9  282.94   12.73
   3  -4  10   -0.46    3.56
  -3   4 -10    3.57    3.60
  -3   4 -11   44.18    4.67
  -3   4 -11   52.71    5.88
   3  -4  11   43.03    5.86
  -3   4 -12    8.28    4.57
  -3   4 -12    3.23    3.50
   3  -4  12    4.85    1.88
   3  -4  12   -0.56    4.38
  -3   4 -13  270.73   12.41
   3  -4  13  244.00    8.97
  -3   4 -13  265.74   13.69
   3  -4  13  264.59   13.82
  -3   4 -14   59.72    7.20
  -3   4 -14   46.33    5.74
   3  -4  14   37.53    2.45
   3  -4  14   54.43    7.35
  -3   4 -15    4.38    4.33
  -3   4 -15   10.76    6.05
   3  -4  15   10.46    5.85
  -3   4 -16  257.92   13.47
  -3   4 -16  268.82   15.02
   3  -4  16  271.18   15.55
  -3   4 -17   11.35    5.68
   3  -4  17   12.80    7.39
  -3   4 -18  363.54   17.17
   3  -4  18  341.17   19.19
  -3   4 -19    2.99    5.99
   3  -4  19   -0.91    8.20
   3  -4  20   10.58    8.52
  -3   3  18    8.38    6.58
  -3   3  18  -14.07   10.07
  -3   3  18   -9.39    9.55
  -3   3  17   75.68    8.72
  -3   3  17   88.24   10.79
  -3   3  16   16.21    6.05
  -3   3  16   11.59    7.59
  -3   3  16    1.93    8.02
  -3   3  15   30.58    6.36
  -3   3  15   39.53    7.78
  -3   3  15   20.75    8.24
  -3   3  14  105.56    8.51
  -3   3  14  107.40   10.69
  -3   3  13    4.67    6.14
  -3   3  13    2.63    4.60
   3  -3 -12    0.81    3.91
  -3   3  12   -1.00    3.91
   3  -3 -11  153.57    8.85
  -3   3  11  167.55    9.60
   3  -3 -10  217.53   10.77
  -3   3  10  230.04   11.43
   3  -3  -9   98.23    6.53
  -3   3   9   85.56    6.61
   3  -3  -8    5.51    2.90
  -3   3   8    3.21    2.80
  -3   3   7  139.88    8.54
   3  -3  -7  148.51    7.79
  -3   3   6    5.33    2.84
   3  -3  -6    1.54    2.33
  -3   3   6    0.86    2.27
  -3   3   5 1322.40   44.70
  -3   3   5 1364.20   43.84
   3  -3  -5 1385.69   43.99
   3  -3  -4   86.22    5.10
   3  -3  -3   33.89    3.02
  -3   3   2 1015.11   34.23
   3  -3  -2 1044.64   34.40
   3  -3  -2 1079.95   34.01
   3  -3  -1    1.13    1.55
   3  -3  -1    3.61    1.73
   3  -3  -1    6.21    1.61
   3  -3   0  669.55   22.43
   3  -3   0  644.40   22.33
   3  -3   0  650.96   21.83
   3  -3   1    3.36    1.43
   3  -3   1    2.40    1.60
   3  -3   2  432.92   14.68
  -3   3  -2  419.32   15.24
   3  -3   2  406.42   15.53
  -3   3  -2  392.99   15.43
  -3   3  -3  322.31   11.89
  -3   3  -3  310.02   11.46
   3  -3   3  306.31   11.43
   3  -3   3  281.64   12.31
  -3   3  -4 2330.99   73.51
   3  -3   4 2435.59   73.70
  -3   3  -4 2351.85   73.50
   3  -3   5  399.16   14.96
  -3   3  -5  407.22   14.93
  -3   3  -6    4.10    2.40
  -3   3  -7  120.54    6.82
  -3   3  -8  168.78    8.33
  -3   3  -8  163.02    8.61
  -3   3  -9  552.09   20.53
   3  -3   9  516.59   20.48
   3  -3  10  105.33    4.32
   3  -3  10  126.20    8.20
   3  -3  10  116.51    7.84
  -3   3 -10  135.32    7.99
  -3   3 -11   -1.89    4.09
  -3   3 -11    0.40    3.29
   3  -3  11    0.90    0.96
   3  -3  11   -0.51    3.86
   3  -3  11    1.09    3.65
  -3   3 -12   -1.28    3.72
  -3   3 -12    2.04    4.02
   3  -3  12   -1.79    4.31
   3  -3  12    1.67    4.52
  -3   3 -13    0.46    3.99
  -3   3 -13   -0.55    4.83
   3  -3  13    7.16    4.96
   3  -3  13    6.04    4.71
  -3   3 -14  142.87    9.36
  -3   3 -14  152.01   10.61
   3  -3  14  164.96   11.54
   3  -3  14  142.41   10.69
  -3   3 -15  260.73   13.14
  -3   3 -15  233.75   13.97
   3  -3  15  249.72   14.57
  -3   3 -16   20.82    5.94
  -3   3 -16   17.30    6.77
   3  -3  16   18.22    6.91
  -3   3 -17   24.95    6.47
   3  -3  17   35.76    8.55
  -3   3 -18   -2.44    6.50
   3  -3  18   -0.87    7.58
   3  -3  19   -4.60    8.00
  -3   2  19    6.52    8.50
  -3   2  18   17.58    8.42
  -3   2  18   28.98   10.30
  -3   2  17    8.26    5.71
  -3   2  17    4.95    7.28
  -3   2  17   10.78    8.22
  -3   2  16   10.01    5.06
  -3   2  16   16.94    7.25
  -3   2  16    5.52    7.46
  -3   2  15  291.25   14.23
  -3   2  15  309.66   16.51
  -3   2  15  266.56   16.89
  -3   2  14   61.62    6.58
  -3   2  14   75.77    8.20
  -3   2  13   36.34    5.25
  -3   2  12   -0.42    3.45
   3  -2 -11  226.38   10.85
  -3   2  11  228.64   10.94
   3  -2 -10   64.56    5.31
  -3   2  10   57.39    5.05
  -3   2   9   78.45    6.72
  -3   2   9   78.50    5.67
   3  -2  -9   81.68    5.61
  -3   2   9   61.83    5.16
  -3   2   8  403.58   17.49
   3  -2  -8  425.89   16.28
  -3   2   8  419.27   16.03
  -3   2   8  446.12   16.43
  -3   2   7  118.79    7.61
   3  -2  -7  135.97    7.04
  -3   2   7  142.25    6.99
  -3   2   7  132.35    6.99
  -3   2   6  784.25   27.50
  -3   2   6  794.63   26.51
   3  -2  -6  776.17   26.66
  -3   2   5    2.55    2.23
   3  -2  -5    5.93    2.01
  -3   2   4  368.45   14.05
   3  -2  -4  370.30   13.64
   3  -2  -3 2677.68   82.58
  -3   2   2 1374.20   45.92
   3  -2  -2 1498.20   45.43
  -3   2   1  618.76   21.66
   3  -2  -1  661.74   21.71
   3  -2  -1  640.01   21.91
   3  -2  -1  643.92   21.20
   3  -2   0    3.74    1.33
  -3   2   0    2.47    1.24
  -3   2   0    2.03    1.15
   3  -2   0    1.26    0.96
   3  -2   0    0.98    1.54
  -3   2  -1  662.90   20.03
   3  -2   1  651.03   21.15
  -3   2  -1  619.02   19.73
  -3   2  -2  563.08   18.84
  -3   2  -2  578.38   19.26
   3  -2   2  562.55   20.07
  -3   2  -3 2099.36   65.09
   3  -2   3 2055.22   64.11
   3  -2   3 2143.68   66.60
  -3   2  -3 2111.90   65.31
  -3   2  -3 2167.60   65.03
   3  -2   4   87.56    3.67
  -3   2  -4   89.48    4.93
  -3   2  -4   93.59    4.81
   3  -2   5   32.25    1.81
  -3   2  -5   34.75    3.16
   3  -2   6 1567.76   48.16
   3  -2   6 1630.31   51.41
  -3   2  -6 1671.16   50.92
  -3   2  -7  555.83   20.21
   3  -2   7  541.37   20.73
   3  -2   7  572.06   20.59
  -3   2  -7  575.07   20.38
   3  -2   8 1275.03   41.38
   3  -2   8 1199.88   41.56
  -3   2  -8 1226.55   40.96
   3  -2   9  120.57    7.48
   3  -2   9  110.52    7.55
  -3   2  -9  112.48    7.24
  -3   2 -10   28.04    4.44
  -3   2 -10   27.74    4.58
   3  -2  10   29.44    4.83
   3  -2  10   36.43    4.74
  -3   2 -11  894.89   32.00
   3  -2  11  901.54   32.97
   3  -2  11  929.01   33.61
  -3   2 -11  919.44   32.60
  -3   2 -12   -1.38    4.25
  -3   2 -12    3.57    4.76
   3  -2  12    0.62    4.72
   3  -2  12   -4.52    5.10
  -3   2 -13  493.24   19.79
  -3   2 -13  467.70   20.31
   3  -2  13  450.37   20.63
   3  -2  13  500.86   21.72
  -3   2 -14   18.76    5.28
  -3   2 -14   20.56    5.98
   3  -2  14   16.20    6.02
   3  -2  14   25.37    5.92
  -3   2 -15   45.57    6.84
  -3   2 -15   60.09    7.66
   3  -2  15   51.86    7.97
   3  -2  15   56.33    8.35
  -3   2 -16  212.46   13.07
  -3   2 -16  212.35   13.84
   3  -2  16  246.86   14.97
   3  -2  16  238.83   15.31
  -3   2 -17   11.18    6.19
   3  -2  17    4.14    7.50
   3  -2  17    4.53    7.64
   3  -2  18   -1.92    8.40
   3  -2  18   -0.88    7.88
   3  -2  19    0.94    8.43
  -3   1  19   32.95    9.86
  -3   1  19   31.66    8.91
  -3   1  18   20.71    8.18
  -3   1  18   30.98    9.22
  -3   1  17  314.91   17.34
  -3   1  17  284.04   18.24
  -3   1  16   93.43    7.47
  -3   1  16   65.02    8.99
  -3   1  15  751.45   27.83
  -3   1  15  801.38   30.60
  -3   1  14   -0.40    3.75
  -3   1  14    2.36    4.24
  -3   1  14   -1.23    4.85
  -3   1  13    2.25    3.48
  -3   1  13    1.13    4.54
  -3   1  12  402.88   15.39
  -3   1  12  342.28   17.44
  -3   1  11    2.24    2.67
   3  -1 -11   -3.45    4.25
  -3   1  11   -0.58    4.11
   3  -1 -10  811.54   28.28
  -3   1  10  725.54   26.11
  -3   1  10  773.15   26.63
  -3   1  10  788.81   28.97
  -3   1   9   41.49    4.91
  -3   1   9   43.48    4.11
   3  -1  -9   43.58    4.21
  -3   1   9   37.63    3.59
  -3   1   8   36.70    4.17
   3  -1  -8   29.82    3.62
  -3   1   8   33.02    3.59
  -3   1   8   36.06    3.26
  -3   1   7  392.93   15.97
   3  -1  -7  421.06   15.38
  -3   1   7  420.49   15.19
  -3   1   7  389.92   14.56
  -3   1   6    7.83    2.38
  -3   1   6    5.82    2.23
   3  -1  -6    7.07    2.17
  -3   1   5  391.52   14.90
  -3   1   5  384.44   13.10
  -3   1   4   31.33    2.78
  -3   1   4   26.32    1.89
   3  -1  -4   35.75    2.93
  -3   1   3  990.68   31.99
   3  -1  -3 1003.65   32.07
  -3   1   2  186.14    7.51
  -3   1   2  198.58    7.84
   3  -1  -2  183.45    7.38
  -3   1   1  691.56   21.52
  -3   1   1  687.87   21.65
   3  -1  -1  674.40   21.30
  -3   1   0  571.76   18.11
  -3   1   0  544.79   18.15
  -3   1  -1  117.41    5.14
  -3   1  -1  114.41    4.73
   3  -1   1  113.48    5.75
  -3   1  -1  108.11    4.57
  -3   1  -1  118.25    4.86
  -3   1  -2  826.72   25.48
  -3   1  -2  807.08   25.39
  -3   1  -2  798.79   24.79
  -3   1  -2  760.88   26.81
  -3   1  -2  815.26   25.21
  -3   1  -2  793.42   25.63
   3  -1   3 1014.75   31.42
  -3   1  -3 1044.32   32.47
  -3   1  -3 1029.49   33.01
  -3   1  -4    4.24    1.70
  -3   1  -4    5.03    1.81
   3  -1   4    4.57    1.74
   3  -1   4    2.23    1.51
   3  -1   5 1494.31   49.68
   3  -1   5 1578.85   49.26
  -3   1  -5 1571.07   49.07
   3  -1   6  439.03   17.28
   3  -1   6  456.68   16.88
  -3   1  -6  473.07   16.79
   3  -1   7 1645.25   53.50
   3  -1   7 1648.23   52.94
  -3   1  -7 1628.05   52.59
   3  -1   8  167.97    9.31
   3  -1   8  176.73    9.09
  -3   1  -8  175.75    8.77
  -3   1  -9  164.33    8.84
  -3   1  -9  152.56    8.55
   3  -1   9  161.16    9.54
   3  -1   9  157.32    8.87
  -3   1 -10  688.26   25.14
  -3   1 -10  665.47   25.02
   3  -1  10  683.88   26.20
   3  -1  10  678.39   25.56
  -3   1 -11  731.32   26.88
  -3   1 -11  727.09   26.96
   3  -1  11  727.81   28.35
   3  -1  11  707.82   27.40
  -3   1 -12  227.03   11.81
  -3   1 -12  221.06   12.13
   3  -1  12  228.37   13.06
   3  -1  12  215.15   12.41
  -3   1 -13  287.07   14.21
  -3   1 -13  283.25   14.32
   3  -1  13  305.75   16.05
   3  -1  13  264.61   14.77
  -3   1 -14    7.92    5.31
  -3   1 -14    7.04    5.46
   3  -1  14   16.45    6.05
   3  -1  14    4.63    6.28
  -3   1 -15  146.93   10.53
  -3   1 -15  141.06   10.87
   3  -1  15  158.82   12.62
   3  -1  15  126.56   11.05
  -3   1 -16  281.77   15.23
   3  -1  16  261.29   16.11
   3  -1  16  285.33   17.19
   3  -1  17    0.85    7.34
   3  -1  17   15.12    8.23
   3  -1  18    5.41    8.45
   3  -1  18   -3.00    8.82
   3  -1  19   -6.67    9.14
  -3   0  20   20.31    8.88
  -3   0  19   22.63    9.77
  -3   0  19   23.40    8.19
  -3   0  18  156.85   12.65
  -3   0  17    7.98    5.09
  -3   0  17    7.33    6.71
  -3   0  16  480.38   19.24
  -3   0  16  475.97   21.58
   3   0 -15  170.00   11.55
  -3   0  15  159.83    9.46
  -3   0  15  150.21   10.73
   3   0 -14    0.60    5.18
  -3   0  14    5.47    3.33
   3   0 -14    5.49    1.65
  -3   0  14    7.70    4.09
  -3   0  14    6.91    4.76
  -3   0  14    5.06    5.95
   3   0 -13  152.63   10.20
  -3   0  13  169.79    8.20
   3   0 -13  146.54    5.98
  -3   0  13  169.05   10.14
  -3   0  13  159.24   11.16
  -3   0  12   15.18    3.17
   3   0 -12   18.61    4.94
   3   0 -12   13.37    2.00
  -3   0  12   10.95    4.99
  -3   0  12   14.62    4.16
   3   0 -11  324.99   14.49
  -3   0  11  311.65   12.19
   3   0 -11  302.95   10.87
  -3   0  11  318.24   15.10
  -3   0  11  325.82   13.89
  -3   0  10  167.10    7.39
  -3   0  10  184.01    8.47
   3   0 -10  157.89    6.45
  -3   0  10  152.45    8.47
  -3   0  10  164.83    9.59
  -3   0   9   16.42    3.67
  -3   0   9   21.52    2.53
   3   0  -9   22.73    2.13
  -3   0   9   21.89    3.33
  -3   0   8  537.18   18.06
   3   0  -8  529.03   17.65
  -3   0   8  547.45   19.21
  -3   0   8  566.06   20.72
  -3   0   7  182.54    7.05
  -3   0   7  183.51    8.25
   3   0  -7  183.23    6.91
  -3   0   7  181.82    8.96
  -3   0   6   49.09    3.96
   3   0  -6   51.54    2.78
  -3   0   6   45.94    2.95
  -3   0   5  226.12    9.34
   3   0  -5  219.05    9.09
  -3   0   5  227.47    8.57
  -3   0   4  681.65   21.79
  -3   0   4  658.85   21.23
   3   0  -4  675.04   21.86
  -3   0   3   39.99    2.58
   3   0  -3   33.37    2.62
  -3   0   3   39.52    2.48
  -3   0   2 1096.50   33.80
  -3   0   2 1065.42   33.35
   3   0  -2 1056.76   33.88
  -3   0   1 1781.00   54.21
  -3   0   1 1728.22   53.79
  -3   0   1 1731.41   54.28
  -3   0   1 1783.42   53.33
  -3   0   0  366.06   11.80
  -3   0   0  381.37   13.57
  -3   0   0  367.50   12.30
  -3   0   0  349.73   11.89
  -3   0  -1  672.28   20.98
  -3   0  -1  668.51   22.68
  -3   0  -1  664.32   20.98
  -3   0  -1  638.44   21.20
  -3   0  -1  658.75   20.59
   3   0   2  663.30   21.58
  -3   0  -2  667.51   23.23
  -3   0  -2  681.02   21.13
  -3   0  -2  676.31   21.36
   3   0   2  667.73   21.38
  -3   0  -3   33.00    1.77
   3   0   3   38.18    2.56
  -3   0  -3   39.20    2.57
  -3   0  -4 1422.79   47.55
   3   0   4 1499.72   47.85
   3   0   4 1504.37   48.37
  -3   0  -4 1475.10   46.83
   3   0   4 1562.41   47.08
   3   0   5 2205.10   66.88
   3   0   5 2215.10   66.03
  -3   0  -5 2117.77   65.74
   3   0   6 1259.54   40.83
  -3   0  -6 1208.86   39.77
   3   0   6 1262.63   40.20
   3   0   6 1185.79   40.74
   3   0   7  214.88   10.25
  -3   0  -7  185.60    9.09
   3   0   7  217.03   10.50
   3   0   7  200.92    9.60
  -3   0  -8  319.65   13.70
  -3   0  -8  317.34   13.30
   3   0   8  314.07   14.48
   3   0   8  324.39   13.81
  -3   0  -9  702.64   25.33
  -3   0  -9  658.81   24.72
   3   0   9  713.14   26.38
   3   0   9  674.13   25.28
  -3   0 -10 1497.66   48.53
  -3   0 -10 1406.18   47.82
   3   0  10 1448.20   48.69
   3   0  10 1399.11   49.50
  -3   0 -11  100.47    7.71
  -3   0 -11   90.94    7.46
   3   0  11  100.75    8.53
   3   0  11   90.48    7.79
  -3   0 -12  133.34    9.31
  -3   0 -12  128.26    8.99
   3   0  12  138.98   10.41
   3   0  12  116.01    9.26
  -3   0 -13  144.78   10.14
  -3   0 -13  130.10    9.65
   3   0  13  161.20   11.91
   3   0  13  122.07   10.10
  -3   0 -14  155.44   10.98
  -3   0 -14  152.35   10.95
   3   0  14  185.63   12.15
   3   0  14  159.95   12.16
  -3   0 -15  580.71   25.07
   3   0  15  593.01   26.02
   3   0  15  650.85   27.94
   3   0  16   32.63    8.38
   3   0  16   35.34    8.64
   3   0  17   14.80    8.26
   3   0  17   11.82    8.58
   3   0  18  108.76   12.53
  -3  -1  21  116.78   12.21
  -3  -1  20   10.13    8.01
  -3  -1  19   45.12    6.81
  -3  -1  19   46.01    8.78
  -3  -1  18  403.86   17.25
  -3  -1  18  399.09   20.06
   3   1 -17  198.57    7.77
  -3  -1  17  221.15   11.38
  -3  -1  17  226.77   13.60
   3   1 -16  450.40   20.05
   3   1 -16  372.99   13.92
  -3  -1  16  430.38   17.12
  -3  -1  16  407.72   18.91
  -3  -1  16  439.04   20.87
   3   1 -15   63.90    8.03
  -3  -1  15   67.05    6.23
   3   1 -15   54.59    4.11
  -3  -1  15   58.92    8.28
  -3  -1  15   58.51    7.13
   3   1 -14  219.48   12.64
   3   1 -14  209.21    9.01
  -3  -1  14  227.34   11.09
  -3  -1  14  241.12   12.45
  -3  -1  14  245.64   13.89
   3   1 -13  875.57   31.97
   3   1 -13  849.10   28.29
  -3  -1  13  883.07   32.85
  -3  -1  13  862.68   31.23
   3   1 -12  283.05   13.68
  -3  -1  12  276.85   12.91
  -3  -1  12  263.73   13.87
   3   1 -12  274.33   10.71
  -3  -1  11  603.36   20.72
   3   1 -11  634.63   23.76
  -3  -1  11  626.95   22.85
   3   1 -11  614.31   21.05
  -3  -1  11  643.92   24.44
  -3  -1  10  331.41   12.19
  -3  -1  10  362.96   13.98
   3   1 -10  352.82   12.93
  -3  -1  10  368.37   15.56
  -3  -1  10  348.31   14.11
  -3  -1   9   77.02    3.84
  -3  -1   9   94.30    5.67
  -3  -1   9   87.04    5.32
   3   1  -9   82.67    4.71
  -3  -1   9   85.64    6.21
  -3  -1   8 3544.93  108.64
   3   1  -8 3576.00  109.94
  -3  -1   8 3616.92  110.87
  -3  -1   8 3685.94  111.90
  -3  -1   8 3680.72  110.41
  -3  -1   7  112.53    4.28
   3   1  -7  121.28    5.64
  -3  -1   7  107.69    6.01
  -3  -1   7  128.17    5.61
  -3  -1   7  129.72    6.73
   3   1  -6  696.51   22.84
  -3  -1   6  678.43   22.35
  -3  -1   6  709.93   23.77
  -3  -1   6  694.28   23.31
   3   1  -5  808.84   25.92
  -3  -1   5  780.06   24.99
  -3  -1   5  829.62   26.41
  -3  -1   5  790.81   26.40
  -3  -1   4   51.91    2.22
  -3  -1   4   57.50    3.58
  -3  -1   4   55.86    3.23
  -3  -1   3  656.23   21.00
  -3  -1   3  697.03   22.45
  -3  -1   3  689.11   21.58
  -3  -1   2    8.10    1.02
  -3  -1   2    6.79    0.87
  -3  -1   2    4.34    1.28
  -3  -1   2    5.23    1.00
  -3  -1   1    0.77    0.76
  -3  -1   1    2.17    1.13
   3   1   0  427.50   13.55
  -3  -1   0  429.30   14.72
   3   1   0  434.97   13.60
  -3  -1   0  425.38   15.44
  -3  -1  -1    0.97    0.61
   3   1   1   -0.42    1.26
  -3  -1  -1    0.99    1.22
  -3  -1  -1    2.79    1.71
   3   1   1    1.00    0.62
  -3  -1  -2  390.03   13.38
   3   1   2  407.18   14.91
   3   1   2  407.65   13.38
   3   1   2  429.34   15.01
   3   1   2  430.98   13.59
  -3  -1  -3   10.38    1.62
   3   1   3   13.34    2.21
   3   1   3   14.41    2.47
   3   1   3   13.27    1.79
  -3  -1  -4  869.06   28.37
   3   1   4  873.07   29.83
   3   1   4  908.51   29.92
   3   1   4  872.88   28.59
   3   1   5  241.71   11.03
  -3  -1  -5  236.91    9.83
   3   1   5  262.76   10.25
   3   1   6  240.69   11.04
  -3  -1  -6  224.37    9.91
   3   1   6  238.85   10.26
   3   1   7    5.63    3.21
  -3  -1  -7    1.24    2.62
   3   1   7    1.81    3.02
   3   1   7    1.05    2.63
   3   1   8   -1.90    3.47
  -3  -1  -8    4.34    3.46
  -3  -1  -8    1.75    2.95
   3   1   8    6.08    3.95
   3   1   8    2.01    3.08
   3   1   9  784.85   29.40
  -3  -1  -9  828.35   29.27
  -3  -1  -9  806.78   28.33
   3   1   9  769.33   28.71
   3   1   9  777.53   29.94
  -3  -1 -10  380.52   16.84
   3   1  10  365.14   17.01
  -3  -1 -10  408.90   16.33
   3   1  10  365.41   17.54
   3   1  10  358.39   16.53
  -3  -1 -11   62.93    6.96
   3   1  11   70.64    7.36
  -3  -1 -11   66.24    6.65
   3   1  11   59.13    6.93
   3   1  11   65.04    7.74
  -3  -1 -12   41.49    6.78
  -3  -1 -12   53.02    6.47
   3   1  12   37.71    6.57
   3   1  12   37.59    7.10
  -3  -1 -13   77.12    7.72
   3   1  13   68.12    8.26
   3   1  13   78.99    9.33
  -3  -1 -14  644.35   25.68
   3   1  14  618.81   27.79
   3   1  14  620.08   26.82
  -3  -1 -15  166.22   11.69
   3   1  15  182.54   13.81
   3   1  15  141.35   12.25
   3   1  16  133.04   13.08
   3   1  16  128.25   12.31
  -3  -1 -17   38.78    5.22
   3   1  17   44.56    9.49
   3   1  18  129.00   13.86
  -3  -2  20   35.31    6.61
  -3  -2  20   42.01    9.20
  -3  -2  19   51.95    6.78
   3   2 -19   41.81    3.78
  -3  -2  19   40.98    8.45
  -3  -2  19   40.50   10.17
  -3  -2  18   11.72    5.54
  -3  -2  18    6.34    7.71
  -3  -2  18   15.61    6.93
   3   2 -18    3.58    3.41
  -3  -2  17   32.25    5.83
  -3  -2  17   39.47    7.06
  -3  -2  17   37.21    8.20
   3   2 -17   29.54    4.07
   3   2 -16   10.01    5.57
  -3  -2  16    9.04    4.61
  -3  -2  16    8.65    6.20
   3   2 -16    6.92    3.55
  -3  -2  16   10.29    5.87
   3   2 -15   23.14    6.41
  -3  -2  15   35.36    5.12
  -3  -2  15   37.65    7.12
  -3  -2  15   29.36    5.84
   3   2 -15   21.26    4.01
   3   2 -14  586.21   23.01
  -3  -2  14  540.06   20.73
  -3  -2  14  549.26   21.91
  -3  -2  14  546.50   23.49
   3   2 -14  534.74   19.84
   3   2 -13   65.91    6.82
  -3  -2  13   73.72    5.86
  -3  -2  13   64.47    6.15
  -3  -2  13   63.80    6.82
   3   2 -13   70.37    5.30
   3   2 -12  267.72   13.31
  -3  -2  12  271.20   13.88
  -3  -2  12  270.15   12.36
   3   2 -12  276.84   11.59
  -3  -2  11    1.00    3.56
  -3  -2  11    6.38    2.99
   3   2 -11    7.77    2.56
  -3  -2  10  225.01   10.42
  -3  -2  10  239.97   10.44
   3   2 -10  252.83   10.48
  -3  -2  10  232.96   11.66
  -3  -2   9  947.51   32.24
  -3  -2   9  959.99   33.28
  -3  -2   9  971.24   31.78
   3   2  -9  962.24   32.09
  -3  -2   8  712.74   25.04
  -3  -2   8  738.84   24.21
  -3  -2   8  726.09   25.56
   3   2  -8  722.20   24.87
  -3  -2   7  158.45    7.77
   3   2  -7  161.06    7.69
  -3  -2   7  178.92    8.19
  -3  -2   7  171.38    6.91
   3   2  -6  102.63    5.49
  -3  -2   6  104.80    5.53
  -3  -2   6   93.03    5.64
  -3  -2   5   98.56    4.89
  -3  -2   5   96.01    5.56
  -3  -2   4   67.93    2.83
   3   2  -4   60.58    3.42
  -3  -2   4   67.91    3.49
  -3  -2   4   67.92    4.40
   3   2  -3  262.39    9.08
  -3  -2   3  271.37    9.15
   3   2  -3  268.30    9.13
   3   2  -3  256.53   10.30
  -3  -2   3  274.64   10.64
  -3  -2   3  254.31    9.09
   3   2  -2    5.13    0.73
  -3  -2   2    4.41    0.78
  -3  -2   1    5.38    1.51
  -3  -2   0  751.61   24.40
  -3  -2   0  714.51   24.57
  -3  -2   0  740.11   24.64
  -3  -2  -1   21.89    2.60
   3   2   1   29.28    2.87
  -3  -2  -1   30.03    2.94
   3   2   1   28.59    2.64
   3   2   1   26.01    1.54
   3   2   2  705.69   24.93
   3   2   2  714.69   23.23
  -3  -2  -3  356.35   12.45
   3   2   3  361.66   14.22
   3   2   3  344.23   13.43
   3   2   3  358.57   12.52
  -3  -2  -4  102.96    5.35
   3   2   4  104.44    6.60
   3   2   4  102.36    6.10
   3   2   4  115.72    5.56
  -3  -2  -5   36.10    3.36
   3   2   5   38.14    4.21
   3   2   5   30.77    3.80
   3   2   5   27.30    3.19
  -3  -2  -6  321.34   12.48
   3   2   6  331.03   14.11
  -3  -2  -6  296.11   10.40
   3   2   6  309.67   12.66
  -3  -2  -7    0.97    2.71
   3   2   7    4.83    3.32
  -3  -2  -7    1.96    1.03
   3   2   7   -0.73    2.73
  -3  -2  -8  453.44   18.61
   3   2   8  463.35   19.12
  -3  -2  -8  459.64   17.53
   3   2   8  454.90   18.02
   3   2   9   61.53    6.74
  -3  -2  -9   73.32    7.02
  -3  -2  -9   71.29    6.20
   3   2   9   68.78    6.40
   3   2   9   66.14    7.22
   3   2  10   22.70    5.48
  -3  -2 -10   10.59    4.96
  -3  -2 -10   10.62    4.47
   3   2  10   21.24    5.64
   3   2  10   17.38    4.78
   3   2  11  280.41   15.03
  -3  -2 -11  298.68   13.99
   3   2  11  302.31   16.12
   3   2  11  258.87   14.33
   3   2  12  228.57   13.73
   3   2  12  211.94   14.15
   3   2  12  219.80   13.20
   3   2  13  189.44   13.82
   3   2  13  191.85   12.89
   3   2  14  164.34   13.08
   3   2  14  141.76   11.85
   3   2  15   48.53    8.95
   3   2  15   54.29    9.62
   3   2  16   42.23   10.12
   3   2  16   33.56    8.88
   3   2  17  262.19   17.39
  -3  -3  20   39.96    6.57
   3   3 -20   32.70    4.53
  -3  -3  20   50.63   10.35
   3   3 -19  112.07    7.22
  -3  -3  19  130.87    9.15
  -3  -3  19  117.06   12.58
  -3  -3  18   14.54    5.54
   3   3 -18    7.94    4.04
  -3  -3  18   13.19    7.79
   3   3 -17    0.70    5.93
  -3  -3  17    1.29    4.60
   3   3 -17    2.47    4.14
  -3  -3  17    3.12    5.32
  -3  -3  17    4.93    6.69
   3   3 -16   34.48    7.15
  -3  -3  16   30.95    5.27
  -3  -3  16   29.00    6.86
   3   3 -16   18.45    4.38
  -3  -3  16   32.04    6.08
   3   3 -15  381.75   18.30
  -3  -3  15  381.89   16.23
  -3  -3  15  404.61   17.49
   3   3 -15  387.79   16.02
  -3  -3  15  399.68   19.11
  -3  -3  14  298.54   13.10
  -3  -3  14  281.63   13.46
  -3  -3  14  274.02   14.98
   3   3 -14  278.67   12.67
  -3  -3  13   93.20    6.73
  -3  -3  13   92.77    6.96
   3   3 -13   91.34    6.70
  -3  -3  13   95.14    8.07
   3   3 -12   22.59    3.79
  -3  -3  12   16.55    3.54
  -3  -3  12   24.64    5.23
   3   3 -11  791.22   27.63
  -3  -3  11  762.87   28.62
  -3  -3  10   86.61    6.38
   3   3 -10   92.59    6.19
   3   3  -9 1504.32   48.06
  -3  -3   9 1426.81   48.14
   3   3  -8   65.54    5.01
  -3  -3   8   58.91    4.76
   3   3  -7  126.25    5.35
   3   3  -7  135.81    7.01
   3   3  -7  116.87    6.36
  -3  -3   7  124.19    6.52
  -3  -3   7  111.47    6.77
  -3  -3   6 2165.88   68.75
   3   3  -6 2238.12   68.75
  -3  -3   6 2219.93   70.22
   3   3  -6 2210.64   67.35
   3   3  -5  166.10    5.90
   3   3  -5  168.30    7.02
  -3  -3   5  165.16    6.99
  -3  -3   5  160.30    8.24
   3   3  -4 1943.47   60.16
  -3  -3   4 1979.38   62.63
  -3  -3   4 1973.99   60.50
   3   3  -4 1979.92   60.52
  -3  -3   3  288.13    9.44
   3   3  -3  292.76   10.62
   3   3  -3  310.06   12.08
   3   3  -3  301.03   10.08
  -3  -3   3  300.16   10.04
   3   3  -2    0.28    1.59
   3   3  -2    1.14    0.75
  -3  -3   1 4653.53  145.03
  -3  -3   1 4819.55  144.53
   3   3   0  221.92    7.41
  -3  -3   0  222.73    9.02
  -3  -3   0  220.09    9.39
   3   3   1  975.15   30.17
   3   3   1  950.15   32.46
  -3  -3  -1  954.95   32.24
  -3  -3  -1  981.91   31.63
   3   3   2  123.42    6.89
   3   3   2  119.46    5.71
  -3  -3  -2  123.63    6.47
   3   3   2  113.65    5.10
   3   3   3   23.41    2.48
   3   3   3   23.21    3.45
  -3  -3  -3   27.53    3.27
   3   3   3   27.06    3.01
   3   3   4 1516.62   49.66
   3   3   4 1515.93   47.87
  -3  -3  -4 1521.81   48.24
   3   3   4 1453.36   47.50
   3   3   5  154.90    8.82
   3   3   5  152.48    7.70
   3   3   5  136.37    7.26
   3   3   6    6.00    3.24
   3   3   6    3.41    3.24
   3   3   6    0.34    2.71
   3   3   7   31.95    5.26
  -3  -3  -7   23.99    2.43
   3   3   7   20.83    4.25
   3   3   7   21.86    4.01
   3   3   8    8.18    4.43
  -3  -3  -8    1.60    4.53
  -3  -3  -8    7.70    1.82
   3   3   8    7.09    3.90
   3   3   9  330.98   14.75
   3   3   9  277.89   12.75
   3   3  10   68.03    7.80
   3   3  10   62.37    8.23
   3   3  10   57.65    6.86
   3   3  11   20.17    6.41
   3   3  11   19.97    5.81
   3   3  11   19.40    6.31
   3   3  12   81.85    9.03
   3   3  12   82.13   10.29
   3   3  12   69.26    8.29
   3   3  13   73.48    9.41
   3   3  13   69.23    9.12
   3   3  13   76.54    9.73
   3   3  14   25.63    8.29
   3   3  14   25.05    8.96
   3   3  15   11.22    7.56
   3   3  15   -6.16    8.77
   3   3  15    2.50    8.24
   3   3  16  121.08   11.55
   3   3  16  118.91   12.32
   3   3  17   82.35   11.72
  -3  -4  21   -1.41    5.86
  -3  -4  20    8.86    5.85
  -3  -4  20   17.35    9.00
   3   4 -20    5.57    4.58
  -3  -4  19  339.61   15.51
  -3  -4  19  363.78   19.90
   3   4 -19  320.30   14.69
  -3  -4  18   40.33    6.25
   3   4 -18   46.84    6.29
  -3  -4  18   45.17    8.88
  -3  -4  17   40.42    6.01
   3   4 -17   40.18    5.77
  -3  -4  17   35.07    7.56
  -3  -4  16    0.87    4.22
  -3  -4  16    1.48    6.05
   3   4 -16   -0.90    4.58
  -3  -4  15    7.31    4.56
  -3  -4  15   -0.68    5.48
   3   4 -15    7.74    4.38
  -3  -4  14  275.61   13.02
  -3  -4  14  279.17   14.88
   3   4 -14  292.60   13.45
  -3  -4  13   24.61    4.53
  -3  -4  13   24.04    5.36
   3   4 -13   15.36    4.33
  -3  -4  12   26.56    4.44
  -3  -4  12   20.24    4.83
   3   4 -12   27.52    4.70
  -3  -4  11  127.55    8.30
   3   4 -11  123.09    7.90
  -3  -4  10  181.58    9.69
   3   4 -10  190.96    9.82
   3   4 -10  185.38    9.58
   3   4  -9   16.68    3.60
   3   4  -9   13.53    2.28
  -3  -4   9   17.37    3.64
   3   4  -8   17.31    3.03
   3   4  -8   23.21    2.45
   3   4  -8   22.83    3.58
  -3  -4   8   15.81    3.05
   3   4  -7 1220.20   37.99
  -3  -4   7 1303.36   40.59
   3   4  -7 1270.70   39.09
   3   4  -7 1277.28   40.55
  -3  -4   7 1209.58   41.86
   3   4  -6  480.97   15.65
   3   4  -6  475.90   17.11
  -3  -4   6  503.67   19.08
  -3  -4   6  477.60   17.02
   3   4  -5  371.14   12.64
   3   4  -5  358.60   13.14
  -3  -4   5  357.01   15.10
  -3  -4   5  372.13   13.16
   3   4  -4   67.32    3.79
  -3  -4   4   57.79    2.82
   3   4  -4   66.74    4.87
   3   4  -4   66.31    3.58
  -3  -4   3  231.38    7.89
   3   4  -3  247.79    9.65
   3   4  -3  244.54   10.71
   3   4  -3  258.68    8.72
   3   4  -2 1227.24   39.05
  -3  -4   2 1224.94   39.28
   3   4  -2 1145.60   36.25
   3   4  -1 4070.93  125.12
   3   4  -1 4480.41  128.29
   3   4   0  189.07    7.14
  -3  -4   0  190.65    7.86
   3   4   1   54.68    3.16
  -3  -4  -1   52.55    4.52
  -3  -4  -1   55.34    3.63
   3   4   2  152.95    6.63
  -3  -4  -2  155.71    7.96
   3   4   2  153.91    8.48
   3   4   3  608.72   19.66
   3   4   3  627.44   21.07
   3   4   3  664.72   23.63
   3   4   3  588.89   20.78
  -3  -4  -3  635.40   22.21
   3   4   4 1268.72   40.63
   3   4   4 1294.09   44.46
  -3  -4  -4 1367.79   43.04
   3   4   4 1332.96   41.85
   3   4   4 1307.84   42.22
   3   4   5    2.53    2.52
  -3  -4  -5    0.33    2.47
   3   4   5    0.27    2.46
   3   4   5   -2.09    3.57
   3   4   6   20.89    3.74
   3   4   6   26.55    5.30
   3   4   6   21.56    3.53
   3   4   7  272.88   14.02
   3   4   7  275.71   11.95
  -3  -4  -7  253.49   10.49
   3   4   7  277.69   12.52
   3   4   8   66.89    7.79
  -3  -4  -8   65.93    4.18
   3   4   8   60.79    6.00
   3   4   8   74.98    6.67
   3   4   9  671.71   27.22
   3   4   9  671.36   24.59
  -3  -4  -9  622.84   21.13
   3   4   9  722.56   25.75
   3   4  10   64.18    8.04
  -3  -4 -10   53.64    2.96
   3   4  10   60.68    6.81
   3   4  10   68.44    7.46
   3   4  11   10.98    6.26
   3   4  11    5.54    5.32
   3   4  11    6.92    5.48
   3   4  12   65.78    9.11
   3   4  12   59.11    7.80
   3   4  12   61.81    9.72
   3   4  12   78.84    8.77
   3   4  13   -2.63    7.25
   3   4  13    8.56    6.36
   3   4  13    4.46    6.86
   3   4  13    2.88    7.52
   3   4  14   43.13    9.31
   3   4  14   24.10    7.26
   3   4  14   28.73    8.50
   3   4  14   22.53    8.91
   3   4  15   79.59    9.89
   3   4  15   91.52   11.45
   3   4  16   21.47    9.06
  -3  -5  21    1.96    6.06
  -3  -5  21    0.99    8.96
   3   5 -21   -4.80    5.74
  -3  -5  20  279.77   14.07
  -3  -5  20  246.90   17.48
   3   5 -20  268.18   13.65
  -3  -5  19  158.44   10.38
  -3  -5  19  183.66   13.75
   3   5 -19  168.93   10.61
  -3  -5  18    0.95    5.10
  -3  -5  18    5.79    7.03
   3   5 -18   -4.60    5.44
  -3  -5  17   -0.47    4.70
   3   5 -17   -0.52    4.85
  -3  -5  16   -0.93    4.56
  -3  -5  16   -5.01    5.91
   3   5 -16   -1.58    4.85
[truncated: 966,527 more chars]
