# Supplementary material for: Valence-delocalized trithorium nanocluster superatoms with open-shell exalted diamagnetism
Source: Nat Chem. 2025 Apr 11;17(7):1035–41. doi: 10.1038/s41557-025-01790-3 (PMC12226342; doi:10.1038/s41557-025-01790-3)
Supplement: Supplementary file 5 — Crystallographic data for 5; CCDC number 2376515. [file 41557_2025_1790_MOESM5_ESM.cif]

data_5
_manchester_internal_diff_code     CSTL361
_manchester_internal_STL_name      THXLD9
_manchester_internal_coll_client   XLD
_manchester_internal_coll_date     14/06/2023
_manchester_internal_process_date  14/06/2023
_manchester_internal_process_user  XLD
_manchester_internal_solution_date  14/06/2023
_manchester_internal_solution_user  XLD
_manchester_internal_refinement_date  08/08/2024
_manchester_internal_refinement_user  XLD/AW
_manchester_internal_validation_date  08/08/2024
_manchester_internal_validation_user  XLD/AW
_manchester_internal_archive_date  08/08/2024
_manchester_internal_archive_user  AW
_refine_special_details           
 'The COT at C9 and the DME molecules at O2 and O8 are each disordered over two orientations. The occupancies were freely refined in each case. The 1,2 C-O and C-C distances in disordered DME groups were restrained to be approximately 1.45 and 1.55 A, respectively. Other selected 1,3 C-O and C-C distances in the DME molecules were restrained to be approximately equal. The 1,2 and 1,4 C-C distances in the disordered COT rings were restrained to be approximately equal and each COT restrainted to be approxomately planar. Enhanced rigid bond and similarity thermal restraints were applied to disordered groups to aid refinement.'
_vrf_PLAT342_5
;
PROBLEM: Low Bond Precision on C-C Bonds ............... 0.035 Ang.
RESPONSE: Low precision is due to high levels of disorder through the
structure.
;
_vrf_PLAT971_5
;
PROBLEM: Check Calcd Resid. Dens. 0.80Ang From Th3 6.25 eA-3
RESPONSE: Residsual density is close to a heavy atom
and present despite applying absorption corrections. 
It is not chemically significant.
;
_vrf_PLAT972_5
;
PROBLEM: Check Calcd Resid. Dens. 1.50Ang From Cs1 -2.62 eA-3
RESPONSE: Residsual density is close to a heavy atom
and present despite applying absorption corrections. 
It is not chemically significant.
;
_audit_creation_date               2024-08-08
_audit_creation_method
;
Olex2 1.2
(compiled 2018.05.29 svn.r3508 for OlexSys, GUI svn.r5506)
;
_shelx_SHELXL_version_number       '2018/3'
_publ_contact_author_id_orcid      ?
_publ_section_references
;
Dolomanov, O.V., Bourhis, L.J., Gildea, R.J, Howard, J.A.K. & Puschmann, H.
 (2009), J. Appl. Cryst. 42, 339-341.

Sheldrick, G.M. (2015). Acta Cryst. A71, 3-8.

Sheldrick, G.M. (2015). Acta Cryst. C71, 3-8.
;
_chemical_name_common              ?
_chemical_name_systematic          ?
_chemical_formula_moiety           'C36 H54 Cl6 Cs2 O7 Th3, C4 H10 O2'
_chemical_formula_sum              'C40 H64 Cl6 Cs2 O9 Th3'
_chemical_formula_weight           1863.55
_chemical_melting_point            ?
_chemical_oxdiff_formula           C37Cl6Cs2O6Th3
_chemical_oxdiff_usercomment       XLD
loop_
  _atom_type_symbol
  _atom_type_description
  _atom_type_scat_dispersion_real
  _atom_type_scat_dispersion_imag
  _atom_type_scat_source
 'C' 'C' 0.0181 0.0091 'International Tables Vol C Tables 4.2.6.8 and 6.1.1.4'
 'H' 'H' 0.0000 0.0000 'International Tables Vol C Tables 4.2.6.8 and 6.1.1.4'
 'Cl' 'Cl' 0.3639 0.7018 'International Tables Vol C Tables 4.2.6.8 and 6.1.1.4'
 'Cs' 'Cs' -0.7457 7.9052
 'International Tables Vol C Tables 4.2.6.8 and 6.1.1.4'
 'O' 'O' 0.0492 0.0322 'International Tables Vol C Tables 4.2.6.8 and 6.1.1.4'
 'Th' 'Th' -4.1491 12.3296
 'International Tables Vol C Tables 4.2.6.8 and 6.1.1.4'

_shelx_space_group_comment
;
The symmetry employed for this shelxl refinement is uniquely defined
by the following loop, which should always be used as a source of
symmetry information in preference to the above space-group names.
They are only intended as comments.
;
_space_group_crystal_system        'monoclinic'
_space_group_IT_number             14
_space_group_name_H-M_alt          'P 1 21/n 1'
_space_group_name_Hall             '-P 2yn'
loop_
  _space_group_symop_operation_xyz
 'x, y, z'
 '-x+1/2, y+1/2, -z+1/2'
 '-x, -y, -z'
 'x-1/2, -y-1/2, z-1/2'

_cell_length_a                     12.5021(2)
_cell_length_b                     16.5213(2)
_cell_length_c                     26.3442(4)
_cell_angle_alpha                  90
_cell_angle_beta                   96.7450(10)
_cell_angle_gamma                  90
_cell_volume                       5403.76(14)
_cell_formula_units_Z              4
_cell_measurement_reflns_used      22132
_cell_measurement_temperature      100(2)
_cell_measurement_theta_max        77.7050
_cell_measurement_theta_min        3.1180
_shelx_estimated_absorpt_T_max     0.147
_shelx_estimated_absorpt_T_min     0.038
_exptl_absorpt_coefficient_mu      39.810
_exptl_absorpt_correction_T_max    0.267
_exptl_absorpt_correction_T_min    0.029
_exptl_absorpt_correction_type     gaussian
_exptl_absorpt_process_details
;
CrysAlisPro 1.171.43.90 (Rigaku Oxford Diffraction, 2023)
Numerical absorption correction based on gaussian integration over
a multifaceted crystal model
Empirical absorption correction using spherical harmonics,
implemented in SCALE3 ABSPACK scaling algorithm.
;
_exptl_absorpt_special_details     ?
_exptl_crystal_colour              colourless
_exptl_crystal_colour_primary      colourless
_exptl_crystal_density_diffrn      2.291
_exptl_crystal_density_meas        ?
_exptl_crystal_density_method      ?
_exptl_crystal_description         block
_exptl_crystal_F_000               3432
loop_
  _exptl_crystal_face_index_h
  _exptl_crystal_face_index_k
  _exptl_crystal_face_index_l
  _exptl_crystal_face_perp_dist
 7 1 7 0.0613
 -7 -1 -7 0.0613
 0 -10 5 0.0619
 0 10 -5 0.1509
 -8 1 5 0.0627
 8 1 -5 0.0459
 -1 1 -17 0.0309
 1 -1 17 0.0462
 0 -10 -7 0.0585
 -3 2 16 0.0551
 -7 2 -6 0.0627
 2 -1 -17 0.0305

_exptl_crystal_size_max            0.237
_exptl_crystal_size_mid            0.119
_exptl_crystal_size_min            0.078
loop_
  _exptl_oxdiff_crystal_face_indexfrac_h
  _exptl_oxdiff_crystal_face_indexfrac_k
  _exptl_oxdiff_crystal_face_indexfrac_l
  _exptl_oxdiff_crystal_face_x
  _exptl_oxdiff_crystal_face_y
  _exptl_oxdiff_crystal_face_z
 7.0128 0.8261 6.7098 0.6949 -0.6591 -0.2875
 -7.0128 -0.8261 -6.7098 -0.6949 0.6591 0.2875
 -0.2919 -10.3173 4.6478 0.2275 -0.2188 0.9489
 0.4195 10.3361 -4.5276 -0.2149 0.2069 -0.9545
 -7.9688 0.9656 4.8091 -0.0754 0.9694 0.2338
 7.9558 0.9763 -4.9676 0.0704 -0.9113 -0.4056
 -0.8765 1.4179 -16.5192 -0.9782 -0.0770 -0.1930
 0.9316 -1.2147 16.5326 0.9819 0.0772 0.1731
 -0.0534 -9.6282 -7.4539 -0.4510 -0.3827 0.8063
 -3.4467 2.0188 15.8971 0.7599 0.6486 0.0434
 -7.0535 2.0530 -5.9907 -0.6487 0.7600 0.0393
 1.9504 -1.3529 -16.8327 -0.8778 -0.4760 -0.0533

_exptl_transmission_factor_max     ?
_exptl_transmission_factor_min     ?
_diffrn_reflns_av_R_equivalents    0.0777
_diffrn_reflns_av_unetI/netI       0.0490
_diffrn_reflns_Laue_measured_fraction_full  0.996
_diffrn_reflns_Laue_measured_fraction_max  0.994
_diffrn_reflns_limit_h_max         15
_diffrn_reflns_limit_h_min         -15
_diffrn_reflns_limit_k_max         14
_diffrn_reflns_limit_k_min         -20
_diffrn_reflns_limit_l_max         32
_diffrn_reflns_limit_l_min         -32
_diffrn_reflns_number              37906
_diffrn_reflns_point_group_measured_fraction_full  0.996
_diffrn_reflns_point_group_measured_fraction_max  0.994
_diffrn_reflns_theta_full          67.684
_diffrn_reflns_theta_max           70.075
_diffrn_reflns_theta_min           3.164
_diffrn_ambient_environment        N~2~
_diffrn_ambient_temperature        100(2)
_diffrn_detector                   'Hybrid Pixel Array Detector'
_diffrn_detector_area_resol_mean   10.0000
_diffrn_detector_type              HyPix
_diffrn_measured_fraction_theta_full  0.996
_diffrn_measured_fraction_theta_max  0.994
_diffrn_measurement_details
;
List of Runs (angles in degrees, time in seconds):

  # Type    Start    End  Width  t~exp~   \w     \q     \k     \f   Frames
--------------------------------------------------------------------------
  1  \w    -31.00  22.00   0.50    0.77    --  -49.36  25.00 167.00  106
  2  \w   -109.00 -42.00   0.50    0.77    --  -49.36 -25.00   3.00  134
  3  \w    -19.00  12.00   0.50    0.77    --   49.36 -25.00   3.00   62
  4  \w     57.00  82.00   0.50    0.77    --   49.36  25.00 167.00   50
  5  \w   -149.00-123.00   0.50    3.07    --  -90.00 -25.00   3.00   52
  6  \w    113.00 178.00   0.50    3.07    --  111.50  25.00 167.00  130
  7  \w    -20.00  24.00   0.50    0.77    --  -49.36  19.00-150.00   88
  8  \w   -120.00 -95.00   0.50    0.77    --  -49.36-125.00-180.00   50
  9  \w    -26.00  24.00   0.50    0.77    --  -49.36  19.00 -60.00  100
 10  \w    -51.00 -23.00   0.50    3.07    --  -90.00  45.00 150.00   56
 11  \w    -50.00 -20.00   0.50    3.07    --  -90.00  45.00  90.00   60
 12  \w    -44.00 -18.00   0.50    3.07    --  -90.00  61.00 -30.00   52
 13  \w    -49.00 -24.00   0.50    3.07    --  -90.00  61.00 -90.00   50
 14  \w     41.00  66.00   0.50    3.07    --  111.50 -61.00   0.00   50
 15  \w     41.00  66.00   0.50    3.07    --  111.50 -61.00  90.00   50
 16  \w     41.00  66.00   0.50    3.07    --  111.50 -61.00  30.00   50
 17  \w     59.00 103.00   0.50    3.07    --  111.50 -94.00-120.00   88
 18  \w    104.00 170.00   0.50    3.07    --  111.50  15.00-120.00  132
 19  \w     64.00  96.00   0.50    3.07    --  111.50 -94.00  30.00   64
 20  \w    111.00 163.00   0.50    3.07    --  111.50  15.00 -60.00  104
 21  \w     42.00  69.00   0.50    3.07    --  111.50 -61.00 -90.00   54
 22  \w     41.00  68.00   0.50    3.07    --  111.50 -61.00-150.00   54
 23  \w     65.00 104.00   0.50    3.07    --  111.50-125.00-120.00   78
 24  \w     48.00 106.00   0.50    3.07    --  111.50-125.00-150.00  116
 25  \w     55.00 110.00   0.50    3.07    --  111.50-125.00 -30.00  110
 26  \w    105.00 145.00   0.50    3.07    --  111.50  45.00 120.00   80
 27  \w    107.00 139.00   0.50    3.07    --  111.50  15.00  60.00   64
 28  \w    153.00 178.00   0.50    3.07    --  111.50  15.00  60.00   50
 29  \w     42.00  71.00   0.50    3.07    --  111.50 -61.00-180.00   58
 30  \w     43.00  68.00   0.50    3.07    --  111.50 -61.00 120.00   50
 31  \w     46.00  71.00   0.50    3.07    --  111.50 -61.00 150.00   50
 32  \w     41.00  66.00   0.50    3.07    --  111.50 -61.00 -30.00   50
 33  \w     42.00  71.00   0.50    3.07    --  111.50 -61.00-120.00   58
 34  \w     42.00  67.00   0.50    3.07    --  111.50 -61.00  60.00   50
;
_diffrn_measurement_device         'four-circle diffractometer'
_diffrn_measurement_device_type    'XtaLAB Synergy, Dualflex, HyPix'
_diffrn_measurement_method         '\w scans'
_diffrn_orient_matrix_type        
 'CrysAlisPro convention (1999,Acta A55,543-557)'
_diffrn_orient_matrix_UB_11        0.0441946000
_diffrn_orient_matrix_UB_12        0.0024130000
_diffrn_orient_matrix_UB_13        0.0570765000
_diffrn_orient_matrix_UB_21        -0.1100796000
_diffrn_orient_matrix_UB_22        0.0302188000
_diffrn_orient_matrix_UB_23        0.0130955000
_diffrn_orient_matrix_UB_31        -0.0363851000
_diffrn_orient_matrix_UB_32        -0.0882194000
_diffrn_orient_matrix_UB_33        0.0060418000
_diffrn_radiation_monochromator    mirror
_diffrn_radiation_probe            x-ray
_diffrn_radiation_type             CuK\a
_diffrn_radiation_wavelength       1.54184
_diffrn_source                     'micro-focus sealed X-ray tube'
_diffrn_source_type                'PhotonJet (Cu) X-ray Source'
_reflns_Friedel_coverage           0.000
_reflns_Friedel_fraction_full      .
_reflns_Friedel_fraction_max       .
_reflns_number_gt                  9320
_reflns_number_total               10201
_reflns_odcompleteness_completeness  99.36
_reflns_odcompleteness_iscentric   1
_reflns_odcompleteness_theta       69.95
_reflns_special_details
;
 Reflections were merged by SHELXL according to the crystal
 class for the calculation of statistics and refinement.
 
 _reflns_Friedel_fraction is defined as the number of unique
 Friedel pairs measured divided by the number that would be
 possible theoretically, ignoring centric projections and
 systematic absences.
;
_reflns_threshold_expression       'I > 2\s(I)'
_computing_cell_refinement         'CrysAlisPro 1.171.43.90 (Rigaku OD, 2023)'
_computing_data_collection        
 'CrysAlisPro system (CCD 42.57a 64-bit (release 20-05-2022))'
_computing_data_reduction          'CrysAlisPro 1.171.43.90 (Rigaku OD, 2023)'
_computing_molecular_graphics      'Olex2 (Dolomanov et al., 2009)'
_computing_publication_material    'Olex2 (Dolomanov et al., 2009)'
_computing_structure_refinement    'ShelXL (Sheldrick, 2015)'
_computing_structure_solution      'ShelXT (Sheldrick, 2015)'
_refine_diff_density_max           6.195
_refine_diff_density_min           -2.155
_refine_diff_density_rms           0.345
_refine_ls_extinction_coef         .
_refine_ls_extinction_method       none
_refine_ls_goodness_of_fit_ref     1.122
_refine_ls_hydrogen_treatment      constr
_refine_ls_matrix_type             full
_refine_ls_number_parameters       680
_refine_ls_number_reflns           10201
_refine_ls_number_restraints       936
_refine_ls_R_factor_all            0.0842
_refine_ls_R_factor_gt             0.0791
_refine_ls_restrained_S_all        1.073
_refine_ls_shift/su_max            0.001
_refine_ls_shift/su_mean           0.000
_refine_ls_structure_factor_coef   Fsqd
_refine_ls_weighting_details      
 'w=1/[\s^2^(Fo^2^)+(0.0740P)^2^+284.7199P] where P=(Fo^2^+2Fc^2^)/3'
_refine_ls_weighting_scheme        calc
_refine_ls_wR_factor_gt            0.2022
_refine_ls_wR_factor_ref           0.2053
_olex2_refinement_description
;
1. Fixed Uiso
 At 1.2 times of:
  All C(H) groups, All C(H,H) groups, All C(H,H,H,H) groups
 At 1.5 times of:
  All C(H,H,H) groups
2. Restrained distances
 O3-C28 = O3-C27A = O3-C27 = O2-C25 = O2-C25A = O2-C26A = O2-C26 = O8-C37 =
 O8A-C37A = O8A-C38A = O8-C38 = O9-C39 = O9-C40
 1.45 with sigma of 0.01
 C39-C38 = C39-C38A = C27A-C26A = C27-C26
 1.55 with sigma of 0.01
 C38-O9 \\sim O9-C38A \\sim O8-C39 \\sim C39-O8A
 with sigma of 0.02
 C16-C15 \\sim C15A-C14A \\sim C14A-C13A \\sim C15-C14 \\sim C14-C13 \\sim
C13A-C12A \\sim C13-C12 ~
 C12A-C11A \\sim C12-C11 \\sim C11A-C10A \\sim C11-C10 \\sim C9A-C10A \\sim
C9-C10 \\sim C9-C16 \\sim C16A-
 C15A \\sim C9A-C16A \\sim C8-C7 \\sim C7-C6 \\sim C6-C5 \\sim C5-C4 \\sim
C4-C3 \\sim C3-C2 \\sim C2-C1 \\sim C8-C1
 with sigma of 0.02
 C14A-C10A \\sim C15A-C11A \\sim C12A-C16A \\sim C9A-C13A
 with sigma of 0.02
 C37-C38 \\sim C38A-C37A \\sim C39-C40
 with sigma of 0.02
3. Restrained planarity
 C9A, C10A, C11A, C12A, C13A, C14A, C15A, C16A
 with sigma of 0.1
 C9, C10, C11, C12, C13, C14, C15, C16
 with sigma of 0.1
4. Uiso/Uaniso restraints and constraints
C17 \\sim C18 \\sim C24 \\sim O2 \\sim O3 \\sim C9 \\sim C9A \\sim C10 \\sim
C10A \\sim C11 \\sim C11A \\sim C12 \\sim C12A \\sim C13 \\sim C13A \\sim C14
\\sim C14A \\sim C15 \\sim C15A \\sim C16 \\sim C16A \\sim C25 \\sim C25A \\sim
C26 \\sim C26A \\sim C27 \\sim C27A \\sim C28 \\sim O8 \\sim O8A \\sim O9 \\sim
C37 \\sim C37A \\sim C38 \\sim C38A \\sim C39 \\sim C40: within 2A with sigma
of 0.01 and sigma for terminal atoms of 0.02
5. Rigid body (RIGU) restrains
 O2, O3, C9, C9A, C10, C10A, C11, C11A, C12, C12A, C13, C13A, C14, C14A, C15,
 C15A, C16, C16A, C25, C25A, C26, C26A, C27, C27A, C28, O8, O8A, O9, C37, C37A,
 C38, C38A, C39, C40
 with sigma for 1-2 distances of 0.004 and sigma for 1-3 distances of 0.004
6. Others
 Sof(C9A)=Sof(H9A)=Sof(C10A)=Sof(H10A)=Sof(C11A)=Sof(H11A)=Sof(C12A)=Sof(H12A)=
 Sof(C13A)=Sof(H13A)=Sof(C14A)=Sof(H14A)=Sof(C15A)=Sof(H15A)=Sof(C16A)=
 Sof(H16A)=1-FVAR(1)
 Sof(C9)=Sof(H9)=Sof(C10)=Sof(H10)=Sof(C11)=Sof(H11)=Sof(C12)=Sof(H12)=
 Sof(C13)=Sof(H13)=Sof(C14)=Sof(H14)=Sof(C15)=Sof(H15)=Sof(C16)=Sof(H16)=FVAR(1)
 Sof(C25A)=Sof(H25D)=Sof(H25E)=Sof(H25F)=Sof(C26A)=Sof(H26C)=Sof(H26D)=
 Sof(C27A)=Sof(H27C)=Sof(H27D)=1-FVAR(2)
 Sof(C25)=Sof(H25A)=Sof(H25B)=Sof(H25C)=Sof(C26)=Sof(H26A)=Sof(H26B)=Sof(C27)=
 Sof(H27A)=Sof(H27B)=FVAR(2)
 Sof(O8A)=Sof(C37A)=Sof(H37D)=Sof(H37E)=Sof(H37F)=Sof(C38A)=Sof(H38C)=
 Sof(H38D)=Sof(H39C)=Sof(H39D)=1-FVAR(3)
 Sof(O8)=Sof(C37)=Sof(H37A)=Sof(H37B)=Sof(H37C)=Sof(C38)=Sof(H38A)=Sof(H38B)=
 Sof(H39A)=Sof(H39B)=FVAR(3)
7.a Secondary CH2 refined with riding coordinates:
 C26(H26A,H26B), C26A(H26C,H26D), C27(H27A,H27B), C27A(H27C,H27D), C30(H30A,
 H30B), C31(H31A,H31B), C34(H34A,H34B), C35(H35A,H35B), C38(H38A,H38B),
 C38A(H38C,H38D), C39(H39A,H39B), C39(H39C,H39D)
7.b Aromatic/amide H refined with riding coordinates:
 C1(H1), C2(H2), C3(H3), C4(H4), C5(H5), C6(H6), C7(H7), C8(H8), C9(H9),
 C9A(H9A), C10(H10), C10A(H10A), C11(H11), C11A(H11A), C12(H12), C12A(H12A),
 C13(H13), C13A(H13A), C14(H14), C14A(H14A), C15(H15), C15A(H15A), C16(H16),
 C16A(H16A), C17(H17), C18(H18), C19(H19), C20(H20), C21(H21), C22(H22),
 C23(H23), C24(H24)
7.c Idealised Me refined as rotating group:
 C25(H25A,H25B,H25C), C25A(H25D,H25E,H25F), C28(H28A,H28B,H28C), C29(H29A,H29B,
 H29C), C32(H32A,H32B,H32C), C33(H33A,H33B,H33C), C36(H36A,H36B,H36C), C37(H37A,
 H37B,H37C), C37A(H37D,H37E,H37F), C40(H40A,H40B,H40C)
;
_atom_sites_solution_hydrogens     geom
_atom_sites_solution_primary       dual
_atom_sites_solution_secondary     difmap
loop_
  _atom_site_label
  _atom_site_type_symbol
  _atom_site_fract_x
  _atom_site_fract_y
  _atom_site_fract_z
  _atom_site_U_iso_or_equiv
  _atom_site_adp_type
  _atom_site_occupancy
  _atom_site_site_symmetry_order
  _atom_site_calc_flag
  _atom_site_refinement_flags_posn
  _atom_site_refinement_flags_adp
  _atom_site_refinement_flags_occupancy
  _atom_site_disorder_assembly
  _atom_site_disorder_group
 Th1 Th 0.09941(5) 0.55526(4) 0.28893(2) 0.03434(17) Uani 1 1 d . . . . .
 Th2 Th 0.18190(5) 0.63290(4) 0.15857(2) 0.03704(18) Uani 1 1 d . . . . .
 Th3 Th 0.40491(5) 0.56135(4) 0.26742(3) 0.03601(18) Uani 1 1 d . . . . .
 Cs1 Cs 0.22902(11) 0.32745(7) 0.18805(5) 0.0465(3) Uani 1 1 d . . . . .
 Cs2 Cs 0.78938(11) 0.48696(8) 0.38962(6) 0.0505(3) Uani 1 1 d . . . . .
 Cl1 Cl 0.0617(4) 0.7083(3) 0.23535(17) 0.0395(9) Uani 1 1 d . . . . .
 Cl2 Cl 0.0468(4) 0.4989(3) 0.18421(17) 0.0414(10) Uani 1 1 d . . . . .
 Cl3 Cl 0.2855(4) 0.6300(3) 0.34738(16) 0.0376(9) Uani 1 1 d . . . . .
 Cl4 Cl 0.2664(4) 0.4334(2) 0.29784(18) 0.0374(9) Uani 1 1 d . . . . .
 Cl5 Cl 0.3732(4) 0.7134(3) 0.21242(18) 0.0411(10) Uani 1 1 d . . . . .
 Cl6 Cl 0.3491(4) 0.5106(3) 0.16197(19) 0.0422(10) Uani 1 1 d . . . . .
 O1 O 0.2282(10) 0.5860(7) 0.2391(5) 0.033(3) Uani 1 1 d . . . . .
 O2 O 0.1363(14) 0.3480(11) 0.0746(7) 0.068(3) Uani 1 1 d D U . . .
 O3 O 0.3645(13) 0.3140(10) 0.0968(6) 0.064(3) Uani 1 1 d D U . . .
 O4 O 0.7413(16) 0.3037(12) 0.3644(8) 0.077(5) Uani 1 1 d . . . . .
 O5 O 0.8922(15) 0.3385(12) 0.4532(7) 0.070(5) Uani 1 1 d . . . . .
 O6 O 0.6376(14) 0.4847(11) 0.4770(6) 0.059(4) Uani 1 1 d . . . . .
 O7 O 0.7555(13) 0.6296(11) 0.4626(6) 0.060(4) Uani 1 1 d . . . . .
 C1 C 0.0201(14) 0.4208(12) 0.3339(7) 0.049(5) Uani 1 1 d D . . . .
 H1 H 0.045450 0.366630 0.334247 0.059 Uiso 1 1 calc R . . . .
 C2 C 0.0696(16) 0.4662(10) 0.3743(7) 0.050(5) Uani 1 1 d D . . . .
 H2 H 0.117742 0.433734 0.396299 0.060 Uiso 1 1 calc R . . . .
 C3 C 0.0693(17) 0.5457(9) 0.3920(8) 0.048(5) Uani 1 1 d D . . . .
 H3 H 0.115290 0.553789 0.422971 0.057 Uiso 1 1 calc R . . . .
 C4 C 0.0158(15) 0.6160(10) 0.3741(7) 0.044(5) Uani 1 1 d D . . . .
 H4 H 0.035626 0.662122 0.394533 0.053 Uiso 1 1 calc R . . . .
 C5 C -0.0604(16) 0.6330(12) 0.3327(7) 0.050(5) Uani 1 1 d D . . . .
 H5 H -0.082088 0.688157 0.331869 0.060 Uiso 1 1 calc R . . . .
 C6 C -0.1125(18) 0.5889(12) 0.2921(8) 0.057(6) Uani 1 1 d D . . . .
 H6 H -0.159832 0.621018 0.269493 0.068 Uiso 1 1 calc R . . . .
 C7 C -0.1108(16) 0.5078(10) 0.2771(8) 0.051(5) Uani 1 1 d D . . . .
 H7 H -0.160061 0.498902 0.247337 0.061 Uiso 1 1 calc R . . . .
 C8 C -0.0583(16) 0.4363(12) 0.2929(8) 0.053(5) Uani 1 1 d D . . . .
 H8 H -0.079395 0.390406 0.272397 0.064 Uiso 1 1 calc R . . . .
 C9 C 0.086(6) 0.591(5) 0.062(3) 0.041(4) Uani 0.23(4) 1 d D U P A 1
 H9 H 0.054019 0.540860 0.050331 0.049 Uiso 0.23(4) 1 calc R . P A 1
 C9A C 0.0474(18) 0.5909(12) 0.0723(9) 0.041(3) Uani 0.77(4) 1 d D U P A 2
 H9A H 0.000395 0.545952 0.065999 0.049 Uiso 0.77(4) 1 calc R . P A 2
 C10 C 0.014(7) 0.644(4) 0.081(3) 0.041(4) Uani 0.23(4) 1 d D U P A 1
 H10 H -0.056675 0.622950 0.079043 0.049 Uiso 0.23(4) 1 calc R . P A 1
 C10A C -0.0046(18) 0.6564(12) 0.0927(8) 0.042(3) Uani 0.77(4) 1 d D U P A 2
 H10A H -0.078160 0.646308 0.096212 0.050 Uiso 0.77(4) 1 calc R . P A 2
 C11 C 0.021(8) 0.721(4) 0.103(3) 0.041(4) Uani 0.23(4) 1 d D U P A 1
 H11 H -0.046595 0.740039 0.112103 0.049 Uiso 0.23(4) 1 calc R . P A 1
 C11A C 0.0300(19) 0.7339(13) 0.1088(10) 0.041(3) Uani 0.77(4) 1 d D U P A 2
 H11A H -0.026425 0.765297 0.119985 0.049 Uiso 0.77(4) 1 calc R . P A 2
 C12 C 0.104(6) 0.777(6) 0.115(4) 0.041(4) Uani 0.23(4) 1 d D U P A 1
 H12 H 0.083491 0.824890 0.131664 0.050 Uiso 0.23(4) 1 calc R . P A 1
 C12A C 0.1270(18) 0.7761(15) 0.1125(12) 0.041(3) Uani 0.77(4) 1 d D U P A 2
 H12A H 0.121110 0.828084 0.127363 0.049 Uiso 0.77(4) 1 calc R . P A 2
 C13 C 0.212(6) 0.773(5) 0.107(3) 0.042(4) Uani 0.23(4) 1 d D U P A 1
 H13 H 0.248099 0.821988 0.117917 0.050 Uiso 0.23(4) 1 calc R . P A 1
 C13A C 0.2305(18) 0.7617(14) 0.1000(11) 0.043(3) Uani 0.77(4) 1 d D U P A 2
 H13A H 0.278770 0.805545 0.107867 0.051 Uiso 0.77(4) 1 calc R . P A 2
 C14 C 0.282(7) 0.718(4) 0.088(3) 0.042(4) Uani 0.23(4) 1 d D U P A 1
 H14 H 0.351779 0.742419 0.091420 0.051 Uiso 0.23(4) 1 calc R . P A 1
 C14A C 0.2775(19) 0.6955(13) 0.0781(10) 0.042(3) Uani 0.77(4) 1 d D U P A 2
 H14A H 0.349579 0.706820 0.072352 0.051 Uiso 0.77(4) 1 calc R . P A 2
 C15 C 0.290(7) 0.642(4) 0.066(3) 0.042(4) Uani 0.23(4) 1 d D U P A 1
 H15 H 0.357310 0.621287 0.058713 0.051 Uiso 0.23(4) 1 calc R . P A 1
 C15A C 0.247(2) 0.6170(13) 0.0624(10) 0.043(3) Uani 0.77(4) 1 d D U P A 2
 H15A H 0.305106 0.586367 0.051994 0.051 Uiso 0.77(4) 1 calc R . P A 2
 C16 C 0.195(6) 0.597(5) 0.057(3) 0.041(3) Uani 0.23(4) 1 d D U P A 1
 H16 H 0.212786 0.550817 0.037895 0.050 Uiso 0.23(4) 1 calc R . P A 1
 C16A C 0.151(2) 0.5739(14) 0.0588(9) 0.040(4) Uani 0.77(4) 1 d D U P A 2
 H16A H 0.155507 0.521783 0.043948 0.048 Uiso 0.77(4) 1 calc R . P A 2
 C17 C 0.5273(16) 0.4845(16) 0.3487(9) 0.054(4) Uani 1 1 d . U . . .
 H17 H 0.510708 0.456809 0.378404 0.065 Uiso 1 1 calc R . . . .
 C18 C 0.5418(18) 0.5718(17) 0.3566(9) 0.056(5) Uani 1 1 d . U . . .
 H18 H 0.531289 0.587850 0.390303 0.067 Uiso 1 1 calc R . . . .
 C19 C 0.5682(15) 0.6395(14) 0.3255(10) 0.054(6) Uani 1 1 d . . . . .
 H19 H 0.565455 0.690523 0.341856 0.065 Uiso 1 1 calc R . . . .
 C20 C 0.5970(16) 0.6438(14) 0.2760(10) 0.052(5) Uani 1 1 d . . . . .
 H20 H 0.618552 0.696891 0.267671 0.063 Uiso 1 1 calc R . . . .
 C21 C 0.6019(19) 0.5911(15) 0.2366(10) 0.058(6) Uani 1 1 d . . . . .
 H21 H 0.616213 0.618470 0.206454 0.069 Uiso 1 1 calc R . . . .
 C22 C 0.5920(19) 0.509(2) 0.2286(11) 0.070(8) Uani 1 1 d . . . . .
 H22 H 0.613022 0.493187 0.196652 0.084 Uiso 1 1 calc R . . . .
 C23 C 0.5577(19) 0.4438(15) 0.2568(10) 0.057(6) Uani 1 1 d . . . . .
 H23 H 0.549517 0.395045 0.237618 0.068 Uiso 1 1 calc R . . . .
 C24 C 0.5325(16) 0.4347(16) 0.3082(9) 0.054(4) Uani 1 1 d . U . . .
 H24 H 0.515206 0.380313 0.315686 0.065 Uiso 1 1 calc R . . . .
 C25 C 0.0204(17) 0.339(5) 0.070(2) 0.068(8) Uani 0.54(9) 1 d D U P B 1
 H25A H 0.002312 0.287307 0.085449 0.103 Uiso 0.54(9) 1 calc GR . P B 1
 H25B H -0.008194 0.338355 0.033475 0.103 Uiso 0.54(9) 1 calc GR . P B 1
 H25C H -0.011444 0.383548 0.087002 0.103 Uiso 0.54(9) 1 calc GR . P B 1
 C25A C 0.034(4) 0.307(5) 0.064(3) 0.066(8) Uani 0.46(9) 1 d D U P B 2
 H25D H 0.046627 0.249837 0.055765 0.099 Uiso 0.46(9) 1 calc GR . P B 2
 H25E H -0.008799 0.332603 0.034965 0.099 Uiso 0.46(9) 1 calc GR . P B 2
 H25F H -0.004978 0.309444 0.094136 0.099 Uiso 0.46(9) 1 calc GR . P B 2
 C26 C 0.212(4) 0.320(4) 0.041(2) 0.066(4) Uani 0.54(9) 1 d D U P B 1
 H26A H 0.183344 0.330200 0.005110 0.080 Uiso 0.54(9) 1 calc R . P B 1
 H26B H 0.222220 0.260388 0.045306 0.080 Uiso 0.54(9) 1 calc R . P B 1
 C26A C 0.185(5) 0.306(4) 0.035(2) 0.067(4) Uani 0.46(9) 1 d D U P B 2
 H26C H 0.154878 0.324273 0.000237 0.081 Uiso 0.46(9) 1 calc R . P B 2
 H26D H 0.179202 0.246880 0.037545 0.081 Uiso 0.46(9) 1 calc R . P B 2
 C27 C 0.323(4) 0.362(4) 0.0531(16) 0.066(4) Uani 0.54(9) 1 d D U P B 1
 H27A H 0.367347 0.357793 0.024617 0.079 Uiso 0.54(9) 1 calc R . P B 1
 H27B H 0.314747 0.420083 0.062178 0.079 Uiso 0.54(9) 1 calc R . P B 1
 C27A C 0.302(5) 0.336(5) 0.0490(14) 0.066(4) Uani 0.46(9) 1 d D U P B 2
 H27C H 0.343900 0.318391 0.021291 0.079 Uiso 0.46(9) 1 calc R . P B 2
 H27D H 0.300311 0.396134 0.047790 0.079 Uiso 0.46(9) 1 calc R . P B 2
 C28 C 0.4749(15) 0.3406(15) 0.1083(11) 0.066(5) Uani 1 1 d D U . . .
 H28A H 0.476520 0.392765 0.126119 0.099 Uiso 1 1 calc GR . . . .
 H28B H 0.507361 0.346729 0.076405 0.099 Uiso 1 1 calc GR . . . .
 H28C H 0.515553 0.300494 0.130102 0.099 Uiso 1 1 calc GR . . . .
 C29 C 0.744(2) 0.2816(17) 0.3143(10) 0.065(7) Uani 1 1 d . . . . .
 H29A H 0.699254 0.318931 0.291946 0.097 Uiso 1 1 calc GR . . . .
 H29B H 0.716049 0.226426 0.309071 0.097 Uiso 1 1 calc GR . . . .
 H29C H 0.818296 0.283747 0.306054 0.097 Uiso 1 1 calc GR . . . .
 C30 C 0.785(3) 0.246(3) 0.4011(14) 0.103(12) Uani 1 1 d . . . . .
 H30A H 0.788955 0.192876 0.384255 0.123 Uiso 1 1 calc R . . . .
 H30B H 0.735848 0.240620 0.427811 0.123 Uiso 1 1 calc R . . . .
 C31 C 0.891(2) 0.2679(18) 0.4251(11) 0.073(8) Uani 1 1 d . . . . .
 H31A H 0.919298 0.223299 0.447938 0.088 Uiso 1 1 calc R . . . .
 H31B H 0.939713 0.274249 0.398371 0.088 Uiso 1 1 calc R . . . .
 C32 C 0.993(2) 0.3520(19) 0.4827(11) 0.069(7) Uani 1 1 d . . . . .
 H32A H 1.050947 0.346301 0.460905 0.103 Uiso 1 1 calc GR . . . .
 H32B H 1.003263 0.312341 0.510512 0.103 Uiso 1 1 calc GR . . . .
 H32C H 0.994621 0.406765 0.497106 0.103 Uiso 1 1 calc GR . . . .
 C33 C 0.636(2) 0.407(2) 0.4978(13) 0.089(11) Uani 1 1 d . . . . .
 H33A H 0.653632 0.366990 0.472540 0.134 Uiso 1 1 calc GR . . . .
 H33B H 0.563437 0.395254 0.507125 0.134 Uiso 1 1 calc GR . . . .
 H33C H 0.688257 0.403204 0.528397 0.134 Uiso 1 1 calc GR . . . .
 C34 C 0.665(2) 0.5431(18) 0.5142(8) 0.066(7) Uani 1 1 d . . . . .
 H34A H 0.736583 0.531114 0.532624 0.079 Uiso 1 1 calc R . . . .
 H34B H 0.611571 0.542826 0.539258 0.079 Uiso 1 1 calc R . . . .
 C35 C 0.666(2) 0.6226(16) 0.4898(9) 0.067(7) Uani 1 1 d . . . . .
 H35A H 0.598995 0.630028 0.466161 0.081 Uiso 1 1 calc R . . . .
 H35B H 0.668711 0.665512 0.516181 0.081 Uiso 1 1 calc R . . . .
 C36 C 0.763(2) 0.7092(16) 0.4401(10) 0.062(6) Uani 1 1 d . . . . .
 H36A H 0.699387 0.718608 0.415196 0.092 Uiso 1 1 calc GR . . . .
 H36B H 0.828017 0.712442 0.422955 0.092 Uiso 1 1 calc GR . . . .
 H36C H 0.765676 0.750403 0.467022 0.092 Uiso 1 1 calc GR . . . .
 O8 O 0.624(3) 0.533(2) 0.0903(12) 0.100(6) Uani 0.65(4) 1 d D U P C 1
 O8A O 0.681(4) 0.565(2) 0.073(2) 0.100(6) Uani 0.35(4) 1 d D U P C 2
 O9 O 0.719(2) 0.3853(13) 0.1252(8) 0.100(5) Uani 1 1 d D U . . .
 C37 C 0.538(3) 0.548(3) 0.0495(17) 0.101(8) Uani 0.65(4) 1 d D U P C 1
 H37A H 0.528973 0.500521 0.026953 0.151 Uiso 0.65(4) 1 calc GR . P C 1
 H37B H 0.555282 0.595317 0.029897 0.151 Uiso 0.65(4) 1 calc GR . P C 1
 H37C H 0.470338 0.557592 0.064250 0.151 Uiso 0.65(4) 1 calc GR . P C 1
 C37A C 0.571(6) 0.553(6) 0.084(4) 0.100(8) Uani 0.35(4) 1 d D U P C 2
 H37D H 0.521460 0.572410 0.055109 0.149 Uiso 0.35(4) 1 calc GR . P C 2
 H37E H 0.559870 0.584264 0.114759 0.149 Uiso 0.35(4) 1 calc GR . P C 2
 H37F H 0.558928 0.495824 0.089931 0.149 Uiso 0.35(4) 1 calc GR . P C 2
 C38 C 0.711(2) 0.496(2) 0.0668(11) 0.100(6) Uani 0.65(4) 1 d D U P C 1
 H38A H 0.753267 0.537083 0.050472 0.120 Uiso 0.65(4) 1 calc R . P C 1
 H38B H 0.683250 0.455557 0.040606 0.120 Uiso 0.65(4) 1 calc R . P C 1
 C38A C 0.723(4) 0.486(2) 0.0607(11) 0.100(6) Uani 0.35(4) 1 d D U P C 2
 H38C H 0.772999 0.491266 0.034497 0.120 Uiso 0.35(4) 1 calc R . P C 2
 H38D H 0.663066 0.449610 0.047557 0.120 Uiso 0.35(4) 1 calc R . P C 2
 C39 C 0.7817(19) 0.4539(16) 0.1115(12) 0.100(5) Uani 1 1 d D U . . .
 H39A H 0.851143 0.435939 0.100734 0.120 Uiso 0.65(4) 1 calc R . P C 1
 H39B H 0.796540 0.491371 0.140861 0.120 Uiso 0.65(4) 1 calc R . P C 1
 H39C H 0.856065 0.437143 0.107038 0.120 Uiso 0.35(4) 1 calc R . P C 2
 H39D H 0.785060 0.496031 0.138414 0.120 Uiso 0.35(4) 1 calc R . P C 2
 C40 C 0.776(3) 0.3491(19) 0.1708(10) 0.096(8) Uani 1 1 d D U . . .
 H40A H 0.828983 0.310349 0.161167 0.144 Uiso 1 1 calc GR . . . .
 H40B H 0.723791 0.320947 0.189776 0.144 Uiso 1 1 calc GR . . . .
 H40C H 0.811964 0.391508 0.192395 0.144 Uiso 1 1 calc GR . . . .

loop_
  _atom_site_aniso_label
  _atom_site_aniso_U_11
  _atom_site_aniso_U_22
  _atom_site_aniso_U_33
  _atom_site_aniso_U_23
  _atom_site_aniso_U_13
  _atom_site_aniso_U_12
 Th1 0.0366(3) 0.0252(3) 0.0424(3) 0.0016(2) 0.0100(2) 0.0008(2)
 Th2 0.0461(4) 0.0258(3) 0.0403(3) 0.0015(2) 0.0093(3) 0.0006(3)
 Th3 0.0350(3) 0.0243(3) 0.0494(4) -0.0006(2) 0.0081(3) 0.0002(2)
 Cs1 0.0649(8) 0.0255(5) 0.0508(7) -0.0025(5) 0.0139(6) -0.0033(5)
 Cs2 0.0448(7) 0.0464(7) 0.0640(8) 0.0010(6) 0.0223(6) 0.0013(6)
 Cl1 0.045(2) 0.028(2) 0.046(2) 0.0050(17) 0.0085(18) 0.0053(18)
 Cl2 0.046(2) 0.035(2) 0.043(2) -0.0020(18) 0.0068(18) -0.0057(19)
 Cl3 0.046(2) 0.027(2) 0.040(2) -0.0012(16) 0.0051(18) 0.0021(18)
 Cl4 0.043(2) 0.0213(18) 0.048(2) 0.0034(17) 0.0089(18) 0.0018(17)
 Cl5 0.050(2) 0.0232(19) 0.052(2) 0.0024(18) 0.012(2) -0.0035(18)
 Cl6 0.046(2) 0.031(2) 0.053(3) -0.0036(19) 0.016(2) 0.0020(18)
 O1 0.038(7) 0.022(6) 0.039(6) 0.001(5) 0.012(5) 0.006(5)
 O2 0.082(8) 0.057(8) 0.067(7) -0.008(6) 0.021(6) -0.004(7)
 O3 0.081(8) 0.048(7) 0.068(7) -0.004(6) 0.026(6) -0.004(6)
 O4 0.078(13) 0.060(11) 0.091(14) 0.000(10) 0.008(11) -0.006(10)
 O5 0.065(11) 0.070(12) 0.078(12) 0.004(10) 0.020(9) 0.008(9)
 O6 0.066(10) 0.065(11) 0.049(9) 0.011(8) 0.016(7) 0.007(8)
 O7 0.048(9) 0.072(11) 0.060(9) -0.003(8) 0.008(7) -0.013(8)
 C1 0.045(11) 0.031(10) 0.079(15) -0.001(10) 0.032(11) -0.007(9)
 C2 0.046(12) 0.052(13) 0.054(12) 0.012(10) 0.019(9) 0.015(10)
 C3 0.052(12) 0.052(13) 0.044(11) -0.010(9) 0.023(9) 0.008(10)
 C4 0.054(12) 0.024(9) 0.056(12) -0.008(8) 0.015(10) 0.001(8)
 C5 0.059(13) 0.035(11) 0.060(13) 0.005(9) 0.017(10) 0.007(10)
 C6 0.049(13) 0.062(15) 0.062(14) 0.003(12) 0.013(10) -0.012(11)
 C7 0.035(10) 0.068(15) 0.050(12) -0.005(11) 0.007(9) -0.012(10)
 C8 0.040(11) 0.052(13) 0.069(15) -0.010(11) 0.013(10) 0.004(10)
 C9 0.054(8) 0.030(7) 0.040(7) -0.001(6) 0.011(6) -0.001(6)
 C9A 0.054(8) 0.030(6) 0.040(6) -0.001(5) 0.012(6) -0.001(6)
 C10 0.054(8) 0.030(6) 0.041(7) -0.001(6) 0.011(6) 0.000(6)
 C10A 0.055(7) 0.031(6) 0.041(7) -0.002(5) 0.010(6) 0.001(5)
 C11 0.053(8) 0.030(6) 0.041(7) -0.001(6) 0.010(6) 0.000(6)
 C11A 0.053(7) 0.029(6) 0.041(6) 0.000(5) 0.010(6) 0.001(5)
 C12 0.054(8) 0.029(6) 0.042(7) -0.001(6) 0.011(6) -0.002(6)
 C12A 0.054(7) 0.027(6) 0.042(6) -0.001(5) 0.010(6) -0.001(5)
 C13 0.055(7) 0.028(7) 0.043(7) -0.001(6) 0.012(6) -0.003(6)
 C13A 0.055(7) 0.029(6) 0.045(7) -0.001(5) 0.012(6) -0.005(6)
 C14 0.056(8) 0.030(7) 0.043(7) 0.000(6) 0.013(6) -0.003(6)
 C14A 0.056(7) 0.030(6) 0.043(6) 0.001(5) 0.013(6) -0.001(6)
 C15 0.056(8) 0.030(7) 0.042(7) 0.000(6) 0.013(7) -0.003(6)
 C15A 0.056(8) 0.032(7) 0.042(6) 0.000(5) 0.014(6) -0.003(6)
 C16 0.055(8) 0.030(7) 0.041(6) 0.000(6) 0.013(6) -0.002(6)
 C16A 0.054(8) 0.028(6) 0.039(6) 0.001(6) 0.013(6) 0.000(6)
 C17 0.030(7) 0.072(10) 0.056(8) -0.003(8) -0.008(7) 0.013(7)
 C18 0.039(8) 0.075(11) 0.051(9) -0.008(9) -0.004(7) 0.011(9)
 C19 0.025(9) 0.047(12) 0.086(17) -0.018(12) -0.012(10) 0.002(9)
 C20 0.030(10) 0.043(12) 0.082(16) 0.001(11) -0.001(10) -0.001(9)
 C21 0.052(14) 0.048(13) 0.075(16) 0.000(12) 0.017(11) -0.005(11)
 C22 0.042(13) 0.09(2) 0.078(17) 0.021(15) 0.020(12) 0.020(13)
 C23 0.051(13) 0.044(13) 0.073(16) -0.005(11) -0.003(11) 0.005(10)
 C24 0.031(8) 0.065(11) 0.063(10) -0.003(9) -0.003(8) 0.005(8)
 C25 0.083(10) 0.058(17) 0.066(15) -0.006(15) 0.016(11) -0.007(12)
 C25A 0.082(11) 0.054(17) 0.065(15) -0.011(15) 0.018(11) -0.002(11)
 C26 0.084(9) 0.052(9) 0.067(8) -0.008(7) 0.021(7) -0.004(8)
 C26A 0.084(9) 0.053(9) 0.068(8) -0.008(7) 0.022(7) -0.003(8)
 C27 0.083(9) 0.051(9) 0.067(8) -0.006(7) 0.022(7) -0.003(7)
 C27A 0.083(8) 0.050(9) 0.067(8) -0.006(7) 0.024(7) -0.003(8)
 C28 0.082(10) 0.041(11) 0.077(12) -0.002(10) 0.023(9) -0.004(9)
 C29 0.078(18) 0.055(15) 0.061(15) -0.002(12) 0.007(13) 0.008(13)
 C30 0.11(3) 0.10(3) 0.09(2) 0.01(2) -0.03(2) -0.02(2)
 C31 0.08(2) 0.064(17) 0.071(17) 0.019(14) 0.012(14) 0.022(15)
 C32 0.058(15) 0.079(19) 0.070(16) 0.017(14) 0.009(12) 0.004(14)
 C33 0.068(18) 0.11(3) 0.09(2) 0.06(2) 0.028(16) 0.005(18)
 C34 0.072(16) 0.09(2) 0.030(10) 0.005(12) 0.005(10) -0.009(15)
 C35 0.09(2) 0.062(16) 0.049(13) -0.028(12) 0.018(13) 0.006(14)
 C36 0.067(16) 0.058(15) 0.060(14) -0.006(12) 0.009(12) 0.001(12)
 O8 0.134(15) 0.075(11) 0.094(12) 0.005(9) 0.023(11) -0.005(10)
 O8A 0.134(16) 0.074(11) 0.095(12) 0.004(10) 0.022(11) -0.006(11)
 O9 0.135(14) 0.075(10) 0.090(11) 0.003(8) 0.011(10) -0.018(9)
 C37 0.134(17) 0.071(15) 0.098(15) 0.006(14) 0.020(13) -0.008(14)
 C37A 0.134(17) 0.072(16) 0.095(16) 0.009(14) 0.024(14) -0.006(14)
 C38 0.134(15) 0.074(11) 0.094(11) 0.003(9) 0.021(11) -0.006(10)
 C38A 0.134(15) 0.074(11) 0.094(11) 0.003(9) 0.021(11) -0.006(10)
 C39 0.133(14) 0.073(10) 0.094(11) 0.002(8) 0.018(10) -0.009(9)
 C40 0.135(19) 0.069(14) 0.083(14) -0.009(11) 0.012(13) -0.010(14)

_geom_special_details
;
 All esds (except the esd in the dihedral angle between two l.s. planes)
 are estimated using the full covariance matrix.  The cell esds are taken
 into account individually in the estimation of esds in distances, angles
 and torsion angles; correlations between esds in cell parameters are only
 used when they are defined by crystal symmetry.  An approximate (isotropic)
 treatment of cell esds is used for estimating esds involving l.s. planes.
;
loop_
  _geom_bond_atom_site_label_1
  _geom_bond_atom_site_label_2
  _geom_bond_distance
  _geom_bond_site_symmetry_2
  _geom_bond_publ_flag
 Th1 Th2 3.9161(9) . ?
 Th1 Th3 3.9278(9) . ?
 Th1 Cs1 4.9866(13) . ?
 Th1 Cs1 4.9886(14) 2 ?
 Th1 Cl1 2.908(4) . ?
 Th1 Cl2 2.913(5) . ?
 Th1 Cl3 2.910(5) . ?
 Th1 Cl4 2.890(4) . ?
 Th1 O1 2.253(12) . ?
 Th1 C1 2.756(19) . ?
 Th1 C2 2.75(2) . ?
 Th1 C3 2.790(19) . ?
 Th1 C4 2.77(2) . ?
 Th1 C5 2.74(2) . ?
 Th1 C6 2.72(2) . ?
 Th1 C7 2.73(2) . ?
 Th1 C8 2.80(2) . ?
 Th2 Th3 3.9389(9) . ?
 Th2 Cl1 2.935(5) . ?
 Th2 Cl2 2.913(5) . ?
 Th2 Cl5 2.950(5) . ?
 Th2 Cl6 2.901(5) . ?
 Th2 O1 2.268(12) . ?
 Th2 C9 2.77(7) . ?
 Th2 C9A 2.75(2) . ?
 Th2 C10 2.75(8) . ?
 Th2 C10A 2.77(2) . ?
 Th2 C11 2.76(9) . ?
 Th2 C11A 2.74(3) . ?
 Th2 C12 2.76(10) . ?
 Th2 C12A 2.71(3) . ?
 Th2 C13 2.73(9) . ?
 Th2 C13A 2.74(3) . ?
 Th2 C14 2.75(8) . ?
 Th2 C14A 2.75(2) . ?
 Th2 C15 2.92(7) . ?
 Th2 C15A 2.76(2) . ?
 Th2 C16 2.78(7) . ?
 Th2 C16A 2.79(2) . ?
 Th3 Cs1 4.8020(14) . ?
 Th3 Cs1 4.8959(13) 2 ?
 Th3 Cl3 2.948(4) . ?
 Th3 Cl4 2.905(4) . ?
 Th3 Cl5 2.904(4) . ?
 Th3 Cl6 2.907(5) . ?
 Th3 O1 2.284(12) . ?
 Th3 C17 2.79(2) . ?
 Th3 C18 2.75(2) . ?
 Th3 C19 2.73(2) . ?
 Th3 C20 2.75(2) . ?
 Th3 C21 2.73(2) . ?
 Th3 C22 2.79(2) . ?
 Th3 C23 2.76(2) . ?
 Th3 C24 2.77(2) . ?
 Cs1 Cl1 3.681(5) 2_545 ?
 Cs1 Cl2 3.629(5) . ?
 Cs1 Cl3 3.392(4) 2_545 ?
 Cs1 Cl4 3.366(5) . ?
 Cs1 Cl5 3.584(5) 2_545 ?
 Cs1 Cl6 3.483(5) . ?
 Cs1 O2 3.094(18) . ?
 Cs1 O3 3.107(16) . ?
 Cs2 O4 3.14(2) . ?
 Cs2 O5 3.157(19) . ?
 Cs2 O6 3.152(15) . ?
 Cs2 O7 3.102(18) . ?
 Cs2 C1 3.56(2) 1_655 ?
 Cs2 C2 3.59(2) 1_655 ?
 Cs2 C5 3.50(2) 1_655 ?
 Cs2 C6 3.42(2) 1_655 ?
 Cs2 C7 3.37(2) 1_655 ?
 Cs2 C8 3.46(2) 1_655 ?
 Cs2 C17 3.327(19) . ?
 Cs2 C18 3.42(2) . ?
 O2 C25 1.449(10) . ?
 O2 C25A 1.448(10) . ?
 O2 C26 1.451(10) . ?
 O2 C26A 1.448(10) . ?
 O3 C27 1.448(10) . ?
 O3 C27A 1.448(10) . ?
 O3 C28 1.446(10) . ?
 O4 C29 1.37(3) . ?
 O4 C30 1.42(4) . ?
 O5 C31 1.38(4) . ?
 O5 C32 1.42(3) . ?
 O6 C33 1.40(3) . ?
 O6 C34 1.39(3) . ?
 O7 C35 1.40(3) . ?
 O7 C36 1.45(3) . ?
 C1 C2 1.388(13) . ?
 C1 C8 1.394(14) . ?
 C2 C3 1.394(13) . ?
 C3 C4 1.394(13) . ?
 C4 C5 1.390(13) . ?
 C5 C6 1.392(14) . ?
 C6 C7 1.396(14) . ?
 C7 C8 1.392(14) . ?
 C9 C10 1.395(15) . ?
 C9 C16 1.398(15) . ?
 C9A C10A 1.402(14) . ?
 C9A C16A 1.406(14) . ?
 C10 C11 1.396(15) . ?
 C10A C11A 1.401(14) . ?
 C11 C12 1.395(15) . ?
 C11A C12A 1.392(14) . ?
 C12 C13 1.393(15) . ?
 C12A C13A 1.393(14) . ?
 C13 C14 1.398(15) . ?
 C13A C14A 1.397(14) . ?
 C14 C15 1.395(15) . ?
 C14A C15A 1.399(14) . ?
 C15 C16 1.398(15) . ?
 C15A C16A 1.397(14) . ?
 C17 C18 1.47(4) . ?
 C17 C24 1.36(3) . ?
 C18 C19 1.45(4) . ?
 C19 C20 1.39(4) . ?
 C20 C21 1.36(3) . ?
 C21 C22 1.37(4) . ?
 C22 C23 1.41(4) . ?
 C23 C24 1.43(4) . ?
 C26 C27 1.549(10) . ?
 C26A C27A 1.548(10) . ?
 C30 C31 1.45(4) . ?
 C34 C35 1.46(4) . ?
 O8 C37 1.449(10) . ?
 O8 C38 1.456(10) . ?
 O8A C37A 1.449(10) . ?
 O8A C38A 1.451(10) . ?
 O9 C39 1.446(10) . ?
 O9 C40 1.449(10) . ?
 C38 C39 1.549(10) . ?
 C38A C39 1.548(10) . ?

loop_
  _geom_angle_atom_site_label_1
  _geom_angle_atom_site_label_2
  _geom_angle_atom_site_label_3
  _geom_angle
  _geom_angle_site_symmetry_1
  _geom_angle_site_symmetry_3
  _geom_angle_publ_flag
 Th2 Th1 Th3 60.286(17) . . ?
 Th2 Th1 Cs1 69.97(2) . 2 ?
 Th2 Th1 Cs1 69.163(19) . . ?
 Th3 Th1 Cs1 63.90(2) . . ?
 Th3 Th1 Cs1 65.35(2) . 2 ?
 Cs1 Th1 Cs1 125.673(14) . 2 ?
 Cl1 Th1 Th2 48.22(9) . . ?
 Cl1 Th1 Th3 90.71(9) . . ?
 Cl1 Th1 Cs1 46.98(10) . 2 ?
 Cl1 Th1 Cs1 116.23(9) . . ?
 Cl1 Th1 Cl2 79.21(13) . . ?
 Cl1 Th1 Cl3 87.80(13) . . ?
 Cl2 Th1 Th2 47.76(9) . . ?
 Cl2 Th1 Th3 89.25(10) . . ?
 Cl2 Th1 Cs1 116.72(9) . 2 ?
 Cl2 Th1 Cs1 45.99(10) . . ?
 Cl3 Th1 Th2 92.78(9) . . ?
 Cl3 Th1 Th3 48.31(9) . . ?
 Cl3 Th1 Cs1 41.19(9) . 2 ?
 Cl3 Th1 Cs1 108.22(9) . . ?
 Cl3 Th1 Cl2 135.60(13) . . ?
 Cl4 Th1 Th2 92.14(9) . . ?
 Cl4 Th1 Th3 47.49(9) . . ?
 Cl4 Th1 Cs1 108.79(9) . 2 ?
 Cl4 Th1 Cs1 40.58(9) . . ?
 Cl4 Th1 Cl1 136.04(13) . . ?
 Cl4 Th1 Cl2 86.26(13) . . ?
 Cl4 Th1 Cl3 74.20(12) . . ?
 O1 Th1 Th2 30.1(3) . . ?
 O1 Th1 Th3 30.3(3) . . ?
 O1 Th1 Cs1 62.7(3) . 2 ?
 O1 Th1 Cs1 63.9(3) . . ?
 O1 Th1 Cl1 66.8(3) . . ?
 O1 Th1 Cl2 67.5(3) . . ?
 O1 Th1 Cl3 68.3(3) . . ?
 O1 Th1 Cl4 69.2(3) . . ?
 O1 Th1 C1 138.6(5) . . ?
 O1 Th1 C2 140.6(5) . . ?
 O1 Th1 C3 140.2(6) . . ?
 O1 Th1 C4 138.9(5) . . ?
 O1 Th1 C5 138.2(5) . . ?
 O1 Th1 C6 137.5(6) . . ?
 O1 Th1 C7 138.1(6) . . ?
 O1 Th1 C8 137.4(5) . . ?
 C1 Th1 Th2 141.8(4) . . ?
 C1 Th1 Th3 119.2(4) . . ?
 C1 Th1 Cs1 147.7(4) . 2 ?
 C1 Th1 Cs1 77.1(4) . . ?
 C1 Th1 Cl1 149.7(4) . . ?
 C1 Th1 Cl2 95.5(4) . . ?
 C1 Th1 Cl3 114.9(4) . . ?
 C1 Th1 Cl4 72.3(4) . . ?
 C1 Th1 C3 55.9(5) . . ?
 C1 Th1 C4 75.8(5) . . ?
 C1 Th1 C8 29.1(3) . . ?
 C2 Th1 Th2 165.4(4) . . ?
 C2 Th1 Th3 111.0(4) . . ?
 C2 Th1 Cs1 96.7(3) . . ?
 C2 Th1 Cs1 118.7(3) . 2 ?
 C2 Th1 Cl1 146.4(4) . . ?
 C2 Th1 Cl2 124.5(3) . . ?
 C2 Th1 Cl3 88.3(4) . . ?
 C2 Th1 Cl4 74.1(4) . . ?
 C2 Th1 C1 29.2(3) . . ?
 C2 Th1 C3 29.1(3) . . ?
 C2 Th1 C4 55.3(4) . . ?
 C2 Th1 C8 55.2(5) . . ?
 C3 Th1 Th2 162.1(4) . . ?
 C3 Th1 Th3 112.8(4) . . ?
 C3 Th1 Cs1 92.2(4) . 2 ?
 C3 Th1 Cs1 124.5(3) . . ?
 C3 Th1 Cl1 119.3(3) . . ?
 C3 Th1 Cl2 149.6(4) . . ?
 C3 Th1 Cl3 72.5(5) . . ?
 C3 Th1 Cl4 93.5(3) . . ?
 C3 Th1 C8 75.4(6) . . ?
 C4 Th1 Th2 139.0(3) . . ?
 C4 Th1 Th3 125.0(4) . . ?
 C4 Th1 Cs1 76.9(4) . 2 ?
 C4 Th1 Cs1 151.8(3) . . ?
 C4 Th1 Cl1 91.3(3) . . ?
 C4 Th1 Cl2 144.8(4) . . ?
 C4 Th1 Cl3 76.9(4) . . ?
 C4 Th1 Cl4 121.6(3) . . ?
 C4 Th1 C3 29.0(3) . . ?
 C4 Th1 C8 83.6(6) . . ?
 C5 Th1 Th2 119.7(4) . . ?
 C5 Th1 Th3 144.9(4) . . ?
 C5 Th1 Cs1 151.2(4) . . ?
 C5 Th1 Cs1 81.4(4) . 2 ?
 C5 Th1 Cl1 73.2(4) . . ?
 C5 Th1 Cl2 117.0(3) . . ?
 C5 Th1 Cl3 99.0(4) . . ?
 C5 Th1 Cl4 148.0(4) . . ?
 C5 Th1 C1 83.1(6) . . ?
 C5 Th1 C2 74.4(6) . . ?
 C5 Th1 C3 55.2(5) . . ?
 C5 Th1 C4 29.2(3) . . ?
 C5 Th1 C8 76.2(6) . . ?
 C6 Th1 Th2 108.5(5) . . ?
 C6 Th1 Th3 165.3(5) . . ?
 C6 Th1 Cs1 102.6(4) . 2 ?
 C6 Th1 Cs1 123.3(3) . . ?
 C6 Th1 Cl1 74.6(5) . . ?
 C6 Th1 Cl2 88.9(4) . . ?
 C6 Th1 Cl3 128.2(4) . . ?
 C6 Th1 Cl4 146.9(4) . . ?
 C6 Th1 C1 75.5(6) . . ?
 C6 Th1 C2 81.9(7) . . ?
 C6 Th1 C3 74.8(6) . . ?
 C6 Th1 C4 55.9(5) . . ?
 C6 Th1 C5 29.5(3) . . ?
 C6 Th1 C7 29.7(3) . . ?
 C6 Th1 C8 56.5(5) . . ?
 C7 Th1 Th2 110.1(4) . . ?
 C7 Th1 Th3 158.7(4) . . ?
 C7 Th1 Cs1 95.3(4) . . ?
 C7 Th1 Cs1 131.9(3) . 2 ?
 C7 Th1 Cl1 95.5(4) . . ?
 C7 Th1 Cl2 72.1(5) . . ?
 C7 Th1 Cl3 152.0(4) . . ?
 C7 Th1 Cl4 119.1(4) . . ?
 C7 Th1 C1 55.0(5) . . ?
 C7 Th1 C2 73.6(6) . . ?
 C7 Th1 C3 81.7(6) . . ?
 C7 Th1 C4 75.3(6) . . ?
 C7 Th1 C5 56.1(5) . . ?
 C7 Th1 C8 29.2(3) . . ?
 C8 Th1 Th2 121.5(4) . . ?
 C8 Th1 Th3 136.5(4) . . ?
 C8 Th1 Cs1 76.4(4) . . ?
 C8 Th1 Cs1 157.6(4) . 2 ?
 C8 Th1 Cl1 123.7(3) . . ?
 C8 Th1 Cl2 74.3(5) . . ?
 C8 Th1 Cl3 143.4(4) . . ?
 C8 Th1 Cl4 90.7(4) . . ?
 Th1 Th2 Th3 60.005(16) . . ?
 Cl1 Th2 Th1 47.62(8) . . ?
 Cl1 Th2 Th3 90.09(9) . . ?
 Cl1 Th2 Cl5 85.91(13) . . ?
 Cl2 Th2 Th1 47.77(9) . . ?
 Cl2 Th2 Th3 89.04(10) . . ?
 Cl2 Th2 Cl1 78.77(13) . . ?
 Cl2 Th2 Cl5 133.69(13) . . ?
 Cl2 Th2 C15 124.8(15) . . ?
 Cl5 Th2 Th1 90.46(9) . . ?
 Cl5 Th2 Th3 47.22(9) . . ?
 Cl6 Th2 Th1 90.45(9) . . ?
 Cl6 Th2 Th3 47.36(10) . . ?
 Cl6 Th2 Cl1 134.40(13) . . ?
 Cl6 Th2 Cl2 84.20(13) . . ?
 Cl6 Th2 Cl5 76.03(13) . . ?
 Cl6 Th2 C15 70.0(15) . . ?
 O1 Th2 Th1 29.9(3) . . ?
 O1 Th2 Th3 30.2(3) . . ?
 O1 Th2 Cl1 66.2(3) . . ?
 O1 Th2 Cl2 67.3(3) . . ?
 O1 Th2 Cl5 66.5(3) . . ?
 O1 Th2 Cl6 68.2(3) . . ?
 O1 Th2 C9 143.9(16) . . ?
 O1 Th2 C9A 138.6(6) . . ?
 O1 Th2 C10 143.5(18) . . ?
 O1 Th2 C10A 137.6(6) . . ?
 O1 Th2 C11 139.8(19) . . ?
 O1 Th2 C11A 137.8(6) . . ?
 O1 Th2 C12 136(2) . . ?
 O1 Th2 C12A 137.7(6) . . ?
 O1 Th2 C13 136(2) . . ?
 O1 Th2 C13A 138.0(6) . . ?
 O1 Th2 C14 136.0(19) . . ?
 O1 Th2 C14A 139.6(6) . . ?
 O1 Th2 C15 134.6(16) . . ?
 O1 Th2 C15A 138.9(6) . . ?
 O1 Th2 C16 142.7(16) . . ?
 O1 Th2 C16A 139.0(6) . . ?
 C9 Th2 Th1 126.3(16) . . ?
 C9 Th2 Th3 141.9(15) . . ?
 C9 Th2 Cl1 122.5(15) . . ?
 C9 Th2 Cl2 79.7(16) . . ?
 C9 Th2 Cl5 142.6(16) . . ?
 C9 Th2 Cl6 95.0(15) . . ?
 C9 Th2 C15 56.2(13) . . ?
 C9 Th2 C16 29.2(6) . . ?
 C9A Th2 Th1 116.3(5) . . ?
 C9A Th2 Th3 146.8(4) . . ?
 C9A Th2 Cl1 111.3(5) . . ?
 C9A Th2 Cl2 71.6(5) . . ?
 C9A Th2 Cl5 153.2(5) . . ?
 C9A Th2 Cl6 102.6(4) . . ?
 C9A Th2 C10A 29.4(3) . . ?
 C9A Th2 C14A 74.8(6) . . ?
 C9A Th2 C15A 55.7(5) . . ?
 C9A Th2 C16A 29.4(3) . . ?
 C10 Th2 Th1 114.5(17) . . ?
 C10 Th2 Th3 166.3(15) . . ?
 C10 Th2 Cl1 94.2(15) . . ?
 C10 Th2 Cl2 79.1(17) . . ?
 C10 Th2 Cl5 146.0(16) . . ?
 C10 Th2 Cl6 123.7(14) . . ?
 C10 Th2 C9 29.3(7) . . ?
 C10 Th2 C11 29.4(8) . . ?
 C10 Th2 C12 56(2) . . ?
 C10 Th2 C15 76.7(18) . . ?
 C10 Th2 C16 54.9(16) . . ?
 C10A Th2 Th1 107.9(5) . . ?
 C10A Th2 Th3 166.3(4) . . ?
 C10A Th2 Cl1 84.9(5) . . ?
 C10A Th2 Cl2 77.5(4) . . ?
 C10A Th2 Cl5 144.5(4) . . ?
 C10A Th2 Cl6 132.0(4) . . ?
 C10A Th2 C16A 56.1(5) . . ?
 C11 Th2 Th1 112.6(19) . . ?
 C11 Th2 Th3 162.3(15) . . ?
 C11 Th2 Cl1 74.8(18) . . ?
 C11 Th2 Cl2 96.7(16) . . ?
 C11 Th2 Cl5 121.0(14) . . ?
 C11 Th2 Cl6 149.7(17) . . ?
 C11 Th2 C9 55.8(17) . . ?
 C11 Th2 C12 29.2(8) . . ?
 C11 Th2 C15 85(2) . . ?
 C11 Th2 C16 74(2) . . ?
 C11A Th2 Th1 112.3(5) . . ?
 C11A Th2 Th3 157.1(5) . . ?
 C11A Th2 Cl1 71.9(5) . . ?
 C11A Th2 Cl2 100.7(4) . . ?
 C11A Th2 Cl5 115.6(4) . . ?
 C11A Th2 Cl6 153.4(5) . . ?
 C11A Th2 C9A 55.8(5) . . ?
 C11A Th2 C10A 29.5(3) . . ?
 C11A Th2 C14A 75.1(7) . . ?
 C11A Th2 C15A 83.2(6) . . ?
 C11A Th2 C16A 75.5(6) . . ?
 C12 Th2 Th1 121.7(18) . . ?
 C12 Th2 Th3 138.0(17) . . ?
 C12 Th2 Cl1 74.5(19) . . ?
 C12 Th2 Cl2 124.3(15) . . ?
 C12 Th2 Cl5 92.1(16) . . ?
 C12 Th2 Cl6 146.1(16) . . ?
 C12 Th2 C9 75(2) . . ?
 C12 Th2 C15 78(2) . . ?
 C12 Th2 C16 81(2) . . ?
 C12A Th2 Th1 126.9(5) . . ?
 C12A Th2 Th3 135.1(5) . . ?
 C12A Th2 Cl1 79.3(5) . . ?
 C12A Th2 Cl2 130.1(5) . . ?
 C12A Th2 Cl5 88.3(5) . . ?
 C12A Th2 Cl6 139.9(5) . . ?
 C12A Th2 C9A 75.7(7) . . ?
 C12A Th2 C10A 56.3(6) . . ?
 C12A Th2 C11A 29.6(4) . . ?
 C12A Th2 C13A 29.6(4) . . ?
 C12A Th2 C14A 55.8(6) . . ?
 C12A Th2 C15A 76.1(7) . . ?
 C12A Th2 C16A 83.3(6) . . ?
 C13 Th2 Th1 141.0(16) . . ?
 C13 Th2 Th3 119.2(19) . . ?
 C13 Th2 Cl1 95.2(15) . . ?
 C13 Th2 Cl2 151.3(18) . . ?
 C13 Th2 Cl5 72.8(19) . . ?
 C13 Th2 Cl6 117.8(15) . . ?
 C13 Th2 C9 80(2) . . ?
 C13 Th2 C10 73(2) . . ?
 C13 Th2 C11 55(2) . . ?
 C13 Th2 C12 29.4(8) . . ?
 C13 Th2 C14 29.6(8) . . ?
 C13 Th2 C15 56.1(15) . . ?
 C13 Th2 C16 71(2) . . ?
 C13A Th2 Th1 148.0(5) . . ?
 C13A Th2 Th3 117.3(5) . . ?
 C13A Th2 Cl1 102.9(5) . . ?
 C13A Th2 Cl2 153.5(6) . . ?
 C13A Th2 Cl5 72.5(6) . . ?
 C13A Th2 Cl6 110.6(5) . . ?
 C13A Th2 C9A 83.4(6) . . ?
 C13A Th2 C10A 76.3(7) . . ?
 C13A Th2 C11A 56.3(6) . . ?
 C13A Th2 C14A 29.5(3) . . ?
 C13A Th2 C15A 56.5(5) . . ?
 C13A Th2 C16A 75.9(7) . . ?
 C14 Th2 Th1 161.4(18) . . ?
 C14 Th2 Th3 107.7(19) . . ?
 C14 Th2 Cl1 123.9(14) . . ?
 C14 Th2 Cl2 150.5(17) . . ?
 C14 Th2 Cl5 71.5(19) . . ?
 C14 Th2 Cl6 89.7(15) . . ?
 C14 Th2 C9 72(2) . . ?
 C14 Th2 C10 81(2) . . ?
 C14 Th2 C11 75(3) . . ?
 C14 Th2 C12 56.5(18) . . ?
 C14 Th2 C15 28.3(7) . . ?
 C14 Th2 C16 51.1(19) . . ?
 C14A Th2 Th1 168.7(6) . . ?
 C14A Th2 Th3 109.8(5) . . ?
 C14A Th2 Cl1 132.4(5) . . ?
 C14A Th2 Cl2 141.3(5) . . ?
 C14A Th2 Cl5 78.5(6) . . ?
 C14A Th2 Cl6 84.8(5) . . ?
 C14A Th2 C10A 82.8(5) . . ?
 C14A Th2 C15A 29.4(3) . . ?
 C14A Th2 C16A 55.4(5) . . ?
 C15 Th2 Th1 160.3(14) . . ?
 C15 Th2 Th3 105.2(16) . . ?
 C15 Th2 Cl1 151.2(14) . . ?
 C15 Th2 Cl5 87.0(16) . . ?
 C15A Th2 Th1 155.4(5) . . ?
 C15A Th2 Th3 112.2(6) . . ?
 C15A Th2 Cl1 154.5(5) . . ?
 C15A Th2 Cl2 112.5(5) . . ?
 C15A Th2 Cl5 100.0(6) . . ?
 C15A Th2 Cl6 70.9(5) . . ?
 C15A Th2 C10A 75.9(6) . . ?
 C15A Th2 C16A 29.1(3) . . ?
 C16 Th2 Th1 146.3(18) . . ?
 C16 Th2 Th3 121.6(15) . . ?
 C16 Th2 Cl1 148.3(15) . . ?
 C16 Th2 Cl2 99.5(18) . . ?
 C16 Th2 Cl5 115.1(17) . . ?
 C16 Th2 Cl6 75.9(15) . . ?
 C16 Th2 C15 28.3(6) . . ?
 C16A Th2 Th1 133.6(5) . . ?
 C16A Th2 Th3 126.2(5) . . ?
 C16A Th2 Cl1 140.5(5) . . ?
 C16A Th2 Cl2 86.1(5) . . ?
 C16A Th2 Cl5 128.9(5) . . ?
 C16A Th2 Cl6 78.8(5) . . ?
 Th1 Th3 Th2 59.709(16) . . ?
 Th1 Th3 Cs1 68.83(2) . . ?
 Th1 Th3 Cs1 67.83(2) . 2 ?
 Th2 Th3 Cs1 70.86(2) . 2 ?
 Th2 Th3 Cs1 71.08(2) . . ?
 Cs1 Th3 Cs1 132.450(15) . 2 ?
 Cl3 Th3 Th1 47.49(9) . . ?
 Cl3 Th3 Th2 91.73(9) . . ?
 Cl3 Th3 Cs1 42.87(9) . 2 ?
 Cl3 Th3 Cs1 112.12(9) . . ?
 Cl4 Th3 Th1 47.18(8) . . ?
 Cl4 Th3 Th2 91.46(9) . . ?
 Cl4 Th3 Cs1 43.70(9) . . ?
 Cl4 Th3 Cs1 110.84(9) . 2 ?
 Cl4 Th3 Cl3 73.43(12) . . ?
 Cl4 Th3 Cl6 88.28(13) . . ?
 Cl5 Th3 Th1 90.92(10) . . ?
 Cl5 Th3 Th2 48.21(10) . . ?
 Cl5 Th3 Cs1 116.76(10) . . ?
 Cl5 Th3 Cs1 46.54(9) . 2 ?
 Cl5 Th3 Cl3 88.43(12) . . ?
 Cl5 Th3 Cl4 135.76(13) . . ?
 Cl5 Th3 Cl6 76.65(13) . . ?
 Cl6 Th3 Th1 90.13(9) . . ?
 Cl6 Th3 Th2 47.23(9) . . ?
 Cl6 Th3 Cs1 115.93(9) . 2 ?
 Cl6 Th3 Cs1 46.03(9) . . ?
 Cl6 Th3 Cl3 135.15(13) . . ?
 O1 Th3 Th1 29.8(3) . . ?
 O1 Th3 Th2 30.0(3) . . ?
 O1 Th3 Cs1 68.0(3) . . ?
 O1 Th3 Cs1 64.7(3) . 2 ?
 O1 Th3 Cl3 67.3(3) . . ?
 O1 Th3 Cl4 68.6(3) . . ?
 O1 Th3 Cl5 67.2(3) . . ?
 O1 Th3 Cl6 67.9(3) . . ?
 O1 Th3 C17 139.0(6) . . ?
 O1 Th3 C18 138.6(6) . . ?
 O1 Th3 C19 136.9(5) . . ?
 O1 Th3 C20 137.8(6) . . ?
 O1 Th3 C21 138.0(6) . . ?
 O1 Th3 C22 138.9(7) . . ?
 O1 Th3 C23 138.3(6) . . ?
 O1 Th3 C24 138.8(6) . . ?
 C17 Th3 Th1 109.4(5) . . ?
 C17 Th3 Th2 166.8(5) . . ?
 C17 Th3 Cs1 98.6(5) . . ?
 C17 Th3 Cs1 113.4(5) . 2 ?
 C17 Th3 Cl3 84.5(5) . . ?
 C17 Th3 Cl4 75.4(5) . . ?
 C17 Th3 Cl5 143.9(5) . . ?
 C17 Th3 Cl6 130.6(5) . . ?
 C17 Th3 C22 74.5(7) . . ?
 C18 Th3 Th1 113.4(5) . . ?
 C18 Th3 Th2 157.1(5) . . ?
 C18 Th3 Cs1 86.3(5) . 2 ?
 C18 Th3 Cs1 129.1(6) . . ?
 C18 Th3 Cl3 71.4(5) . . ?
 C18 Th3 Cl4 98.1(6) . . ?
 C18 Th3 Cl5 114.1(6) . . ?
 C18 Th3 Cl6 153.1(5) . . ?
 C18 Th3 C17 30.7(7) . . ?
 C18 Th3 C20 56.5(8) . . ?
 C18 Th3 C22 82.4(8) . . ?
 C18 Th3 C23 76.2(7) . . ?
 C18 Th3 C24 56.2(7) . . ?
 C19 Th3 Th1 127.4(5) . . ?
 C19 Th3 Th2 133.3(5) . . ?
 C19 Th3 Cs1 72.3(5) . 2 ?
 C19 Th3 Cs1 154.1(5) . . ?
 C19 Th3 Cl3 80.0(5) . . ?
 C19 Th3 Cl4 128.4(6) . . ?
 C19 Th3 Cl5 85.4(5) . . ?
 C19 Th3 Cl6 138.8(6) . . ?
 C19 Th3 C17 58.5(8) . . ?
 C19 Th3 C18 30.7(8) . . ?
 C19 Th3 C20 29.5(8) . . ?
 C19 Th3 C22 75.3(8) . . ?
 C19 Th3 C23 84.7(7) . . ?
 C19 Th3 C24 77.3(7) . . ?
 C20 Th3 Th1 148.9(5) . . ?
 C20 Th3 Th2 116.6(5) . . ?
 C20 Th3 Cs1 81.7(5) . 2 ?
 C20 Th3 Cs1 141.8(5) . . ?
 C20 Th3 Cl3 105.1(5) . . ?
 C20 Th3 Cl4 151.9(5) . . ?
 C20 Th3 Cl5 71.3(5) . . ?
 C20 Th3 Cl6 109.3(6) . . ?
 C20 Th3 C17 76.5(7) . . ?
 C20 Th3 C22 54.7(8) . . ?
 C20 Th3 C23 75.5(7) . . ?
 C20 Th3 C24 83.4(7) . . ?
 C21 Th3 Th1 167.2(6) . . ?
 C21 Th3 Th2 108.4(6) . . ?
 C21 Th3 Cs1 113.5(5) . . ?
 C21 Th3 Cs1 104.8(5) . 2 ?
 C21 Th3 Cl3 133.9(5) . . ?
 C21 Th3 Cl4 143.3(5) . . ?
 C21 Th3 Cl5 76.8(6) . . ?
 C21 Th3 Cl6 83.8(6) . . ?
 C21 Th3 C17 82.9(8) . . ?
 C21 Th3 C18 75.5(8) . . ?
 C21 Th3 C19 55.8(8) . . ?
 C21 Th3 C20 28.8(7) . . ?
 C21 Th3 C22 28.7(8) . . ?
 C21 Th3 C23 55.7(8) . . ?
 C21 Th3 C24 75.7(7) . . ?
 C22 Th3 Th1 156.1(7) . . ?
 C22 Th3 Th2 112.2(6) . . ?
 C22 Th3 Cs1 87.3(7) . . ?
 C22 Th3 Cs1 133.5(7) . 2 ?
 C22 Th3 Cl3 153.5(6) . . ?
 C22 Th3 Cl4 115.4(7) . . ?
 C22 Th3 Cl5 98.9(6) . . ?
 C22 Th3 Cl6 71.3(6) . . ?
 C23 Th3 Th1 133.8(5) . . ?
 C23 Th3 Th2 125.2(5) . . ?
 C23 Th3 Cs1 71.1(5) . . ?
 C23 Th3 Cs1 156.3(5) . 2 ?
 C23 Th3 Cl3 139.2(6) . . ?
 C23 Th3 Cl4 87.6(5) . . ?
 C23 Th3 Cl5 127.9(6) . . ?
 C23 Th3 Cl6 78.0(5) . . ?
 C23 Th3 C17 55.5(7) . . ?
 C23 Th3 C22 29.4(8) . . ?
 C23 Th3 C24 30.0(7) . . ?
 C24 Th3 Th1 116.8(5) . . ?
 C24 Th3 Th2 146.6(5) . . ?
 C24 Th3 Cs1 77.0(5) . . ?
 C24 Th3 Cs1 141.5(5) . 2 ?
 C24 Th3 Cl3 109.3(5) . . ?
 C24 Th3 Cl4 71.2(5) . . ?
 C24 Th3 Cl5 152.3(5) . . ?
 C24 Th3 Cl6 102.4(5) . . ?
 C24 Th3 C17 28.2(7) . . ?
 C24 Th3 C22 56.0(8) . . ?
 Th1 Cs1 Th1 141.04(3) . 2_545 ?
 Th3 Cs1 Th1 120.27(3) . 2_545 ?
 Th3 Cs1 Th1 46.817(15) 2_545 2_545 ?
 Th3 Cs1 Th1 47.268(15) . . ?
 Th3 Cs1 Th1 114.10(3) 2_545 . ?
 Th3 Cs1 Th3 140.38(3) . 2_545 ?
 Cl1 Cs1 Th1 111.46(7) 2_545 . ?
 Cl1 Cs1 Th1 35.28(7) 2_545 2_545 ?
 Cl1 Cs1 Th3 68.26(7) 2_545 2_545 ?
 Cl1 Cs1 Th3 86.10(7) 2_545 . ?
 Cl2 Cs1 Th1 165.13(8) . 2_545 ?
 Cl2 Cs1 Th1 35.27(7) . . ?
 Cl2 Cs1 Th3 118.43(8) . 2_545 ?
 Cl2 Cs1 Th3 68.78(7) . . ?
 Cl2 Cs1 Cl1 146.72(11) . 2_545 ?
 Cl3 Cs1 Th1 34.41(8) 2_545 2_545 ?
 Cl3 Cs1 Th1 149.57(8) 2_545 . ?
 Cl3 Cs1 Th3 36.25(8) 2_545 2_545 ?
 Cl3 Cs1 Th3 154.26(9) 2_545 . ?
 Cl3 Cs1 Cl1 69.42(10) 2_545 2_545 ?
 Cl3 Cs1 Cl2 136.85(11) 2_545 . ?
 Cl3 Cs1 Cl5 71.55(10) 2_545 2_545 ?
 Cl3 Cs1 Cl6 142.37(11) 2_545 . ?
 Cl4 Cs1 Th1 33.97(7) . . ?
 Cl4 Cs1 Th1 110.48(8) . 2_545 ?
 Cl4 Cs1 Th3 36.61(7) . . ?
 Cl4 Cs1 Th3 106.12(8) . 2_545 ?
 Cl4 Cs1 Cl1 77.81(10) . 2_545 ?
 Cl4 Cs1 Cl2 69.00(10) . . ?
 Cl4 Cs1 Cl3 137.22(11) . 2_545 ?
 Cl4 Cs1 Cl5 70.73(10) . 2_545 ?
 Cl4 Cs1 Cl6 72.44(11) . . ?
 Cl5 Cs1 Th1 67.81(7) 2_545 2_545 ?
 Cl5 Cs1 Th1 80.84(7) 2_545 . ?
 Cl5 Cs1 Th3 36.03(7) 2_545 2_545 ?
 Cl5 Cs1 Th3 106.79(8) 2_545 . ?
 Cl5 Cs1 Cl1 67.01(10) 2_545 2_545 ?
 Cl5 Cs1 Cl2 98.86(11) 2_545 . ?
 Cl6 Cs1 Th1 128.19(8) . 2_545 ?
 Cl6 Cs1 Th1 67.90(8) . . ?
 Cl6 Cs1 Th3 174.36(9) . 2_545 ?
 Cl6 Cs1 Th3 36.92(8) . . ?
 Cl6 Cs1 Cl1 106.12(11) . 2_545 ?
 Cl6 Cs1 Cl2 66.43(11) . . ?
 Cl6 Cs1 Cl5 143.15(11) . 2_545 ?
 O2 Cs1 Th1 108.9(3) . 2_545 ?
 O2 Cs1 Th1 108.9(3) . . ?
 O2 Cs1 Th3 115.6(3) . . ?
 O2 Cs1 Th3 103.3(3) . 2_545 ?
 O2 Cs1 Cl1 138.6(3) . 2_545 ?
 O2 Cs1 Cl2 74.0(3) . . ?
 O2 Cs1 Cl3 80.7(3) . 2_545 ?
 O2 Cs1 Cl4 140.5(3) . . ?
 O2 Cs1 Cl5 129.7(3) . 2_545 ?
 O2 Cs1 Cl6 80.5(3) . . ?
 O2 Cs1 O3 55.7(4) . . ?
 O3 Cs1 Th1 76.3(3) . 2_545 ?
 O3 Cs1 Th1 135.0(3) . . ?
 O3 Cs1 Th3 97.5(3) . . ?
 O3 Cs1 Th3 110.7(3) . 2_545 ?
 O3 Cs1 Cl1 88.2(3) . 2_545 ?
 O3 Cs1 Cl2 115.6(3) . . ?
 O3 Cs1 Cl3 74.6(3) . 2_545 ?
 O3 Cs1 Cl4 132.0(3) . . ?
 O3 Cs1 Cl5 143.3(3) . 2_545 ?
 O3 Cs1 Cl6 67.8(3) . . ?
 O4 Cs2 O5 54.5(5) . . ?
 O4 Cs2 O6 91.5(5) . . ?
 O4 Cs2 C1 76.2(5) . 1_655 ?
 O4 Cs2 C2 92.8(5) . 1_655 ?
 O4 Cs2 C5 132.2(5) . 1_655 ?
 O4 Cs2 C6 113.1(5) . 1_655 ?
 O4 Cs2 C7 89.7(5) . 1_655 ?
 O4 Cs2 C8 73.7(5) . 1_655 ?
 O4 Cs2 C17 76.3(6) . . ?
 O4 Cs2 C18 101.3(6) . . ?
 O5 Cs2 C1 71.4(5) . 1_655 ?
 O5 Cs2 C2 69.1(5) . 1_655 ?
 O5 Cs2 C5 123.9(5) . 1_655 ?
 O5 Cs2 C6 128.4(5) . 1_655 ?
 O5 Cs2 C7 112.1(4) . 1_655 ?
 O5 Cs2 C8 88.7(4) . 1_655 ?
 O5 Cs2 C17 119.1(6) . . ?
 O5 Cs2 C18 138.9(6) . . ?
 O6 Cs2 O5 81.1(4) . . ?
 O6 Cs2 C1 152.2(4) . 1_655 ?
 O6 Cs2 C2 139.5(4) . 1_655 ?
 O6 Cs2 C5 136.1(5) . 1_655 ?
 O6 Cs2 C6 148.8(5) . 1_655 ?
 O6 Cs2 C7 164.1(4) . 1_655 ?
 O6 Cs2 C8 165.1(5) . 1_655 ?
 O6 Cs2 C17 65.3(5) . . ?
 O6 Cs2 C18 65.5(5) . . ?
 O7 Cs2 O4 145.7(5) . . ?
 O7 Cs2 O5 109.8(5) . . ?
 O7 Cs2 O6 54.4(5) . . ?
 O7 Cs2 C1 131.7(4) . 1_655 ?
 O7 Cs2 C2 110.4(4) . 1_655 ?
 O7 Cs2 C5 82.0(4) . 1_655 ?
 O7 Cs2 C6 100.3(4) . 1_655 ?
 O7 Cs2 C7 124.0(4) . 1_655 ?
 O7 Cs2 C8 140.2(5) . 1_655 ?
 O7 Cs2 C17 90.5(5) . . ?
 O7 Cs2 C18 70.2(5) . . ?
 C1 Cs2 C2 22.4(2) 1_655 1_655 ?
 C5 Cs2 C1 62.2(5) 1_655 1_655 ?
 C5 Cs2 C2 55.8(4) 1_655 1_655 ?
 C6 Cs2 C1 57.4(5) 1_655 1_655 ?
 C6 Cs2 C2 61.4(5) 1_655 1_655 ?
 C6 Cs2 C5 23.2(2) 1_655 1_655 ?
 C6 Cs2 C8 44.6(4) 1_655 1_655 ?
 C7 Cs2 C1 42.8(4) 1_655 1_655 ?
 C7 Cs2 C2 56.2(5) 1_655 1_655 ?
 C7 Cs2 C5 43.9(4) 1_655 1_655 ?
 C7 Cs2 C6 23.7(2) 1_655 1_655 ?
 C7 Cs2 C8 23.5(2) 1_655 1_655 ?
 C7 Cs2 C18 98.8(5) 1_655 . ?
 C8 Cs2 C1 22.9(2) 1_655 1_655 ?
 C8 Cs2 C2 42.7(4) 1_655 1_655 ?
 C8 Cs2 C5 58.8(5) 1_655 1_655 ?
 C17 Cs2 C1 132.7(5) . 1_655 ?
 C17 Cs2 C2 154.1(5) . 1_655 ?
 C17 Cs2 C5 115.3(5) . 1_655 ?
 C17 Cs2 C6 100.9(6) . 1_655 ?
 C17 Cs2 C7 99.7(6) . 1_655 ?
 C17 Cs2 C8 111.4(5) . 1_655 ?
 C17 Cs2 C18 25.1(6) . . ?
 C18 Cs2 C1 140.8(5) . 1_655 ?
 C18 Cs2 C2 151.4(6) . 1_655 ?
 C18 Cs2 C5 97.1(6) . 1_655 ?
 C18 Cs2 C6 90.1(6) . 1_655 ?
 C18 Cs2 C8 118.2(5) . 1_655 ?
 Th1 Cl1 Th2 84.17(11) . . ?
 Th1 Cl1 Cs1 97.74(12) . 2 ?
 Th2 Cl1 Cs1 102.50(13) . 2 ?
 Th1 Cl2 Cs1 98.74(13) . . ?
 Th2 Cl2 Th1 84.48(12) . . ?
 Th2 Cl2 Cs1 102.73(14) . . ?
 Th1 Cl3 Th3 84.20(11) . . ?
 Th1 Cl3 Cs1 104.41(13) . 2 ?
 Th3 Cl3 Cs1 100.88(13) . 2 ?
 Th1 Cl4 Th3 85.33(11) . . ?
 Th1 Cl4 Cs1 105.45(14) . . ?
 Th3 Cl4 Cs1 99.69(13) . . ?
 Th2 Cl5 Cs1 104.50(14) . 2 ?
 Th3 Cl5 Th2 84.57(11) . . ?
 Th3 Cl5 Cs1 97.43(13) . 2 ?
 Th2 Cl6 Th3 85.42(12) . . ?
 Th2 Cl6 Cs1 106.59(14) . . ?
 Th3 Cl6 Cs1 97.04(13) . . ?
 Th1 O1 Th2 120.1(5) . . ?
 Th1 O1 Th3 119.9(5) . . ?
 Th2 O1 Th3 119.9(5) . . ?
 C25 O2 Cs1 109(3) . . ?
 C25 O2 C26 129(5) . . ?
 C25A O2 Cs1 111(3) . . ?
 C26 O2 Cs1 111(3) . . ?
 C26A O2 Cs1 120(3) . . ?
 C26A O2 C25A 94(5) . . ?
 C27 O3 Cs1 113(2) . . ?
 C27A O3 Cs1 112(3) . . ?
 C28 O3 Cs1 114.2(14) . . ?
 C28 O3 C27 104(3) . . ?
 C28 O3 C27A 120(3) . . ?
 C29 O4 Cs2 115.7(16) . . ?
 C29 O4 C30 115(3) . . ?
 C30 O4 Cs2 116.9(19) . . ?
 C31 O5 Cs2 113.2(15) . . ?
 C31 O5 C32 112(2) . . ?
 C32 O5 Cs2 116.6(16) . . ?
 C33 O6 Cs2 109.6(16) . . ?
 C34 O6 Cs2 112.9(14) . . ?
 C34 O6 C33 112(2) . . ?
 C35 O7 Cs2 115.5(13) . . ?
 C35 O7 C36 112(2) . . ?
 C36 O7 Cs2 114.6(13) . . ?
 Th1 C1 Cs2 106.3(6) . 1_455 ?
 C2 C1 Th1 75.2(12) . . ?
 C2 C1 Cs2 80.1(12) . 1_455 ?
 C2 C1 C8 135(2) . . ?
 C8 C1 Th1 77.0(13) . . ?
 C8 C1 Cs2 74.5(12) . 1_455 ?
 Th1 C2 Cs2 105.6(6) . 1_455 ?
 C1 C2 Th1 75.6(12) . . ?
 C1 C2 Cs2 77.5(12) . 1_455 ?
 C1 C2 C3 138(2) . . ?
 C3 C2 Th1 77.0(12) . . ?
 C3 C2 Cs2 80.3(12) . 1_455 ?
 Th1 C3 Cs2 103.8(6) . 1_455 ?
 C2 C3 Th1 73.8(11) . . ?
 C2 C3 Cs2 77.5(12) . 1_455 ?
 C2 C3 C4 134(2) . . ?
 C4 C3 Th1 74.7(11) . . ?
 C4 C3 Cs2 78.1(12) . 1_455 ?
 Th1 C4 Cs2 104.7(5) . 1_455 ?
 C3 C4 Th1 76.2(11) . . ?
 C3 C4 Cs2 79.7(12) . 1_455 ?
 C5 C4 Th1 74.2(12) . . ?
 C5 C4 Cs2 74.6(12) . 1_455 ?
 C5 C4 C3 133.8(19) . . ?
 Th1 C5 Cs2 108.1(6) . 1_455 ?
 C4 C5 Th1 76.6(12) . . ?
 C4 C5 Cs2 82.9(12) . 1_455 ?
 C4 C5 C6 135(2) . . ?
 C6 C5 Th1 74.3(13) . . ?
 C6 C5 Cs2 75.0(13) . 1_455 ?
 Th1 C6 Cs2 111.1(8) . 1_455 ?
 C5 C6 Th1 76.1(13) . . ?
 C5 C6 Cs2 81.8(13) . 1_455 ?
 C5 C6 C7 134(2) . . ?
 C7 C6 Th1 75.4(13) . . ?
 C7 C6 Cs2 76.0(13) . 1_455 ?
 Th1 C7 Cs2 112.4(7) . 1_455 ?
 C6 C7 Th1 74.9(13) . . ?
 C6 C7 Cs2 80.2(13) . 1_455 ?
 C8 C7 Th1 78.2(13) . . ?
 C8 C7 Cs2 82.0(13) . 1_455 ?
 C8 C7 C6 139(2) . . ?
 Th1 C8 Cs2 108.0(7) . 1_455 ?
 C1 C8 Th1 73.9(12) . . ?
 C1 C8 Cs2 82.6(13) . 1_455 ?
 C7 C8 Th1 72.6(12) . . ?
 C7 C8 Cs2 74.6(12) . 1_455 ?
 C7 C8 C1 131(2) . . ?
 C10 C9 Th2 74(4) . . ?
 C10 C9 C16 132(8) . . ?
 C16 C9 Th2 76(4) . . ?
 C10A C9A Th2 75.9(10) . . ?
 C10A C9A C16A 137(2) . . ?
 C16A C9A Th2 76.7(12) . . ?
 C9 C10 Th2 76(4) . . ?
 C9 C10 C11 136(9) . . ?
 C11 C10 Th2 76(4) . . ?
 C9A C10A Th2 74.7(10) . . ?
 C11A C10A Th2 74.3(11) . . ?
 C11A C10A C9A 133(2) . . ?
 C10 C11 Th2 75(4) . . ?
 C12 C11 Th2 76(5) . . ?
 C12 C11 C10 134(10) . . ?
 C10A C11A Th2 76.2(11) . . ?
 C12A C11A Th2 73.9(14) . . ?
 C12A C11A C10A 136(2) . . ?
 C11 C12 Th2 75(5) . . ?
 C13 C12 Th2 74(5) . . ?
 C13 C12 C11 130(10) . . ?
 C11A C12A Th2 76.5(14) . . ?
 C11A C12A C13A 136(2) . . ?
 C13A C12A Th2 76.3(14) . . ?
 C12 C13 Th2 77(5) . . ?
 C12 C13 C14 138(9) . . ?
 C14 C13 Th2 76(5) . . ?
 C12A C13A Th2 74.1(14) . . ?
 C12A C13A C14A 133(2) . . ?
 C14A C13A Th2 75.9(14) . . ?
 C13 C14 Th2 75(5) . . ?
 C15 C14 Th2 83(4) . . ?
 C15 C14 C13 144(9) . . ?
 C13A C14A Th2 74.7(14) . . ?
 C13A C14A C15A 137(2) . . ?
 C15A C14A Th2 75.7(14) . . ?
 C14 C15 Th2 69(4) . . ?
 C14 C15 C16 117(8) . . ?
 C16 C15 Th2 70(4) . . ?
 C14A C15A Th2 74.9(14) . . ?
 C16A C15A Th2 76.4(13) . . ?
 C16A C15A C14A 134(2) . . ?
 C9 C16 Th2 75(4) . . ?
 C9 C16 C15 147(8) . . ?
 C15 C16 Th2 82(4) . . ?
 C9A C16A Th2 73.9(12) . . ?
 C15A C16A Th2 74.4(13) . . ?
 C15A C16A C9A 134(2) . . ?
 Th3 C17 Cs2 132.4(9) . . ?
 C18 C17 Th3 73.0(13) . . ?
 C18 C17 Cs2 80.9(12) . . ?
 C24 C17 Th3 75.2(14) . . ?
 C24 C17 Cs2 97.2(13) . . ?
 C24 C17 C18 134(3) . . ?
 Th3 C18 Cs2 130.3(8) . . ?
 C17 C18 Th3 76.2(12) . . ?
 C17 C18 Cs2 74.1(11) . . ?
 C19 C18 Th3 74.0(12) . . ?
 C19 C18 Cs2 101.6(13) . . ?
 C19 C18 C17 135(2) . . ?
 C18 C19 Th3 75.3(12) . . ?
 C20 C19 Th3 76.0(12) . . ?
 C20 C19 C18 132(2) . . ?
 C19 C20 Th3 74.5(12) . . ?
 C21 C20 Th3 74.8(13) . . ?
 C21 C20 C19 136(2) . . ?
 C20 C21 Th3 76.5(14) . . ?
 C20 C21 C22 137(3) . . ?
 C22 C21 Th3 78.4(15) . . ?
 C21 C22 Th3 72.9(15) . . ?
 C21 C22 C23 135(3) . . ?
 C23 C22 Th3 74.0(14) . . ?
 C22 C23 Th3 76.6(14) . . ?
 C22 C23 C24 134(3) . . ?
 C24 C23 Th3 75.4(14) . . ?
 Th3 C24 Cs2 117.6(8) . . ?
 C17 C24 Th3 76.6(14) . . ?
 C17 C24 Cs2 61.7(11) . . ?
 C17 C24 C23 136(3) . . ?
 C23 C24 Th3 74.6(13) . . ?
 C23 C24 Cs2 104.4(14) . . ?
 O2 C26 C27 111(4) . . ?
 O2 C26A C27A 98(4) . . ?
 O3 C27 C26 98(4) . . ?
 O3 C27A C26A 122(5) . . ?
 O4 C30 C31 113(3) . . ?
 O5 C31 Cs2 47.9(12) . . ?
 O5 C31 C30 113(3) . . ?
 C30 C31 Cs2 83(2) . . ?
 O6 C33 Cs2 50.3(12) . . ?
 O6 C34 Cs2 48.0(11) . . ?
 O6 C34 C35 109.2(18) . . ?
 C35 C34 Cs2 79.5(13) . . ?
 O7 C35 Cs2 45.7(10) . . ?
 O7 C35 C34 110(2) . . ?
 C34 C35 Cs2 78.9(13) . . ?
 C37 O8 C38 107(2) . . ?
 C37A O8A C38A 107(2) . . ?
 C39 O9 C40 107.8(18) . . ?
 O8 C38 C39 104.6(17) . . ?
 O8A C38A C39 105.2(19) . . ?
 O9 C39 C38 105.3(17) . . ?
 O9 C39 C38A 105.6(19) . . ?

_shelx_res_file
;
TITL thxld9_a.res in P2(1)/n
    thxld9.res
    created by SHELXL-2018/3 at 15:24:08 on 08-Aug-2024
REM Old TITL CSTL361_auto in P2(1)/n
REM SHELXT solution in P2(1)/n: R1 0.136, Rweak 0.018, Alpha 0.090
REM <I/s> 2.011 for 397 systematic absences, Orientation as input
REM Formula found by SHELXT: C35 O6 Cl6 Cs2 Th3
CELL 1.54184 12.5021 16.5213 26.3442 90 96.745 90
ZERR 4 0.0002 0.0002 0.0004 0 0.001 0
LATT 1
SYMM 0.5-X,0.5+Y,0.5-Z
SFAC C H Cl Cs O Th
UNIT 160 256 24 8 36 12
DFIX 1.45 0.01 O3 C28 O3 C27A O3 C27 O2 C25 O2 C25A O2 C26A O2 C26 O8 C37 =
 O8A C37A O8A C38A O8 C38 O9 C39 O9 C40
DFIX 1.55 0.01 C39 C38 C39 C38A C27A C26A C27 C26
SADI C38 O9 O9 C38A O8 C39 C39 O8A
SADI C16 C15 C15A C14A C14A C13A C15 C14 C14 C13 C13A C12A C13 C12 C12A =
 C11A C12 C11 C11A C10A C11 C10 C9A C10A C9 C10 C9 C16 C16A C15A C9A C16A C8 =
 C7 C7 C6 C6 C5 C5 C4 C4 C3 C3 C2 C2 C1 C8 C1
SADI C14A C10A C15A C11A C12A C16A C9A C13A
SADI C37 C38 C38A C37A C39 C40
FLAT C9A C10A C11A C12A C13A C14A C15A C16A
FLAT C9 C10 C11 C12 C13 C14 C15 C16
SIMU 0.01 0.02 2 C17 C18 C24 O2 O3 C9 > C16A C25 > C28 O8 > C40
RIGU O2 O3 C9 > C16A C25 > C28 O8 > C40

L.S. 64
PLAN  20
SIZE 0.078 0.119 0.237
TEMP -173(2)
CONN 23 Th3
CONN 23 Th1
CONN 23 Th2
FREE Cs1 C28
FREE Cs1 C27
FREE Cs1 C26
FREE Cs1 C25
FREE Cs1 C27A
FREE Cs1 C26A
FREE Cs1 C25A
list 4
fmap 2
ACTA
SHEL 100 0.82
OMIT 0 3 11
REM <olex2.extras>
REM <HklSrc "%.\\thxld9.hkl">
REM </olex2.extras>

WGHT    0.074000  284.719910
FVAR       0.10794   0.23324   0.54345   0.64727
TH1   6    0.099409    0.555260    0.288934    11.00000    0.03664    0.02521 =
         0.04243    0.00160    0.01000    0.00078
TH2   6    0.181901    0.632904    0.158571    11.00000    0.04608    0.02577 =
         0.04029    0.00153    0.00930    0.00064
TH3   6    0.404910    0.561350    0.267416    11.00000    0.03505    0.02435 =
         0.04940   -0.00063    0.00811    0.00017
CS1   4    0.229025    0.327452    0.188050    11.00000    0.06493    0.02552 =
         0.05080   -0.00246    0.01392   -0.00331
CS2   4    0.789376    0.486965    0.389621    11.00000    0.04476    0.04640 =
         0.06403    0.00100    0.02232    0.00128
CL1   3    0.061738    0.708338    0.235353    11.00000    0.04513    0.02845 =
         0.04569    0.00503    0.00852    0.00528
CL2   3    0.046760    0.498858    0.184215    11.00000    0.04622    0.03545 =
         0.04290   -0.00197    0.00679   -0.00572
CL3   3    0.285536    0.630022    0.347384    11.00000    0.04593    0.02731 =
         0.03952   -0.00124    0.00512    0.00210
CL4   3    0.266387    0.433351    0.297843    11.00000    0.04349    0.02132 =
         0.04821    0.00341    0.00888    0.00177
CL5   3    0.373182    0.713417    0.212423    11.00000    0.04956    0.02322 =
         0.05190    0.00243    0.01170   -0.00354
CL6   3    0.349103    0.510648    0.161974    11.00000    0.04551    0.03053 =
         0.05298   -0.00364    0.01609    0.00200
O1    5    0.228218    0.586035    0.239055    11.00000    0.03823    0.02205 =
         0.03939    0.00110    0.01180    0.00577
O2    5    0.136331    0.347992    0.074638    11.00000    0.08223    0.05731 =
         0.06684   -0.00767    0.02120   -0.00430
O3    5    0.364542    0.314022    0.096810    11.00000    0.08149    0.04765 =
         0.06789   -0.00424    0.02557   -0.00385
O4    5    0.741262    0.303715    0.364388    11.00000    0.07849    0.06008 =
         0.09142    0.00011    0.00807   -0.00579
O5    5    0.892197    0.338492    0.453194    11.00000    0.06546    0.06965 =
         0.07826    0.00377    0.01964    0.00841
O6    5    0.637559    0.484748    0.477049    11.00000    0.06590    0.06539 =
         0.04926    0.01107    0.01616    0.00700
O7    5    0.755498    0.629573    0.462626    11.00000    0.04848    0.07154 =
         0.05976   -0.00295    0.00844   -0.01349
C1    1    0.020054    0.420845    0.333909    11.00000    0.04477    0.03083 =
         0.07856   -0.00083    0.03187   -0.00687
AFIX  43
H1    2    0.045450    0.366630    0.334247    11.00000   -1.20000
AFIX   0
C2    1    0.069649    0.466228    0.374346    11.00000    0.04629    0.05197 =
         0.05392    0.01195    0.01921    0.01475
AFIX  43
H2    2    0.117742    0.433734    0.396299    11.00000   -1.20000
AFIX   0
C3    1    0.069256    0.545742    0.392046    11.00000    0.05187    0.05206 =
         0.04386   -0.01044    0.02314    0.00827
AFIX  43
H3    2    0.115290    0.553789    0.422971    11.00000   -1.20000
AFIX   0
C4    1    0.015754    0.615965    0.374065    11.00000    0.05432    0.02422 =
         0.05596   -0.00840    0.01451    0.00121
AFIX  43
H4    2    0.035626    0.662122    0.394533    11.00000   -1.20000
AFIX   0
C5    1   -0.060388    0.633020    0.332655    11.00000    0.05851    0.03522 =
         0.05957    0.00503    0.01731    0.00718
AFIX  43
H5    2   -0.082088    0.688157    0.331869    11.00000   -1.20000
AFIX   0
C6    1   -0.112541    0.588866    0.292056    11.00000    0.04858    0.06206 =
         0.06199    0.00302    0.01342   -0.01164
AFIX  43
H6    2   -0.159832    0.621018    0.269493    11.00000   -1.20000
AFIX   0
C7    1   -0.110827    0.507841    0.277110    11.00000    0.03463    0.06843 =
         0.05017   -0.00452    0.00744   -0.01219
AFIX  43
H7    2   -0.160061    0.498902    0.247337    11.00000   -1.20000
AFIX   0
C8    1   -0.058329    0.436273    0.292921    11.00000    0.04004    0.05245 =
         0.06935   -0.00996    0.01341    0.00376
AFIX  43
H8    2   -0.079395    0.390406    0.272397    11.00000   -1.20000
AFIX   0
PART 1
C9    1    0.085656    0.590790    0.061974    21.00000    0.05426    0.03020 =
         0.04040   -0.00053    0.01140   -0.00071
AFIX  43
H9    2    0.054019    0.540860    0.050331    21.00000   -1.20000
AFIX   0
PART 0
PART 2
C9A   1    0.047429    0.590920    0.072330   -21.00000    0.05354    0.03029 =
         0.03951   -0.00066    0.01249   -0.00070
AFIX  43
H9A   2    0.000395    0.545952    0.065999   -21.00000   -1.20000
AFIX   0
PART 0
PART 1
C10   1    0.014284    0.644310    0.081385    21.00000    0.05363    0.02999 =
         0.04100   -0.00104    0.01062   -0.00030
AFIX  43
H10   2   -0.056675    0.622950    0.079043    21.00000   -1.20000
AFIX   0
PART 0
PART 2
C10A  1   -0.004610    0.656448    0.092666   -21.00000    0.05464    0.03080 =
         0.04135   -0.00185    0.01024    0.00064
AFIX  43
H10A  2   -0.078160    0.646308    0.096212   -21.00000   -1.20000
AFIX   0
PART 0
PART 1
C11   1    0.020725    0.721300    0.103377    21.00000    0.05338    0.02959 =
         0.04130   -0.00076    0.01014   -0.00047
AFIX  43
H11   2   -0.046595    0.740039    0.112103    21.00000   -1.20000
AFIX   0
PART 0
PART 2
C11A  1    0.030046    0.733917    0.108821   -21.00000    0.05284    0.02891 =
         0.04097   -0.00047    0.00997    0.00104
AFIX  43
H11A  2   -0.026425    0.765297    0.119985   -21.00000   -1.20000
AFIX   0
PART 0
PART 1
C12   1    0.103822    0.776884    0.115413    21.00000    0.05431    0.02882 =
         0.04199   -0.00114    0.01118   -0.00151
AFIX  43
H12   2    0.083491    0.824890    0.131664    21.00000   -1.20000
AFIX   0
PART 0
PART 2
C12A  1    0.127033    0.776122    0.112504   -21.00000    0.05415    0.02702 =
         0.04244   -0.00064    0.00971   -0.00102
AFIX  43
H12A  2    0.121110    0.828084    0.127363   -21.00000   -1.20000
AFIX   0
PART 0
PART 1
C13   1    0.211869    0.773191    0.107392    21.00000    0.05504    0.02819 =
         0.04288   -0.00085    0.01215   -0.00341
AFIX  43
H13   2    0.248099    0.821988    0.117917    21.00000   -1.20000
AFIX   0
PART 0
PART 2
C13A  1    0.230549    0.761675    0.099982   -21.00000    0.05529    0.02884 =
         0.04521   -0.00089    0.01200   -0.00466
AFIX  43
H13A  2    0.278770    0.805545    0.107867   -21.00000   -1.20000
AFIX   0
PART 0
PART 1
C14   1    0.282312    0.718341    0.088313    21.00000    0.05592    0.02950 =
         0.04262   -0.00003    0.01321   -0.00307
AFIX  43
H14   2    0.351779    0.742419    0.091420    21.00000   -1.20000
AFIX   0
PART 0
PART 2
C14A  1    0.277503    0.695482    0.078132   -21.00000    0.05633    0.02959 =
         0.04304    0.00106    0.01331   -0.00136
AFIX  43
H14A  2    0.349579    0.706820    0.072352   -21.00000   -1.20000
AFIX   0
PART 0
PART 1
C15   1    0.290228    0.641983    0.066483    21.00000    0.05618    0.02997 =
         0.04240    0.00001    0.01323   -0.00273
AFIX  43
H15   2    0.357310    0.621287    0.058713    21.00000   -1.20000
AFIX   0
PART 0
PART 2
C15A  1    0.247226    0.617010    0.062444   -21.00000    0.05631    0.03192 =
         0.04229    0.00048    0.01411   -0.00332
AFIX  43
H15A  2    0.305106    0.586367    0.051994   -21.00000   -1.20000
AFIX   0
PART 0
PART 1
C16   1    0.195201    0.597221    0.056532    21.00000    0.05489    0.03000 =
         0.04096   -0.00004    0.01264   -0.00166
AFIX  43
H16   2    0.212786    0.550817    0.037895    21.00000   -1.20000
AFIX   0
PART 0
PART 2
C16A  1    0.150521    0.573856    0.058783   -21.00000    0.05414    0.02833 =
         0.03910    0.00103    0.01267   -0.00036
AFIX  43
H16A  2    0.155507    0.521783    0.043948   -21.00000   -1.20000
AFIX   0
PART 0
C17   1    0.527326    0.484482    0.348706    11.00000    0.02997    0.07242 =
         0.05595   -0.00315   -0.00843    0.01349
AFIX  43
H17   2    0.510708    0.456809    0.378404    11.00000   -1.20000
AFIX   0
C18   1    0.541795    0.571791    0.356618    11.00000    0.03939    0.07524 =
         0.05087   -0.00788   -0.00430    0.01108
AFIX  43
H18   2    0.531289    0.587850    0.390303    11.00000   -1.20000
AFIX   0
C19   1    0.568235    0.639461    0.325481    11.00000    0.02504    0.04682 =
         0.08618   -0.01831   -0.01157    0.00217
AFIX  43
H19   2    0.565455    0.690523    0.341856    11.00000   -1.20000
AFIX   0
C20   1    0.597008    0.643850    0.276001    11.00000    0.02961    0.04337 =
         0.08174    0.00094   -0.00110   -0.00113
AFIX  43
H20   2    0.618552    0.696891    0.267671    11.00000   -1.20000
AFIX   0
C21   1    0.601935    0.591097    0.236649    11.00000    0.05235    0.04796 =
         0.07496   -0.00045    0.01651   -0.00494
AFIX  43
H21   2    0.616213    0.618470    0.206454    11.00000   -1.20000
AFIX   0
C22   1    0.591957    0.509362    0.228628    11.00000    0.04180    0.09302 =
         0.07787    0.02075    0.01970    0.01966
AFIX  43
H22   2    0.613022    0.493187    0.196652    11.00000   -1.20000
AFIX   0
C23   1    0.557702    0.443784    0.256815    11.00000    0.05059    0.04448 =
         0.07318   -0.00539   -0.00269    0.00526
AFIX  43
H23   2    0.549517    0.395045    0.237618    11.00000   -1.20000
AFIX   0
C24   1    0.532526    0.434668    0.308179    11.00000    0.03127    0.06491 =
         0.06330   -0.00335   -0.00302    0.00492
AFIX  43
H24   2    0.515206    0.380313    0.315686    11.00000   -1.20000
AFIX   0
PART 1
C25   1    0.020372    0.338536    0.069745    31.00000    0.08288    0.05791 =
         0.06620   -0.00583    0.01566   -0.00660
AFIX 137
H25A  2    0.002312    0.287307    0.085449    31.00000   -1.50000
H25B  2   -0.008194    0.338355    0.033475    31.00000   -1.50000
H25C  2   -0.011444    0.383548    0.087002    31.00000   -1.50000
AFIX   0
PART 0
PART 2
C25A  1    0.034027    0.306626    0.064018   -31.00000    0.08177    0.05439 =
         0.06484   -0.01139    0.01750   -0.00243
AFIX 137
H25D  2    0.046627    0.249837    0.055765   -31.00000   -1.50000
H25E  2   -0.008799    0.332603    0.034965   -31.00000   -1.50000
H25F  2   -0.004978    0.309444    0.094136   -31.00000   -1.50000
AFIX   0
PART 0
PART 1
C26   1    0.212408    0.319566    0.041083    31.00000    0.08382    0.05170 =
         0.06683   -0.00812    0.02098   -0.00379
AFIX  23
H26A  2    0.183344    0.330200    0.005110    31.00000   -1.20000
H26B  2    0.222220    0.260388    0.045306    31.00000   -1.20000
AFIX   0
PART 0
PART 2
C26A  1    0.185233    0.306432    0.034829   -31.00000    0.08415    0.05277 =
         0.06786   -0.00781    0.02157   -0.00317
AFIX  23
H26C  2    0.154878    0.324273    0.000237   -31.00000   -1.20000
H26D  2    0.179202    0.246880    0.037545   -31.00000   -1.20000
AFIX   0
PART 0
PART 1
C27   1    0.322688    0.362413    0.053125    31.00000    0.08324    0.05106 =
         0.06719   -0.00611    0.02237   -0.00323
AFIX  23
H27A  2    0.367347    0.357793    0.024617    31.00000   -1.20000
H27B  2    0.314747    0.420083    0.062178    31.00000   -1.20000
AFIX   0
PART 0
PART 2
C27A  1    0.302305    0.336256    0.049012   -31.00000    0.08316    0.05004 =
         0.06691   -0.00631    0.02392   -0.00284
AFIX  23
H27C  2    0.343900    0.318391    0.021291   -31.00000   -1.20000
H27D  2    0.300311    0.396134    0.047790   -31.00000   -1.20000
AFIX   0
PART 0
C28   1    0.474878    0.340646    0.108283    11.00000    0.08248    0.04122 =
         0.07712   -0.00207    0.02266   -0.00444
AFIX 137
H28A  2    0.476520    0.392765    0.126119    11.00000   -1.50000
H28B  2    0.507361    0.346729    0.076405    11.00000   -1.50000
H28C  2    0.515553    0.300494    0.130102    11.00000   -1.50000
AFIX   0
C29   1    0.743905    0.281621    0.314273    11.00000    0.07801    0.05494 =
         0.06085   -0.00198    0.00730    0.00769
AFIX 137
H29A  2    0.699254    0.318931    0.291946    11.00000   -1.50000
H29B  2    0.716049    0.226426    0.309071    11.00000   -1.50000
H29C  2    0.818296    0.283747    0.306054    11.00000   -1.50000
AFIX   0
C30   1    0.784917    0.246150    0.401129    11.00000    0.10635    0.09885 =
         0.09323    0.01013   -0.03111   -0.01631
AFIX  23
H30A  2    0.788955    0.192876    0.384255    11.00000   -1.20000
H30B  2    0.735848    0.240620    0.427811    11.00000   -1.20000
AFIX   0
C31   1    0.890992    0.267946    0.425141    11.00000    0.08461    0.06427 =
         0.07120    0.01891    0.01240    0.02151
AFIX  23
H31A  2    0.919298    0.223299    0.447938    11.00000   -1.20000
H31B  2    0.939713    0.274249    0.398371    11.00000   -1.20000
AFIX   0
C32   1    0.993063    0.352022    0.482714    11.00000    0.05818    0.07868 =
         0.06967    0.01712    0.00914    0.00412
AFIX 137
H32A  2    1.050947    0.346301    0.460905    11.00000   -1.50000
H32B  2    1.003263    0.312341    0.510512    11.00000   -1.50000
H32C  2    0.994621    0.406765    0.497106    11.00000   -1.50000
AFIX   0
C33   1    0.635572    0.406664    0.497845    11.00000    0.06813    0.11046 =
         0.09388    0.05637    0.02753    0.00544
AFIX 137
H33A  2    0.653632    0.366990    0.472540    11.00000   -1.50000
H33B  2    0.563437    0.395254    0.507125    11.00000   -1.50000
H33C  2    0.688257    0.403204    0.528397    11.00000   -1.50000
AFIX   0
C34   1    0.664700    0.543110    0.514197    11.00000    0.07232    0.09448 =
         0.02950    0.00456    0.00456   -0.00938
AFIX  23
H34A  2    0.736583    0.531114    0.532624    11.00000   -1.20000
H34B  2    0.611571    0.542826    0.539258    11.00000   -1.20000
AFIX   0
C35   1    0.665908    0.622645    0.489799    11.00000    0.09260    0.06220 =
         0.04896   -0.02804    0.01832    0.00553
AFIX  23
H35A  2    0.598995    0.630028    0.466161    11.00000   -1.20000
H35B  2    0.668711    0.665512    0.516181    11.00000   -1.20000
AFIX   0
C36   1    0.762731    0.709213    0.440126    11.00000    0.06674    0.05768 =
         0.06040   -0.00609    0.00857    0.00089
AFIX 137
H36A  2    0.699387    0.718608    0.415196    11.00000   -1.50000
H36B  2    0.828017    0.712442    0.422955    11.00000   -1.50000
H36C  2    0.765676    0.750403    0.467022    11.00000   -1.50000
AFIX   0

PART 1
O8    5    0.623764    0.532854    0.090261    41.00000    0.13353    0.07480 =
         0.09422    0.00504    0.02326   -0.00479
PART 0
PART 2
O8A   5    0.681271    0.565058    0.072989   -41.00000    0.13403    0.07367 =
         0.09465    0.00426    0.02221   -0.00603
PART 0
O9    5    0.719309    0.385274    0.125187    11.00000    0.13477    0.07548 =
         0.09009    0.00326    0.01109   -0.01759
PART 1
C37   1    0.537617    0.547779    0.049545    41.00000    0.13430    0.07069 =
         0.09819    0.00596    0.02004   -0.00838
AFIX 137
H37A  2    0.528973    0.500521    0.026953    41.00000   -1.50000
H37B  2    0.555282    0.595317    0.029897    41.00000   -1.50000
H37C  2    0.470338    0.557592    0.064250    41.00000   -1.50000
AFIX   0
PART 0
PART 2
C37A  1    0.571497    0.553449    0.084096   -41.00000    0.13402    0.07202 =
         0.09508    0.00907    0.02359   -0.00581
AFIX 137
H37D  2    0.521460    0.572410    0.055109   -41.00000   -1.50000
H37E  2    0.559870    0.584264    0.114759   -41.00000   -1.50000
H37F  2    0.558928    0.495824    0.089931   -41.00000   -1.50000
AFIX   0
PART 0
PART 1
C38   1    0.711337    0.495659    0.066759    41.00000    0.13448    0.07364 =
         0.09362    0.00295    0.02149   -0.00565
AFIX  23
H38A  2    0.753267    0.537083    0.050472    41.00000   -1.20000
H38B  2    0.683250    0.455557    0.040606    41.00000   -1.20000
AFIX   0
PART 0
PART 2
C38A  1    0.722629    0.486272    0.060654   -41.00000    0.13413    0.07366 =
         0.09369    0.00336    0.02133   -0.00601
AFIX  23
H38C  2    0.772999    0.491266    0.034497   -41.00000   -1.20000
H38D  2    0.663066    0.449610    0.047557   -41.00000   -1.20000
AFIX   0
PART 0
C39   1    0.781745    0.453911    0.111545    11.00000    0.13306    0.07295 =
         0.09407    0.00184    0.01800   -0.00876
PART 1
AFIX  23
H39A  2    0.851143    0.435939    0.100734    41.00000   -1.20000
H39B  2    0.796540    0.491371    0.140861    41.00000   -1.20000
AFIX  23
PART 0
PART 2
H39C  2    0.856065    0.437143    0.107038   -41.00000   -1.20000
H39D  2    0.785060    0.496031    0.138414   -41.00000   -1.20000
AFIX   0
PART 0
C40   1    0.775562    0.349093    0.170822    11.00000    0.13480    0.06909 =
         0.08336   -0.00882    0.01212   -0.00975
AFIX 137
H40A  2    0.828983    0.310349    0.161167    11.00000   -1.50000
H40B  2    0.723791    0.320947    0.189776    11.00000   -1.50000
H40C  2    0.811964    0.391508    0.192395    11.00000   -1.50000
AFIX   0
HKLF 4


REM  thxld9_a.res in P2(1)/n
REM wR2 = 0.2053, GooF = S = 1.122, Restrained GooF = 1.073 for all data
REM R1 = 0.0791 for 9320 Fo > 4sig(Fo) and 0.0842 for all 10201 data
REM 680 parameters refined using 936 restraints

END

WGHT      0.0740    284.5551

REM Highest difference peak  6.195,  deepest hole -2.155,  1-sigma level  0.345
Q1    1   0.4220  0.5621  0.3003  11.00000  0.05    6.19
Q2    1   0.0776  0.5566  0.2564  11.00000  0.05    5.14
Q3    1   0.1184  0.5573  0.3263  11.00000  0.05    4.46
Q4    1   0.2050  0.6354  0.1930  11.00000  0.05    4.21
Q5    1   0.1616  0.6352  0.1233  11.00000  0.05    3.86
Q6    1   0.3779  0.5628  0.2306  11.00000  0.05    3.75
Q7    1   0.7672  0.4896  0.3586  11.00000  0.05    2.95
Q8    1   0.1604  0.6834  0.1604  11.00000  0.05    2.24
Q9    1   0.2051  0.3347  0.1529  11.00000  0.05    2.18
Q10   1   0.2530  0.3288  0.2226  11.00000  0.05    1.97
Q11   1   0.1174  0.5973  0.2904  11.00000  0.05    1.92
Q12   1   0.4253  0.6015  0.2619  11.00000  0.05    1.86
Q13   1   0.2435  0.6243  0.1543  11.00000  0.05    1.83
Q14   1   0.0870  0.5950  0.2973  11.00000  0.05    1.82
Q15   1   0.8199  0.5347  0.3922  11.00000  0.05    1.74
Q16   1   0.3583  0.3464  0.2513  11.00000  0.05    1.67
Q17   1   0.8065  0.4870  0.4307  11.00000  0.05    1.64
Q18   1  -0.0166  0.2750  0.3107  11.00000  0.05    1.53
Q19   1   0.1208  0.6219  0.2189  11.00000  0.05    1.49
Q20   1   0.1419  0.5634  0.2297  11.00000  0.05    1.46
;
_shelx_res_checksum                88478
_shelx_hkl_file
;
   0   0  -2 9999.00  299.53
   0   0  -3    9.90   15.85
   0   0  -4   18.36   20.84
   0   0  -5   49.38   24.60
   0   0  -6   11.47   21.54
   0   0  -7    5.43   19.20
   0   0  -8   76.53   20.76
   0   0  -9   -5.46   17.23
   0   0 -10  113.70   19.26
   0   0 -11   -8.44   15.02
   0   0 -12   30.12   13.95
   0   0  13    0.46    3.14
   0   0 -13   -6.10   12.83
   0   0  14   29.11    4.32
   0   0 -14   32.60   12.05
   0   0  15    2.67    3.32
   0   0 -15   -4.79   10.84
   0   0 -16  703.06   36.37
   0   0 -17   97.83   17.06
   0   0  18  687.50   23.02
   0   0 -18  760.83   36.90
   0   0  19   -3.99    3.49
   0   0 -19  -14.88   11.66
   0   0  20   64.60    5.00
   0   0 -20   65.08   13.13
   0   0  21   -2.65    3.47
   0   0 -22  346.26   24.15
   0   0 -22  336.90   25.09
   0   0  22  367.74   13.66
   0   0 -23    1.30    6.64
   0   0  23   -2.81    3.26
   0   0 -24   14.73    7.21
   0   0  24   20.72    3.49
   0   0  25   -5.61    4.95
   0   0  25   -1.42    2.90
   0   0  26  232.34    9.17
   0   0  27   -1.83    2.58
   0   0  28   70.71    3.97
   0   0  29    4.99    1.87
   0   0 -30    1.82    1.44
   0   0  30    4.23    1.48
   0   0 -31   -1.44    1.23
   0   0  31    0.17    1.13
   0   0  32    2.43    0.92
   0  -1   0    3.68    1.80
   0   1  -1  219.62   12.24
   0  -1  -2  107.49    9.84
   0   1  -2   76.30   14.68
   0   1  -3  180.98   21.55
   0   1  -4  141.90   24.44
   0   1  -5 1447.00   63.88
   0   1  -6  956.64   49.13
   0   1  -7 1487.30   65.22
   0   1  -8  369.59   31.41
   0   1  -9 9010.06  283.12
   0   1 -10  161.37   26.62
   0  -1  11 1724.92   53.61
   0   1 -11 1924.57   72.30
   0  -1  12  108.35    6.82
   0   1 -12  134.45   18.18
   0   1 -13   15.98   12.86
   0  -1  13   29.02    5.05
   0  -1  13   17.44    4.16
   0  -1  14  238.76   10.09
   0   1 -14  332.58   24.03
   0  -1  14  305.00   11.67
   0   1  14  245.95   10.07
   0  -1  15    7.75    3.94
   0   1  15    5.08    2.87
   0   1 -15    4.48   10.66
   0   1 -16   -8.51   13.27
   0   1 -17   29.06   11.69
   0   1 -18  192.33   18.32
   0   1  18  183.03    8.23
   0   1  19   27.13    3.76
   0   1 -19   25.56   10.99
   0   1 -20  259.87   22.05
   0   1  20  291.43   11.39
   0   1 -21   29.51   10.32
   0   1  21   19.23    3.87
   0   1 -22   10.76    8.43
   0  -1 -22   13.46    8.93
   0   1  22    2.40    3.43
   0   1  23    0.98    3.21
   0  -1 -23    5.26    7.05
   0   1 -23    3.37    6.48
   0   1  24   77.85    5.06
   0   1 -24   59.98   10.75
   0  -1 -24   53.05   10.49
   0   1  25    9.04    3.02
   0   1  25    8.90    4.72
   0   1 -25    6.24    5.83
   0  -1 -25    4.75    6.03
   0   1  26   66.12    4.46
   0   1  27    9.71    2.55
   0   1  28   -0.45    2.21
   0   1  29  221.89    7.87
   0   1  30   17.10    1.76
   0   1 -30   13.54    1.75
   0   1  31  189.58    6.36
   0   1 -31  192.16    6.67
   0   1  32    7.55    0.99
   0  -1 -33   -0.72    0.85
   0   1 -33    1.14    0.86
   0  -2   0 6473.47  188.95
   0  -2  -1 5598.25  166.37
   0   2  -1 5747.32  166.18
   0   2  -2 2530.14   77.74
   0  -2  -2 2283.19   76.93
   0   2  -3 1392.42   51.99
   0  -2  -3 1328.30   51.39
   0  -2  -4  581.18   33.12
   0   2  -4  574.57   33.53
   0  -2   5   48.95    8.25
   0   2  -5   72.65   21.88
   0  -2  -5   61.67   20.22
   0  -2   6  378.29   17.63
   0  -2  -6  438.39   31.02
   0   2  -6  479.74   33.32
   0  -2   7   98.44    9.53
   0  -2  -7   75.80   19.66
   0   2  -7   86.81   20.93
   0  -2   8  568.58   21.48
   0  -2  -8  523.04   34.11
   0   2  -8  520.45   35.46
   0  -2   9  903.06   30.94
   0  -2  -9  917.45   45.66
   0   2  -9  956.90   46.81
   0  -2  10  121.23    8.45
   0   2 -10  159.89   22.05
   0  -2  11 1287.87   42.08
   0   2 -11 1595.30   61.19
   0  -2  12  390.01   15.81
   0  -2  12  380.41   14.85
   0   2 -12  377.81   27.73
   0  -2  13   67.74    5.86
   0  -2  13   73.83    6.93
   0  -2  14   80.61    6.76
   0  -2  14   73.86    5.79
   0   2 -15 1970.63   75.87
   0   2 -16  175.24   20.65
   0   2 -17 1750.68   69.17
   0   2  18  301.01   11.67
   0  -2  18  295.12   11.51
   0   2 -18  314.32   23.88
   0   2 -19   82.33   14.14
   0  -2 -19   90.07   14.29
   0   2  19   89.74    5.75
   0  -2  19   96.01    5.78
   0   2 -20   -9.52   10.83
   0   2 -20    4.63    7.95
   0   2  20    6.34    3.30
   0  -2  20    8.46    3.29
   0   2  21  149.30    7.34
   0  -2  21  145.00    7.33
   0   2 -21  134.01   16.74
   0  -2 -21  121.19   15.71
   0   2 -21  144.49   16.76
   0   2 -22   54.34   13.25
   0  -2 -22   48.67   12.43
   0   2  22   79.61    5.31
   0   2 -22   59.96   12.08
   0  -2 -22   69.19   12.55
   0   2 -23  170.71   16.65
   0  -2 -23  170.82   16.93
   0   2  23  195.38    8.44
   0  -2 -23  201.61   18.63
   0   2 -23  165.17   16.80
   0   2  24   -2.05    2.98
   0  -2 -24    5.34    6.91
   0   2 -24    0.74    6.27
   0  -2  25   -1.32    4.60
   0   2  25   -4.78    4.91
   0   2  25   -1.98    2.74
   0   2 -25    0.65    5.36
   0  -2 -25    3.71    5.61
   0  -2  26    0.90    2.48
   0   2  26    2.41    2.40
   0   2  27   73.03    4.14
   0   2  28    5.27    1.99
   0   2  29   64.02    3.26
   0   2  30    3.58    1.41
   0   2 -30    5.45    1.49
   0  -2 -30    5.18    1.59
   0   2  31    0.83    1.00
   0   2 -31    0.64    1.13
   0  -2 -31   -0.19    1.21
   0  -2 -32   30.69    2.18
   0   2  32   42.24    1.77
   0  -3   0    3.36    2.89
   0  -3   1 2717.73   80.13
   0  -3  -1 2472.53   79.93
   0   3  -2  130.18    8.63
   0  -3  -2  131.89    8.50
   0  -3  -2  139.24   11.39
   0   3  -3 4530.29  136.12
   0  -3  -3 4970.91  140.70
   0   3  -4  770.00   34.85
   0  -3  -4  729.86   34.22
   0  -3  -5  313.37   24.86
   0   3  -5  291.63   24.83
   0  -3   5  373.44   17.19
   0  -3  -6 1417.11   56.29
   0   3  -6 1271.51   56.44
   0  -3   6 1249.91   43.95
   0   3  -7  529.40   33.26
   0  -3  -7  556.59   33.21
   0  -3   7  552.31   23.10
   0  -3  -8 3433.34  123.67
   0   3  -8 3326.40  123.38
   0   3  -9  721.87   41.17
   0  -3  -9  755.50   41.20
   0  -3   9  829.35   29.15
   0  -3 -10 2501.74   93.05
   0   3 -10 2492.06   94.03
   0  -3  10 2578.79   79.07
   0  -3 -11  290.56   25.33
   0   3 -11  293.65   26.19
   0  -3  12  396.35   16.16
   0  -3 -12  353.32   26.20
   0   3 -12  367.33   27.80
   0  -3  12  418.86   16.68
   0   3 -13    8.63   12.02
   0  -3 -13    9.80   10.82
   0  -3  13   11.49    5.43
   0  -3  13   13.76    5.65
   0   3 -14   24.28   12.94
   0  -3 -14   34.42   12.07
   0   3 -15  202.40   19.44
   0  -3 -15  174.26   17.93
   0   3 -16   13.73    9.74
   0  -3 -16   15.25    9.54
   0  -3 -17    3.41    8.44
   0   3 -17   -1.66    8.70
   0  -3  18   26.24    3.54
   0   3  18   27.88    3.61
   0  -3 -18   39.05   10.68
   0   3 -18   40.31   11.34
   0  -3 -19  156.48   16.17
   0   3 -19  174.17   17.72
   0   3  19  153.50    7.26
   0  -3  19  142.31    7.09
   0   3 -19  137.01   16.43
   0  -3  20   40.89    4.08
   0   3  20   40.87    4.11
   0   3 -20   43.29   10.84
   0   3 -20   21.27   10.71
   0  -3 -20   31.66   10.80
   0  -3  21   23.49    3.69
   0   3  21   19.19    3.53
   0   3 -21   25.40    9.23
   0   3 -21   14.03    9.52
   0  -3 -21   17.08    9.65
   0   3  22   17.36    3.37
   0  -3  22   22.32    3.45
   0   3 -22   13.98    7.50
   0  -3 -22   15.03    8.39
   0   3 -22    3.94    8.54
   0  -3 -22   -0.70    9.03
   0  -3 -23  175.86   18.02
   0   3 -23  157.70   16.00
   0   3  23  184.64    8.13
   0  -3  23  188.78    8.23
   0  -3 -24   34.77    9.45
   0   3 -24   25.47    7.63
   0  -3  24   53.52    4.18
   0   3  24   47.85    4.00
   0  -3  24   42.75    7.15
   0   3  24   34.68    6.68
   0  -3 -25   51.75   10.31
   0  -3  25   67.90    4.48
   0   3  25   63.32    4.33
   0  -3  25   53.67    7.48
   0   3  25   55.89    7.53
   0  -3  25   56.11    5.09
   0  -3  26    9.88    3.30
   0  -3  26    5.09    2.54
   0   3  26    2.41    2.37
   0  -3  27   -2.19    2.66
   0   3  27   -1.86    2.15
   0  -3  27   -1.92    2.24
   0  -3  28   34.39    2.68
   0   3  28   31.96    2.57
   0   3  29    5.05    1.56
   0  -3  29    5.17    1.62
   0   3  30  113.07    4.41
   0  -3  30  120.62    4.51
   0   3 -30  120.49    4.86
   0  -3 -30  131.08    5.10
   0  -3  31   -0.46    1.00
   0   3  31   -0.82    0.95
   0   3  32   37.78    1.76
   0  -3  32   43.59    1.75
   0   3  32   38.85    1.66
   0   3 -33    0.52    0.62
   0  -4   0  176.07    9.34
   0  -4   1 5182.70  159.71
   0  -4  -1 6114.76  164.68
   0  -4  -2   34.71    8.62
   0  -4  -2   30.52    3.73
   0   4  -3 1556.12   48.47
   0  -4  -3 2271.07   63.85
   0  -4  -3 1830.96   52.54
   0   4  -3 1978.30   53.09
   0   4  -4   24.55    4.67
   0  -4  -4   47.62   12.63
   0  -4  -4   30.62    9.29
   0   4  -4   29.73   10.47
   0  -4   5 1806.76   60.84
   0  -4  -5 1742.81   69.73
   0   4  -5 1842.74   65.26
   0  -4  -5 1861.60   65.05
   0  -4  -6 1999.28   73.63
   0   4  -6 1867.69   72.10
   0  -4  -7   41.17   15.54
   0   4  -7   16.68   15.48
   0  -4   7   23.75    9.85
   0   4  -8  211.43   22.53
   0  -4  -8  258.04   23.68
   0   4  -9  147.03   20.11
   0  -4  -9  146.66   20.33
   0  -4   9  203.85   13.15
   0  -4 -10 1606.11   65.33
   0   4 -10 1440.51   63.51
   0  -4  10 1611.14   52.26
   0  -4  11  161.74   11.37
   0  -4 -11  230.84   11.22
   0   4 -11  280.12   25.10
   0  -4 -11  267.16   25.00
   0  -4  11  153.14   10.60
   0  -4  12  932.24   31.36
   0  -4 -12  837.46   29.27
   0  -4  12  895.65   30.57
   0   4 -12  804.53   42.69
   0  -4 -12  850.37   42.82
   0  -4 -13  268.99   22.84
   0   4 -13  268.25   23.15
   0   4 -14  135.55   17.67
   0  -4 -14  133.22   16.69
   0   4 -15   26.94   11.53
   0  -4 -15   20.51   10.98
   0   4 -16  113.98   16.66
   0  -4 -16  110.71   15.99
   0  -4 -17  -10.08   11.62
   0   4 -17    7.10    8.69
   0  -4  17   -1.95    2.84
   0   4  17   -0.69    2.87
   0  -4 -18  -14.95   12.39
   0   4 -18    2.29    7.87
   0  -4  18   -1.22    3.10
   0   4  18   -1.03    3.20
   0   4 -19    7.91    7.97
   0  -4  19    6.85    3.09
   0   4  19    5.44    3.10
   0   4 -20   31.75   11.03
   0  -4 -20   28.40   10.39
   0   4  20   52.48    4.44
   0  -4  20   57.56    4.53
   0   4 -20   42.11   10.93
   0  -4  21  105.78    5.82
   0   4  21   94.04    5.61
   0   4 -21   79.83   13.65
   0  -4 -21   91.45   14.05
   0   4 -21   82.93   12.80
   0   4  22   45.95    4.02
   0  -4  22   53.14    4.26
   0  -4  23   70.51    8.71
   0   4  23   65.36    8.31
   0   4  23   78.81    4.82
   0  -4  23   82.35    4.94
   0   4  24   25.08    5.63
   0  -4  24   28.19    5.97
   0  -4  24   28.97    3.42
   0   4  24   25.28    3.27
   0   4  25    6.16    2.33
   0  -4  25    3.30    2.37
   0  -4  25    5.64    3.70
   0   4  26   62.26    3.75
   0  -4  26   69.25    3.96
   0  -4  26   60.88    4.86
   0  -4  27    1.48    2.00
   0   4  27    1.21    1.86
   0  -4  27    2.59    2.67
   0   4  28  144.20    5.37
   0  -4  28  158.68    5.56
   0   4  29    2.06    1.25
   0  -4  29   -0.39    1.35
   0  -4  29    0.93    1.57
   0  -4 -29    0.54    1.69
   0   4 -29    1.41    1.53
   0   4  30    1.62    1.01
   0  -4  30    0.78    1.08
   0  -4 -30   -0.60    1.48
   0   4 -30    0.60    1.29
   0   4  31    2.43    0.81
   0  -5   0   14.49    5.09
   0  -5   1   10.07    4.03
   0  -5  -1   16.42    7.09
   0  -5  -2   77.81   11.44
   0  -5   2   60.32    4.69
   0  -5  -3  211.80   17.30
   0  -5  -4 1263.99   42.71
   0   5  -4 1350.72   43.55
   0  -5  -4 1368.77   54.79
   0  -5  -5 2678.04   87.61
   0   5  -5 2716.01   83.13
   0  -5  -6  937.00   39.20
   0  -5   6  976.39   38.45
   0   5  -6  864.88   33.95
   0   5  -7 1008.59   47.45
   0  -5  -7 1109.35   48.49
   0  -5  -8  156.33   19.88
   0   5  -8  136.98   18.96
   0   5  -8  221.50   21.64
   0  -5   8  222.55   16.55
   0  -5   9   34.20   10.18
   0  -5  -9   38.86    7.09
   0   5  -9   22.34   14.80
   0  -5  -9   28.21   15.37
   0  -5  10 1001.63   35.18
   0  -5 -10  902.53   30.89
   0  -5 -10  884.64   45.25
   0  -5 -11   22.44   15.12
   0   5 -11   26.10   14.69
   0  -5 -11   29.00    6.43
   0  -5 -12 2579.48   76.27
   0  -5 -12 2397.66   91.65
   0  -5 -13   12.64    5.03
   0  -5 -13    0.43   11.93
   0   5 -13   -0.44   12.38
   0   5 -14 1049.37   49.40
   0  -5 -14 1167.60   49.84
   0  -5 -15   28.82   12.44
   0   5 -15   32.93   12.43
   0   5 -15   28.68   13.05
   0  -5 -16   12.09   10.00
   0   5 -16   14.78   10.61
   0   5 -16   18.70   10.91
   0  -5 -17  -10.24   12.35
   0   5  17    1.48    2.96
   0  -5  17   -0.16    2.87
   0   5 -17    6.80    8.48
   0   5  18  226.87    9.48
   0  -5  18  228.57    9.26
   0   5 -18  235.60   20.37
   0  -5 -18  242.11   20.21
   0   5 -18  184.08   19.21
   0   5  19  254.64   10.06
   0  -5  19  249.04    9.87
   0   5 -19  233.52   20.18
   0  -5 -19  242.00   20.28
   0   5 -19  195.56   19.14
   0   5  20  232.90    9.47
   0  -5  20  238.01    9.45
   0  -5 -20  224.45   19.39
   0   5 -20  213.15   19.18
   0   5 -20  180.49   17.77
   0   5  21  122.30    6.32
   0  -5  21  128.83    6.41
   0  -5 -21  134.34   17.12
   0  -5  22   57.00    4.24
   0   5  22   56.09    4.20
   0  -5  22   45.21    7.39
   0   5  22   43.87    7.32
   0  -5 -22   52.58    6.04
   0  -5 -22   57.69   12.15
   0  -5  23   32.50    3.44
   0   5  23   29.98    3.34
   0  -5  23   28.95    6.11
   0   5  23   18.40    5.48
   0  -5 -23   36.08   10.37
   0  -5  24   24.95    3.04
   0   5  24   23.46    2.91
   0  -5  24   13.45    5.07
   0   5  24   13.52    4.79
   0  -5 -24   18.35    8.16
   0  -5  25    7.60    4.10
   0   5  25    2.95    2.10
   0  -5  25    2.83    2.21
   0  -5  26  137.80    5.51
   0   5  26  121.00    5.22
   0  -5  27   -4.29    2.99
   0  -5  27    1.84    1.72
   0   5  27   -0.57    1.65
   0  -5  28   33.46    2.30
   0   5 -28   39.77    2.79
   0   5  28   30.40    2.12
   0  -5 -28   43.38    3.09
   0  -5  29    0.17    1.74
   0   5  29   -1.35    1.17
   0   5  30   -0.29    0.83
   0   5  31    1.46    0.85
   0  -6   0  270.16   15.88
   0  -6  -1  134.18   13.06
   0  -6   1  117.64    9.18
   0  -6  -2  838.62   37.92
   0  -6   2  881.38   30.17
   0  -6  -3 3453.19  121.79
   0  -6   3 3686.49  109.15
   0  -6   4 2541.53   73.73
   0  -6  -4 2441.66   89.36
   0   6   4 2554.37   73.53
   0  -6   4 2287.81   72.90
   0  -6  -5 4968.99  148.77
   0   6  -6 1711.58   55.08
   0  -6  -6 1414.50   51.38
   0   6  -7 1050.29   36.12
   0  -6  -7  998.52   40.83
   0  -6  -7 1042.26   36.03
   0   6  -8  381.25   20.27
   0   6  -8  326.07   24.75
   0  -6  -8  300.88   21.53
   0  -6  -8  347.05   15.68
   0   6  -9  208.57   19.66
   0  -6  -9  156.51   19.11
   0   6  -9  134.00   19.62
   0  -6  -9  193.62   11.04
   0   6 -10   23.85   16.74
   0  -6 -10   30.14   15.54
   0   6 -10   18.37   16.27
   0  -6 -10   40.75    7.61
   0   6 -11  461.87   34.79
   0  -6 -11  468.54   31.99
   0   6 -11  399.52   31.08
   0   6 -12  129.59   21.80
   0  -6 -12  239.08   24.47
   0   6 -12  183.20   23.25
   0  -6 -12  281.44   12.81
   0   6 -13  448.41   38.02
   0   6 -13  555.74   36.47
   0  -6 -13  679.55   37.73
   0  -6 -13  771.48   25.02
   0   6 -14  685.98   38.00
   0  -6 -14  723.94   37.26
   0   6 -15   33.74   13.56
   0  -6 -15   48.84   13.98
   0   6 -15   26.42   13.52
   0   6 -16   43.44   14.32
   0  -6 -16   50.81   14.29
   0  -6 -17  -11.58   14.03
   0  -6  17    4.03    3.28
   0   6  17    2.79    4.01
   0  -6  19   42.68    3.93
   0   6  19   37.00    4.11
   0  -6 -20    7.73    9.77
   0   6  20    7.78    3.12
   0  -6  20    4.66    2.92
   0  -6 -20   13.27    5.79
   0  -6  20    1.93    5.49
   0   6  20   -2.16    6.02
   0  -6 -21  256.34   22.70
   0   6  21  250.41    9.89
   0  -6  21  254.14    9.75
   0  -6 -21  262.24   13.29
   0  -6  21  225.42   14.92
   0   6  21  227.37   15.36
   0  -6 -22   10.92    9.30
   0   6  22    8.24    2.84
   0  -6  22    7.05    2.76
   0  -6 -22   19.81    5.38
   0   6  22    6.33    4.57
   0  -6  22   12.06    4.65
   0  -6 -23   48.12    5.71
   0   6  23   40.67    6.27
   0  -6  23   42.07    6.27
   0  -6 -23   49.43   10.83
   0  -6  23   49.64    3.70
   0   6  23   45.98    3.64
   0  -6  24   54.47    3.51
   0   6  24   47.79    3.37
   0  -6  25   75.57    3.94
   0   6  25   68.33    3.79
   0  -6  25   70.96    5.77
   0  -6  26   55.18    3.14
   0   6  26   51.07    3.01
   0   6 -27  100.62    4.81
   0   6  27  101.25    4.23
   0   6  28   -0.67    1.19
   0  -6  28   -0.94    2.15
   0   6  29    3.58    0.94
   0   6 -29    3.86    1.29
   0  -6  29    6.83    1.75
   0   6  30   38.28    1.85
   0  -6 -30   23.08    2.03
   0   6  31   33.79    1.61
   0   6  32   30.34    1.22
   0  -7   0    3.64    9.32
   0  -7  -1  349.08   24.21
   0  -7   1  399.17   21.32
   0  -7   2  755.54   27.36
   0  -7  -2  660.24   34.91
   0  -7   3 4422.95  134.11
   0  -7   4 1814.28   56.93
   0  -7   5 3234.91   84.80
   0  -7   5 2547.68   83.19
   0  -7   6 1183.63   38.36
   0  -7   6 1194.27   39.60
   0   7   7  483.34   21.67
   0  -7  -8  308.30   14.60
   0  -7  -8  255.57   16.51
   0  -7  -9   36.94    7.24
   0  -7  -9   18.80    8.43
   0   7  -9   36.15   14.76
   0  -7 -10   31.12    6.52
   0   7 -10   16.77   13.93
   0  -7 -10    8.81    9.39
   0  -7 -11   78.94   15.04
   0   7 -11   80.78   18.59
   0   7 -12    7.65   16.07
   0  -7 -12    4.36   12.10
   0   7 -13  599.67   41.83
   0  -7 -13  708.28   40.49
   0  -7 -14   25.74   11.08
   0   7 -14    9.44   12.39
   0  -7 -15   66.91   13.00
   0   7 -15   49.35   13.39
   0  -7 -16    6.65    9.99
   0  -7  16    0.47    2.70
   0   7  17   26.74    7.72
   0  -7  17   22.14    3.12
   0   7  18    8.78    6.20
   0  -7  18    1.65    4.32
   0  -7  18    2.29    2.57
   0  -7 -19   37.44   11.41
   0  -7  19   45.57    3.75
   0  -7  19   49.28    7.00
   0   7  19   50.23    8.22
   0  -7 -19   38.78    7.73
   0  -7 -20    0.15    5.74
   0  -7 -20    5.65    8.34
   0  -7  20   -3.76    2.85
   0  -7 -21   14.68    9.06
   0   7  21    8.43    2.90
   0  -7  21    7.07    2.47
   0  -7  21    7.09    4.11
   0  -7 -21   14.29    5.84
   0  -7 -22    9.21    7.89
   0   7  22    3.33    2.58
   0  -7  22    4.91    2.37
   0  -7  22    3.00    3.70
   0  -7 -22   13.09    5.50
   0  -7  23   10.14    2.29
   0   7  23   10.59    2.47
   0  -7 -23   17.06    8.09
   0  -7 -23   11.85    4.67
   0  -7 -24    1.86    3.69
   0   7  24    1.39    1.90
   0  -7  25   98.29    6.54
   0  -7 -25   94.27    6.23
   0   7 -25  101.75    4.96
   0   7  25  110.28    4.59
   0  -7  26   -4.81    3.47
   0   7 -26   -1.10    1.81
   0  -7  27   32.31    3.49
   0   7  27   43.30    2.28
   0  -7  28   -0.77    2.12
   0  -7  29    4.90    1.66
   0  -7 -30   -1.32    1.24
   0   7  30    2.98    0.84
   0   7  31   11.29    0.83
   0  -7  31   13.14    1.01
   0  -8   0  655.74   21.10
   0  -8   1   57.85   12.90
   0  -8   1   66.11    3.88
   0  -8   2 2858.41   90.10
   0  -8  -2 2641.05   86.81
   0  -8  -3   54.42    5.19
   0  -8   3   75.07    4.23
   0  -8  -4 4976.93  156.90
   0  -8  -4 4597.70  156.65
   0  -8   5  418.01   14.41
   0  -8  -5  398.70   20.35
   0  -8   6 2030.07   61.16
   0  -8   8   47.32    5.27
   0  -8  -9   35.91    7.16
   0  -8   9    8.78    4.90
   0  -8  10  755.45   31.34
   0  -8 -10  865.45   29.85
   0  -8  11  114.72   12.37
   0  -8 -11  233.19   12.25
   0  -8  12  928.76   35.60
   0  -8  12  982.40   39.83
   0  -8  13   17.17    6.28
   0  -8 -13   31.89    6.79
   0  -8  14  219.96   15.06
   0  -8  14  304.54   15.87
   0  -8  15  268.21   16.02
   0  -8  16   44.51    8.28
   0  -8 -17  204.13   22.49
   0  -8 -17  195.04   12.48
   0  -8 -18   86.15    9.10
   0  -8  18   57.08    8.65
   0  -8 -19  -11.45   10.55
   0  -8 -19    4.77    5.97
   0  -8 -20   70.75   12.85
   0  -8  20   54.59    3.68
   0  -8 -21   14.27    9.33
   0  -8  21    5.35    2.33
   0  -8 -22  332.55   15.12
   0  -8 -22  244.84   21.45
   0  -8 -23   95.01    7.82
   0  -8 -24    7.42    4.12
   0  -8  24    8.38    4.17
   0  -8  25   38.08    4.48
   0  -8 -25   37.89    4.63
   0  -8  26   62.86    4.46
   0  -8  27   -0.12    2.29
   0  -8  28   16.34    2.22
   0  -8  29    3.81    1.42
   0  -8 -29    4.24    1.72
   0   8  29    5.68    1.00
   0   8  30   11.17    0.90
   0  -9   0   -0.94   11.03
   0  -9   1   14.66    2.61
   0  -9  -1   16.92   11.50
   0  -9   1   15.43   10.50
   0  -9   2 1106.48   32.39
   0  -9  -2  798.16   37.29
   0  -9  -3  626.31   29.82
   0  -9   3  761.25   23.65
   0  -9  -4  183.33   15.51
   0  -9   4  203.21    8.22
   0  -9   5 2330.14   66.95
   0  -9  -5 1929.40   71.20
   0  -9   6  189.94    8.19
   0  -9  -6  157.37   13.32
   0  -9   7 1168.89   35.71
   0  -9  -7  991.79   44.06
   0  -9   8  130.30    6.49
   0  -9  -8   95.19   14.09
   0  -9  -9  564.58   33.68
   0  -9 -10   43.99    8.18
   0  -9 -10   51.74    8.55
   0  -9  10   28.75    4.95
   0  -9  11 1635.72   51.62
   0  -9 -11 1656.35   49.10
   0  -9  11 1372.50   47.74
   0  -9 -11 1228.58   49.43
   0  -9  12    5.69    4.25
   0  -9 -12    9.78   12.73
   0  -9 -12    5.72    6.31
   0  -9 -12    7.33    6.55
   0  -9 -13  925.66   35.09
   0  -9 -13  812.96   50.04
   0  -9  13  916.06   33.18
   0  -9 -14  197.59   13.70
   0  -9 -14  217.59   24.47
   0  -9 -15  103.38   10.32
   0  -9 -15   58.71   14.93
   0  -9 -16  129.40   11.27
   0  -9 -16  127.77   18.59
   0  -9 -17   39.37    7.91
   0  -9 -17   37.56   12.10
   0  -9 -18   40.49    7.82
   0  -9 -18   35.87   11.23
   0  -9 -19  114.99   10.33
   0  -9 -19   74.31   13.35
   0  -9 -20   93.28    9.38
   0  -9 -20   60.37   11.94
   0  -9 -21  109.63    9.66
   0  -9 -21   52.48   10.86
   0  -9 -22   25.38    6.44
   0  -9 -23   15.74    5.36
   0  -9  23   10.16    4.53
   0  -9 -24  115.97    7.61
   0  -9  24   97.40    6.62
   0  -9 -25   50.72    4.85
   0  -9  25   43.96    4.46
   0  -9  26    9.07    2.98
   0  -9  27  102.45    5.03
   0   9  27  114.26    4.35
   0   9  28   13.50    1.33
   0  -9  28   17.13    2.03
   0  -9 -28   14.42    2.38
   0  -9  29   23.12    1.77
   0  -9 -29   21.24    1.93
   0  -9  30   27.53    1.30
   0 -10   0 1196.82   43.49
   0 -10   1  189.51   14.89
   0 -10  -1  184.24   16.75
   0 -10  -2  912.99   42.42
   0 -10   2  936.09   39.42
   0 -10  -3   68.76   12.88
   0 -10   3   72.17    4.61
   0 -10   4  549.28   18.25
   0 -10  -4  488.56   24.81
   0 -10   5 1404.60   41.63
   0 -10  -5 1154.88   46.44
   0 -10   6   32.42    3.53
   0 -10  -6   55.83   11.28
   0 -10   7 1831.87   54.92
   0 -10  -7 1700.62   59.25
   0 -10   8   44.43    4.99
   0 -10   8   40.14    3.65
   0 -10   9   36.43    3.65
   0 -10   9   32.24    4.86
   0 -10   9   40.65    7.15
   0 -10   9   47.95    8.34
   0 -10 -10    2.34    7.54
   0 -10  10    3.43    3.76
   0 -10  10    6.25    7.16
   0 -10  10   -0.14    2.43
   0 -10 -10    3.59    4.28
   0 -10  10    8.49    6.16
   0 -10 -11  265.33   23.78
   0 -10  11  353.99   16.02
   0 -10  11  395.06   18.84
   0 -10  11  283.93   12.68
   0 -10 -11  424.19   17.44
   0 -10 -11  351.62   18.50
   0 -10 -11  334.41   15.49
   0 -10  11  406.10   17.76
   0 -10  12   21.05    3.53
   0 -10  12   47.43    8.78
   0 -10  12   44.49    7.40
   0 -10 -12   40.63    8.46
   0 -10 -12   19.43   10.68
   0 -10  12   40.94    6.39
   0 -10  13   45.25    4.47
   0 -10  13  101.96   10.38
   0 -10  13   86.78    8.60
   0 -10  13   77.73    7.99
   0 -10 -13   86.76   10.41
   0 -10 -13   45.83   13.83
   0 -10  14  163.73    8.54
   0 -10 -14  204.07   22.42
   0 -10 -15   30.29    8.90
   0 -10  15   13.46    2.99
   0 -10 -15   13.55   10.81
   0 -10 -16  413.76   19.46
   0 -10 -16  230.13   23.83
   0 -10  17    7.95    2.25
   0 -10 -17    9.64    8.89
   0 -10  18   16.58    2.37
   0 -10 -18    2.23    9.11
   0 -10 -19   98.65    9.98
   0 -10 -20    5.30    6.50
   0 -10 -21  112.93    9.77
   0 -10  22   16.09    4.71
   0 -10 -22   28.64    6.49
   0 -10  23   34.18    4.89
   0 -10 -23   41.50    6.17
   0 -10 -24   35.49    5.10
   0 -10  24   27.29    4.10
   0 -10  25    3.19    2.89
   0  10  25    2.25    1.56
   0 -10 -26    2.86    3.06
   0  10  26    3.61    1.34
   0 -10  26    0.60    2.40
   0 -10 -27   55.42    3.82
   0  10  27   45.89    2.29
   0 -10  27   50.67    3.14
   0 -10 -28    9.55    1.87
   0  10  28    8.62    0.91
   0 -10  28    5.60    1.50
   0 -11   0    9.00    9.58
   0 -11  -1    9.66   10.78
   0 -11   1   12.85    8.24
   0 -11   2  628.20   24.80
   0 -11  -2  547.15   28.00
   0 -11  -3   67.45   13.55
   0 -11   3   86.11    7.91
   0 -11   3   66.07    5.82
   0 -11  -3   69.92    6.41
   0 -11  -4  806.32   34.37
   0 -11   4  810.45   30.27
   0 -11  -4  810.20   29.76
   0 -11   4  747.11   28.29
   0 -11   4  794.03   33.02
   0 -11  -5  932.46   37.69
   0 -11   5 1029.21   31.41
   0 -11  -5  946.35   34.08
   0 -11   5  995.81   34.64
   0 -11  -5 1065.02   36.56
   0 -11  -5 1013.83   34.68
   0 -11   5  984.61   37.07
   0 -11   5  860.58   32.61
   0 -11   6  328.97   18.49
   0 -11   6  386.77   15.82
   0 -11  -6  479.24   21.95
   0 -11   6  451.50   14.51
   0 -11  -6  355.98   16.64
   0 -11   6  358.95   16.77
   0 -11  -6  376.94   18.95
   0 -11  -6  392.61   17.52
   0 -11   6  387.34   19.07
   0 -11   6  340.86   15.47
   0 -11   6  397.19   18.67
   0 -11   7 1477.32   48.91
   0 -11   7 1312.30   43.05
   0 -11  -7 1387.80   48.89
   0 -11  -7 1424.39   46.59
   0 -11  -7 1521.81   49.80
   0 -11   7 1413.43   45.44
   0 -11   7 1512.66   49.04
   0 -11   7 1215.24   44.79
   0 -11   7 1583.11   49.49
   0 -11   8  553.80   19.73
   0 -11   8  461.35   21.80
   0 -11   8  474.97   21.95
   0 -11  -8  478.69   19.99
   0 -11  -8  480.55   22.69
   0 -11  -8  368.95   19.63
   0 -11   8  418.74   20.90
   0 -11   8  524.51   17.25
   0 -11  -8  575.03   22.92
   0 -11  -9  378.85   16.86
   0 -11   9  437.78   18.98
   0 -11   9  374.62   15.92
   0 -11   9  401.44   19.02
   0 -11 -10  366.57   16.87
   0 -11  10  394.30   18.32
   0 -11  10  390.93   16.70
   0 -11  10  415.27   19.38
   0 -11  11    8.97    2.81
   0 -11  11   26.47    7.87
   0 -11 -11   12.79    5.17
   0 -11  11   25.44    7.18
   0 -11  11   24.27    5.40
   0 -11  12   78.13    5.65
   0 -11  12  143.57   11.51
   0 -11 -12  115.89    8.82
   0 -11  12  163.21   10.91
   0 -11  12  117.10    9.24
   0 -11 -12  131.22   12.21
   0 -11  13   78.52    8.29
   0 -11  13   69.15    8.09
   0 -11  13   80.18    9.66
   0 -11 -13   83.54   10.88
   0 -11  13   53.32    4.54
   0 -11  14  162.09   10.21
   0 -11 -14  186.53   13.87
   0 -11 -15  121.29   11.76
   0 -11  15   63.31    4.62
   0 -11 -16  160.19   12.59
   0 -11  16   72.60    4.62
   0 -11 -17    9.80    7.78
   0 -11 -18   32.44    8.20
   0 -11 -19  242.89   14.63
   0 -11 -20    5.89    6.68
   0 -11 -21   48.77    7.59
   0 -11 -22   14.96    5.82
   0 -11 -23   47.19    5.98
   0  11  23   25.05    2.55
   0 -11 -24   31.51    4.72
   0  11  24   25.21    2.21
   0 -11 -25   76.21    5.27
   0 -11  25   75.94    4.37
   0  11  26   -1.30    0.98
   0 -11 -26    3.10    2.66
   0 -11  26   -1.26    2.09
   0 -11 -27    8.42    2.09
   0 -11  27    3.37    1.64
   0 -11 -28    0.47    1.03
   0 -12   0  359.81   17.01
   0 -12   0  356.33   16.41
   0 -12   0  352.44   19.89
   0 -12   0  380.84   17.14
   0 -12   0  416.63   18.87
   0 -12   1 2613.78   78.21
   0 -12  -1 2755.04   78.55
   0 -12   1 2672.21   78.15
   0 -12  -1 2613.13   78.01
   0 -12   1 2751.42   80.27
   0 -12  -1 2871.36   88.57
   0 -12   1 2447.07   77.71
   0 -12  -1 2568.62   78.41
   0 -12  -1 2666.00   79.74
   0 -12   1 2701.16   80.01
   0 -12   2  171.56   10.42
   0 -12  -2  195.99   11.50
   0 -12  -2  184.70   10.75
   0 -12   2  159.17   10.72
   0 -12   2  177.47   11.77
   0 -12  -2  175.81   16.57
   0 -12  -2  216.97   12.56
   0 -12   2  218.48   12.73
   0 -12   2  232.17   13.66
   0 -12   2  226.89   13.37
   0 -12  -2  204.65   11.60
   0 -12  -3  458.51   18.57
   0 -12   3  410.20   18.40
   0 -12   3  425.42   18.24
   0 -12  -3  473.61   19.09
   0 -12  -3  472.18   20.22
   0 -12  -3  368.21   22.40
   0 -12  -3  459.42   19.76
   0 -12   3  494.29   20.54
   0 -12   3  474.25   23.74
   0 -12  -3  542.15   26.69
   0 -12   3  426.65   20.37
   0 -12   3  500.83   21.04
   0 -12  -3  466.81   19.26
   0 -12   4    3.80    3.76
   0 -12  -4    2.30    4.03
   0 -12  -4    9.27    6.01
   0 -12  -4   20.64   11.48
   0 -12  -4    4.97    5.35
   0 -12   4    7.61    5.78
   0 -12  -4    9.92    9.36
   0 -12   4   14.77    8.44
   0 -12   4   10.53    6.69
   0 -12   4    8.55    5.91
   0 -12  -4    3.77    4.83
   0 -12   5   35.64    5.05
   0 -12  -5   42.26    5.42
   0 -12  -5   50.26    8.21
   0 -12  -5   44.97   11.41
   0 -12  -5   45.55    6.64
   0 -12   5   40.81    6.72
   0 -12   5   39.64    8.82
   0 -12  -5   45.51    9.60
   0 -12   5   37.93    7.98
   0 -12   5   43.52    7.39
   0 -12  -5   46.83    6.68
   0 -12   6   26.60    4.74
   0 -12  -6   42.71   10.87
   0 -12   6   42.07    3.84
   0 -12  -6   33.16    6.11
   0 -12   6   28.53    7.91
   0 -12  -6   27.44    7.93
   0 -12   6   25.38    7.32
   0 -12  -6   35.55    7.72
   0 -12   6   33.40    7.25
   0 -12  -6   31.27    6.21
   0 -12  -7   61.62    7.74
   0 -12   7   61.43    8.64
   0 -12   7   69.03    4.77
   0 -12  -7   68.88   10.87
   0 -12  -7   70.99    7.73
   0 -12   7   65.30    9.11
   0 -12  -7   64.44    8.64
   0 -12   7   75.95    6.51
   0 -12  -7   69.93    9.73
   0 -12   7   73.06    8.93
   0 -12  -8   69.76   10.38
   0 -12   8   54.84    6.26
   0 -12   8   67.67    9.16
   0 -12  -8   57.98    7.73
   0 -12  -8   61.68   10.32
   0 -12   8   52.65    4.31
   0 -12   8   62.09    8.98
   0 -12  -8   77.90    8.67
   0 -12  -8   67.13    7.73
   0 -12  -9   26.99    8.98
   0 -12   9   26.07    5.25
   0 -12  -9   15.12    5.86
   0 -12   9   16.74    7.27
   0 -12   9   21.08    3.15
   0 -12  -9   33.99    9.63
   0 -12   9   16.56    7.46
   0 -12  -9   23.49    7.47
   0 -12  -9   19.12    6.08
   0 -12  10  278.36   15.35
   0 -12  10  234.05   10.39
   0 -12 -10  271.33   14.25
   0 -12  10  263.39   15.40
   0 -12  10  295.13   14.08
   0 -12  11   38.24    7.75
   0 -12  11   22.90    3.34
   0 -12  11   37.73    6.31
   0 -12 -11   37.63    6.82
   0 -12  11   41.28    8.33
   0 -12  12   -1.43    2.56
   0 -12  12    1.36    6.86
   0 -12  12    9.33    5.33
   0 -12 -12    1.19    5.57
   0 -12  13    7.42    2.69
   0 -12  13   29.23    6.86
   0 -12  13   24.59    6.52
   0 -12 -13   30.48   10.09
   0 -12 -13   24.96    5.92
   0 -12 -14  504.98   22.05
   0 -12  14  406.19   15.88
   0 -12 -15  169.21   14.50
   0 -12  15   85.09    7.60
   0 -12 -16  748.08   31.56
   0 -12  17  281.17   13.58
   0 -12 -17  386.11   19.22
   0 -12 -18  160.34   12.57
   0 -12  18  128.59    8.45
   0 -12 -19   80.87    9.56
   0 -12  19   54.71    5.93
   0 -12 -20   16.07    6.95
   0 -12  20   13.82    4.34
   0 -12 -21   15.55    5.76
   0 -12  21    3.64    3.72
   0 -12 -21   12.57    6.04
   0 -12 -22  159.57    9.15
   0 -12  22  132.19    7.14
   0 -12 -23    5.15    4.13
   0 -12 -24  111.24    6.67
   0 -12 -25   15.87    3.17
   0 -12 -26    1.79    2.04
   0 -12 -27    4.89    1.32
   0 -13   0   -1.18    3.68
   0 -13   0   -2.20    5.15
   0 -13   0   -1.88   11.91
   0 -13   0    0.44    8.06
   0 -13   0   -0.13    4.32
   0 -13   0    0.77    4.52
   0 -13   0    5.18    5.75
   0 -13   1    5.67    4.05
   0 -13  -1    5.54    4.04
   0 -13  -1    5.94    5.25
   0 -13   1    9.82    5.54
   0 -13  -1    3.12   11.85
   0 -13  -1    8.37    9.25
   0 -13  -1    7.24    4.51
   0 -13   1    3.21    4.17
   0 -13  -1    7.85    5.00
   0 -13   1    5.76    5.74
   0 -13  -1   12.64    5.97
   0 -13  -2   12.66    4.34
   0 -13   2   12.50    4.45
   0 -13  -2   18.63    5.96
   0 -13   2   14.68    6.33
   0 -13  -2   29.15   12.96
   0 -13  -2    6.70   10.42
   0 -13   2    7.14    6.76
   0 -13  -2   15.39    5.06
   0 -13   2   13.96    4.75
   0 -13  -2   12.07    5.33
   0 -13  -2   11.88    6.20
   0 -13   2    9.09    6.25
   0 -13  -3    7.27    4.18
   0 -13   3   10.45    4.50
   0 -13   3   11.64    6.45
   0 -13  -3    5.78   10.69
   0 -13   3   22.73   10.07
   0 -13  -3   11.03   11.28
   0 -13   3    9.51    7.03
   0 -13  -3    6.54    4.68
   0 -13  -3    8.65    5.16
   0 -13  -3   11.48    6.11
   0 -13   3    5.48    6.04
   0 -13  -4   50.13    5.75
   0 -13  -4   45.12    6.03
   0 -13   4   48.10    5.90
   0 -13  -4   37.07   11.59
   0 -13  -4   48.08    7.39
   0 -13   4   44.91    7.65
   0 -13  -4   40.44   10.60
   0 -13   4   27.01    9.36
   0 -13   4   31.54    7.53
   0 -13   4   45.34    7.82
   0 -13  -4   46.24    6.62
   0 -13  -5   10.00    4.23
   0 -13   5    9.86    4.38
   0 -13  -5    9.00    6.64
   0 -13  -5    6.71   10.53
   0 -13  -5   14.49    6.17
   0 -13   5    7.52    7.84
   0 -13  -5    2.65    8.21
   0 -13   5   11.95    6.88
   0 -13  -5   12.66    4.76
   0 -13   5    5.84    6.47
   0 -13  -5    8.01    5.38
   0 -13  -6  122.07    8.67
   0 -13   6  119.71    8.71
   0 -13  -6  148.53   12.23
   0 -13  -6  117.85   13.42
   0 -13  -6  131.79   10.65
   0 -13  -6  136.38   11.98
   0 -13   6  132.42   12.09
   0 -13   6  128.23   10.91
   0 -13  -6  136.63   10.23
   0 -13   6  141.01   11.77
   0 -13   7   22.15    5.38
   0 -13   7   29.85    7.97
   0 -13  -7   25.28    7.28
   0 -13  -7   30.55    9.38
   0 -13  -7   24.59    7.76
   0 -13   7   29.24    8.67
   0 -13   7   34.85    8.02
   0 -13  -7   24.97    7.12
   0 -13  -7   16.32    5.20
   0 -13  -8 1299.25   43.31
   0 -13  -8 1046.57   41.61
   0 -13   8 1191.79   43.37
   0 -13   8 1065.58   42.06
   0 -13  -8 1447.57   47.32
   0 -13  -8 1316.06   43.65
   0 -13   8 1217.82   41.46
   0 -13  -9   45.89    7.81
   0 -13  -9   35.28    7.18
   0 -13   9   42.72    8.64
   0 -13   9   47.96    8.54
   0 -13   9   26.74    7.23
   0 -13  -9   49.13   10.98
   0 -13  -9   59.57    9.28
   0 -13   9   53.60    6.76
   0 -13 -10 1273.45   42.29
   0 -13  10 1279.66   42.49
   0 -13  10 1243.28   42.10
   0 -13  10 1274.06   41.37
   0 -13 -10 1472.15   47.66
   0 -13 -10 1525.83   45.44
   0 -13  10 1212.70   41.18
   0 -13  11   13.07    3.01
   0 -13 -11   21.00    6.60
   0 -13  11   21.69    7.36
   0 -13  11   23.17    7.62
   0 -13  11   22.98    6.10
   0 -13 -11   20.41    8.89
   0 -13  11   16.66    7.10
   0 -13  12  153.61   10.66
   0 -13  12  161.18   10.71
   0 -13 -12  153.64   10.70
   0 -13  12  161.63   11.11
   0 -13  13    0.14    5.53
   0 -13  13    4.12    5.38
   0 -13 -13    3.82    5.33
   0 -13  14   13.97    5.35
   0 -13 -14   15.55   10.16
   0 -13  14   10.56    5.35
   0 -13  15   18.91    4.74
   0 -13  15   16.39    5.34
   0 -13  16   32.46    5.39
   0 -13 -16   46.17   10.43
   0 -13 -17   10.11    8.49
   0 -13  17    2.67    4.06
   0 -13  18    6.41    3.94
   0 -13 -18    7.20    7.52
   0 -13 -18    5.03    7.82
   0 -13 -19   -6.84    7.20
   0 -13  19    0.84    3.38
   0 -13 -19   -0.89    6.78
   0 -13  20    8.71    3.43
   0 -13 -20    9.70    5.89
   0 -13  21    4.41    3.02
   0 -13 -21   13.22    5.19
   0 -13  22   22.66    3.17
   0 -13 -22   26.19    4.89
   0 -13  23   25.01    2.90
   0 -13 -23   27.29    4.25
   0 -13  24   26.96    2.50
   0 -13 -24   25.82    3.51
   0 -13 -25    8.74    2.23
   0 -13 -25    4.23    1.14
   0 -13 -26    3.52    1.23
   0 -14   0 1244.70   50.41
   0 -14   0 1203.71   43.93
   0 -14   0 1336.73   43.23
   0 -14   0 1271.65   42.65
   0 -14   0 1124.87   43.91
   0 -14   1 2801.54   88.55
   0 -14  -1 2765.66   87.86
   0 -14  -1 2704.33   87.52
   0 -14   1 2690.18   87.64
   0 -14   1 2724.54   86.48
   0 -14  -1 2749.49   86.31
   0 -14   1 2679.81   86.19
   0 -14  -1 2628.45   85.78
   0 -14   2  491.01   19.94
   0 -14  -2  470.91   19.47
   0 -14  -2  521.13   20.38
   0 -14  -2  454.76   19.62
   0 -14  -2  492.94   26.83
   0 -14  -2  439.69   20.85
   0 -14   2  449.07   21.83
   0 -14   2  466.91   21.25
   0 -14  -2  479.38   21.31
   0 -14   3  215.60   12.71
   0 -14  -3  237.80   12.73
   0 -14  -3  239.00   13.06
   0 -14  -3  240.15   13.23
   0 -14   3  272.75   18.09
   0 -14  -3  308.92   19.46
   0 -14   3  241.74   15.53
   0 -14  -3  231.34   13.96
   0 -14  -3  245.48   14.55
   0 -14   3  234.26   14.48
   0 -14   3  171.18   13.40
   0 -14   4   26.42    5.77
   0 -14  -4   28.46    5.35
   0 -14  -4   33.80    6.71
   0 -14  -4   30.24   10.28
   0 -14   4   37.33   10.00
   0 -14  -4   26.99    6.57
   0 -14   4   11.88    7.36
   0 -14  -4   33.41    7.54
   0 -14   4   15.55    7.18
   0 -14  -4   23.16    5.67
   0 -14  -5    0.14    4.14
   0 -14   5    2.18    4.40
   0 -14  -5    1.98    5.40
   0 -14  -5   -3.71    8.39
   0 -14   5    0.85    8.13
   0 -14  -5   -2.84    5.09
   0 -14   5   -3.87    6.75
   0 -14  -5   -0.73    6.31
   0 -14   5    3.10    6.22
   0 -14  -5    1.94    4.43
   0 -14   6    1.00    7.95
   0 -14  -6    0.98    7.62
   0 -14  -6    5.51    5.68
   0 -14  -6    5.72    4.33
   0 -14  -6    2.40    6.42
   0 -14  -6    7.11    4.80
   0 -14   6    6.33    6.51
   0 -14  -7    1.43    6.51
   0 -14   7    4.60    7.51
   0 -14  -7    7.39    4.49
   0 -14  -7    2.98    5.83
   0 -14   7    3.30    4.68
   0 -14  -7    0.37    6.27
   0 -14   7    6.93    6.50
   0 -14  -7    5.10    4.69
   0 -14  -8   38.26    7.40
   0 -14   8   49.18    8.52
   0 -14  -8   49.14    6.30
   0 -14  -8   49.43    8.03
   0 -14   8   45.44    5.31
   0 -14   8   56.50    6.93
   0 -14  -8   48.89    6.56
   0 -14   8   38.41    7.75
   0 -14  -8   43.51    8.35
   0 -14  -9    4.86    6.47
   0 -14   9    2.52    4.83
   0 -14  -9    6.35    6.80
   0 -14   9    6.60    6.46
   0 -14  -9   -1.82    4.78
   0 -14   9    4.52    3.74
   0 -14  -9    7.27    9.17
   0 -14   9    3.19    6.78
   0 -14  -9    3.18    5.46
   0 -14  10  150.54   10.64
   0 -14 -10  149.31   11.48
   0 -14  10  150.04   11.57
   0 -14 -10  147.10   10.45
   0 -14 -10  176.33   12.99
   0 -14 -10  186.65   15.47
   0 -14  10  154.19   11.15
   0 -14 -11    9.89    8.01
   0 -14  11   10.60    6.53
   0 -14  11    8.44    5.47
   0 -14 -11    2.48    5.46
   0 -14  11   -4.90    6.16
   0 -14 -11   10.38    9.46
   0 -14 -11    6.53    6.11
   0 -14  12   43.11    7.17
   0 -14  12   41.15    6.92
   0 -14 -12   41.70    6.94
   0 -14  12   23.84    6.32
   0 -14 -12   36.44    6.87
   0 -14 -13   41.56    9.73
   0 -14  13   21.07    5.71
   0 -14  13   29.43    6.28
   0 -14  14   29.77    5.53
   0 -14  14   35.59    5.87
   0 -14  15  144.42    8.58
   0 -14  15  121.29    8.25
   0 -14  16  172.97    8.76
   0 -14  16  148.71    8.12
   0 -14  17  235.97   10.39
   0 -14  18  110.40    6.27
   0 -14  19   34.71    3.81
   0 -14  20   -0.23    2.62
   0 -14 -20    2.96    4.87
   0 -14 -20    1.51    2.98
   0 -14 -21   24.93    3.30
   0 -14  21   28.53    2.96
   0 -14 -22   34.66    3.11
   0 -14 -22   53.92    4.83
   0 -14 -23    7.70    1.67
   0 -14 -23    8.05    2.87
   0 -14 -24    1.59    0.88
   0 -14 -24    0.68    1.80
   0 -15   0   -1.03    4.59
   0 -15   0    2.64    6.28
   0 -15   0    6.80   11.24
   0 -15   0   -0.54    5.76
   0 -15  -1   10.86    6.98
   0 -15   1    8.60    6.63
   0 -15  -1    4.95   11.00
   0 -15   1    4.02    4.95
   0 -15  -1    2.48    4.54
   0 -15  -1    4.78    5.46
   0 -15  -1    6.31    5.81
   0 -15   1    7.24    6.65
   0 -15  -2  459.17   19.27
   0 -15   2  489.87   19.97
   0 -15  -2  471.19   19.67
   0 -15  -2  477.17   21.25
   0 -15  -2  471.42   25.11
   0 -15   2  411.87   20.91
   0 -15  -2  391.66   19.79
   0 -15  -3   25.14    6.12
   0 -15  -3   36.31    8.02
   0 -15  -3   28.56   10.86
   0 -15   3   28.92    6.20
   0 -15  -3   17.45    5.28
   0 -15  -3   24.94    6.06
   0 -15   3   14.59    6.41
   0 -15  -3   15.42    6.29
   0 -15   3   28.87    7.90
   0 -15  -4  374.00   16.48
   0 -15  -4  350.64   16.75
   0 -15  -4  422.81   19.39
   0 -15  -4  415.56   21.28
   0 -15   4  385.44   20.65
   0 -15  -4  386.17   16.89
   0 -15  -4  361.11   16.41
   0 -15   4  371.12   17.08
   0 -15   4  280.70   16.45
   0 -15  -4  345.51   17.35
   0 -15   4  357.39   19.02
   0 -15  -5  228.19   12.10
   0 -15  -5  213.91   11.75
   0 -15  -5  206.61   14.99
   0 -15   5  201.90   14.85
   0 -15  -5  250.41   14.75
   0 -15  -5  219.76   12.63
   0 -15  -6  324.02   15.88
   0 -15  -6  314.40   15.82
   0 -15   6  408.77   19.73
   0 -15  -6  376.38   19.08
   0 -15   6  314.43   16.49
   0 -15  -6  409.81   19.28
   0 -15  -6  363.90   17.28
   0 -15  -7  691.44   25.08
   0 -15  -7  678.41   25.08
   0 -15   7  612.34   26.59
   0 -15  -7  598.48   26.00
   0 -15   7  532.51   24.30
   0 -15  -7  664.00   26.06
   0 -15  -7  720.90   27.76
   0 -15  -8  535.71   22.90
   0 -15  -8  478.77   20.38
   0 -15  -8  463.40   20.12
   0 -15   8  545.14   22.92
   0 -15  -8  432.44   20.83
   0 -15   8  503.90   21.39
   0 -15   8  452.95   20.33
   0 -15  -8  524.71   22.20
   0 -15  -9  641.82   25.19
   0 -15  -9  637.16   25.36
   0 -15   9  582.10   25.97
   0 -15   9  727.07   26.81
   0 -15  -9  666.07   27.04
   0 -15  -9  671.20   27.08
   0 -15 -10  281.62   14.62
   0 -15 -10  274.22   14.54
   0 -15  10  308.67   15.93
   0 -15  10  293.95   15.41
   0 -15 -10  277.92   15.64
   0 -15 -10  297.67   16.72
   0 -15 -11   68.60    7.55
   0 -15 -11   63.28    7.59
   0 -15  11   58.00    8.08
   0 -15  11   68.41    8.02
   0 -15 -11   66.38    8.23
   0 -15 -11   75.18    9.96
   0 -15 -12   10.65    5.41
   0 -15  12    9.33    6.11
   0 -15 -12   10.70    5.88
   0 -15 -12    9.85    5.67
   0 -15 -12   12.37    8.28
   0 -15 -13   67.79    8.14
   0 -15  13   55.59    6.76
   0 -15 -13   66.71   10.34
   0 -15 -13   58.84    7.23
   0 -15 -14    9.59    6.09
   0 -15 -14    1.33    8.45
   0 -15 -14    5.57    5.03
   0 -15  14   -2.34    4.58
   0 -15 -15   29.69    9.19
   0 -15 -15   29.77    6.18
   0 -15  15   22.01    4.41
   0 -15 -16   11.41    4.87
   0 -15  16    5.40    2.93
   0 -15 -17   27.07    5.06
   0 -15 -18    8.82    3.71
   0 -15 -19  108.67    6.40
   0 -15 -20   24.00    3.04
   0 -15 -21   42.72    3.05
   0 -15 -22    0.87    2.31
   0 -15 -22    1.58    1.19
   0 -15 -23    0.41    1.43
   0 -16   0 1637.28   55.62
   0 -16   0 1835.34   62.52
   0 -16  -1  174.77   13.19
   0 -16   1  175.07   11.63
   0 -16  -1  158.74   11.27
   0 -16  -2  851.39   32.37
   0 -16  -2  806.52   30.23
   0 -16   2  816.98   30.48
   0 -16  -2  869.54   35.38
   0 -16  -3   10.85    5.23
   0 -16  -3   29.85   10.15
   0 -16  -3   23.52    8.20
   0 -16  -3   12.70    5.79
   0 -16  -4   62.57    6.75
   0 -16  -4   54.03    9.69
   0 -16   4   56.39   10.16
   0 -16  -4   49.83    6.56
   0 -16  -4   55.98    6.58
   0 -16  -4   61.98    9.00
   0 -16  -5  206.73   11.26
   0 -16  -5  199.28   14.02
   0 -16   5  201.50   14.26
   0 -16  -5  217.88   14.07
   0 -16  -5  181.60   10.96
   0 -16  -5  190.43   11.17
   0 -16  -6   30.75    7.98
   0 -16  -6   21.50    5.46
   0 -16   6   40.65    8.84
   0 -16  -6   21.90    7.85
   0 -16  -6   21.44    5.23
   0 -16  -6   20.93    5.48
   0 -16  -6   28.07    6.31
   0 -16  -7  266.73   13.21
   0 -16  -7  266.11   13.38
   0 -16   7  242.16   15.08
   0 -16  -7  231.51   14.00
   0 -16  -7  298.22   13.51
   0 -16  -7  278.37   15.73
   0 -16  -7  259.03   14.02
   0 -16  -8    3.91    4.54
   0 -16   8    2.06    6.56
   0 -16  -8    2.60    4.65
   0 -16  -8    9.39    6.22
   0 -16  -8    6.90    6.77
   0 -16  -9    8.46    6.62
   0 -16  -9    9.28    4.73
   0 -16   9    9.09    6.60
   0 -16   9   14.99    6.11
   0 -16  -9   11.90    4.91
   0 -16  -9   10.77    6.37
   0 -16 -10   16.25    6.51
   0 -16 -10   23.17    5.63
   0 -16  10   26.29    6.70
   0 -16  10   33.12    6.75
   0 -16 -10   21.27    5.66
   0 -16 -10   27.80    7.57
   0 -16  11  324.66   15.77
   0 -16 -11  360.43   18.18
   0 -16 -11  360.96   16.51
   0 -16 -11  366.34   16.55
   0 -16 -12   -3.96    5.29
   0 -16  12    8.42    5.36
   0 -16 -12    8.40    7.37
   0 -16 -13  139.21    9.53
   0 -16  13  130.96    8.36
   0 -16 -13  145.46   11.64
   0 -16 -14   54.89    6.48
   0 -16  14   48.84    5.25
   0 -16 -14   54.68    8.52
   0 -16 -15    7.57    4.37
   0 -16  15    5.26    3.24
   0 -16 -16  186.11    9.83
   0 -16 -16  199.73   11.85
   0 -16 -17    6.67    3.40
   0 -16 -17    8.13    5.40
   0 -16 -18   44.01    3.99
   0 -16 -19    4.61    2.09
   0 -16 -20    2.82    1.40
   0 -17   0    6.53    9.68
   0 -17   0   -1.16    4.30
   0 -17  -1   18.25    9.62
   0 -17  -1   20.20    5.36
   0 -17  -2  406.99   20.82
   0 -17  -2  379.47   16.80
   0 -17  -3   63.13   10.11
   0 -17  -3   83.05    7.60
   0 -17  -3   73.47    7.22
   0 -17   4  216.82   14.36
   0 -17  -4  210.07   13.59
   0 -17  -4  192.10   10.83
   0 -17  -4  194.59   11.09
   0 -17   5  137.34   11.62
   0 -17  -5  149.68   11.32
   0 -17  -5  155.97    9.31
   0 -17  -5  141.56    9.33
   0 -17  -6   18.03    4.84
   0 -17  -6   16.33    5.03
   0 -17   6   17.54    7.70
   0 -17  -6   11.12    6.94
   0 -17  -7  399.58   16.82
   0 -17  -7  395.46   17.20
   0 -17   7  408.61   18.34
   0 -17  -7  393.30   18.67
   0 -17  -8   63.15    6.34
   0 -17  -8   53.52    6.56
   0 -17   8   50.57    7.76
   0 -17  -8   50.77    7.96
   0 -17  -9  571.80   21.95
   0 -17  -9  573.77   22.46
   0 -17   9  546.63   22.23
   0 -17  -9  597.28   23.04
   0 -17 -10   61.47    6.39
   0 -17 -10   54.90    7.64
   0 -17 -10   49.03    6.38
   0 -17  10   40.70    6.69
   0 -17 -11  486.37   18.77
   0 -17 -11  448.92   19.67
   0 -17 -11  462.93   18.75
   0 -17  11  418.52   17.64
   0 -17 -12   30.91    5.36
   0 -17 -12   24.97    6.88
   0 -17 -12   23.62    5.13
   0 -17  12   24.59    5.02
   0 -17 -13  271.03   11.83
   0 -17 -13  236.87   12.66
   0 -17 -13  238.70   11.44
   0 -17 -14   11.72    4.10
   0 -17 -14    5.80    5.63
   0 -17 -14   10.66    3.87
   0 -17  14    9.76    3.12
   0 -17 -15   47.18    4.89
   0 -17 -15   40.25    6.23
   0 -17 -16    2.15    2.58
   0 -17 -16   -5.54    4.50
   0 -17 -16   -2.92    2.66
   0 -17 -17    2.37    1.99
   0 -17 -18   52.28    2.96
   0 -18   0  422.39   20.72
   0 -18   1   41.41    9.82
   0 -18  -1   44.42    9.14
   0 -18  -2  420.98   17.41
   0 -18  -2  448.40   20.20
   0 -18  -3   34.56    7.86
   0 -18  -3   33.38    5.81
   0 -18  -3   41.65    6.07
   0 -18  -4  390.44   17.96
   0 -18   4  417.12   18.89
   0 -18  -4  400.51   16.95
   0 -18  -4  445.00   17.09
   0 -18   5   48.93    7.64
   0 -18  -5   37.61    5.57
   0 -18   6  131.47    9.76
   0 -18  -6  150.00    9.15
   0 -18   7    4.70    5.32
   0 -18  -7    3.43    4.13
   0 -18  -7    6.91    3.99
   0 -18   8   12.54    5.12
   0 -18  -8   10.58    4.35
   0 -18  -8   13.40    4.22
   0 -18   9  163.03    9.37
   0 -18  -9  185.57   10.12
   0 -18  -9  195.94   10.04
   0 -18  10  225.18   11.23
   0 -18 -10  268.07   12.35
   0 -18  11  270.75   11.89
   0 -18 -11  306.24   13.24
   0 -18 -12  219.93    9.98
   0 -18 -12  263.24   10.61
   0 -18  13   10.01    2.58
   0 -18 -13    9.19    3.29
   0 -18 -13   12.57    3.52
   0 -18 -14    7.92    2.64
   0 -18 -14    9.36    2.81
   0 -18 -15   45.51    3.23
   0 -19   0   -1.34    6.17
   0 -19   1   50.33    7.88
   0 -19  -1   38.93    6.94
   0 -19  -1   36.08    4.73
   0 -19  -2   13.41    5.83
   0 -19  -2   18.89    4.23
   0 -19  -3  201.71    9.86
   0 -19  -4  133.85    7.84
   0 -19   5  158.79    9.17
   0 -19  -5  155.27    8.51
   0 -19   6  116.27    7.68
   0 -19  -6  145.30    7.85
   0 -19   7   33.48    4.70
   0 -19  -7   27.08    4.43
   0 -19  -7   33.72    4.50
   0 -19   8   14.01    3.68
   0 -19  -8   16.32    3.71
   0 -19  -8   23.81    4.03
   0 -19   9   10.43    3.24
   0 -19  -9    7.56    3.32
   0 -19  -9   16.33    3.72
   0 -19  10    6.58    2.78
   0 -19 -10    8.88    2.95
   0 -19 -10   10.32    3.24
   0 -19  11   35.24    3.12
   0 -19 -11   38.34    3.61
   0 -20   0    6.18    2.98
   0 -20   0    0.08    4.32
   0 -20  -1   23.85    3.57
   0 -20   1   23.51    3.56
   0 -20   1   18.14    4.89
   0 -20  -2   12.14    3.39
   0 -20  -3  238.30   10.09
   0 -20  -4  121.22    6.68
   0 -20  -5  324.78   11.57
   0 -20   5  241.61   10.67
   0 -20  -6  133.45    6.77
   0 -20   6  114.67    6.06
   0 -20  -7  104.26    5.36
   0 -20   7   59.45    4.15
   0 -20  -8    8.26    2.54
   0 -20   8    4.57    1.98
   1   0 -32    0.02    0.97
  -1   0  32   -0.97    0.94
  -1   0  31   12.05    1.47
  -1   0  30    1.82    1.49
  -1   0  29  298.94   10.16
  -1   0  28    8.54    2.40
  -1   0  27  281.86   10.39
  -1   0  26   -2.00    2.76
  -1   0  25   43.06    6.87
   1   0 -25   23.01    7.42
   1   0 -25   41.92    8.07
  -1   0  25   37.98    3.77
   1   0 -24   -1.56    6.07
  -1   0  24   -0.48    3.00
   1   0 -23  786.64   36.52
  -1   0  23  733.98   32.44
  -1   0  23  760.56   24.96
  -1   0  22   -3.07    3.68
   1   0 -21 1254.81   51.40
  -1   0  21 1177.95   37.39
  -1   0  20    0.81    3.05
   1   0 -20   -8.90   10.67
   1   0 -19 1251.31   50.64
  -1   0  19 1112.49   35.57
  -1   0  18    2.69    2.94
  -1   0  18    1.32    2.87
   1   0 -18   -1.98   10.34
  -1   0  17  219.35    9.52
   1   0 -17  288.13   21.97
   1   0 -16   25.96   12.00
  -1   0  16   19.61    4.04
   1   0 -15    7.34   11.66
  -1   0  15    6.05    3.88
   1   0 -14  -12.91   13.18
  -1   0  14    0.52    4.15
   1   0 -13  719.39   38.00
  -1   0  13  691.78   24.29
   1   0 -12    5.16   12.89
   1   0 -11 1175.17   53.38
   1   0 -10    6.60   15.55
   1   0  -9  982.80   47.15
   1   0  -8   -6.67   14.88
   1   0  -7 4060.94  132.70
   1   0  -6    5.69   11.86
   1   0  -6    5.92    8.68
   1   0  -5   21.10    9.46
   1   0  -5   30.53    8.21
   1   0  -4   40.12    6.74
   1   0  -3 3817.58  113.94
   1   0  -2    7.88    1.73
  -1   0   1 5303.08  154.67
  -1   0   0   -0.74    1.31
  -1   0  -1 7188.35  209.89
  -1   0  -2    5.32    3.66
  -1   0  -3 3351.47  101.68
  -1   0  -4    6.42    7.14
  -1   0  -5  249.27   16.69
  -1   0  -6   78.21   16.73
  -1   0  -7  562.63   31.46
  -1   0  -8   12.73   15.54
  -1   0  -9   61.99   16.93
  -1   0 -10    7.98   14.06
  -1   0 -11  512.84   33.30
  -1   0 -12   42.04   16.92
  -1   0 -13 1369.37   59.45
  -1   0 -14    5.85   11.60
  -1   0 -15 3037.10  107.88
  -1   0 -16    2.54   11.00
   1   0  17 1356.13   42.87
  -1   0 -17 1550.71   59.45
   1   0  18    6.82    3.23
  -1   0 -18    3.21    9.15
  -1   0 -18   -0.52    8.48
   1   0  19  551.87   19.33
  -1   0 -19  591.56   35.21
  -1   0 -19  607.35   32.14
  -1   0 -20   -5.29    8.60
   1   0  20   -1.93    3.23
  -1   0 -20    0.50    8.14
   1   0  21  200.15    8.88
  -1   0 -21  186.59   19.40
   1   0  22   -3.08    3.37
  -1   0 -22    5.50    8.15
   1   0  23  172.06    7.91
  -1   0 -23  152.46   16.56
   1   0  24    3.41    2.88
  -1   0 -24   -3.13    5.98
   1   0  25  142.07    6.57
  -1   0 -25  102.47   12.25
   1   0  26   -0.09    2.46
   1   0  27  119.72    5.53
  -1   0 -29    2.82    1.68
   1   0  29    3.11    1.63
  -1   0 -30   -1.51    1.42
   1   0  30   -2.29    1.40
  -1   0 -31  186.12    6.64
   1   0  31  198.34    6.40
   1   0  32    0.42    0.76
   1   0  33   58.52    2.02
   1  -1 -33    4.21    1.09
   1   1 -33    4.88    1.01
  -1   1  32  114.62    4.01
   1   1 -31   31.26    2.16
  -1   1  31   36.52    2.05
  -1   1  30  262.42    8.77
  -1   1  29    2.11    1.81
  -1   1  28  442.50   14.60
  -1   1  27   27.25    3.15
  -1   1  26  246.92    9.60
  -1   1  25    9.16    5.19
  -1   1  25   16.65    3.27
   1   1 -25    4.85    6.45
   1  -1 -25   16.58    6.84
   1   1 -25    8.96    6.62
  -1   1  24   33.56    6.99
   1   1 -24   35.24    8.87
   1  -1 -24   37.30    9.10
   1   1 -24   34.33    8.42
  -1   1  24   32.65    3.84
   1   1 -23   22.20    9.45
  -1   1  23   32.87    7.56
  -1   1  23   41.09    4.09
  -1  -1  23   11.95    3.80
   1   1 -22   86.37   14.06
  -1   1  22   85.27   10.66
  -1   1  22  113.08    6.13
  -1  -1  22   72.20    6.14
   1   1 -21  548.32   30.90
  -1   1  21  539.33   18.71
   1   1 -20  262.39   21.52
  -1   1  20  269.20   10.84
   1   1 -19  432.40   26.83
  -1   1  19  390.43   14.38
  -1   1  18    6.46    2.97
  -1  -1  18    5.83    3.52
  -1   1  18    3.75    2.68
   1   1 -18    1.21    9.12
  -1   1  17    5.26    2.71
  -1  -1  17    9.22    3.81
   1   1 -17    2.04    9.61
  -1  -1  16  507.52   16.92
   1   1 -16  621.41   31.91
  -1  -1  15  309.61   12.16
   1   1 -15  305.70   23.54
  -1  -1  14  226.57   10.52
   1   1 -14  236.26   21.17
  -1  -1  13  476.89   18.48
   1   1 -13  434.66   30.01
   1   1 -12    6.18   13.70
   1   1 -11  131.91   21.66
   1   1 -10  105.54   23.27
   1   1  -9  178.66   24.04
   1   1  -8   94.34   19.25
   1   1  -7  693.44   35.42
   1  -1  -7  697.00   32.86
   1   1  -6  158.38   17.17
   1  -1  -6  169.44   14.61
   1   1  -5   66.57   11.79
   1  -1  -5   59.69    8.80
   1   1  -4  297.07   15.20
   1  -1  -4  273.36   13.69
   1  -1  -3   65.41    5.15
   1   1  -3   64.70    5.31
   1  -1  -3   53.40    2.93
   1   1  -2 1018.24   29.83
   1  -1  -2  985.19   30.97
  -1   1   2  931.01   30.23
  -1   1   1   20.24    1.84
  -1   1   0  197.83    7.15
  -1   1  -1  124.20    5.20
  -1   1  -2 1352.38   43.95
   1   1   2 1513.02   44.76
  -1   1  -3   22.81    5.89
  -1   1  -3   21.31    5.26
   1   1   3   22.01    5.19
  -1   1  -4 1166.75   40.55
  -1   1  -5  883.44   35.24
  -1   1  -6 2740.34   92.90
  -1   1  -7  478.99   28.92
  -1   1  -8 4110.22  137.36
  -1   1  -9  214.92   22.74
  -1   1 -10 3077.27  109.80
  -1   1 -11   33.59   15.66
  -1   1 -12 1814.66   73.47
  -1   1 -13  501.30   32.95
  -1   1 -14   83.99   16.05
  -1   1 -15   53.79   13.82
   1  -1  15   48.10    5.48
  -1   1 -16   49.17   12.84
  -1   1 -17  171.32   18.15
   1   1  17  149.94    7.39
   1   1  18   41.14    4.24
  -1   1 -18   59.21   13.40
  -1   1 -18   46.43   12.15
  -1   1 -19  229.09   21.70
  -1  -1 -19  241.41   22.26
  -1   1 -19  276.31   21.50
   1   1  19  247.96   10.22
   1   1  20    2.47    2.99
  -1  -1 -20   -0.50    8.10
  -1   1 -20    3.42    8.13
  -1   1 -20   -4.98    8.64
   1   1  21   21.21    3.65
  -1   1 -21   24.39    9.71
  -1  -1 -21   22.32    9.52
   1   1  22  500.80   17.35
  -1  -1 -22  477.42   30.20
  -1   1 -22  459.41   29.44
   1   1  23  111.28    6.19
  -1  -1 -23  104.89   14.25
  -1   1 -23   95.93   13.35
   1   1  24  592.74   19.36
  -1   1 -24  495.43   29.59
  -1  -1 -24  524.76   30.69
   1   1  25  184.37    7.64
  -1   1 -25  145.37   14.04
  -1  -1 -25  144.54   14.55
   1   1  26   80.73    4.69
   1   1  27   53.01    3.60
   1   1  28    4.21    1.92
   1   1  29   -2.28    1.78
  -1   1 -30    0.26    1.29
   1   1  30    0.19    1.29
  -1   1 -31   -1.72    1.24
   1   1  31   -0.26    1.06
   1   1  32    1.22    0.73
   1  -2 -33   18.24    1.39
   1   2 -33   17.63    1.29
   1  -2 -32    7.79    1.67
  -1   2  32    8.13    1.03
   1   2 -31   37.18    2.26
   1  -2 -31   38.37    2.35
  -1   2  31   38.21    2.04
  -1   2  31   36.32    2.06
  -1   2  30   80.36    3.51
  -1   2  29   76.69    3.68
  -1   2  28  118.22    5.20
  -1   2  27   -1.33    2.26
  -1  -2  26   -2.29    2.51
  -1   2  26    0.14    2.51
   1  -2 -25   76.07   11.34
   1   2 -25   71.21   10.71
  -1   2  25  103.10    5.24
   1   2 -25   64.14   10.82
   1  -2 -25   82.59   11.37
  -1  -2  25   63.98    5.06
  -1   2  25   83.68    9.31
  -1  -2  25   86.71    9.36
   1   2 -24  332.17   21.02
  -1   2  24  294.79   17.46
   1  -2 -24  335.57   21.53
  -1  -2  24  310.89   17.86
  -1   2  24  332.79   11.70
  -1  -2  24  257.99   11.85
   1   2 -24  280.91   20.79
  -1  -2  23   49.26    5.41
   1  -2 -23   55.31   11.92
   1   2 -23   45.93   11.61
  -1   2  23   81.06    5.10
   1   2 -23   68.77   11.51
  -1  -2  23   59.28    9.03
  -1   2  23   59.20    9.08
  -1   2  22  984.75   31.35
   1   2 -22  986.25   44.24
  -1   2  22  949.79   39.15
   1  -2 -22 1022.94   45.08
  -1  -2  22  967.33   39.20
  -1   2  21  111.15    6.30
  -1  -2  21  110.12    6.24
   1  -2 -21  102.38   14.99
   1   2 -21   98.87   14.81
  -1  -2  20  184.06    8.27
  -1   2  20  182.40    8.32
   1  -2 -20  172.53   17.70
   1   2 -20  201.28   18.61
  -1   2  19  407.94   14.68
  -1  -2  19  389.91   14.42
  -1   2  18   94.31    5.26
  -1  -2  18  148.42    7.73
  -1  -2  18  123.02    6.27
  -1   2  18  130.02    6.56
   1   2 -18  104.44   15.28
   1   2 -17  189.33   18.62
  -1  -2  17  181.05    8.66
   1   2 -16  152.03   19.31
  -1  -2  16  160.48    8.39
   1   2 -15  153.97   19.15
  -1  -2  15  119.87    7.93
   1   2 -14  111.16   17.22
  -1  -2  14  110.94    8.17
   1   2 -13   23.96   14.07
  -1  -2  13   29.26    6.62
   1   2 -12 1274.19   58.20
  -1  -2  12 1397.75   45.07
   1   2 -11  258.36   26.48
   1   2 -10 1516.56   65.17
   1   2  -9    8.16   16.45
   1   2  -8   40.90   17.64
   1  -2  -8   32.28   16.13
   1  -2  -8   58.81   11.90
   1   2  -7  392.09   28.65
   1  -2  -7  379.28   26.32
   1  -2  -7  432.83   24.15
   1  -2  -6  405.20   24.90
   1   2  -6  417.18   26.47
   1  -2  -6  442.00   22.83
   1  -2  -5  400.24   22.58
   1   2  -5  405.73   23.07
   1  -2  -5  429.96   20.30
   1   2  -4  328.34   17.11
   1  -2  -4  299.21   15.89
   1  -2  -4  323.17   15.37
  -1  -2   3  526.12   19.55
  -1   2   3  571.73   19.90
  -1  -2   2 1755.88   55.01
  -1   2   2 1728.55   55.00
  -1  -2   1   28.27    2.38
  -1   2   1   29.90    2.45
  -1  -2   0 2176.50   62.91
  -1  -2   0 2168.64   62.93
  -1   2   0 2040.90   62.75
  -1  -2  -1  336.47   13.07
  -1  -2  -2  506.84   18.17
   1  -2   2  486.98   16.35
   1   2   2  469.38   15.95
  -1   2  -3 3047.12   96.54
  -1  -2  -3 3388.58   97.47
   1  -2   3 3239.91   98.71
   1   2   3 3246.59   98.69
  -1   2  -4  144.92   10.52
  -1  -2  -4  144.44   10.25
  -1   2  -4  132.28    9.50
  -1   2  -5  202.36   14.42
  -1  -2  -5  192.47   13.57
  -1   2  -5  175.04   13.11
  -1  -2  -6   37.15   11.04
  -1   2  -6   50.46   12.65
  -1   2  -7  144.29   18.54
  -1  -2  -7  121.83   16.93
  -1   2  -8 1334.04   54.48
  -1  -2  -8 1248.55   52.83
  -1  -2  -9  147.87   18.93
  -1   2  -9  150.03   19.87
  -1   2 -10  948.91   46.32
  -1   2 -11  112.83   19.91
  -1   2 -12   33.12   16.27
  -1   2 -13  735.20   40.35
  -1   2 -14 2327.43   85.27
   1  -2  14 2164.32   67.59
  -1   2 -15  821.61   41.42
   1  -2  15  761.57   26.52
  -1   2 -16 3142.49  105.10
  -1   2 -16 2616.39  104.82
   1   2  17  228.19    9.75
   1  -2  17  239.82    9.81
  -1   2 -17  252.96   22.17
  -1   2 -17  212.38   21.39
   1  -2  18 1006.41   31.94
   1   2  18  980.16   31.89
  -1  -2 -18  997.38   45.82
  -1   2 -18 1117.10   48.37
  -1   2 -18 1023.06   48.90
   1  -2  19  461.19   16.09
   1   2  19  439.62   16.01
  -1  -2 -19  429.04   26.76
  -1   2 -19  490.34   28.83
  -1  -2 -19  450.02   30.14
  -1   2 -19  454.31   29.56
  -1   2 -20   20.53    8.85
  -1  -2 -20   21.97    9.79
   1   2  20   16.71    3.28
   1  -2  20   14.62    3.38
  -1  -2 -20   16.88    8.43
  -1   2 -20   12.73    8.62
  -1  -2 -21  379.68   27.11
  -1   2 -21  371.04   25.92
   1  -2  21  392.79   14.19
   1   2  21  377.95   14.07
  -1   2 -22   22.30    8.43
  -1  -2 -22   22.70    9.31
   1   2  22   15.72    3.38
  -1  -2 -23   15.27    8.24
  -1   2 -23   10.85    7.27
   1   2  23   12.80    3.15
  -1   2 -24    5.30    5.74
  -1  -2 -24   -2.01    6.14
   1   2  24    8.48    2.95
  -1   2 -25   58.66    9.00
  -1  -2 -25   75.87   10.81
   1   2  25   94.37    5.00
   1  -2  26   66.09    4.39
   1   2  26   90.40    4.61
   1   2  27    5.63    2.23
  -1  -2 -28   19.72    2.62
   1   2  28   18.52    2.21
  -1   2 -28   19.28    2.48
  -1  -2 -29   -0.66    1.70
  -1   2 -29    1.68    1.60
   1   2  29    0.47    1.49
  -1  -2 -30   17.40    1.91
  -1   2 -30   13.70    1.76
   1   2  30   18.79    1.65
  -1  -2 -31   -1.95    1.30
   1   2  31   -0.01    0.95
   1   2  32   40.85    1.74
   1  -2  32   44.11    1.80
   1   3 -33   21.19    1.27
  -1   3  32    0.84    0.80
  -1   3  31  215.83    7.39
   1   3 -31  235.34    7.69
  -1   3  31  211.92    7.19
  -1  -3  31  229.22    7.29
   1  -3 -31  212.88    8.05
  -1  -3  30   -1.80    1.53
  -1   3  30   -1.52    1.49
  -1  -3  29  247.67    8.33
  -1   3  29  237.79    8.24
  -1   3  28   89.59    3.98
  -1  -3  28   92.30    4.08
  -1  -3  27  120.57    5.14
  -1   3  27  115.07    5.00
  -1   3  26  308.43   10.71
  -1  -3  26  336.92   10.93
  -1  -3  25  109.58    5.39
  -1   3  25   97.50    5.20
   1  -3 -25   95.34   12.71
   1   3 -25   57.01   10.72
   1  -3 -25   89.16   12.45
  -1  -3  25   81.11    9.26
  -1   3  25   77.95    8.94
  -1  -3  25   66.45    5.71
  -1  -3  24   67.91    4.60
  -1   3  24   65.01    4.49
   1  -3 -24   62.85   11.19
   1   3 -24   44.72    9.71
  -1  -3  24   56.30    8.01
  -1   3  24   49.58    7.72
  -1  -3  24   63.26    5.69
   1   3 -24   49.73   10.14
   1  -3 -24   56.66   10.87
   1   3 -23  190.32   17.36
  -1  -3  23  178.24   10.14
   1   3 -23  233.95   18.56
  -1   3  23  204.76   14.37
  -1  -3  23  205.44   14.43
   1  -3 -23  239.69   19.28
  -1   3  23  214.36    8.88
  -1  -3  23  226.80    9.03
   1   3 -22    4.01    6.51
  -1  -3  22   12.62    3.06
  -1   3  22   10.12    3.06
  -1  -3  22    2.66    5.73
  -1   3  22    2.67    5.74
   1  -3 -22   -6.73   10.07
   1   3 -22   -6.92    9.67
  -1  -3  21  223.79    9.40
  -1   3  21  221.14    9.40
   1  -3 -21  269.87   21.18
   1   3 -21  271.19   20.86
  -1   3  21  223.68   15.16
  -1  -3  21  222.67   15.06
   1   3 -20   27.24   10.58
   1  -3 -20   26.35   10.41
  -1  -3  20   38.74    3.90
  -1   3  20   32.35    3.90
   1   3 -19   67.93   12.67
   1  -3 -19   65.46   12.16
  -1   3  19   71.08    5.02
  -1  -3  19   71.79    4.85
   1  -3 -18    5.44    8.61
   1   3 -18    7.79    8.77
  -1   3  18   10.83    3.22
  -1  -3  18    9.37    2.97
   1   3 -17    7.01    8.97
   1  -3 -17    5.80    8.62
  -1  -3  17    1.11    4.41
   1   3 -16   30.13   11.03
   1  -3 -16   13.57    9.54
  -1  -3  16   32.48    5.41
   1   3 -15  190.37   19.10
   1  -3 -15  172.46   17.96
  -1  -3  15  206.82   10.57
   1  -3 -14    7.74    4.32
   1  -3 -14    0.39   12.28
   1   3 -14   -3.86   13.35
  -1  -3  14   23.89    6.01
  -1  -3  13  323.82   14.38
   1  -3 -13  284.58   23.39
   1   3 -13  275.65   24.36
  -1  -3  12  113.01    8.95
   1  -3 -12   90.20   16.33
   1   3 -12   98.31   18.22
  -1  -3  11   22.09    7.48
   1   3 -11   20.77   16.44
   1  -3 -11   25.84   15.77
   1  -3 -10 2278.27   87.79
   1   3 -10 2493.52   91.33
   1   3  -9  292.89   30.28
   1  -3  -9  289.26   28.09
   1   3  -8  145.00   23.51
   1  -3  -8  157.93   21.96
   1  -3  -8  174.63   16.66
   1   3  -7   14.49   17.28
   1  -3  -7   22.55   15.33
   1  -3  -7   43.19   10.36
   1   3  -6 3220.03  108.59
   1  -3  -6 3091.98  105.81
   1   3  -5  180.51   20.86
   1  -3  -5  172.47   19.33
  -1   3   4 1075.05   36.58
   1  -3  -4 1117.08   40.87
  -1   3   3  159.24    7.38
  -1  -3   3  150.03    7.08
  -1  -3   2 1253.80   39.21
  -1   3   2 1206.34   39.16
   1  -3  -1   65.49    6.59
   1  -3  -1   48.74    4.62
  -1  -3   0  241.23    8.27
  -1   3   0  235.95    8.09
   1  -3   1  176.89    8.04
   1   3   1  180.46    7.84
   1  -3   1  214.64   12.41
  -1  -3  -1  219.18    9.17
   1   3   2  866.39   29.88
   1  -3   2  849.30   30.05
  -1   3  -3   21.89    3.25
  -1  -3  -4 1590.28   49.49
  -1   3  -4 1569.86   49.64
  -1   3  -4 1436.74   48.22
  -1   3  -5  581.37   24.31
  -1  -3  -5  558.74   23.45
  -1   3  -5  574.33   23.20
  -1   3  -6 2363.80   77.66
  -1  -3  -6 2255.55   76.08
  -1   3  -6 2301.93   76.31
  -1  -3  -7 3970.61  131.25
  -1   3  -7 4350.67  134.40
  -1   3  -7 4071.97  132.44
  -1  -3  -8   16.65   13.37
  -1   3  -8   22.40   13.71
  -1   3  -8   18.24   12.63
  -1  -3  -9 3858.69  128.52
  -1   3  -9 3814.20  129.08
  -1   3 -10  245.67   22.45
  -1  -3 -10  212.85   21.35
   1  -3  11 1232.67   40.11
  -1   3 -11 1080.08   52.14
  -1  -3 -11 1129.97   52.26
   1  -3  12 1604.33   50.97
  -1   3 -12 1495.70   64.87
  -1  -3 -12 1534.85   64.85
  -1   3 -13  578.08   34.46
  -1  -3 -13  614.97   34.84
   1  -3  13  587.67   21.72
  -1   3 -14  129.27   18.10
  -1  -3 -14  122.34   17.32
   1  -3  14  163.85    9.11
  -1  -3 -15  284.27   22.87
  -1   3 -15  308.94   24.26
   1  -3  15  286.62   12.78
  -1   3 -15  246.35   23.65
  -1   3 -16  108.14   15.29
  -1  -3 -16  107.26   14.78
  -1   3 -16   78.24   14.77
   1  -3  16   82.93    6.68
   1  -3  17   63.82    4.64
   1   3  17   67.31    4.69
  -1   3 -17   67.08   13.45
  -1  -3 -17   61.91   12.45
  -1   3 -17   48.92   12.57
   1  -3  18   15.25    3.20
   1   3  18   17.64    3.29
  -1   3 -18   11.50    9.82
  -1  -3 -18   10.99    9.55
  -1   3 -18   11.57    9.38
   1  -3  19    1.00    2.71
   1   3  19    5.37    2.86
  -1  -3 -19    4.02    7.46
  -1   3 -19    2.37    7.82
  -1  -3 -19    7.11    8.98
  -1   3 -19    1.86    7.34
   1  -3  20    6.62    3.01
   1   3  20    8.74    3.08
  -1   3 -20    5.32    7.53
  -1  -3 -20    1.98    8.42
   1   3  21  156.87    7.38
   1  -3  21  161.31    7.47
  -1   3 -21  129.87   15.24
  -1  -3 -21  138.38   16.93
   1  -3  22    1.73    2.82
   1   3  22    1.41    2.82
  -1   3 -22    6.22    6.57
  -1  -3 -22    2.76    7.27
   1  -3  23  457.23   15.30
   1   3  23  425.01   15.07
  -1  -3 -23  419.14   27.49
   1  -3  24    6.92    2.86
   1   3  24    4.77    2.74
  -1  -3 -24    1.20    6.49
  -1   3 -24    5.10    5.36
   1  -3  25  446.80   14.77
   1   3  25  420.70   14.61
   1   3  26   10.84    2.50
   1  -3  26    6.95    2.45
   1  -3  27  151.12    5.95
   1   3  27  149.90    5.87
  -1   3 -28  188.68    7.24
  -1  -3 -28  193.84    7.47
   1  -3  28  198.29    6.79
   1   3  28  181.66    6.62
  -1  -3 -29   -0.72    1.86
  -1   3 -29   -0.79    1.69
   1   3  29    2.62    1.43
   1  -3  29    2.40    1.52
  -1  -3 -30  161.05    5.70
  -1   3 -30  150.88    5.49
   1  -3  30  140.05    5.04
   1   3  30  130.09    4.94
   1  -3  31   -0.58    0.91
   1   3  31   -0.87    0.86
   1   3  32   -0.02    0.58
   1  -3  32    0.34    0.62
   1   3  32    0.79    0.63
  -1   4  31    2.48    0.88
   1  -4 -30   11.58    1.84
   1  -4 -30   11.73    2.21
  -1   4  30   10.05    1.31
  -1  -4  30   10.73    1.41
   1   4 -30   10.71    1.71
  -1   4  29   11.12    1.56
  -1  -4  29   11.30    1.68
  -1  -4  29    9.53    1.89
  -1  -4  28    0.59    1.71
  -1   4  28    0.74    1.60
  -1  -4  28   -2.16    2.40
  -1   4  27   71.48    3.81
  -1  -4  27   76.23    3.95
  -1  -4  27   75.05    4.75
  -1  -4  26    9.75    3.43
  -1   4  26   11.09    2.37
  -1  -4  26   10.48    2.47
  -1  -4  25   45.69    6.45
  -1   4  25   36.15    5.80
  -1   4  25   52.26    3.63
  -1  -4  25   48.74    3.66
  -1  -4  25   44.52    4.94
  -1   4  24   -1.05    2.66
  -1  -4  24   -0.44    2.71
  -1  -4  24   -0.54    4.32
   1   4 -24   -7.14    7.18
   1  -4 -24   -8.12    7.82
  -1   4  24   -2.24    4.56
  -1  -4  24   -5.40    4.92
  -1  -4  23   46.14    3.94
  -1   4  23   45.61    3.92
   1  -4 -23   42.28    9.72
   1   4 -23   45.40    9.26
  -1   4  23   36.42    6.61
  -1  -4  23   42.23    6.96
  -1   4  22   41.43    7.20
  -1  -4  22   38.24    6.91
   1   4 -22   49.56   10.36
   1  -4 -22   40.80   10.52
   1   4 -22   41.75    9.14
  -1  -4  22   41.99    3.91
  -1   4  22   41.06    3.87
  -1   4  21   77.39    9.53
   1   4 -21   82.70   13.96
  -1  -4  21   83.10    9.74
   1  -4 -21   78.97   14.02
   1   4 -21   79.85   12.40
  -1   4  21   95.84    5.56
  -1  -4  21   98.45    5.52
  -1   4  20  250.13   10.20
  -1  -4  20  245.16   10.00
  -1  -4  20  260.44   15.98
   1  -4 -20  282.94   21.62
  -1   4  20  261.45   16.33
   1   4 -20  292.68   21.63
  -1   4  19  216.32    9.32
  -1  -4  19  219.94    9.15
   1   4 -19  240.67   20.55
   1  -4 -19  248.09   20.69
  -1  -4  18  421.04   15.38
  -1   4  18  440.84   15.72
   1  -4 -18  530.96   29.51
   1   4 -18  537.29   29.69
  -1  -4  17  349.11   13.25
  -1   4  17  367.96   13.72
   1  -4 -17  416.32   25.86
   1   4 -17  451.10   27.42
  -1  -4  16  841.37   28.48
   1   4 -16  779.28   39.86
   1  -4 -15    7.24    4.48
  -1  -4  15    6.23    5.20
   1  -4 -15   14.42   10.74
   1   4 -15   19.81   11.83
   1   4 -14  350.54   25.98
   1  -4 -14  357.97   25.20
   1  -4 -14  372.15   14.67
  -1  -4  14  410.78   16.34
   1   4 -13  607.34   34.87
   1  -4 -13  609.48   33.92
   1  -4 -13  615.28   21.72
  -1  -4  13  639.05   23.17
   1  -4 -12   10.82    5.07
  -1  -4  12   14.44    6.03
   1  -4 -12    7.63   11.39
   1   4 -12   -1.31   12.50
   1  -4 -11  323.55   25.53
   1   4 -11  317.62   26.63
   1  -4 -10  297.03   25.93
   1   4 -10  298.26   27.23
   1   4  -9   15.22   17.03
   1  -4  -9   20.92   16.26
   1   4  -8   51.10   19.91
   1  -4  -8   60.17   19.49
   1   4  -7   19.28   19.05
   1  -4  -7   15.22   17.20
   1  -4  -6   70.41   18.68
   1   4  -6   85.95   21.39
   1  -4  -5  860.27   40.98
  -1   4   5  908.21   31.33
   1   4  -5  837.12   43.16
   1  -4  -5  902.43   36.15
  -1  -4   4  261.91   11.69
  -1   4   4  287.96   12.38
   1  -4  -4  296.79   16.59
   1   4  -3  157.22   16.06
   1  -4  -3  159.49   13.81
  -1   4   3  123.24    6.22
  -1  -4   3  121.29    6.08
   1  -4  -3  137.22    9.99
   1  -4  -2  564.31   20.18
   1  -4  -2  476.15   20.29
   1  -4  -1 2940.21   86.24
   1  -4  -1 2681.86   85.87
  -1  -4   0 2977.55   89.54
  -1   4   0 2961.54   89.44
  -1  -4  -1  804.18   23.29
  -1  -4  -1  710.04   21.96
  -1   4  -1  609.52   21.51
   1   4   1  727.27   23.12
   1  -4   1  863.56   27.67
   1  -4   2 1575.84   57.69
  -1  -4  -2 1894.69   56.41
  -1   4  -4  833.63   27.33
  -1   4  -5  869.08   30.22
  -1  -4  -5  878.42   31.40
  -1   4  -6  776.18   28.87
  -1  -4  -6  764.96   29.20
  -1   4  -6  784.62   30.26
   1  -4   7   55.55   10.41
  -1  -4  -7   70.66   12.09
  -1   4  -7   80.66   13.50
  -1   4  -7   60.05   10.64
   1  -4   8   10.47    8.39
  -1   4  -8    4.45    9.70
  -1  -4  -8    4.35   10.60
  -1   4  -8    0.33   12.30
   1  -4   9  122.78   10.75
  -1   4  -9  101.13   17.17
  -1  -4  -9   84.06   16.04
  -1   4  -9   77.08   15.25
   1  -4  10  351.51   16.79
  -1   4 -10  299.23   26.01
  -1  -4 -10  319.28   24.83
  -1   4 -10  307.71   24.42
   1  -4  11  268.77   13.75
  -1   4 -11  198.05   23.20
  -1   4 -11  222.49   21.84
  -1  -4 -11  266.49   23.51
   1  -4  12  595.34   22.35
  -1  -4 -12  612.16   35.46
  -1   4 -12  533.00   33.34
  -1   4 -13   16.81   14.03
  -1  -4 -13   31.47   15.58
   1  -4  13   23.15    6.06
  -1   4 -13   19.74   12.73
  -1  -4 -14   42.48   13.14
  -1   4 -14   35.95   12.64
  -1   4 -14   17.74   11.57
   1  -4  14   40.16    6.04
  -1   4 -15   26.01   11.54
  -1  -4 -15   27.80   11.56
  -1   4 -15   13.35   11.30
   1  -4  15   22.98    5.10
   1  -4  16  213.09   11.19
  -1  -4 -16  227.17   20.08
  -1   4 -16  203.31   19.99
   1   4  17   28.45    3.47
   1  -4  17   27.14    3.43
  -1  -4 -17   43.50   11.46
  -1   4 -17   31.54   11.13
  -1   4 -17   43.24   12.19
  -1   4 -18  671.24   37.78
   1  -4  18  712.90   22.28
   1   4  18  686.48   22.17
  -1   4 -18  762.28   36.78
  -1  -4 -18  760.29   36.22
   1  -4  19  143.53    6.91
   1   4  19  132.92    6.75
  -1   4 -19  129.64   15.88
   1  -4  20  459.44   15.82
   1   4  20  445.69   15.69
   1   4  21  551.59   19.07
   1  -4  21  609.46   19.35
   1   4  22  289.54   10.99
   1  -4  22  307.07   11.18
   1  -4  23   21.40    3.20
   1   4  23   17.46    3.06
   1   4  24  182.61    7.69
   1  -4  24  198.35    7.94
   1   4  25  253.11    9.63
   1  -4  25  282.04    9.92
   1  -4  26    3.13    2.96
   1   4  26    2.81    1.98
   1  -4  26    4.54    2.21
   1  -4  27   71.86    4.49
   1  -4  27   76.83    3.84
  -1   4 -27   75.51    4.31
   1   4  27   71.43    3.68
  -1  -4 -27   77.49    4.51
   1  -4  28   23.92    2.58
   1  -4  28   30.25    2.34
  -1  -4 -28   34.63    2.99
  -1   4 -28   32.85    2.75
   1   4  28   26.86    2.17
   1  -4  29   -0.45    1.46
   1   4  29    0.87    1.17
   1  -4  29   -0.19    1.28
  -1  -4 -29    0.38    1.66
  -1   4 -29   -0.49    1.52
  -1  -4 -30   24.93    2.18
  -1   4 -30   23.02    1.98
   1   4  30   22.71    1.51
   1  -4  30   26.83    1.65
   1   4  31   28.54    1.40
   1   5 -32   11.01    1.11
  -1  -5  32   16.40    1.06
   1   5 -30   28.42    2.10
  -1   5  30   24.06    1.50
  -1   5  30   27.42    1.86
  -1   5  29  168.31    5.68
   1   5 -29  197.11    6.49
  -1   5  28   -1.48    1.51
  -1  -5  28   -1.84    1.63
  -1  -5  28   -0.70    2.39
  -1  -5  27  441.28   13.60
  -1   5  27  402.31   13.38
  -1  -5  27  400.73   14.61
  -1   5  26    1.27    1.83
  -1  -5  26    0.77    1.97
  -1  -5  26    3.13    3.58
  -1   5  25  471.93   16.07
  -1  -5  25  496.32   16.23
  -1  -5  25  525.55   18.38
   1  -5 -24  116.41   14.60
  -1  -5  24  105.26    5.18
  -1   5  24   96.51    5.04
  -1  -5  24   89.79    7.08
  -1   5  24   78.87    8.62
  -1  -5  24   70.25    8.36
   1   5 -23  112.99   12.97
   1  -5 -23  127.74   14.31
  -1  -5  23  131.38    6.12
  -1   5  23  122.05    6.03
  -1  -5  23  141.61    8.78
  -1   5  23  114.97   10.21
  -1  -5  23  116.28   10.19
  -1  -5  22  198.49   13.69
  -1   5  22  203.89   14.06
  -1   5  22  227.15    9.01
  -1  -5  22  222.82    8.95
   1   5 -22  223.19   18.01
   1   5 -21   47.38   12.18
   1  -5 -21   49.31   12.86
  -1   5  21   47.55    8.41
  -1  -5  21   33.38    7.45
  -1  -5  21   56.10    4.34
  -1   5  21   56.81    4.49
   1  -5 -20   87.19   14.30
  -1  -5  20   97.57    9.66
  -1   5  20   82.64    9.70
   1   5 -20   65.29   11.40
   1  -5 -20   67.83    7.18
   1   5 -20   75.88   13.37
  -1   5  20   91.62    5.51
  -1  -5  20   91.97    5.30
   1   5 -19  117.15   14.67
  -1  -5  19  162.58    7.31
  -1   5  19  165.98    7.66
  -1   5  19  162.99   13.32
   1  -5 -19  167.19   17.51
   1   5 -19  158.17   17.29
  -1  -5  19  147.00   12.17
   1  -5 -19  135.20    9.53
  -1   5  18   24.07    3.78
  -1  -5  18   22.94    3.38
   1   5 -18   15.84    9.99
   1  -5 -18   12.11    9.59
  -1   5  18   22.11    7.05
   1  -5 -18    4.37    6.06
  -1   5  17   13.59    3.54
  -1  -5  17    9.84    3.14
   1   5 -17   15.74   10.16
   1  -5 -17   13.67    9.40
   1   5 -16   47.46   12.55
   1  -5 -16   47.26   12.23
   1   5 -15  259.66   22.91
   1  -5 -15  288.31   22.94
   1  -5 -15  285.38   12.44
  -1  -5  15  332.61   14.16
   1  -5 -14  504.05   31.51
   1   5 -14  489.64   32.17
   1  -5 -14  534.01   19.88
   1  -5 -13   76.47    6.67
   1   5 -13   47.16   14.00
   1  -5 -13   63.42   13.57
   1  -5 -12  394.34   15.46
   1   5 -12  357.63   27.40
   1  -5 -12  346.83   25.89
   1  -5 -11  113.46    8.04
   1  -5 -11   94.60   17.27
   1   5 -11   96.45   17.53
   1   5 -10  210.16   24.37
   1  -5 -10  245.69   23.84
   1  -5 -10  210.56   10.89
   1   5  -9  150.35   23.12
   1  -5  -9  171.79   23.11
  -1  -5   9  120.38    9.42
   1  -5  -8  234.42   20.92
   1   5  -8  253.01   26.39
   1  -5  -8  283.44   26.27
   1  -5  -7  313.47   22.31
   1  -5  -7  315.01   27.61
   1   5  -7  260.06   26.40
   1  -5  -6   54.29   10.55
   1  -5  -6   58.52   20.37
  -1  -5   6   54.12    6.27
  -1   5   6   56.99    6.98
   1   5  -6   52.08   21.10
   1  -5  -5  358.41   20.59
   1   5  -5  360.25   33.26
  -1   5   5  312.82   13.89
  -1  -5   5  297.69   12.97
   1  -5  -4   37.22    8.42
   1  -5  -4  113.96   23.47
   1   5  -4  119.68   24.83
  -1  -5   4   28.71    4.13
  -1   5   4   27.57    4.15
   1  -5  -3  865.47   39.10
   1  -5  -3  905.61   33.36
   1  -5  -2  656.62   27.55
   1  -5  -2  648.92   24.30
   1  -5  -1   34.77    5.46
   1  -5  -1   33.71    7.05
   1  -5  -1   38.42    7.63
   1  -5   0   31.46    4.75
   1  -5   0   41.77    8.38
  -1   5  -1  368.62   12.10
  -1  -5  -1  363.18   12.11
  -1  -5  -1  387.98   13.06
   1  -5   2 1517.19   49.28
  -1  -5  -2 1509.97   42.64
  -1  -5  -2 1656.47   45.67
  -1  -5  -3  553.14   22.74
  -1   5  -5   24.47    4.51
  -1   5  -6  518.21   19.79
   1  -5   6  391.78   23.16
  -1   5  -7  445.57   20.09
  -1  -5  -7  397.45   19.99
  -1   5  -8 1368.85   47.17
  -1  -5  -8 1103.97   44.17
  -1   5  -8 1227.97   47.21
   1  -5   8 1001.50   41.52
  -1   5  -9 1328.83   55.64
  -1  -5  -9 1245.89   53.68
  -1  -5  -9 1504.28   46.42
   1  -5   9 1307.41   48.36
  -1   5  -9 1596.38   58.75
  -1  -5 -10  120.16   16.83
  -1   5 -10  110.26   16.81
   1  -5  10  156.04   11.85
  -1   5 -10  130.67   19.24
   1  -5  11 2819.06   81.92
  -1   5 -11 2654.04   98.57
  -1   5 -12  126.92   18.69
  -1  -5 -12  153.81   19.93
   1  -5  12  197.14   11.91
  -1   5 -12  150.60   21.72
  -1   5 -13 1755.05   86.43
   1  -5  13 2531.09   72.97
  -1  -5 -13 2328.77   86.91
  -1   5 -13 1982.33   83.87
  -1   5 -14    3.49   11.94
   1  -5  14    5.60    5.49
  -1  -5 -14   -6.74   13.58
  -1   5 -14   -4.36   12.70
  -1  -5 -15  667.57   37.23
  -1   5 -15  609.18   36.26
  -1   5 -16  183.62   20.93
  -1  -5 -16  155.60   11.58
   1  -5  17   33.09    3.52
   1   5  17   34.19    3.64
  -1  -5 -17   46.28   12.98
  -1   5 -17   39.36   11.99
  -1  -5 -17   23.64    6.26
   1  -5  18   79.85    4.93
   1   5  18   68.49    4.88
  -1  -5 -18   59.78   14.10
  -1   5 -18   68.05   13.25
  -1  -5 -18   62.61    7.30
   1   5  19  433.95   15.50
   1  -5  19  464.28   15.62
  -1  -5 -19  470.58   31.04
   1   5  20    4.56    2.77
   1  -5  20    6.23    2.94
  -1  -5 -20    5.97    8.37
  -1   5 -20    0.38    6.04
   1   5  21  410.35   14.68
   1  -5  21  434.05   14.88
  -1  -5 -21  401.08   27.93
   1  -5  22   40.38    3.70
   1   5  22   31.87    3.44
  -1  -5 -22   40.29   10.50
   1  -5  23   46.91    3.76
   1   5  23   43.70    3.59
  -1  -5 -23   35.08    9.57
  -1  -5 -23   39.44    5.33
   1  -5  24   88.89    4.65
   1   5  24   80.23    4.40
  -1  -5 -24   73.93   11.16
  -1  -5 -24   64.23    5.51
   1   5  25   14.64    2.34
   1  -5  25   19.01    2.59
  -1  -5 -26  128.19    6.00
   1  -5  26  114.25    5.01
   1   5  26  102.92    4.77
  -1   5 -26  114.99    5.62
   1  -5  26   93.88    6.02
  -1  -5 -27   89.23    4.83
   1   5  27   83.27    3.90
  -1   5 -27   80.34    4.45
   1  -5  27   98.57    4.19
   1  -5  27   96.87    5.08
  -1  -5 -28    0.42    2.08
  -1   5 -28   -0.14    1.79
   1  -5  28    6.17    2.13
   1  -5  28    2.61    1.49
   1   5  28    1.67    1.36
   1  -5  29   81.52    3.70
  -1   5 -29   86.52    3.82
   1   5  29   79.15    3.16
   1   5  30    1.79    0.81
   1  -5  30    1.40    1.06
   1   5  31   14.28    1.10
   1   5  32    0.38    0.44
  -1   6  32  101.69    3.37
  -1  -6  32  105.60    3.44
  -1   6  31   78.79    2.94
  -1   6  30    4.38    1.09
  -1  -6  29   -1.86    1.77
   1   6 -29   -2.09    1.35
  -1   6  29    0.22    0.91
  -1   6  28   77.32    3.29
  -1  -6  28   78.82    4.36
   1   6 -28   79.06    3.85
  -1   6  27   27.24    2.14
  -1  -6  27   21.67    3.48
  -1   6  26   49.23    3.07
  -1  -6  26   52.53    3.17
  -1  -6  25   23.47    4.50
  -1   6  25   21.10    2.40
  -1  -6  25   26.32    2.51
   1  -6 -24    9.16    7.37
  -1  -6  24   10.97    2.34
  -1   6  24    9.68    2.32
  -1  -6  24   11.26    4.58
   1  -6 -23   96.22   14.04
  -1  -6  23  109.10    7.71
  -1   6  23   86.65    4.90
  -1  -6  23   88.08    4.80
  -1   6  23   73.68    8.07
  -1  -6  23   74.88    7.87
  -1   6  22   12.37    5.13
  -1  -6  22   13.59    4.70
   1  -6 -22    8.40    4.46
  -1   6  22    7.70    2.82
  -1  -6  22    6.21    2.58
   1  -6 -22   16.02    7.63
   1  -6 -21  180.38   16.85
   1   6 -21  155.85   15.56
   1  -6 -21  145.87    9.64
  -1  -6  21  155.07    6.93
  -1   6  21  157.18    7.25
  -1  -6  21  126.81   11.21
  -1   6  21  133.82   12.14
   1  -6 -20  194.01   17.96
   1   6 -20  179.05   17.07
   1  -6 -20  136.77    9.86
  -1   6  20  177.94    7.78
  -1  -6  20  153.03    7.12
  -1   6  20  166.46   13.45
  -1  -6  20  150.26   11.96
   1  -6 -19    0.67    5.19
  -1   6  19   -3.43    3.70
  -1  -6  19   -3.86    3.22
  -1  -6  18  612.27   26.94
   1  -6 -18  700.49   34.69
   1   6 -18  681.64   34.58
  -1   6  18  709.96   30.38
  -1  -6  18  588.43   20.09
  -1   6  18  662.90   21.05
  -1   6  17    8.89    8.22
  -1  -6  17    4.09    6.63
   1   6 -17   -0.41   12.20
   1  -6 -17   16.63   10.43
   1  -6 -17   14.68    5.59
  -1  -6  17   15.26    3.40
  -1   6  17   17.16    4.21
  -1  -6  16  628.36   26.43
   1  -6 -16  643.77   33.26
   1   6 -16  637.66   34.08
   1  -6 -15  169.42   18.64
  -1  -6  15  140.04   12.36
   1   6 -15  158.25   19.08
  -1   6  15  183.64   16.26
   1  -6 -15  183.02    9.56
  -1   6  14   33.12    9.20
   1   6 -14   15.42   12.88
   1  -6 -14   14.79   11.80
   1  -6 -14   33.02    5.68
   1  -6 -13   -8.88   13.83
   1   6 -13   -4.99   14.11
   1  -6 -13    5.31    5.05
   1  -6 -12  354.38   26.97
   1   6 -12  326.73   27.59
   1  -6 -12  395.14   15.89
  -1  -6  11   50.07    7.30
   1  -6 -11   44.87   16.70
   1   6 -11   31.04   16.51
   1  -6 -11   63.68    7.13
   1  -6 -10  341.63   14.24
  -1  -6  10  272.29   13.83
   1   6 -10  262.71   26.26
  -1   6  10  347.68   19.92
   1  -6 -10  309.53   25.24
   1  -6  -9  620.99   21.19
  -1  -6   9  464.21   20.66
  -1  -6   9  587.01   24.90
  -1   6   9  617.03   26.86
   1  -6  -9  571.02   34.34
   1   6  -9  481.38   33.61
   1   6  -8  250.41   26.01
   1  -6  -8  339.60   28.07
  -1  -6   8  374.41   17.47
   1  -6  -8  286.36   24.41
  -1   6   8  401.45   19.40
   1  -6  -7 1223.23   54.33
   1  -6  -7 1224.35   53.48
  -1   6   7 1379.81   44.07
  -1  -6   7 1224.55   41.63
   1  -6  -6  815.23   41.86
   1  -6  -6  898.72   41.09
  -1  -6   6  827.21   28.65
  -1   6   6  901.50   30.13
   1  -6  -5  188.77   21.06
   1   6  -5  161.84   19.57
   1  -6  -5  215.88   17.37
  -1  -6   5  172.19    8.49
  -1   6   5  194.65    9.23
   1  -6  -4  692.37   31.25
   1   6  -4  763.65   33.04
   1  -6  -3   43.66    7.05
   1   6  -3   37.68    6.94
   1  -6  -3   48.42    8.44
   1  -6  -2   37.30    7.10
   1  -6  -1   97.67    8.66
   1  -6   0   79.96    7.64
   1  -6   1   72.35    6.68
   1  -6   1  108.54   11.10
  -1  -6  -2 1272.32   34.04
   1  -6   2 1440.33   42.35
  -1  -6  -3  311.46   14.06
  -1  -6  -3  306.89   10.49
  -1  -6  -4 3054.15   96.77
  -1  -6  -5 1654.79   58.45
  -1   6  -7 1809.22   54.78
  -1  -6  -7 1676.43   54.29
  -1   6  -8   17.84    6.76
   1  -6   8   35.26   10.75
  -1  -6  -8   21.24    8.42
  -1   6  -9    5.27    8.38
   1  -6   9    4.53    8.92
  -1  -6  -9    8.70    7.39
   1  -6  10 1017.06   39.26
  -1   6 -10 1173.11   48.62
  -1   6 -11  968.72   48.82
   1  -6  11  937.40   35.59
  -1   6 -12  834.36   48.90
   1  -6  12 1043.33   36.78
  -1   6 -13  294.75   29.68
   1  -6  13  550.69   22.04
  -1   6 -14   41.81   13.87
  -1  -6 -15  277.92   15.81
   1  -6  15  272.46   13.31
  -1  -6 -16  185.62   12.88
  -1  -6 -16  196.11   23.25
   1  -6  16  187.23    8.13
   1   6  16  197.29    8.61
  -1  -6 -17  613.03   26.70
  -1  -6 -17  737.00   41.81
   1  -6  17  650.28   21.77
   1   6  17  693.14   22.26
  -1  -6 -18  699.08   40.77
   1   6  18  704.18   23.34
   1  -6  18  715.22   23.15
  -1  -6 -19  287.08   24.52
   1  -6  19  259.34   10.14
   1   6  19  256.01   10.28
  -1  -6 -20 1107.34   51.06
   1  -6  20 1083.41   33.10
   1   6  20 1020.80   33.07
  -1  -6 -21   37.48   10.51
   1  -6  21   35.88    3.56
   1   6  21   33.15    3.54
   1   6  22  354.93   18.97
   1   6  22  388.05   13.67
   1  -6  22  409.22   13.76
  -1  -6 -22  372.89   26.27
   1  -6  23   24.29    5.06
   1   6  23   20.58    4.74
  -1  -6 -23   22.23    4.89
   1   6  23   25.20    2.88
   1  -6  23   26.66    2.98
  -1  -6 -23   30.80    9.01
   1  -6  24   11.79    2.35
   1   6  24   10.15    2.21
  -1  -6 -24    7.76    3.76
  -1  -6 -25   -2.98    2.66
   1  -6  25   -0.14    1.89
   1   6  25   -1.24    1.80
  -1  -6 -25   -3.89    3.18
  -1  -6 -26   74.95    4.39
   1  -6  26   72.66    3.61
   1   6  26   65.98    3.40
   1  -6  26   73.82    4.96
  -1   6 -27   23.89    2.49
   1  -6  27   20.04    2.97
   1   6  27   19.69    1.87
  -1   6 -28   78.45    3.72
   1   6  28   75.85    3.12
   1  -6  28   82.41    4.16
   1   6  29    0.82    0.83
   1  -6  29    0.80    1.48
   1  -6  30    0.58    1.02
   1   6  31   15.45    1.02
  -1  -7  31    1.53    0.79
  -1   7  31    2.54    0.64
  -1   7  30    4.40    0.92
   1  -7 -29    5.98    1.95
  -1   7  29    9.61    1.32
  -1  -7  29    6.53    1.78
  -1  -7  28   44.41    3.30
  -1  -7  27   23.10    3.27
  -1   7  27   17.02    1.77
  -1  -7  26  353.03   12.46
  -1   7  26  303.84   10.38
  -1  -7  25  111.40    6.70
  -1   7  25   81.44    4.14
   1  -7 -24  471.01   18.63
  -1  -7  24  493.78   16.18
  -1   7  24  507.44   16.39
  -1   7  23   97.35    4.96
  -1  -7  23   93.46    4.63
   1  -7 -23   88.02    7.30
  -1  -7  23  120.74    7.87
   1  -7 -23  105.41   14.57
   1  -7 -22   84.38    7.72
  -1  -7  22   95.06    4.83
  -1  -7  22   79.74    8.09
  -1  -7  21   22.34    2.95
  -1   7  21   23.92    3.46
  -1  -7  21   21.99    5.18
   1  -7 -21   33.03    6.50
   1  -7 -20   81.10   12.24
   1  -7 -20   93.28    8.59
  -1   7  20  101.91    5.82
  -1  -7  20   82.34    4.85
  -1   7  20   83.93   10.30
  -1  -7  20   66.18    8.07
   1  -7 -19   -8.11    6.49
  -1  -7  19   -2.35    2.60
  -1   7  19   -3.66    5.76
  -1  -7  19   -2.63    4.30
   1   7 -19   -3.47    8.07
   1  -7 -19    1.02    7.33
   1  -7 -18   16.57    6.26
  -1  -7  18   32.45    3.45
  -1  -7  18   28.24    6.00
  -1   7  18   35.26    8.26
   1  -7 -18   28.32    9.18
   1   7 -18   24.88    9.30
   1  -7 -17   -4.82    6.05
   1  -7 -17   -3.28    8.74
   1   7 -17   -2.84    9.17
  -1  -7  17   -0.53    2.60
  -1  -7  17    0.22    4.62
  -1   7  17    0.33    7.03
   1  -7 -16   96.03   14.08
   1   7 -16   97.28   15.98
   1  -7 -16   86.67    8.65
  -1  -7  16   91.87    5.47
  -1   7  16  131.94   14.13
  -1  -7  16   87.71    9.46
   1  -7 -15   29.75    5.46
   1  -7 -15   15.19    5.92
  -1   7  15   28.60    9.30
  -1  -7  15   21.07    6.39
   1  -7 -15   20.92   10.37
   1   7 -15    9.76   10.48
   1  -7 -14   12.47    5.32
   1  -7 -14   15.06    9.97
   1   7 -14    3.42   11.61
   1  -7 -14   12.02    6.26
  -1   7  14    2.06    8.23
  -1  -7  14    3.03    6.55
   1  -7 -13  303.30   13.29
  -1   7  13  282.86   20.15
  -1  -7  13  260.00   17.43
   1  -7 -13  193.82   21.01
   1   7 -13  222.16   25.08
   1  -7 -12  301.37   13.40
  -1  -7  12  266.18   17.14
  -1   7  12  308.05   20.20
   1  -7 -12  236.81   21.71
   1   7 -12  210.40   24.17
   1  -7 -11  274.28   12.56
   1  -7 -11  178.26   19.90
   1   7 -11  179.03   23.88
  -1   7  11  257.86   17.90
  -1  -7  11  211.72   14.91
   1  -7 -10   71.24    7.47
   1   7 -10   42.50   16.63
   1  -7 -10   59.53   14.24
  -1   7  10   51.16    9.51
  -1  -7  10   40.24    7.51
   1  -7  -9   11.92    6.14
  -1  -7   9    5.05    4.62
  -1   7   9    3.14    5.87
   1   7  -9   12.52   16.48
   1  -7  -9    5.83   11.24
   1  -7  -8   34.74   14.08
   1   7  -8   42.51   19.00
  -1   7   8   84.71    8.98
  -1  -7   8   73.54    7.16
   1  -7  -8   93.50    8.37
   1   7  -7  114.39   19.88
   1  -7  -7   63.23   13.24
  -1   7   7   96.08    8.23
  -1  -7   7   83.13    6.59
   1  -7  -7   98.09   14.84
   1  -7  -6   32.08    9.41
   1   7  -6   47.70   15.00
  -1   7   6   21.71    4.69
  -1  -7   6   21.18    4.00
   1  -7  -6   44.66   12.16
   1  -7  -5  492.94   20.50
   1  -7  -5  585.51   31.06
   1  -7  -4 1460.94   57.63
   1  -7  -3 1868.18   67.34
   1  -7  -2 1533.43   55.60
   1  -7  -1  624.25   27.29
   1  -7   0  408.52   19.40
   1  -7   1 1006.66   36.38
   1  -7   2 3154.05   91.34
  -1  -7  -2 2835.26   86.58
   1  -7   3  746.67   27.42
  -1  -7  -3  742.24   26.03
  -1  -7  -4  828.31   27.08
  -1  -7  -4  965.88   32.44
  -1  -7  -5  215.77   14.63
  -1  -7  -5  229.86   16.25
  -1  -7  -6  184.82   15.34
  -1  -7  -7  281.50   20.29
   1  -7   7  257.19   20.80
   1  -7   8  214.33   18.10
  -1  -7  -8  235.07   21.26
   1  -7   9  322.54   20.14
  -1  -7  -9  340.75   16.04
   1  -7  10  595.68   27.46
   1  -7  13   17.16    6.11
  -1  -7 -13   16.21   13.91
  -1  -7 -14  659.29   28.34
   1  -7  14  644.52   25.54
  -1  -7 -14  735.59   45.34
  -1  -7 -15  133.13   12.00
   1  -7  15  149.45   10.16
  -1  -7 -15  134.67   20.72
   1  -7  16  183.21    7.83
  -1  -7 -16  201.16   23.38
  -1  -7 -16  189.39   13.53
  -1  -7 -17   18.98   11.16
   1  -7  17   11.39    2.67
  -1  -7 -18  158.46   19.86
   1  -7  18  128.73    6.24
  -1  -7 -19   24.80   10.86
   1  -7  19   27.20    3.29
   1   7  19   27.85    3.73
  -1  -7 -20  328.05   25.35
   1  -7  20  323.19   11.87
   1   7  20  341.08   12.33
  -1  -7 -21    7.85    7.77
   1  -7  21    6.31    2.40
   1   7  21    7.13    2.71
   1  -7  21    4.18    3.93
   1   7  22   22.02    2.93
   1  -7  22   23.48    2.87
   1  -7  22   20.76    4.76
  -1  -7 -22   23.31    8.27
  -1  -7 -22   36.33    6.20
   1  -7  23   -0.69    2.03
   1   7  23    0.28    2.04
  -1  -7 -23    1.09    4.31
  -1  -7 -23    0.69    2.59
  -1   7 -23    0.39    2.32
   1   7  24    1.47    1.84
  -1  -7 -24    2.19    3.69
  -1   7 -24   -0.14    2.17
   1   7  25   42.41    2.73
  -1  -7 -25   33.15    4.29
  -1   7 -25   35.64    3.06
   1   7  26   41.39    2.45
  -1  -7 -26   40.58    3.75
   1  -7  26   44.17    4.03
  -1   7 -26   38.30    2.82
   1  -7  27  113.08    5.18
   1   7  27   90.07    3.66
   1  -7  28  110.46    4.86
   1  -7  29   40.20    2.45
  -1  -7 -30   21.19    1.81
   1   7  30   30.61    1.47
   1   7  31    1.81    0.47
  -1   8  30    7.81    0.86
  -1   8  29    6.62    1.11
   1  -8 -29    5.09    1.68
   1  -8 -28    3.00    2.37
  -1   8  28    3.10    1.28
  -1  -8  28    3.33    2.06
  -1  -8  27   37.53    3.38
  -1  -8  26    0.33    2.98
  -1  -8  25    0.13    3.70
   1  -8 -24   33.09    5.06
  -1  -8  24   34.37    5.01
   1  -8 -23   -1.85    4.61
  -1  -8  23    1.86    4.50
   1  -8 -22  201.91   11.41
  -1  -8  22  207.92   10.33
   1  -8 -22  175.64   18.71
  -1  -8  21   50.62    3.39
   1  -8 -21   62.95    7.66
   1  -8 -21   67.78   12.93
  -1  -8  20    7.14    2.22
   1  -8 -20   13.24    6.24
   1  -8 -20   17.93    9.30
  -1  -8  19  375.81   13.33
   1  -8 -19  448.49   18.91
   1  -8 -18  185.05   11.91
  -1  -8  18  120.96   11.33
   1  -8 -17 1069.41   37.74
   1  -8 -17  991.59   44.05
  -1  -8  17 1026.97   39.06
   1  -8 -16  126.01   10.23
   1  -8 -16  107.31   14.49
  -1  -8  16   85.70    9.98
   1  -8 -15  660.13   29.43
   1  -8 -15  692.94   36.45
  -1  -8  15  716.16   31.95
   1  -8 -14    9.31    6.32
  -1  -8  14   -6.82    7.64
   1  -8 -14    1.75    8.07
   1  -8 -14    5.07    5.35
   1  -8 -13   21.05    6.78
  -1  -8  13    8.48    5.55
   1  -8 -13   12.15    6.01
   1  -8 -13    1.78    8.64
   1  -8 -12   10.06    6.35
   1  -8 -12    3.98    9.38
   1  -8 -11  782.75   42.93
  -1  -8  11  900.33   36.13
   1  -8 -10   43.13    7.13
   1  -8 -10   28.36    9.41
   1  -8  -9   81.54   11.07
  -1  -8   9   81.28    7.23
  -1  -8   8   30.33    2.88
   1  -8  -8   22.96    6.70
  -1  -8   8   20.47    3.98
  -1  -8   7  609.62   19.77
   1  -8  -6  107.45   16.14
   1  -8  -5  942.73   45.47
   1  -8  -4  458.83   28.33
   1  -8  -3  117.23   14.66
   1  -8  -2   10.37    8.87
   1  -8  -1  698.21   22.34
   1  -8  -1  681.81   31.73
   1  -8   0   80.11    4.31
   1  -8   0   93.51   10.84
   1  -8   1 1771.75   52.88
   1  -8   1 1665.27   60.10
   1  -8   2   29.16    2.95
   1  -8   2   26.19    6.57
   1  -8   3 1673.67   55.67
  -1  -8  -3 1562.29   51.18
   1  -8   4  159.48   10.76
  -1  -8  -4  151.39   15.10
  -1  -8  -4  178.97   10.13
   1  -8   5 2461.19   84.61
  -1  -8  -5 2412.77   86.25
  -1  -8  -6   75.03   10.25
  -1  -8  -7  294.90   19.32
  -1  -8  -8  211.19   18.24
  -1  -8  -9  810.53   43.72
  -1  -8  -9  990.32   34.09
  -1  -8 -10   27.23   12.38
  -1  -8 -11 2487.48  100.61
  -1  -8 -12   36.23   15.88
   1  -8  12   44.74    7.82
  -1  -8 -12   54.19   10.17
   1  -8  12   26.95    5.21
  -1  -8 -13  430.17   21.33
   1  -8  13  375.30   18.19
  -1  -8 -14    9.03   11.41
  -1  -8 -14    9.56    7.51
   1  -8  14   17.17    6.49
  -1  -8 -15   11.21   11.77
  -1  -8 -15   10.58    7.11
   1  -8  15   10.80    6.10
  -1  -8 -16  258.01   26.13
  -1  -8 -17  238.42   24.36
   1  -8  18   96.88    8.97
  -1  -8 -18  102.98   16.85
   1  -8  19  629.07   20.25
  -1  -8 -19  612.49   36.66
  -1  -8 -20   41.20   10.67
  -1  -8 -20   37.14    7.38
   1  -8  20   26.72    2.86
  -1  -8 -21  580.52   35.26
  -1  -8 -21  777.36   27.87
  -1  -8 -22  148.78    9.99
  -1  -8 -23  301.44   13.80
  -1  -8 -24   14.73    4.38
   1  -8  25   10.77    3.44
  -1  -8 -25    8.73    3.40
  -1  -8 -26   -2.02    2.77
   1  -8  26    1.31    2.59
   1  -8  27   38.76    3.16
   1  -8  28    2.87    1.72
  -1  -8 -29   20.19    2.09
   1  -8  29   22.04    1.78
   1   8  29   22.22    1.38
   1   8  30    0.43    0.53
  -1  -9  30   94.44    3.28
  -1   9  29   10.13    1.01
  -1  -9  29   11.67    1.37
   1  -9 -29    8.20    1.46
   1  -9 -28  227.15    8.47
  -1  -9  28  217.72    7.93
  -1   9  28  228.21    7.42
   1  -9 -27   43.50    3.96
  -1   9  27   37.00    2.31
  -1  -9  26  389.01   13.41
  -1   9  26  369.19   12.35
  -1  -9  25   70.22    5.20
  -1  -9  24  384.42   14.69
  -1  -9  23   -0.16    4.25
   1  -9 -23    4.25    4.93
  -1  -9  22   57.47    6.08
   1  -9 -22   64.31    7.65
   1  -9 -21   20.95    6.93
  -1  -9  21   18.71    5.20
   1  -9 -21    6.53    7.85
   1  -9 -20  105.61    9.79
   1  -9 -20   84.90   13.99
   1  -9 -19    8.00    6.53
   1  -9 -19    0.99    8.40
   1  -9 -18   71.32    8.68
   1  -9 -18   63.18   13.43
   1  -9 -17   26.92    7.16
   1  -9 -16   11.91    6.92
   1  -9 -15  327.59   14.88
   1  -9 -15  258.43   15.97
   1  -9 -14    6.62    5.95
   1  -9 -14    3.78    6.32
   1  -9 -13  209.83   11.86
   1  -9 -13  144.02   11.98
   1  -9 -12   16.85    7.09
  -1  -9  12   25.90    7.14
   1  -9 -12   35.23    7.21
  -1  -9  12   31.98    8.33
  -1  -9  11   86.49    9.68
   1  -9 -11   82.29    9.01
  -1  -9  11   50.46    3.99
   1  -9 -11   59.40    8.64
   1  -9 -10   29.73    7.66
  -1  -9  10   24.27    2.98
   1  -9  -9  849.93   28.47
  -1  -9   9  708.46   23.91
  -1  -9   8    5.53    1.97
  -1  -9   7  112.78    5.38
  -1  -9   6   14.21    2.23
  -1  -9   5  577.88   18.57
   1  -9  -5  548.45   23.74
   1  -9  -4  137.99   19.17
  -1  -9   4  142.26    6.40
   1  -9  -3  176.56   19.28
  -1  -9   3  214.27    8.40
   1  -9  -2  282.19   22.87
   1  -9  -1   59.75   12.80
   1  -9   0   25.66    9.57
   1  -9   0   22.58    2.86
  -1  -9   0   28.87   10.18
   1  -9   1  383.06   22.90
   1  -9   1  442.85   14.32
   1  -9   2  834.61   33.19
   1  -9   2  767.27   23.44
   1  -9   3  643.59   28.60
   1  -9   3  725.44   21.82
   1  -9   4  282.39   16.09
   1  -9   4  304.29   11.15
  -1  -9  -5  155.59   14.75
   1  -9   5  195.64    8.28
   1  -9   6  628.68   20.15
  -1  -9  -6  567.86   25.20
   1  -9   7  330.99   12.39
  -1  -9  -7  277.63   17.24
  -1  -9  -8 1364.73   51.97
  -1  -9  -9  161.96   16.03
  -1  -9 -10 1647.12   68.32
   1  -9  10 1833.15   57.96
   1  -9  10 1682.77   54.98
  -1  -9 -11   56.37    9.82
  -1  -9 -11   76.94   14.34
  -1  -9 -11   52.36    6.66
   1  -9  11   62.53    6.11
  -1  -9 -12 1337.84   47.09
   1  -9  12 1170.66   41.44
  -1  -9 -12 1080.54   57.67
  -1  -9 -12 1280.98   42.54
   1  -9  13  259.59   14.60
  -1  -9 -13  283.76   17.31
   1  -9  13  245.44   13.17
  -1  -9 -13  258.07   13.54
  -1  -9 -13  251.60   26.27
  -1  -9 -14  977.02   37.06
   1  -9  14  931.59   33.66
  -1  -9 -14  868.20   32.37
  -1  -9 -15   24.56   11.39
   1  -9  15   23.94    6.80
  -1  -9 -15   24.44    5.41
  -1  -9 -16  156.93   20.05
  -1  -9 -16  144.93    9.54
  -1  -9 -17   47.51   12.40
  -1  -9 -17   55.34    6.25
  -1  -9 -18   79.13    6.89
  -1  -9 -18  119.59   10.71
  -1  -9 -18   99.50   15.16
  -1  -9 -19   33.98    7.66
  -1  -9 -19   19.22    8.51
  -1  -9 -20  559.25   22.10
  -1  -9 -20  377.19   27.05
  -1  -9 -21    9.02    6.11
  -1  -9 -22  285.21   14.14
  -1  -9 -23   25.68    5.51
   1  -9  24  105.36    6.50
  -1  -9 -24  103.92    7.13
  -1  -9 -25   25.15    4.00
   1  -9  25   30.29    3.78
   1  -9  26   56.23    3.99
  -1  -9 -26   55.57    4.10
   1  -9  27    1.28    1.97
  -1  -9 -28   19.40    2.35
   1  -9  28   21.87    2.01
   1   9  28   16.48    1.32
  -1  -9 -29   39.84    2.39
   1  -9  29   44.68    2.21
   1 -10 -28   18.12    2.14
  -1  10  28   15.38    1.22
   1 -10 -27    3.80    2.61
  -1  10  27    3.03    1.11
  -1 -10  27    2.32    2.04
  -1 -10  26   65.48    4.13
  -1  10  26   63.25    3.14
   1 -10 -25    6.83    4.10
  -1 -10  25   10.50    3.12
  -1  10  25   10.69    1.91
  -1 -10  24   -1.18    3.44
  -1  10  24    2.87    1.99
  -1 -10  23  155.06    8.22
   1 -10 -22  101.38    8.76
  -1 -10  22   91.13    6.93
   1 -10 -21  281.46   15.14
   1 -10 -20   -1.30    6.62
   1 -10 -19   15.61    8.55
   1 -10 -19   26.97    7.46
   1 -10 -18  104.67   15.31
   1 -10 -18  137.13   11.10
   1 -10 -17    4.41    7.80
   1 -10 -17    0.91    6.75
   1 -10 -16   83.94   15.59
   1 -10 -16  116.09   11.04
   1 -10 -15   58.13   13.30
   1 -10 -15   55.66    9.10
  -1 -10  14   -6.06    6.24
   1 -10 -14    1.92    6.86
   1 -10 -14    3.60    6.46
  -1 -10  14   -0.77    2.47
  -1 -10  13   42.83    7.98
   1 -10 -13   42.39    8.42
  -1 -10  13   42.03    3.74
   1 -10 -12    6.81    6.80
  -1 -10  12    3.59    2.15
  -1 -10  12    9.91    6.59
   1 -10 -12    7.94    7.14
  -1 -10  12   12.72    7.58
   1 -10 -11   23.17    7.81
  -1 -10  11    7.25    2.43
  -1 -10  11    5.63    6.95
   1 -10 -11   15.29    7.22
  -1 -10  11   12.95    7.43
  -1 -10  10   76.99    4.70
  -1 -10  10   73.74    8.93
   1 -10 -10   66.73    8.78
  -1 -10  10   70.44    9.55
  -1 -10   9    2.48    6.29
  -1 -10   9    5.47    2.11
  -1 -10   9    4.73    6.71
  -1 -10   8  433.41   15.10
  -1 -10   8  444.14   17.60
  -1 -10   8  430.56   19.96
  -1 -10   7   40.28    3.36
  -1 -10   7   30.25    4.65
   1 -10  -6 1220.84   43.16
  -1 -10   6 1222.62   37.84
  -1 -10   5  173.09    7.43
   1 -10  -5  168.06   13.93
   1 -10  -4  645.79   27.35
   1 -10  -3  117.75   13.57
   1 -10  -2  297.66   18.27
  -1 -10   2  254.71   13.16
   1 -10  -2  279.02   24.98
   1 -10  -1 1183.27   41.76
   1 -10  -1 1237.72   53.40
  -1 -10   0  981.12   37.20
   1 -10   0 1378.77   53.80
   1 -10   1 1632.40   42.55
   1 -10   1 1303.48   56.14
   1 -10   2   27.40    3.24
  -1 -10  -2   35.80   11.65
  -1 -10  -3   73.48   12.33
   1 -10   3   79.85    4.81
  -1 -10  -4 1048.63   48.36
   1 -10   4 1572.33   44.25
   1 -10   5   85.12    5.44
  -1 -10  -5  161.96   15.16
   1 -10   6  872.07   28.57
  -1 -10  -6  883.57   34.83
   1 -10   7  190.07    8.87
   1 -10   7  190.75    9.73
   1 -10   8   28.36    5.96
   1 -10   8   27.67    7.36
  -1 -10  -8   25.45    5.25
   1 -10   8   17.39    6.95
  -1 -10  -8   26.71    8.02
  -1 -10  -8   24.22    8.45
   1 -10   8   36.51    3.72
   1 -10   8   31.76    4.37
   1 -10   9   10.23    5.47
   1 -10   9   13.20    6.90
  -1 -10  -9   13.04    4.92
   1 -10   9   14.64    6.29
  -1 -10  -9   12.25    7.90
  -1 -10  -9    6.11    7.85
   1 -10   9    8.63    3.59
   1 -10   9    9.98    2.93
   1 -10  10   98.49    8.97
   1 -10  10   98.23    9.64
  -1 -10 -10   54.17    9.51
   1 -10  10   69.24    6.49
   1 -10  10   58.37    5.00
  -1 -10 -10   81.27    7.82
   1 -10  11  105.47    9.27
  -1 -10 -11  111.96    9.15
   1 -10  11  107.79    8.05
   1 -10  12  203.48   12.17
  -1 -10 -12  224.25   12.78
   1 -10  12  217.87   11.96
  -1 -10 -12  240.68   16.26
  -1 -10 -13  314.20   15.26
   1 -10  13  306.22   15.17
  -1 -10 -13  349.31   19.26
  -1 -10 -14  113.30   11.96
  -1 -10 -14  110.40    8.70
  -1 -10 -14   93.26   15.76
  -1 -10 -15  530.46   21.75
  -1 -10 -15  602.45   25.80
   1 -10  15  571.60   22.96
  -1 -10 -16   17.03    8.16
  -1 -10 -16   17.35    5.05
  -1 -10 -16   11.43    8.57
  -1 -10 -17  438.73   18.30
  -1 -10 -17  350.20   26.85
  -1 -10 -18   86.90    9.65
  -1 -10 -19  219.64   13.73
  -1 -10 -20  383.99   18.27
  -1 -10 -21    7.69    6.00
  -1 -10 -22  230.07   12.23
   1 -10  23   15.50    4.28
  -1 -10 -23   22.16    5.21
  -1 -10 -24    6.18    3.89
   1 -10  24   12.29    3.45
  -1 -10 -25   52.60    4.52
   1 -10  25   50.15    4.01
   1  10  26   64.35    3.04
   1 -10  26   82.26    4.20
  -1 -10 -27    4.41    2.19
   1  10  27    2.91    0.96
   1 -10  27    3.15    1.78
   1 -10  28    3.19    1.34
  -1 -10 -28    6.65    1.62
   1 -11 -27  105.47    4.43
  -1  11  27   71.76    2.75
  -1 -11  26    4.39    2.23
  -1  11  26    2.76    1.08
  -1  11  25  131.87    5.16
  -1 -11  25  134.34    6.28
  -1  11  24   25.94    2.36
   1 -11 -24   29.81    5.13
  -1  11  23   68.83    4.01
   1 -11 -23   90.60    7.24
  -1  11  22  198.23    8.10
  -1  11  21  114.69    6.22
   1 -11 -21  144.76   10.67
  -1  11  20  169.92    8.31
   1 -11 -20  208.85   13.07
   1 -11 -19   75.74    9.43
  -1 -11  19   51.06    6.16
  -1 -11  18   15.38    5.29
   1 -11 -18   11.62    7.57
   1 -11 -17    3.22    7.39
  -1 -11  17    0.11    5.14
  -1 -11  16  170.77   10.64
   1 -11 -16  174.23   13.42
   1 -11 -15   19.10    8.61
  -1 -11  15   15.44    5.67
   1 -11 -14  645.86   28.18
  -1 -11  14  654.35   25.94
   1 -11 -13   19.96    8.43
   1 -11 -13    9.52    7.34
  -1 -11  13   26.79    7.40
   1 -11 -12  254.63   16.11
  -1 -11  12  229.55   10.02
   1 -11 -11   65.45    9.59
  -1 -11  11   64.13    8.83
   1 -11 -11   90.15    9.62
  -1 -11  11   57.81    4.16
  -1 -11  11   60.72    8.99
  -1 -11  10  123.77   10.77
  -1 -11  10  100.80    5.54
  -1 -11  10  117.81   10.55
  -1 -11   9  239.36   14.70
  -1 -11   9  249.72   14.57
  -1 -11   9  244.18    9.50
   1 -11  -8  567.92   22.77
   1 -11  -8  444.06   21.64
  -1 -11   8  507.04   22.58
  -1 -11   8  528.46   20.18
  -1 -11   8  513.69   17.40
  -1 -11   8  463.68   21.76
  -1 -11   7   60.93    4.16
   1 -11  -7   57.43   10.08
  -1 -11   7   57.65    5.71
   1 -11  -7   65.84    7.76
  -1 -11   7   49.13    8.55
  -1 -11   7   63.13    9.29
   1 -11  -7   62.52    8.90
  -1 -11   7   53.00    5.63
   1 -11  -7   44.65    9.14
   1 -11  -7   54.85    6.41
  -1 -11   7   51.29    8.07
   1 -11  -6   49.26    7.42
  -1 -11   6   53.57    8.92
  -1 -11   6   34.10    4.79
  -1 -11   6   34.23    4.89
   1 -11  -6   50.08    8.55
   1 -11  -6   18.49    9.69
   1 -11  -6   56.79   10.95
   1 -11  -5  246.67   13.03
  -1 -11   5  240.54   15.09
  -1 -11   5  231.91   10.99
  -1 -11   5  218.98   11.19
   1 -11  -5  241.77   14.15
   1 -11  -5  208.97   15.56
  -1 -11   5  227.86   12.06
   1 -11  -4    7.45    5.07
  -1 -11   4   10.06    8.08
  -1 -11   4    7.33    3.25
  -1 -11   4    8.65    3.55
   1 -11  -4    3.93    3.29
   1 -11  -4    7.47    6.43
   1 -11  -4   14.29   10.37
   1 -11  -4    8.97   12.11
  -1 -11   4   10.07    4.71
  -1 -11   3   93.18   12.00
  -1 -11   3   61.05    5.52
   1 -11  -3   59.10    6.85
  -1 -11   3   69.87    7.26
   1 -11  -3   84.57   13.62
  -1 -11   3   56.83    5.79
  -1 -11   2  148.84    8.24
  -1 -11   2  157.83    9.77
   1 -11  -2  156.35   15.46
  -1 -11   2  155.58    8.88
  -1 -11   1    7.10    4.55
  -1 -11   1    9.55    3.42
   1 -11  -1   15.25   12.04
  -1 -11   1    4.57    3.64
  -1 -11   0   96.06   13.83
  -1 -11   0   90.83    7.44
  -1 -11   0   81.17    6.44
  -1 -11   0   83.51   10.16
   1 -11   0   71.92   12.52
  -1 -11  -1  124.89    8.49
  -1 -11  -1  115.57   12.23
   1 -11   1  104.06   12.77
  -1 -11  -1  131.36    8.08
   1 -11   2   54.87    5.39
   1 -11   2   87.59   13.36
   1 -11   2   68.21    8.33
  -1 -11  -2   63.35    6.95
   1 -11   2   77.30    5.15
  -1 -11  -2  103.30   13.59
   1 -11   2   73.41   10.31
  -1 -11  -2   58.35    6.26
   1 -11   3  482.70   18.29
   1 -11   3  502.89   24.73
   1 -11   3  522.78   21.33
  -1 -11  -3  476.16   19.44
   1 -11   3  440.96   19.75
  -1 -11  -3  379.74   22.85
   1 -11   3  605.86   17.93
   1 -11   3  429.76   18.02
  -1 -11  -3  492.13   19.26
   1 -11   4  140.94    8.11
   1 -11   4  173.97   14.00
   1 -11   4  180.19   10.73
   1 -11   4  169.31   10.98
  -1 -11  -4  154.70    9.50
  -1 -11  -4  137.80   14.78
   1 -11   4  161.83    7.42
   1 -11   4  138.25    8.93
   1 -11   4  129.45    8.03
   1 -11   5 1088.16   35.40
  -1 -11  -5 1026.11   36.27
   1 -11   5 1056.63   37.31
   1 -11   5  930.12   38.91
  -1 -11  -5 1049.88   38.39
   1 -11   5  911.96   34.77
  -1 -11  -5 1058.21   40.69
   1 -11   6  556.52   21.03
  -1 -11  -6  553.76   22.34
   1 -11   6  640.84   23.88
   1 -11   6  608.37   25.48
  -1 -11  -6  639.15   25.57
   1 -11   6  579.16   19.81
   1 -11   6  645.68   25.03
  -1 -11  -7  535.30   21.81
   1 -11   7  465.13   23.07
  -1 -11  -7  440.67   22.16
  -1 -11  -7  552.22   24.91
   1 -11   7  510.64   22.40
   1 -11   7  628.93   19.59
   1 -11   7  582.52   20.88
   1 -11   7  573.00   23.98
  -1 -11  -8  995.87   34.93
   1 -11   8  963.79   36.18
  -1 -11  -8 1043.22   38.60
   1 -11   8  958.50   35.78
   1 -11   8  921.22   31.60
   1 -11   8  966.83   33.36
   1 -11   8 1072.82   37.19
  -1 -11  -9  232.32   12.98
   1 -11   9  190.62   13.24
  -1 -11  -9  222.69   15.70
   1 -11   9  252.46   10.35
   1 -11   9  225.16   14.17
   1 -11   9  241.83   11.80
   1 -11   9  196.86   13.08
   1 -11  10  226.98   13.25
   1 -11  10  244.21   14.25
   1 -11  10  214.94   11.58
  -1 -11 -10  259.25   13.39
   1 -11  11  447.95   19.77
   1 -11  11  472.76   20.94
   1 -11  11  507.49   19.70
  -1 -11 -11  495.26   20.20
   1 -11  12   56.39    7.52
   1 -11  12   70.83    9.00
  -1 -11 -12   79.97    8.13
   1 -11  12   63.24    5.28
   1 -11  13  421.87   17.94
  -1 -11 -13  446.74   18.19
   1 -11  13  405.51   16.80
  -1 -11 -14   11.29    8.86
  -1 -11 -14   13.95    5.61
   1 -11  14    3.63    3.01
   1 -11  14    4.97    4.64
  -1 -11 -15   88.61   11.14
  -1 -11 -15   57.24    6.95
  -1 -11 -16  171.76   13.10
  -1 -11 -16  148.67    9.26
  -1 -11 -17    9.53    4.62
   1 -11  17    5.38    2.27
  -1 -11 -18  173.27   12.14
   1 -11  18   71.26    4.29
  -1 -11 -19    4.27    6.82
  -1 -11 -20   -1.64    6.17
  -1 -11 -21   46.40    7.03
  -1 -11 -22   71.58    7.35
  -1 -11 -23  121.45    8.05
  -1 -11 -24  229.77    9.15
   1  11  24  156.95    6.12
   1 -11  25   65.07    3.95
  -1 -11 -25   68.93    4.74
  -1 -11 -26  122.45    5.32
   1 -11  26  127.76    4.70
  -1 -11 -27   49.61    3.07
   1 -11  27   56.11    2.77
   1 -12 -27    0.13    1.24
   1 -12 -26    1.30    2.11
   1 -12 -26   -0.96    1.04
   1 -12 -25   54.57    4.49
   1 -12 -24   69.25    5.77
  -1  12  23  196.62    7.45
   1 -12 -23  362.60   12.40
  -1 -12  22   58.15    4.99
  -1  12  22   57.47    3.41
  -1  12  21  153.84    6.92
  -1 -12  21  193.35    8.71
  -1 -12  20  116.94    7.35
   1 -12 -20  153.33   10.74
  -1 -12  19   13.50    4.67
   1 -12 -19   35.21    8.15
   1 -12 -19   34.77    8.37
   1 -12 -18  138.57   11.78
  -1 -12  18  101.00    7.63
   1 -12 -18  135.04   12.06
  -1 -12  17  209.27   11.37
   1 -12 -17  241.22   15.65
   1 -12 -16   57.83   10.66
  -1 -12  16   37.85    6.48
  -1 -12  15   43.21    6.67
   1 -12 -15   65.70   10.85
  -1 -12  15   57.94    7.27
  -1 -12  14   56.19    7.72
   1 -12 -14   80.78   11.02
  -1 -12  14   64.12    7.92
   1 -12 -14   95.49   11.65
  -1 -12  13   25.61    7.32
  -1 -12  13   27.43    7.44
   1 -12 -13   30.43    9.39
  -1 -12  12  239.79   15.17
   1 -12 -12  272.90   17.59
  -1 -12  12  275.81   15.61
  -1 -12  11  110.14   10.55
  -1 -12  11  129.07   10.81
  -1 -12  10   87.69    5.30
  -1 -12  10   91.35    9.74
  -1 -12  10   80.58    9.95
  -1 -12  10   89.88    9.67
  -1 -12   9   31.48    7.34
  -1 -12   9   32.94    8.20
   1 -12  -9   29.59    6.93
  -1 -12   9   30.62    7.51
   1 -12  -9   32.90    8.24
  -1 -12   8  141.42   11.47
   1 -12  -8  189.01   12.37
  -1 -12   8  149.45   12.10
   1 -12  -8  142.76   11.10
   1 -12  -8  184.91   13.13
   1 -12  -8  157.55   10.50
  -1 -12   8  154.69   10.70
   1 -12  -8  177.03   13.50
  -1 -12   7   45.34    7.84
  -1 -12   7   38.18    5.48
  -1 -12   7   50.14    5.76
   1 -12  -7   54.18    7.83
   1 -12  -7   53.23    8.69
  -1 -12   7   53.91    9.00
   1 -12  -7   39.54    9.85
   1 -12  -7   47.76    6.78
   1 -12  -7   56.29    9.08
   1 -12  -6   39.57    8.22
   1 -12  -6   44.33    5.34
  -1 -12   6   56.38    6.02
  -1 -12   6   37.28    7.88
   1 -12  -6   47.83    7.13
  -1 -12   6   31.84    8.30
  -1 -12   6   30.91    7.23
   1 -12  -6   54.93   10.21
   1 -12  -6   40.38    9.04
   1 -12  -6   45.37    6.77
  -1 -12   6   47.58    6.77
  -1 -12   6   54.48    5.64
  -1 -12   5  238.30   11.96
   1 -12  -5  214.61   11.07
  -1 -12   5  226.60   14.56
  -1 -12   5  162.26   12.36
   1 -12  -5  248.16   13.20
   1 -12  -5  248.95   17.05
  -1 -12   5  218.67   15.01
   1 -12  -5  192.71   15.20
  -1 -12   5  222.26   12.44
   1 -12  -5  228.29   12.79
  -1 -12   5  242.63   11.53
  -1 -12   4  281.21   12.73
  -1 -12   4  296.81   13.74
   1 -12  -4  281.65   13.00
  -1 -12   4  306.04   16.54
  -1 -12   4  216.66   14.45
   1 -12  -4  303.94   14.76
  -1 -12   4  297.44   17.85
   1 -12  -4  353.39   20.98
   1 -12  -4  242.53   17.29
  -1 -12   4  285.50   14.44
   1 -12  -4  297.37   14.99
  -1 -12   4  293.73   13.17
  -1 -12   3   27.75    4.41
  -1 -12   3   13.66    4.52
   1 -12  -3   13.62    4.13
  -1 -12   3   15.64    6.35
   1 -12  -3   18.70    5.19
  -1 -12   3   10.75    9.64
  -1 -12   3   21.04    4.29
   1 -12  -3   26.24   11.45
   1 -12  -3   19.33    6.15
   1 -12  -3   12.56   11.99
  -1 -12   3   22.85    5.78
   1 -12  -3   18.15    5.63
  -1 -12   2  905.59   30.90
  -1 -12   2  955.30   34.63
  -1 -12   2  957.57   32.49
  -1 -12   2  868.73   31.54
   1 -12  -2  904.49   31.63
   1 -12  -2  984.27   32.88
  -1 -12   2  957.46   31.72
  -1 -12   2  956.46   33.25
   1 -12  -2  956.04   34.03
   1 -12  -2  915.99   32.74
  -1 -12   1  231.53   11.77
   1 -12  -1  244.95   12.79
  -1 -12   1  234.94   11.52
  -1 -12   1  205.32   11.64
   1 -12  -1  220.35   11.57
  -1 -12   1  231.33   12.09
   1 -12  -1  265.60   12.99
   1 -12  -1  172.35   16.87
   1 -12  -1  257.19   14.33
  -1 -12   1  268.52   13.47
   1 -12   0  526.42   21.65
  -1 -12   0  565.22   21.57
  -1 -12   0  656.50   31.25
  -1 -12   0  601.96   21.40
   1 -12   0  541.13   21.00
   1 -12   0  580.80   22.20
  -1 -12   0  540.19   21.25
  -1 -12   0  618.01   22.12
  -1 -12   0  584.41   22.66
   1 -12   0  609.93   24.13
   1 -12   1  174.11   14.25
  -1 -12  -1  237.65   12.24
   1 -12   1  292.54   14.58
  -1 -12  -1  248.99   12.54
   1 -12   1  207.90   11.27
   1 -12   1  222.35   12.32
  -1 -12  -1  213.33   11.68
  -1 -12  -1  236.44   12.13
   1 -12   1  229.11   11.39
   1 -12   1  262.96   14.70
  -1 -12  -1  226.67   12.86
   1 -12   2  678.95   23.52
  -1 -12  -2  637.43   24.03
  -1 -12  -2  710.32   32.16
   1 -12   2  675.82   25.74
  -1 -12  -2  598.39   24.24
   1 -12   2  644.56   24.33
  -1 -12  -2  662.13   23.83
  -1 -12  -2  684.77   24.23
   1 -12   2  602.81   23.23
  -1 -12  -2  608.01   24.41
   1 -12   2  681.76   26.44
   1 -12   3   14.34    6.38
   1 -12   3   10.94    3.72
  -1 -12  -3   11.10    4.88
  -1 -12  -3    6.67   10.05
   1 -12   3   12.37    5.57
  -1 -12  -3   11.37    5.59
  -1 -12  -3    7.66    4.18
   1 -12   3    8.50    3.77
  -1 -12  -3    5.83    5.08
   1 -12   3    7.30    8.79
   1 -12   3   10.62    6.61
   1 -12   3    8.53    4.59
  -1 -12  -3    8.00    4.17
   1 -12   4  251.69   10.04
   1 -12   4  225.65   11.09
  -1 -12  -4  214.49   12.13
   1 -12   4  217.53   15.37
  -1 -12  -4  223.95   16.21
   1 -12   4  232.07   13.23
  -1 -12  -4  209.16   13.05
   1 -12   4  184.94   10.75
  -1 -12  -4  231.74   11.74
  -1 -12  -4  203.13   12.12
   1 -12   5    7.15    2.61
   1 -12   5    1.97    3.26
  -1 -12  -5    5.14    4.81
  -1 -12  -5    3.58    7.72
   1 -12   5    3.70    5.18
  -1 -12  -5    3.87    6.01
   1 -12   5    2.05    3.21
  -1 -12  -5    5.74    3.82
   1 -12   5    4.35    6.84
   1 -12   5    6.10    7.52
  -1 -12  -5    5.02    4.90
   1 -12   6   12.56    2.82
  -1 -12  -6    6.65    5.00
  -1 -12  -6    8.09    7.09
  -1 -12  -6    8.48    6.89
   1 -12   6   11.00    5.80
   1 -12   6    6.21    7.04
   1 -12   6   10.26    3.82
   1 -12   6    5.77    7.25
  -1 -12  -6   12.72    5.54
   1 -12   7  349.60   13.50
  -1 -12  -7  343.85   16.70
  -1 -12  -7  303.33   17.13
   1 -12   7  339.69   18.03
  -1 -12  -7  363.56   19.22
   1 -12   7  351.15   17.72
   1 -12   7  341.62   18.04
   1 -12   7  366.78   15.43
  -1 -12  -7  356.97   16.81
  -1 -12  -8   13.68    6.13
   1 -12   8    4.06    6.82
  -1 -12  -8    5.92    6.05
  -1 -12  -8   13.62    8.37
   1 -12   8    8.59    6.09
   1 -12   8    7.62    4.19
   1 -12   8    8.68    2.90
   1 -12   8    9.31    7.26
   1 -12   9  412.22   18.69
   1 -12   9  356.67   15.96
  -1 -12  -9  398.24   18.19
   1 -12   9  381.16   18.55
   1 -12  10   26.06    7.20
  -1 -12 -10   37.78   10.37
  -1 -12 -10   29.56    7.22
   1 -12  10   34.01    5.67
   1 -12  10   27.42    3.71
   1 -12  10   38.53    8.19
   1 -12  11   19.37    6.90
  -1 -12 -11   35.54    7.35
   1 -12  11   22.85    5.52
   1 -12  11   16.16    3.43
   1 -12  11   22.70    7.57
   1 -12  12   57.42    7.56
  -1 -12 -12   73.57    8.53
   1 -12  12   77.69    7.79
   1 -12  12   53.28    4.97
   1 -12  12   70.88    8.87
   1 -12  13  179.13   10.49
   1 -12  13  162.56   10.80
  -1 -12 -13  177.07   11.44
   1 -12  13  206.56   12.24
   1 -12  14  544.10   19.70
  -1 -12 -14  628.15   22.02
  -1 -12 -15  841.51   24.16
  -1 -12 -15 1036.43   30.90
  -1 -12 -16  677.83   20.52
  -1 -12 -16  811.36   26.63
  -1 -12 -17  537.31   21.64
  -1 -12 -17  720.02   27.17
  -1 -12 -18  338.22   17.70
  -1 -12 -19   24.53    7.48
   1 -12  20  148.95    8.29
  -1 -12 -20  180.80   11.40
   1 -12  21   57.12    5.17
  -1 -12 -21   82.82    7.80
   1 -12  22  120.05    6.64
  -1 -12 -22  137.68    8.70
  -1 -12 -23   22.34    4.24
  -1 -12 -24   32.40    3.97
  -1 -12 -25   17.40    2.93
  -1 -12 -26   23.25    2.34
  -1 -12 -27    4.38    1.05
   1 -13 -26    3.73    1.36
   1 -13 -25    8.53    2.40
   1 -13 -24    1.58    1.47
  -1 -13  24   -0.49    1.95
   1 -13 -24   -2.24    3.15
   1 -13 -23    5.92    2.10
   1 -13 -23   11.07    4.10
  -1 -13  23    6.84    2.48
   1 -13 -22    2.67    4.54
  -1 -13  22    0.42    2.74
   1 -13 -21  118.93    8.52
  -1 -13  21   87.33    5.43
   1 -13 -20   24.73    6.85
  -1 -13  20   11.59    3.57
   1 -13 -19   57.12    8.73
  -1 -13  19   45.82    4.74
   1 -13 -18    7.85    8.03
  -1 -13  18    7.74    3.95
   1 -13 -17   53.64   10.41
  -1 -13  17   44.87    5.51
   1 -13 -16   18.25    8.96
  -1 -13  16   13.48    4.97
   1 -13 -16    7.37    8.42
  -1 -13  16    7.30    3.99
   1 -13 -15  100.27   11.75
   1 -13 -15   99.21   12.08
  -1 -13  15   73.63    7.13
  -1 -13  15   64.77    6.76
  -1 -13  14   42.39    6.71
   1 -13 -14   54.81   11.19
  -1 -13  14   43.63    6.86
  -1 -13  13   21.25    6.28
   1 -13 -13   13.92    9.47
  -1 -13  13   16.98    6.62
  -1 -13  12   28.16    6.87
  -1 -13  12   32.80    7.70
  -1 -13  11  145.71   10.67
  -1 -13  11  155.15   12.02
   1 -13 -10   24.44    8.85
  -1 -13  10    5.25    6.47
   1 -13 -10   17.86    5.83
  -1 -13  10   28.12    8.00
   1 -13  -9  148.01   12.56
   1 -13  -9  108.05    9.86
  -1 -13   9  139.72   12.06
  -1 -13   9  110.44   10.15
   1 -13  -9   90.04    8.50
   1 -13  -9  137.50   12.02
   1 -13  -9  154.03   13.95
  -1 -13   9  114.35    9.30
   1 -13  -9  100.93    9.33
   1 -13  -8   56.79    8.69
   1 -13  -8   32.88    7.60
  -1 -13   8   49.46    9.15
   1 -13  -8   46.53    9.47
   1 -13  -8   32.45    5.74
  -1 -13   8   55.80    8.14
   1 -13  -8   44.26    7.15
   1 -13  -7   37.82    7.70
   1 -13  -7   34.92    8.19
  -1 -13   7   37.24    9.04
  -1 -13   7   30.99    5.50
   1 -13  -7   18.55    9.37
   1 -13  -7   24.10    4.96
  -1 -13   7   30.53    7.17
   1 -13  -7   30.80    6.65
  -1 -13   6   -1.24    3.78
  -1 -13   6   -0.21    7.87
   1 -13  -6    0.41    7.61
   1 -13  -6    2.59    9.43
  -1 -13   6   -1.37    5.47
   1 -13  -6   -0.65    5.73
  -1 -13   6    0.32    6.17
  -1 -13   6    4.02    4.03
  -1 -13   6    2.72    4.24
   1 -13  -6    0.76    3.55
   1 -13  -6   -0.49    5.97
  -1 -13   5   84.52    6.92
   1 -13  -5  100.16    8.94
  -1 -13   5   90.82    7.44
   1 -13  -5   69.32   11.53
   1 -13  -5   88.52    8.80
  -1 -13   5   85.47    8.69
   1 -13  -5   94.51    8.10
  -1 -13   5   70.44    8.94
  -1 -13   5   81.47    9.70
   1 -13  -5   90.99    7.15
  -1 -13   5   87.54    7.85
  -1 -13   5   79.61   11.24
   1 -13  -5   85.89   11.52
  -1 -13   4   35.23    5.27
   1 -13  -4   36.61    6.73
  -1 -13   4   41.87    5.81
   1 -13  -4   65.41   12.14
   1 -13  -4   36.22    7.22
  -1 -13   4   40.49    7.42
  -1 -13   4   33.48    7.74
  -1 -13   4   31.15    7.85
   1 -13  -4   35.82   11.24
  -1 -13   4   33.54   10.46
  -1 -13   4   39.32    6.01
   1 -13  -4   38.52    6.22
   1 -13  -4   28.76    5.09
  -1 -13   3  379.14   15.98
  -1 -13   3  410.11   18.55
   1 -13  -3  406.15   18.81
   1 -13  -3  395.15   17.90
  -1 -13   3  427.57   17.13
  -1 -13   3  401.52   19.67
   1 -13  -3  463.29   24.95
   1 -13  -3  418.66   17.75
   1 -13  -3  367.67   16.46
  -1 -13   3  410.53   17.77
  -1 -13   2  153.61    8.85
   1 -13  -2  146.71   10.24
   1 -13  -2  167.08   11.72
  -1 -13   2  157.99   11.11
  -1 -13   2  135.40   11.51
   1 -13  -2  157.67   17.48
   1 -13  -2  108.16   13.81
  -1 -13   2  180.42    9.97
  -1 -13   2  181.14   10.55
   1 -13  -2  140.50    9.26
   1 -13  -2  169.33   10.51
   1 -13  -1   55.11    7.06
   1 -13  -1   42.46   11.42
  -1 -13   1   64.84    7.79
   1 -13  -1   76.50    8.97
  -1 -13   1   64.60    8.36
   1 -13  -1   67.06    8.56
   1 -13  -1   83.34   14.86
  -1 -13   1   66.32    6.52
   1 -13  -1   59.60    6.34
   1 -13  -1   63.88    7.43
  -1 -13   1   55.37    6.63
  -1 -13   1   53.88    6.49
  -1 -13   0   41.27    6.17
  -1 -13   0   31.02    5.83
   1 -13   0   35.02    6.48
   1 -13   0   50.54    8.00
  -1 -13   0   52.70    7.30
   1 -13   0   45.55    7.74
   1 -13   0   32.05    9.52
  -1 -13   0   35.55    5.36
   1 -13   0   42.77    5.53
  -1 -13   0   38.99    6.01
   1 -13   0   37.50    5.56
  -1 -13  -1  612.12   24.33
   1 -13   1  681.41   26.95
  -1 -13  -1  610.29   25.31
   1 -13   1  668.07   26.70
  -1 -13  -1  699.02   33.49
  -1 -13  -1  704.30   24.65
   1 -13   1  693.86   24.54
  -1 -13  -1  663.15   24.87
   1 -13   1  686.49   25.40
  -1 -13  -1  660.62   24.43
   1 -13   1  640.96   24.26
  -1 -13  -2   50.37    6.68
  -1 -13  -2   32.71    5.92
   1 -13   2   42.43    5.79
   1 -13   2   37.60    7.62
  -1 -13  -2   53.60    7.74
   1 -13   2   59.63    8.96
   1 -13   2   73.22    8.98
  -1 -13  -2   75.40   14.63
   1 -13   2   45.25    6.96
   1 -13   2   34.60    5.79
  -1 -13  -2   34.21    5.88
   1 -13   3  191.68   10.64
  -1 -13  -3  194.98   10.83
  -1 -13  -3  186.80   10.83
   1 -13   3  154.76   10.15
  -1 -13  -3  186.95   11.89
  -1 -13  -3  202.60   12.26
   1 -13   3  209.57   13.27
   1 -13   3  182.79   12.90
  -1 -13  -3  189.96   11.22
  -1 -13  -3  240.25   18.19
   1 -13   3  181.11   15.10
   1 -13   4   53.01    6.06
  -1 -13  -4   42.80    5.98
  -1 -13  -4   42.85    5.97
   1 -13   4   34.64    5.57
  -1 -13  -4   42.91    7.56
  -1 -13  -4   53.97    7.49
   1 -13   4   42.79    8.05
   1 -13   4   48.73    8.75
  -1 -13  -4   41.19    6.43
   1 -13   4   45.83    9.87
  -1 -13  -4   45.74   10.88
   1 -13   5  346.41   14.67
  -1 -13  -5  315.99   14.46
   1 -13   5  282.83   13.99
  -1 -13  -5  304.50   14.37
  -1 -13  -5  272.54   15.97
  -1 -13  -5  301.91   15.64
   1 -13   5  304.11   16.58
   1 -13   5  289.58   16.48
  -1 -13  -5  301.50   15.00
  -1 -13  -5  289.16   17.89
   1 -13   5  258.19   16.71
   1 -13   6   32.75    5.33
  -1 -13  -6   23.94    5.02
  -1 -13  -6   23.58    7.82
  -1 -13  -6   32.35    7.09
   1 -13   6   27.68    7.39
   1 -13   6   23.77    7.82
  -1 -13  -6   32.17    6.40
  -1 -13  -6   14.37    8.12
   1 -13   6   24.24    8.11
  -1 -13  -7  976.90   34.30
   1 -13   7  893.94   34.79
   1 -13   7  964.16   33.03
   1 -13   7  849.07   30.25
  -1 -13  -7 1018.98   35.20
  -1 -13  -7 1023.81   37.46
   1 -13   7  933.16   35.63
  -1 -13  -7  906.15   33.06
  -1 -13  -7  887.89   34.70
   1 -13   7  869.02   34.86
  -1 -13  -8   49.30    7.87
   1 -13   8   50.66    9.01
   1 -13   8   40.75    4.36
  -1 -13  -8   48.34    8.28
   1 -13   8   48.77    8.62
  -1 -13  -8   41.75    7.73
   1 -13   8   40.81    8.77
   1 -13   8   45.10    6.29
  -1 -13  -8   49.87   11.09
   1 -13   9  583.64   24.18
  -1 -13  -9  875.43   30.69
   1 -13   9  768.89   27.78
   1 -13   9  739.38   29.29
   1 -13   9  750.94   29.20
  -1 -13  -9  712.87   27.93
  -1 -13  -9  857.12   30.38
  -1 -13  -9  935.58   34.37
   1 -13  10   12.80    3.13
  -1 -13 -10   22.25    7.15
   1 -13  10   20.78    5.44
   1 -13  10   23.01    7.71
   1 -13  10   18.75    6.96
  -1 -13 -10   19.92    7.64
  -1 -13 -10   24.86   10.43
  -1 -13 -11  634.61   24.37
   1 -13  11  584.51   22.59
   1 -13  11  577.97   23.41
   1 -13  11  561.83   22.72
  -1 -13 -11  694.97   26.17
  -1 -13 -11  708.40   29.09
  -1 -13 -12    8.98    6.17
   1 -13  12   16.23    5.67
   1 -13  12   15.90    6.92
   1 -13  12    1.11    2.73
  -1 -13 -12    9.02    7.95
   1 -13  12    5.70    5.85
   1 -13  13  215.37   11.36
   1 -13  13  230.43   12.72
  -1 -13 -13  240.17   13.07
   1 -13  14   -2.63    2.56
   1 -13  14    1.80    4.45
  -1 -13 -14    2.71    5.34
   1 -13  15    8.32    4.06
  -1 -13 -15   15.36    5.42
  -1 -13 -15   16.10    9.17
  -1 -13 -16   23.28    5.23
  -1 -13 -16   29.07    9.32
  -1 -13 -17   37.74    8.94
   1 -13  17   23.17    4.79
  -1 -13 -18   17.99    7.75
   1 -13  18    9.90    3.99
   1 -13  19    7.84    3.58
  -1 -13 -19    7.34    6.60
  -1 -13 -20    2.30    5.56
   1 -13  20    2.16    3.15
  -1 -13 -21  110.25    7.58
   1 -13  21   97.67    5.64
  -1 -13 -21  120.54    8.28
  -1 -13 -22    6.27    3.77
   1 -13  22    9.60    2.78
  -1 -13 -23  361.91   13.08
   1 -13  23  332.85   11.69
  -1 -13 -24    5.91    2.59
  -1 -13 -24    6.40    1.76
   1 -13  24    8.47    1.94
   1 -13  25  110.51    3.57
  -1 -13 -25  107.23    4.19
   1 -14 -24   49.61    3.37
   1 -14 -23  111.79    4.85
   1 -14 -23  132.80    5.83
   1 -14 -22  131.74    6.93
   1 -14 -22   71.84    4.27
   1 -14 -21   84.06    5.19
  -1 -14  21   86.68    4.74
   1 -14 -20  103.96    6.62
  -1 -14  20  109.57    5.71
   1 -14 -19    9.60    3.74
  -1 -14  19    6.61    3.06
   1 -14 -18   54.91    6.05
  -1 -14  18   42.26    4.45
   1 -14 -17   17.84    5.15
  -1 -14  17   11.69    4.08
   1 -14 -16   16.77    5.43
  -1 -14  16    5.47    3.72
  -1 -14  16   11.32    4.53
  -1 -14  15    5.86    4.45
   1 -14 -15   14.36    5.50
  -1 -14  15    5.41    4.71
  -1 -14  14   17.76    5.30
   1 -14 -14   14.57    5.56
  -1 -14  14    5.63    4.94
  -1 -14  13   41.89    7.08
   1 -14 -13   57.19    7.26
  -1 -14  13   35.14    6.27
  -1 -14  12  198.28   12.38
   1 -14 -12  184.91   11.71
   1 -14 -11  315.94   15.44
  -1 -14  11  303.11   16.12
   1 -14 -10   29.42    8.79
  -1 -14  10   28.31    7.94
   1 -14 -10   22.04    5.56
   1 -14  -9  134.28   10.61
   1 -14  -9  175.95   12.89
  -1 -14   9  150.95    9.51
  -1 -14   9  168.43   12.46
   1 -14  -9  136.62   10.35
   1 -14  -9  158.63   10.25
   1 -14  -8  259.44   15.36
   1 -14  -8  218.45   13.55
   1 -14  -8  277.33   13.97
   1 -14  -8  288.35   15.75
  -1 -14   8  243.93   12.29
   1 -14  -8  249.81   12.91
   1 -14  -8  212.34   13.63
  -1 -14   8  234.65   15.18
   1 -14  -7   18.47    7.48
  -1 -14   7   25.25    8.72
   1 -14  -7    9.62    9.07
   1 -14  -7   11.19    6.49
   1 -14  -7   11.48    5.40
   1 -14  -7   20.71    7.26
  -1 -14   7   10.82    5.20
   1 -14  -7   12.92    4.66
  -1 -14   7   10.94    4.54
  -1 -14   6  180.77   14.22
   1 -14  -6  196.75   13.95
   1 -14  -6  151.10   13.53
   1 -14  -6  180.30   12.37
  -1 -14   6  142.33   11.45
   1 -14  -6  197.64   12.65
  -1 -14   6  212.37   11.69
   1 -14  -6  204.12   11.57
   1 -14  -6  190.29   10.77
  -1 -14   6  188.04   10.23
   1 -14  -5   15.43    8.62
  -1 -14   5   14.68    9.56
   1 -14  -5   25.18    9.68
   1 -14  -5   10.11    6.48
  -1 -14   5   11.44    6.38
  -1 -14   5   10.72    6.48
   1 -14  -5   10.55    5.05
  -1 -14   5    8.76    4.81
  -1 -14   5    8.60    4.08
   1 -14  -5   11.08    6.31
   1 -14  -5    9.97    4.49
  -1 -14   5   13.01    5.46
   1 -14  -4   75.86   11.72
   1 -14  -4   89.75    9.43
  -1 -14   4   80.84    8.93
   1 -14  -4   83.80    8.63
  -1 -14   4   88.73   12.45
   1 -14  -4   95.09   12.14
  -1 -14   4   91.76    7.88
   1 -14  -4   74.42    7.15
   1 -14  -4   87.40    8.07
  -1 -14   4   84.66    8.33
  -1 -14   4   75.17    6.58
  -1 -14   3  183.10   10.04
  -1 -14   3  245.66   12.30
   1 -14  -3  218.29   12.13
  -1 -14   3  211.06   12.31
   1 -14  -3  198.25   11.15
   1 -14  -3  197.53   12.11
   1 -14  -3  189.31   12.85
  -1 -14   3  198.06   12.55
   1 -14  -3  131.69   14.05
   1 -14  -3  194.85   16.75
   1 -14  -3  193.22   12.96
  -1 -14   3  151.87   12.62
  -1 -14   2  803.69   27.68
   1 -14  -2  730.83   26.79
   1 -14  -2  757.51   29.03
  -1 -14   2  743.06   28.49
   1 -14  -2  704.03   27.38
  -1 -14   2  665.43   28.61
   1 -14  -2  800.19   29.72
   1 -14  -2  845.68   35.01
   1 -14  -2  730.48   26.77
  -1 -14   2  779.52   28.11
   1 -14  -2  764.30   27.82
   1 -14  -1  321.40   14.70
  -1 -14   1  346.73   15.23
   1 -14  -1  313.14   15.44
   1 -14  -1  301.81   14.46
  -1 -14   1  326.68   15.46
   1 -14  -1  205.89   15.49
  -1 -14   1  293.66   15.76
   1 -14  -1  300.10   16.62
   1 -14  -1  213.68   15.52
   1 -14  -1  331.20   22.60
   1 -14  -1  312.43   17.13
  -1 -14   0  902.02   30.52
   1 -14   0  860.06   30.15
   1 -14   0  749.25   31.22
   1 -14   0  827.09   32.12
  -1 -14   0  848.28   31.43
   1 -14   0  881.60   31.23
   1 -14   0  812.98   29.88
  -1 -14   0  861.77   30.72
  -1 -14   0  818.88   30.05
   1 -14   0  531.75   28.56
   1 -14   0  963.94   33.46
  -1 -14   0 1121.35   41.84
   1 -14   1  142.42    9.53
  -1 -14  -1  150.44    9.72
   1 -14   1  113.17   11.05
   1 -14   1  123.10   11.63
  -1 -14  -1  121.26   10.70
  -1 -14  -1  104.43    8.83
  -1 -14  -1  116.62    9.43
   1 -14   1  114.42    9.08
  -1 -14  -1  117.28    9.33
   1 -14   1  132.82   10.58
   1 -14   1  100.83    9.70
   1 -14   1  127.63   11.78
  -1 -14  -2  694.84   26.58
  -1 -14  -2  701.69   26.29
   1 -14   2  658.27   26.24
  -1 -14  -2  645.41   26.00
   1 -14   2  577.90   27.17
  -1 -14  -2  682.00   27.64
  -1 -14  -2  805.06   34.91
   1 -14   2  773.89   27.02
  -1 -14  -2  769.60   26.86
   1 -14   2  755.14   29.65
  -1 -14  -3    3.56    4.84
   1 -14   3   -0.84    4.80
  -1 -14  -3    6.13    4.99
  -1 -14  -3    4.36    4.70
   1 -14   3   15.87    7.50
  -1 -14  -3    7.93    6.24
   1 -14   3    4.57    9.05
  -1 -14  -3    9.92   11.06
   1 -14   3    7.84    4.58
   1 -14   3    8.65    6.91
  -1 -14  -4   23.76    5.21
   1 -14   4   27.08    5.38
  -1 -14  -4   25.33    5.95
  -1 -14  -4   26.83    5.33
   1 -14   4   24.27    7.78
  -1 -14  -4   23.87    7.03
  -1 -14  -4   22.76   10.25
   1 -14   4   19.24    9.24
   1 -14   4   35.00    5.67
   1 -14   4   23.45    7.52
  -1 -14  -5   17.15    4.88
  -1 -14  -5   18.77    5.82
   1 -14   5    5.78    6.95
  -1 -14  -5   17.76    4.86
  -1 -14  -5   19.70    7.05
  -1 -14  -5   15.93    9.13
   1 -14   5   16.36    8.44
   1 -14   5   18.94    7.37
   1 -14   5   16.58    4.97
   1 -14   6   22.22    5.39
  -1 -14  -6   17.28    4.88
  -1 -14  -6   20.75    6.01
  -1 -14  -6   15.16    4.82
   1 -14   6   10.05    7.10
  -1 -14  -6   19.11    7.11
  -1 -14  -6   13.97    7.35
   1 -14   6   16.43    7.20
   1 -14   6   18.05    8.04
  -1 -14  -6   17.71    8.20
   1 -14   7    4.70    4.58
  -1 -14  -7    2.16    4.13
  -1 -14  -7    4.26    5.61
  -1 -14  -7    5.28    4.37
   1 -14   7    1.19    6.78
  -1 -14  -7    5.32    6.59
  -1 -14  -7    2.34    7.61
   1 -14   7    3.89    6.58
   1 -14   7    6.61    7.20
  -1 -14  -7    4.66    6.59
  -1 -14  -8   14.45    4.99
  -1 -14  -8   16.86    6.43
   1 -14   8   13.08    6.98
  -1 -14  -8   18.68    5.03
  -1 -14  -8   15.93    7.25
  -1 -14  -8   21.66    8.91
  -1 -14  -8   19.59    6.54
   1 -14   8   20.30    7.27
   1 -14   8   22.06    5.29
  -1 -14  -9   54.01    6.99
  -1 -14  -9   65.37    8.59
   1 -14   9   64.39    8.82
  -1 -14  -9   57.39    8.77
  -1 -14  -9   75.48   11.50
   1 -14   9   56.75    8.40
  -1 -14  -9   48.56    7.05
   1 -14   9   70.69    7.42
  -1 -14 -10   66.52    7.59
  -1 -14 -10   74.64    9.51
   1 -14  10   67.78    8.66
  -1 -14 -10   70.69    9.41
  -1 -14 -10   79.74   12.07
   1 -14  10   69.98    8.77
   1 -14  10   71.11    7.70
  -1 -14 -11   25.05    6.47
  -1 -14 -11   29.50    8.40
  -1 -14 -11   30.77   10.75
   1 -14  11   35.78    7.45
  -1 -14 -11   23.43    7.45
   1 -14  11   23.76    6.60
   1 -14  11   33.14    6.48
  -1 -14 -12   48.87    9.32
  -1 -14 -12   49.38   11.16
   1 -14  12   34.78    6.24
   1 -14  12   48.06    7.59
   1 -14  12   56.74    7.35
   1 -14  12   45.94    6.97
  -1 -14 -12   37.84    7.60
  -1 -14 -13  117.38    9.70
   1 -14  13   99.37    8.16
  -1 -14 -13  138.39   12.12
   1 -14  13   83.43    7.51
  -1 -14 -14  763.55   26.94
   1 -14  14  622.41   24.19
  -1 -14 -14  801.75   29.99
   1 -14  14  627.50   23.82
  -1 -14 -15  512.54   18.19
   1 -14  15  334.19   15.21
   1 -14  15  365.45   15.44
  -1 -14 -15  542.79   22.00
  -1 -14 -16  758.06   28.01
  -1 -14 -16  702.89   26.94
  -1 -14 -17  420.13   17.93
  -1 -14 -17  378.88   17.22
  -1 -14 -18  212.33   12.41
   1 -14  18  160.92    7.80
   1 -14  19   48.92    3.97
  -1 -14 -20   54.90    5.01
   1 -14  20   51.86    3.75
  -1 -14 -21    2.26    2.37
  -1 -14 -22   29.08    2.85
  -1 -14 -23    5.63    1.52
  -1 -14 -23    5.72    2.40
  -1 -14 -24   10.21    1.20
  -1 -14 -24   21.55    2.02
   1 -15 -23   11.88    1.96
   1 -15 -22  105.53    5.52
   1 -15 -21   13.04    2.08
   1 -15 -21   25.10    4.07
   1 -15 -20  206.09    8.95
   1 -15 -20  301.78   11.67
   1 -15 -19    0.77    2.63
   1 -15 -19    3.02    5.10
   1 -15 -19    2.82    3.94
   1 -15 -18   47.48    4.94
   1 -15 -18   62.17    7.77
   1 -15 -18   58.20    6.80
   1 -15 -17   58.16    5.76
   1 -15 -16   74.92    6.75
  -1 -15  16   43.96    4.42
   1 -15 -15   63.65    6.83
  -1 -15  15   55.01    5.57
   1 -15 -14  183.17   10.88
  -1 -15  14  143.20    9.08
   1 -15 -13   21.05    6.84
   1 -15 -13   17.15    5.36
  -1 -15  13   11.02    5.51
  -1 -15  12   20.82    6.46
   1 -15 -12   28.78    5.92
   1 -15 -12   35.36    7.13
   1 -15 -12   31.46    9.28
  -1 -15  11   24.99    6.92
   1 -15 -11   35.56    6.08
   1 -15 -11   43.67    7.09
   1 -15 -11   36.46    9.03
  -1 -15  10   46.22    8.29
   1 -15 -10   36.16    6.26
   1 -15 -10   34.19    6.79
   1 -15 -10   47.40    9.26
  -1 -15   9   34.68    8.45
   1 -15  -9   31.84    6.66
   1 -15  -9   40.49    6.14
   1 -15  -9   39.44    6.72
   1 -15  -9   42.21    8.76
  -1 -15   8  151.68   10.89
  -1 -15   8  168.49   12.83
   1 -15  -8  135.31   10.84
   1 -15  -8  141.15   10.90
   1 -15  -8  160.51   10.13
   1 -15  -8  155.58   10.41
   1 -15  -8  167.80   12.30
  -1 -15   7  108.17    9.24
   1 -15  -7  100.71   10.26
  -1 -15   7  133.53   12.28
   1 -15  -7  108.95   10.03
   1 -15  -7  126.67   10.68
   1 -15  -7   98.97    8.35
   1 -15  -7  100.53    8.84
   1 -15  -6   48.00    6.60
   1 -15  -6   47.17    6.07
   1 -15  -6   46.20    7.40
  -1 -15   6   50.71    9.99
   1 -15  -6   47.34    8.66
   1 -15  -6   47.50    7.99
   1 -15  -6   55.08    7.91
  -1 -15   6   52.43    7.06
   1 -15  -5  254.85   13.10
   1 -15  -5  252.17   13.40
   1 -15  -5  250.89   14.41
   1 -15  -5  252.30   16.14
  -1 -15   5  262.41   17.34
   1 -15  -5  252.79   14.91
  -1 -15   5  303.07   14.50
   1 -15  -5  251.80   14.13
   1 -15  -4   16.99    5.52
   1 -15  -4   18.04    5.11
  -1 -15   4   15.53    5.75
   1 -15  -4   19.44    6.54
  -1 -15   4   31.55   10.72
   1 -15  -4   28.36    9.63
   1 -15  -4   24.55    7.37
   1 -15  -4   18.13    6.34
  -1 -15   4   23.53    5.94
   1 -15  -4   17.81    5.08
   1 -15  -3  152.06   14.27
   1 -15  -3  168.28   10.14
  -1 -15   3  194.91   11.30
   1 -15  -3  151.61   11.59
  -1 -15   3  173.60   11.30
   1 -15  -3  155.81   10.55
   1 -15  -3  163.60   10.19
  -1 -15   3  153.21   11.51
   1 -15  -3  156.78   12.02
   1 -15  -2   97.28   13.23
   1 -15  -2   94.49    7.91
  -1 -15   2   91.90    8.26
   1 -15  -2   85.44    9.47
   1 -15  -2   79.93    8.29
  -1 -15   2   86.23    8.60
   1 -15  -2   75.66    7.46
  -1 -15   2   77.59    9.02
   1 -15  -2  101.59   10.06
   1 -15  -1   89.12   13.81
  -1 -15   1  100.74   15.98
   1 -15  -1   65.18    8.98
  -1 -15   1   85.11    7.98
   1 -15  -1   77.07    7.39
  -1 -15   1   68.65    8.69
   1 -15  -1   67.57    7.20
   1 -15  -1   74.97    8.11
  -1 -15   1   75.26    7.94
   1 -15   0   31.21   11.86
  -1 -15   0   28.46   13.08
   1 -15   0    5.66    4.82
  -1 -15   0    7.63    5.19
   1 -15   0   10.63    6.97
  -1 -15   0   11.60    5.13
   1 -15   0   11.76    5.07
   1 -15   0    7.48    5.66
   1 -15   0    7.88    6.45
  -1 -15   0   17.50    7.00
  -1 -15  -1   70.79   14.36
  -1 -15  -1   43.23    6.31
  -1 -15  -1   46.74    6.64
   1 -15   1   41.72    6.36
   1 -15   1   44.98    8.39
  -1 -15  -1   61.35    6.88
   1 -15   1   51.41    6.73
   1 -15   1   37.82    7.70
  -1 -15  -1   53.66    8.05
  -1 -15  -2   19.47   11.68
   1 -15   2   14.25    5.36
  -1 -15  -2   13.78    5.18
   1 -15   2   17.38    7.37
  -1 -15  -2   22.28    7.16
   1 -15   2   22.08    5.57
  -1 -15  -2   19.68    5.28
   1 -15   2   11.65    6.62
  -1 -15  -2   16.44    5.14
   1 -15   3   77.70    9.29
  -1 -15  -3   98.21    8.09
   1 -15   3   89.87    8.13
  -1 -15  -3  102.80    8.41
   1 -15   3  111.23   10.92
  -1 -15  -3  103.96   13.48
   1 -15   3   96.91   12.04
  -1 -15  -3  109.43   10.19
  -1 -15  -3  122.23    8.51
   1 -15   3  118.60    9.01
  -1 -15  -3   86.12    7.92
   1 -15   4  165.58   12.51
  -1 -15  -4  219.37   11.94
  -1 -15  -4  224.95   12.22
   1 -15   4  231.02   15.24
  -1 -15  -4  227.22   16.50
   1 -15   4  186.30   14.76
  -1 -15  -4  228.72   14.27
  -1 -15  -4  268.63   12.69
   1 -15   4  294.00   13.72
  -1 -15  -4  209.49   11.99
   1 -15   5  449.83   22.47
  -1 -15  -5  534.39   21.95
  -1 -15  -5  576.21   22.75
   1 -15   5  588.79   25.73
   1 -15   5  533.51   24.84
  -1 -15  -5  605.05   26.22
  -1 -15  -5  638.54   25.50
  -1 -15  -5  542.07   22.48
  -1 -15  -5  602.23   22.60
   1 -15   5  648.59   23.77
  -1 -15  -6  799.97   33.20
   1 -15   6  765.62   32.65
  -1 -15  -6  893.55   31.55
  -1 -15  -6  894.64   30.99
   1 -15   6 1084.40   33.27
  -1 -15  -6  998.37   34.88
   1 -15   6  690.19   31.06
  -1 -15  -6  852.72   31.50
  -1 -15  -7  437.47   20.49
   1 -15   7  496.44   21.49
  -1 -15  -7  391.93   17.98
  -1 -15  -7  425.26   18.79
   1 -15   7  456.39   19.63
  -1 -15  -7  527.79   22.73
   1 -15   7  398.93   19.34
  -1 -15  -7  427.34   19.38
   1 -15   8  652.77   27.54
  -1 -15  -8  718.41   26.82
  -1 -15  -8  660.01   25.66
   1 -15   8  806.93   28.04
  -1 -15  -8  813.00   30.00
   1 -15   8  607.31   26.45
  -1 -15  -8  694.48   27.30
   1 -15   9  182.90   12.18
  -1 -15  -9  135.16    9.66
  -1 -15  -9  158.44   10.65
   1 -15   9  158.91   10.95
  -1 -15  -9  194.11   13.40
   1 -15   9  168.22   11.37
  -1 -15  -9  171.93   11.94
   1 -15  10  105.54    9.79
  -1 -15 -10  129.82    8.91
  -1 -15 -10  126.01    9.64
   1 -15  10  139.26   10.21
  -1 -15 -10  137.41   11.47
   1 -15  10  108.20    9.51
  -1 -15 -10  146.02   11.32
   1 -15  11  220.98   13.01
  -1 -15 -11  263.05   14.84
   1 -15  11  246.87   13.62
  -1 -15 -11  243.31   13.54
  -1 -15 -11  261.43   15.30
   1 -15  12   17.28    5.73
  -1 -15 -12    6.27    5.50
  -1 -15 -12   15.68    7.89
  -1 -15 -12   14.37    6.78
  -1 -15 -13  206.23   12.42
  -1 -15 -13  209.06   13.95
  -1 -15 -13  223.17   12.29
   1 -15  14   39.88    5.39
  -1 -15 -14   42.47    6.99
  -1 -15 -14   48.70    9.32
  -1 -15 -14   47.61    6.41
   1 -15  15   19.65    3.94
  -1 -15 -15   31.86    6.19
  -1 -15 -15   34.61    8.16
  -1 -15 -16    1.86    4.80
  -1 -15 -16    7.63    7.08
  -1 -15 -17   -0.94    4.20
  -1 -15 -17    5.14    5.98
  -1 -15 -18   96.33    6.89
  -1 -15 -18  107.12    8.25
  -1 -15 -19    2.34    2.83
  -1 -15 -19   -0.27    4.18
  -1 -15 -20   34.15    3.40
  -1 -15 -21   12.97    2.06
  -1 -15 -22    8.14    1.42
   1 -16 -21   85.90    3.73
   1 -16 -20    3.89    2.90
   1 -16 -19   39.10    2.94
   1 -16 -18   35.44    3.54
   1 -16 -17    3.21    2.99
   1 -16 -16    0.94    3.40
   1 -16 -15   11.90    5.17
  -1 -16  15    2.86    3.17
   1 -16 -15    6.77    3.98
   1 -16 -14  111.52   10.90
   1 -16 -14  105.83    7.79
   1 -16 -14  123.42    9.15
  -1 -16  13   60.88    6.36
   1 -16 -13   74.70    9.86
   1 -16 -13   73.52    8.02
   1 -16 -13   61.41    6.83
  -1 -16  12  113.86    8.81
   1 -16 -12  139.68   12.16
   1 -16 -12  139.04    9.43
   1 -16 -12  152.64   10.40
  -1 -16  11  161.51   10.66
   1 -16 -11  172.80   13.37
   1 -16 -11  156.57   10.35
   1 -16 -11  170.86   11.04
  -1 -16  10   45.65    7.53
   1 -16 -10   39.87    8.56
   1 -16 -10   48.12    6.81
   1 -16 -10   40.73    6.21
  -1 -16   9   10.03    6.86
   1 -16  -9    2.11    4.35
   1 -16  -9    5.93    5.09
   1 -16  -9    7.50    7.04
  -1 -16   8   13.54    7.49
   1 -16  -8    5.99    4.59
  -1 -16   8   13.72    5.90
   1 -16  -8   -0.15    5.74
   1 -16  -8    3.47    4.82
   1 -16  -8   13.02    6.65
  -1 -16   7   81.69   10.20
   1 -16  -7   65.06    8.67
   1 -16  -7   56.41    8.25
  -1 -16   7   89.65    8.57
   1 -16  -7   86.36    7.78
   1 -16  -7   89.78    7.68
   1 -16  -7   67.95    8.62
   1 -16  -6   69.16    9.33
  -1 -16   6   94.15   10.99
  -1 -16   6  102.13    8.98
   1 -16  -6   76.75    8.93
   1 -16  -6   81.14    7.42
   1 -16  -6   79.36    7.61
   1 -16  -5   12.30    7.51
  -1 -16   5   18.47    9.15
   1 -16  -5   12.61    4.87
   1 -16  -5    5.62    4.97
  -1 -16   5   15.26    5.76
  -1 -16   4   68.37   11.16
   1 -16  -4   73.34   10.44
   1 -16  -4   59.97    7.21
   1 -16  -4   47.91    6.47
  -1 -16   4   74.27    7.84
   1 -16  -3  245.80   16.31
   1 -16  -3  240.60   13.07
  -1 -16   3  245.52   13.56
   1 -16  -3  236.44   12.62
   1 -16  -3  209.40   13.48
  -1 -16   3  275.14   13.85
   1 -16  -3  247.24   12.67
   1 -16  -2  160.23   14.79
  -1 -16   2  217.05   12.15
   1 -16  -2  221.66   11.60
   1 -16  -2  164.62   10.66
   1 -16  -2  175.98   11.61
  -1 -16   2  197.28   11.98
   1 -16  -2  135.42   11.75
   1 -16  -1  665.85   28.18
  -1 -16   1  770.23   27.73
   1 -16  -1  723.74   26.85
  -1 -16   1  854.61   35.19
   1 -16  -1  781.17   32.58
  -1 -16   1  682.59   27.16
   1 -16  -1  654.26   26.34
  -1 -16   1  672.44   27.61
   1 -16   0  345.74   19.37
   1 -16   0  496.12   19.36
  -1 -16   0  498.00   19.64
  -1 -16   0  463.88   25.80
   1 -16   0  397.80   23.46
  -1 -16   0  441.47   19.12
   1 -16   0  410.10   18.31
  -1 -16   0  368.72   19.17
   1 -16   1  461.15   22.04
  -1 -16  -1  532.24   21.05
   1 -16   1  545.10   21.21
  -1 -16  -1  551.87   27.07
  -1 -16  -1  490.37   20.86
   1 -16   1  453.46   20.07
  -1 -16  -1  477.69   21.86
   1 -16   2   32.93    7.88
   1 -16   2   48.90    6.90
  -1 -16  -2   41.96    6.52
  -1 -16  -2   48.89   11.73
  -1 -16  -2   35.11    6.60
  -1 -16  -2   42.27    8.13
   1 -16   3   54.70    8.78
   1 -16   3   86.58    7.86
  -1 -16  -3   77.28    7.21
  -1 -16  -3   64.41   11.02
   1 -16   3   53.43   10.17
  -1 -16  -3   65.03    7.04
  -1 -16  -3   63.16    8.98
   1 -16   4  459.35   23.09
  -1 -16  -4  559.02   23.96
  -1 -16  -4  535.14   24.85
   1 -16   4  464.00   23.41
  -1 -16  -4  535.59   21.76
  -1 -16  -4  579.45   21.80
   1 -16   4  634.03   23.00
   1 -16   5   50.11    7.11
  -1 -16  -5   54.81    6.43
   1 -16   5   70.67    9.72
  -1 -16  -5   65.42    9.86
  -1 -16  -5   63.92    9.34
  -1 -16  -5   40.41    6.44
  -1 -16  -5   50.95    6.81
   1 -16   6  379.67   16.66
  -1 -16  -6  350.09   15.15
  -1 -16  -6  328.04   17.08
   1 -16   6  323.16   17.02
  -1 -16  -6  404.93   18.99
   1 -16   6  245.69   14.56
  -1 -16  -6  296.44   14.82
  -1 -16  -6  345.81   15.52
  -1 -16  -7   21.79    4.96
   1 -16   7   24.86    6.33
   1 -16   7   24.36    7.65
  -1 -16  -7   28.88    8.11
   1 -16   7   18.88    6.10
  -1 -16  -7   24.88    5.85
  -1 -16  -7   24.38    5.54
   1 -16   8   31.01    6.32
  -1 -16  -8   36.97    5.36
   1 -16   8   33.00    7.31
  -1 -16  -8   30.26    7.87
   1 -16   8   21.28    6.02
  -1 -16  -8   29.28    6.33
  -1 -16  -8   25.13    5.46
  -1 -16  -9   18.36    4.75
   1 -16   9   20.33    5.95
  -1 -16  -9   15.29    7.07
   1 -16   9    9.93    6.25
  -1 -16  -9   13.53    6.13
  -1 -16  -9    9.94    4.98
   1 -16  10   11.37    5.63
  -1 -16 -10    1.64    6.45
   1 -16  10    1.59    5.68
  -1 -16 -10    0.58    4.94
  -1 -16 -10   -0.46    6.18
  -1 -16 -11    1.48    5.96
   1 -16  11    0.12    5.45
  -1 -16 -11   -0.29    5.25
  -1 -16 -11    4.73    6.37
  -1 -16 -12   77.90    7.95
   1 -16  12   72.41    6.99
  -1 -16 -12   71.96    7.70
  -1 -16 -12   64.70    8.76
  -1 -16 -13  118.76    8.33
  -1 -16 -13  124.72    9.21
  -1 -16 -13  129.76   10.45
   1 -16  13  108.97    7.50
  -1 -16 -14   84.46    7.54
  -1 -16 -14   83.27    8.96
   1 -16  14   68.89    5.64
  -1 -16 -15  415.84   16.02
  -1 -16 -15  424.25   17.39
  -1 -16 -16   14.54    4.38
  -1 -16 -16   15.40    6.05
  -1 -16 -17  301.71   12.71
  -1 -16 -17  319.85   13.83
  -1 -16 -18   10.64    2.88
  -1 -16 -18    8.88    4.09
  -1 -16 -19   47.85    3.48
  -1 -16 -19   57.93    4.56
  -1 -16 -20   43.40    2.81
  -1 -16 -20   57.99    3.69
  -1 -16 -21    5.27    1.49
   1 -17 -19   34.49    2.35
   1 -17 -18    8.40    2.07
   1 -17 -17   31.65    3.37
   1 -17 -17   18.72    2.27
   1 -17 -16    8.39    3.19
   1 -17 -16    2.53    2.33
   1 -17 -15    7.46    3.72
   1 -17 -15   -0.08    3.02
  -1 -17  14    2.83    2.86
   1 -17 -14    2.77    3.39
  -1 -17  13   20.66    4.18
   1 -17 -13   27.57    4.60
  -1 -17  12    4.72    4.28
   1 -17 -12    6.32    4.11
  -1 -17  11   58.20    6.58
   1 -17 -11   72.68    6.60
  -1 -17  10   22.82    6.15
   1 -17 -10   21.79    5.32
  -1 -17   9  250.47   13.35
   1 -17  -9  244.80   12.44
  -1 -17   8   17.22    6.73
   1 -17  -8    9.14    5.11
  -1 -17   8   16.02    5.86
   1 -17  -8   11.76    4.96
  -1 -17   7    3.04    6.59
   1 -17  -7    9.76    4.76
  -1 -17   7   14.20    5.58
   1 -17  -7    7.58    4.55
  -1 -17   6    1.26    7.15
   1 -17  -6    0.38    4.53
  -1 -17   6   12.15    5.35
   1 -17  -6   -1.04    4.39
   1 -17  -5  376.30   16.30
   1 -17  -5  349.48   16.02
  -1 -17   5  332.95   18.25
   1 -17  -5  341.08   17.60
  -1 -17   4   26.74    6.32
   1 -17  -4   14.95    5.31
  -1 -17   4   31.66    9.52
   1 -17  -4   24.34    8.18
   1 -17  -3  291.16   14.01
   1 -17  -3  294.69   14.20
   1 -17  -3  300.20   17.33
   1 -17  -2   24.06    5.67
  -1 -17   2   37.19    6.40
   1 -17  -2   13.19    5.26
   1 -17  -2   28.01    9.25
   1 -17  -1   72.46    6.99
  -1 -17   1   90.35    7.75
   1 -17  -1   73.03    6.95
  -1 -17   1   71.50    7.35
   1 -17  -1   89.19   11.68
  -1 -17   1   93.45   12.78
   1 -17   0    8.08    4.84
  -1 -17   0   10.73    5.02
  -1 -17   0    3.59    4.92
   1 -17   0   10.54    9.83
  -1 -17   0   18.63   10.36
  -1 -17  -1    8.45    4.75
   1 -17   1    8.58    4.92
  -1 -17  -1    5.30    4.76
  -1 -17  -1    8.86    9.35
  -1 -17  -2   23.42    5.30
   1 -17   2   23.38    5.47
  -1 -17  -2   15.10    5.34
  -1 -17  -2   29.99    7.44
  -1 -17  -2   19.63    9.26
   1 -17   3   83.98    7.58
  -1 -17  -3   75.24    6.94
  -1 -17  -3   63.91    6.95
  -1 -17  -3   84.98    9.58
  -1 -17  -3   70.54   10.02
   1 -17   4   89.13    7.85
  -1 -17  -4   80.72    6.92
  -1 -17  -4   70.89    6.99
  -1 -17  -4   73.76    9.07
  -1 -17  -4   62.28    9.11
   1 -17   4   46.87    9.10
  -1 -17  -5   43.36    5.70
   1 -17   5   44.32    6.53
  -1 -17  -5   42.74    6.01
  -1 -17  -5   44.03    8.30
  -1 -17  -5   36.79    7.42
   1 -17   5   43.87    8.35
   1 -17   6  330.52   15.05
  -1 -17  -6  275.29   13.25
  -1 -17  -6  274.78   13.69
  -1 -17  -6  320.40   16.33
   1 -17   6  266.07   14.75
   1 -17   7  130.23    9.44
  -1 -17  -7  117.46    7.89
  -1 -17  -7   95.71    7.95
  -1 -17  -7  106.47   10.16
   1 -17   7   86.10    9.07
  -1 -17  -8  553.87   21.24
   1 -17   8  576.81   22.64
  -1 -17  -8  548.08   21.82
  -1 -17  -8  613.62   23.81
   1 -17   8  507.49   21.71
  -1 -17  -9  210.61   10.47
   1 -17   9  207.14   11.56
  -1 -17  -9  179.54   10.68
  -1 -17  -9  187.03   11.75
  -1 -17 -10  756.31   26.15
  -1 -17 -10  727.62   26.72
  -1 -17 -10  769.05   27.02
  -1 -17 -11   20.08    4.84
  -1 -17 -11   26.93    5.90
  -1 -17 -11   33.01    6.10
   1 -17  11   38.89    5.68
  -1 -17 -12  641.34   21.74
  -1 -17 -12  586.01   22.06
  -1 -17 -12  611.67   20.88
  -1 -17 -13   89.83    7.26
   1 -17  13   94.10    6.07
  -1 -17 -13   93.56    6.71
  -1 -17 -14  170.01    8.68
   1 -17  14  113.73    6.15
  -1 -17 -15    2.01    3.28
  -1 -17 -16    6.81    2.80
  -1 -17 -17   19.80    2.69
  -1 -17 -18   11.36    1.82
   1 -18 -17  171.08    6.26
   1 -18 -16   19.19    2.42
   1 -18 -15   92.69    5.27
   1 -18 -14   13.71    2.41
   1 -18 -14   27.49    3.77
   1 -18 -13   17.34    3.13
   1 -18 -13   25.16    4.14
   1 -18 -12  132.36    7.27
  -1 -18  12  119.37    6.48
   1 -18 -11  176.22    8.67
  -1 -18  11  138.78    7.76
   1 -18 -10  244.28   11.32
  -1 -18  10  223.06   10.63
   1 -18  -9   65.08    6.04
  -1 -18   9   57.57    6.05
   1 -18  -8  126.05    8.18
  -1 -18   8  112.44    8.17
   1 -18  -7    0.23    3.98
  -1 -18   7    7.17    5.45
  -1 -18   7   11.83    5.12
   1 -18  -6    0.45    3.96
  -1 -18   6    2.18    5.83
  -1 -18   6    9.45    4.82
   1 -18  -5   47.99    5.83
  -1 -18   5   44.38    7.60
  -1 -18   5   67.00    6.83
   1 -18  -4   24.42    5.06
   1 -18  -4   30.59    7.33
  -1 -18   4   30.14    5.68
   1 -18  -3   65.26    9.01
  -1 -18   3   75.54    7.09
   1 -18  -2   24.05    8.19
   1 -18  -2   25.90    4.92
  -1 -18   2   28.83    5.31
   1 -18  -1   70.85   10.03
  -1 -18   1   80.11   10.51
  -1 -18   1   62.38    6.45
   1 -18  -1   55.77    5.99
  -1 -18   0   80.40   10.50
   1 -18   0   78.89   10.72
   1 -18   0  102.34    7.41
  -1 -18   0  100.84    7.57
  -1 -18  -1  167.37   10.01
  -1 -18  -1  186.49   12.89
   1 -18   1  199.87   10.37
  -1 -18  -1  196.35   10.40
  -1 -18  -2   26.43    5.64
  -1 -18  -2   37.04    7.79
  -1 -18  -2   26.02    5.28
   1 -18   2   29.54    5.56
  -1 -18  -3  345.56   15.74
  -1 -18  -3  335.57   16.89
  -1 -18  -3  407.38   16.08
   1 -18   3  424.59   16.56
  -1 -18  -4  136.15    9.02
   1 -18   4  170.63   11.31
   1 -18   4  153.45    9.41
  -1 -18  -4  144.11    8.90
  -1 -18  -5  230.26   11.90
   1 -18   5  210.63   12.58
   1 -18   5  273.09   12.54
  -1 -18  -5  263.85   11.96
  -1 -18  -6   11.64    4.53
   1 -18   6   26.34    6.21
  -1 -18  -6   10.83    4.21
   1 -18   6   13.96    4.92
  -1 -18  -7   14.30    4.46
   1 -18   7   10.71    5.27
   1 -18   7   13.38    4.67
  -1 -18  -7   16.68    4.17
  -1 -18  -8   25.55    5.09
   1 -18   8   30.12    5.42
   1 -18   8   35.01    5.31
  -1 -18  -8   35.29    5.03
  -1 -18  -9   88.35    7.23
  -1 -18  -9  103.26    6.92
  -1 -18 -10   49.38    5.92
   1 -18  10   49.50    5.20
  -1 -18 -10   53.09    5.46
  -1 -18 -11  181.64    9.22
   1 -18  11  140.45    7.53
  -1 -18 -12    3.57    3.58
   1 -18  12    5.90    2.87
  -1 -18 -13   49.47    4.65
   1 -18  13   32.66    3.05
  -1 -18 -14   25.89    3.45
  -1 -18 -15    9.63    2.18
  -1 -18 -16   55.92    2.97
   1 -19 -14    2.75    1.53
   1 -19 -13   23.26    2.79
   1 -19 -12   15.30    3.09
   1 -19 -11   31.20    3.94
  -1 -19  10   48.52    3.92
  -1 -19   9    1.63    3.02
  -1 -19   8   19.39    3.89
  -1 -19   7    0.98    3.65
  -1 -19   6   29.27    4.92
  -1 -19   5    5.45    4.78
  -1 -19   5    8.15    3.88
  -1 -19   4  207.04   10.31
  -1 -19   3   32.91    5.02
   1 -19  -2  140.62   10.12
  -1 -19   2  139.16    8.16
   1 -19  -1   17.92    6.82
  -1 -19   1   18.57    6.48
   1 -19  -1    7.43    3.88
  -1 -19   1    9.69    4.09
   1 -19   0   10.83    6.95
  -1 -19   0    7.33    5.99
   1 -19   0    7.59    3.89
  -1 -19   0    5.10    3.87
  -1 -19  -1  159.52    8.62
   1 -19   1  180.29    8.82
  -1 -19  -2   84.54    6.46
   1 -19   2   89.14    6.53
  -1 -19  -3  210.36   10.03
   1 -19   3  209.96   10.11
   1 -19   4   69.08    7.15
   1 -19   4   62.19    5.73
  -1 -19  -4   63.09    5.49
  -1 -19  -5   76.89    6.15
   1 -19   5   74.93    6.65
  -1 -19  -5   88.86    6.04
   1 -19   5   79.53    6.03
  -1 -19  -6    8.84    3.86
   1 -19   6   17.02    4.45
   1 -19   6   14.96    3.91
  -1 -19  -6   11.59    3.58
  -1 -19  -7   67.78    5.72
  -1 -19  -7   77.71    5.56
  -1 -19  -8   12.35    3.80
   1 -19   8    8.12    3.37
  -1 -19  -9   64.28    5.13
   1 -19   9   42.50    4.07
  -1 -19 -10   83.78    5.47
   1 -19  10   65.00    4.29
  -1 -19 -11   20.19    3.11
   1 -19  11   10.84    2.22
  -1 -19 -12  155.22    6.76
   1 -20 -10    0.31    1.69
   1 -20  -9    6.31    2.28
  -1 -20   6  107.67    5.64
  -1 -20   5   26.19    3.78
  -1 -20   2    7.42    3.00
  -1 -20   2    1.38    4.02
  -1 -20   1   46.06    4.14
  -1 -20   1   33.55    4.89
  -1 -20   0   18.88    3.50
   1 -20   0   20.15    5.23
  -1 -20  -1    5.34    3.03
   1 -20   1    9.94    3.07
   1 -20   1    7.31    4.69
   1 -20   2   63.28    4.72
   1 -20   3   57.44    4.53
   1 -20   4  129.94    7.09
   1 -20   5  161.27    7.56
   1 -20   6  102.87    5.41
   1 -20   7   64.58    3.94
   1 -20   8    2.02    1.75
   2   0 -33    0.95    0.98
   2   0 -32    5.88    1.56
   2   0 -32    6.37    1.20
  -2   0  31   -0.91    0.94
  -2   0  31   -2.02    1.32
  -2   0  30   77.26    3.55
  -2   0  29   -1.17    1.91
  -2   0  28  204.36    7.81
  -2   0  27   -1.25    2.51
  -2   0  26   55.70    4.13
   2   0 -26   44.51    7.77
  -2   0  25   -4.04    3.03
  -2   0  25   -5.07    4.59
   2   0 -25   -5.84    5.80
  -2   0  24  388.23   13.71
  -2   0  24  349.88   19.61
   2   0 -24  335.69   22.12
  -2   0  23    5.96    3.11
  -2   0  23   -6.44    6.49
   2   0 -23   -9.53    9.41
  -2   0  22 1633.19   50.23
   2   0 -22 1610.01   63.22
  -2   0  22 1652.65   58.75
  -2   0  21   -5.89    6.64
  -2   0  21    6.11    3.00
  -2   0  21    3.54    3.24
   2   0 -21   -7.47   10.80
  -2   0  20 1208.91   43.82
   2   0 -20 1222.53   49.87
  -2   0  20 1167.03   34.90
  -2   0  19   -4.61    6.71
  -2   0  19    1.00    3.05
  -2   0  19   -0.92    3.23
   2   0 -19  -13.64   11.91
  -2   0  18  502.91   18.38
   2   0 -18  559.17   31.58
  -2   0  18  538.19   18.19
  -2   0  17    1.26    3.63
   2   0 -17   -4.73   11.02
  -2   0  16 1719.88   54.68
   2   0 -16 1971.39   71.98
  -2   0  15   10.49    5.14
   2   0 -15   18.99   13.22
  -2   0  14 2805.27   86.76
   2   0 -14 2937.25  103.82
  -2   0  13    0.21    6.49
   2   0 -13   -2.78   12.77
   2   0 -12  993.39   47.72
   2   0 -11   -4.48   13.65
   2   0 -10   32.90   12.90
   2   0  -9   13.35   11.16
   2   0  -9    8.78    8.14
   2   0  -8 1013.57   41.05
   2   0  -8 1033.46   40.72
   2   0  -7    0.39    5.93
   2   0  -6 2336.78   74.57
   2   0  -5    6.10    3.99
   2   0  -4 2346.55   71.58
  -2   0   3   33.15    3.93
  -2   0   2  290.27   11.13
  -2   0   1   -2.15    2.62
  -2   0   0 1778.05   54.49
  -2   0  -1    2.75    2.87
  -2   0  -2 2380.12   73.01
  -2   0  -3    9.12    5.27
  -2   0  -4 2075.86   67.74
  -2   0  -5    7.11    7.38
  -2   0  -6  678.76   30.57
  -2   0  -7    7.77    8.99
  -2   0  -7    9.71   10.64
  -2   0  -8   18.03   10.74
  -2   0  -8   30.23   13.36
  -2   0  -9    0.73   11.47
  -2   0  -9   11.95   13.14
  -2   0 -10   24.88   13.75
  -2   0 -10   41.59   16.22
  -2   0 -11    3.05   12.99
  -2   0 -11    2.86   14.35
  -2   0 -12  233.46   23.03
  -2   0 -12  215.01   25.61
  -2   0 -13    6.11   12.55
  -2   0 -13   14.32   14.70
  -2   0 -14  370.45   27.55
  -2   0 -14  328.38   30.02
  -2   0 -15    8.08   12.30
  -2   0 -16 1429.88   66.57
  -2   0 -17    2.89    9.52
   2   0  17   -3.29    3.67
  -2   0 -18  781.39   41.96
   2   0  18  687.62   23.35
  -2   0 -19    5.80    9.24
   2   0  19    4.37    3.28
  -2   0 -20   24.57   10.73
   2   0  20   15.32    3.71
  -2   0 -21    3.79    8.70
   2   0  21    1.05    3.04
  -2   0 -22  129.60   15.47
   2   0  22  121.93    6.56
  -2   0 -23    2.04    6.35
   2   0  23    2.99    2.87
  -2   0 -24  568.19   31.17
   2   0  24  632.85   20.68
   2   0  25    0.77    2.59
   2   0  26  205.48    8.12
  -2   0 -27   -0.35    2.04
   2   0  27   -1.87    2.17
  -2   0 -28   34.41    2.94
   2   0  28   30.40    2.57
  -2   0 -29    0.31    1.55
   2   0  29   -0.52    1.49
  -2   0 -30  201.87    7.18
   2   0  30  203.81    6.86
  -2   0 -31   -1.11    1.04
   2   0  31    1.25    0.94
   2   0  32  214.56    6.65
   2   1 -33    9.61    1.16
  -2   1  31  214.36    7.16
  -2   1  30    5.49    1.49
  -2   1  30    5.54    1.65
  -2   1  29  145.25    5.76
  -2   1  28   29.33    2.87
  -2   1  27   21.30    2.89
  -2   1  26   12.65    2.96
  -2   1  25  101.76    5.53
   2   1 -25   78.13   10.51
  -2   1  25   84.88    9.15
  -2   1  24   10.03    5.23
  -2   1  24    9.10    3.06
   2   1 -24   18.55    7.54
   2   1 -23  364.69   22.60
  -2   1  23  388.04   12.86
  -2   1  23  359.71   19.35
   2   1 -22  318.29   22.21
  -2   1  22  346.85   12.13
  -2   1  22  332.11   18.73
  -2   1  21  185.46   14.16
   2   1 -21  174.90   18.05
  -2  -1  21  157.84    8.62
  -2   1  21  187.24    8.22
  -2  -1  21  186.27    8.26
  -2   1  21  154.32    7.28
   2   1 -20  572.11   31.50
  -2   1  20  571.94   26.24
  -2  -1  20  552.93   18.65
  -2  -1  20  517.61   19.13
  -2   1  20  587.65   18.47
  -2  -1  19   45.17    5.01
  -2   1  19   25.47    3.45
  -2  -1  19   32.40    4.39
  -2   1  19   21.17    7.09
   2   1 -19    6.83   10.23
  -2   1  19   29.46    3.92
  -2  -1  18    9.24    3.80
  -2   1  18   10.47    3.11
  -2   1  18    9.29    5.96
  -2   1  18    8.88    3.16
   2   1 -18    0.83    8.87
   2   1 -17   -3.85   10.84
  -2   1  17    0.06    3.38
  -2  -1  17    1.50    4.19
  -2   1  16  194.89    9.71
  -2  -1  16  248.69   11.09
   2   1 -16  243.50   21.59
  -2  -1  15  734.64   24.58
   2   1 -15  767.44   38.97
  -2   1  14  361.99   15.78
   2   1 -14  405.34   29.35
   2   1 -13 2075.47   78.62
  -2  -1  13 2219.71   63.41
   2   1 -12  215.25   22.62
  -2  -1  12  247.91   13.89
   2   1 -11  562.78   33.44
   2   1 -10   15.11   13.19
   2  -1 -10    1.97    7.72
   2   1  -9   72.82   13.70
   2  -1  -9   63.82   10.63
   2   1  -8   14.41   10.63
   2  -1  -8   11.37    7.10
   2   1  -8   10.26    7.74
  -2   1   7 2008.70   63.80
   2   1  -7 1795.04   64.37
   2  -1  -7 1867.27   64.01
   2   1  -7 1978.67   65.52
   2   1  -6   64.49    7.67
   2  -1  -6   56.08    6.97
   2   1  -5 2793.52   81.97
   2  -1  -5 2507.17   81.70
  -2   1   4  460.70   17.30
   2   1  -4  452.73   16.40
   2  -1  -4  452.24   17.24
  -2   1   3 1033.83   33.19
  -2   1   2   64.27    4.42
  -2   1   1   71.78    4.48
  -2   1   0  496.49   17.25
  -2   1  -2  101.94    6.87
  -2   1  -3  674.66   24.79
   2   1   3  710.91   24.70
  -2   1  -4  234.77   12.81
  -2  -1  -4  243.40   14.55
  -2   1  -5  260.73   15.26
  -2  -1  -5  274.32   16.94
   2   1   5  295.32   15.51
  -2  -1  -6  738.20   32.99
  -2   1  -6  730.09   31.08
  -2   1  -7  949.13   39.88
  -2  -1  -7  946.36   42.11
  -2   1  -8   17.35   11.64
  -2  -1  -8   13.29   12.93
  -2   1  -8   18.13   11.30
  -2   1  -9 1281.12   51.84
  -2  -1  -9 1128.24   55.16
  -2   1  -9 1182.80   53.61
  -2   1 -10   92.55   16.26
  -2  -1 -10   84.84   19.24
  -2   1 -10   92.12   17.28
  -2   1 -11   18.67   14.04
  -2  -1 -11   22.34   15.97
  -2   1 -11    6.84   13.45
  -2   1 -12  346.77   26.91
  -2  -1 -12  367.17   32.54
  -2   1 -12  353.49   29.85
  -2   1 -13   21.77   13.76
  -2  -1 -13   25.46   16.66
  -2   1 -13   30.71   14.97
  -2  -1 -14  167.30   23.62
  -2   1 -14  152.11   21.74
  -2   1 -14  200.18   21.47
  -2  -1 -15  186.64   23.45
  -2   1 -15  168.12   21.12
  -2   1 -15  160.50   19.97
  -2  -1 -16  138.50   19.89
  -2   1 -16  133.94   18.80
  -2   1 -17   14.50   10.70
  -2  -1 -17   13.98   11.66
   2   1  17   13.82    3.61
  -2  -1 -18  346.74   27.31
  -2   1 -18  334.63   26.53
   2   1  18  308.89   12.26
  -2   1 -19   57.42   13.20
  -2  -1 -19   42.97   12.34
   2   1  19   40.34    4.27
  -2  -1 -20   27.23   10.46
  -2   1 -20   29.48   10.70
   2   1  20   33.06    3.99
  -2  -1 -21  118.26   16.10
  -2   1 -21  108.29   15.17
   2   1  21  125.51    6.58
  -2  -1 -22   57.31   11.26
  -2   1 -22   47.19   10.47
   2   1  22   55.75    4.46
  -2   1 -23  240.91   19.50
  -2  -1 -23  239.28   20.26
   2   1  23  277.97   10.59
  -2  -1 -24  131.31   14.07
  -2   1 -24  114.64   12.82
   2   1  24  139.53    6.56
   2   1  25  439.00   15.05
   2   1  26   55.75    3.80
   2   1  27  233.43    8.65
  -2   1 -27  240.62    9.25
  -2   1 -28   10.29    2.07
   2   1  28    6.77    1.88
  -2   1 -29   18.17    2.14
   2   1  29   17.90    1.90
  -2   1 -30   -1.26    1.44
   2   1  30    0.36    1.23
  -2   1 -31   29.57    1.92
   2   1  31   32.94    1.69
   2   1  32    4.99    0.68
   2  -2 -33   -0.06    0.98
   2   2 -33    1.46    0.80
   2  -2 -32   65.80    3.20
  -2  -2  32   52.48    2.21
  -2   2  31   48.34    2.36
  -2   2  31   47.37    2.41
   2  -2 -31   52.18    3.46
  -2   2  30   15.18    1.80
  -2   2  30   14.12    1.78
  -2   2  29  122.09    5.01
  -2   2  28    1.19    2.01
  -2   2  27    5.03    2.27
  -2  -2  26    3.33    2.51
  -2   2  26    6.55    2.53
   2   2 -25  166.46   15.48
  -2   2  25  225.94    8.26
   2  -2 -25  211.41   16.61
   2   2 -25  199.36   15.74
  -2   2  25  200.30   13.52
  -2  -2  25  176.88   12.84
  -2  -2  25  149.58    7.98
   2   2 -24   -7.18    8.74
   2  -2 -24    6.04    8.72
  -2   2  24   22.66    3.44
  -2  -2  24   17.03    3.91
  -2  -2  24    5.73    5.79
  -2   2  24    3.70    5.71
  -2   2  23  800.46   24.55
  -2  -2  23  725.55   31.42
  -2   2  23  761.15   31.88
   2   2 -23  778.51   36.02
   2  -2 -23  816.13   37.63
  -2   2  22  553.35   18.11
  -2   2  22  530.76   25.31
  -2  -2  22  530.43   24.96
  -2  -2  22  463.88   18.85
   2   2 -22  521.85   29.65
   2  -2 -22  549.48   31.00
  -2  -2  21  534.81   20.18
  -2  -2  21  547.11   18.83
  -2   2  21  576.18   19.07
  -2   2  21  542.13   26.20
   2  -2 -21  559.57   31.97
   2   2 -21  539.67   30.79
  -2  -2  21  528.67   25.51
  -2  -2  20  326.37   14.15
   2  -2 -20  379.12   25.38
   2   2 -20  375.59   24.66
  -2  -2  20  361.94   19.54
  -2   2  20  370.40   20.31
  -2  -2  20  386.24   13.83
  -2   2  20  375.04   13.06
  -2  -2  20  358.66   12.79
   2   2 -19    9.23   10.41
  -2   2  19    8.70    6.42
  -2  -2  19   13.63    6.47
  -2  -2  19   12.60    3.24
  -2   2  19   14.53    3.51
  -2   2  19   15.39    2.74
  -2  -2  19   19.06    4.32
  -2   2  18  106.01   11.27
  -2  -2  18   94.42   10.38
   2   2 -18   94.32   15.18
  -2  -2  18   98.50    5.74
  -2   2  18  102.91    6.08
  -2   2  18   79.21    5.12
  -2   2  17    1.28    2.75
  -2  -2  17   10.87    4.67
   2   2 -17   11.24    9.96
  -2  -2  16  495.02   16.73
   2   2 -16  433.20   28.39
  -2  -2  15  352.69   14.13
   2   2 -15  355.98   26.07
  -2  -2  14  520.02   18.76
   2   2 -14  509.24   31.74
  -2  -2  13 2569.00   78.49
   2   2 -13 2234.34   91.99
  -2  -2  12   28.33    8.67
   2   2 -12    7.46   14.51
   2   2 -11 2199.67   83.65
   2   2 -10   79.86   17.04
   2  -2 -10   71.29   11.50
   2   2  -9   56.18   14.05
   2  -2  -9   55.37   10.30
   2   2  -8 1680.45   62.73
  -2   2   8 1862.99   60.31
   2  -2  -8 1657.91   62.14
  -2  -2   8 1734.82   59.07
   2  -2  -8 1662.03   60.74
  -2  -2   7 1422.10   48.43
   2   2  -7 1356.04   50.73
   2  -2  -7 1312.35   50.27
  -2   2   7 1521.99   49.27
   2  -2  -7 1393.47   49.63
  -2  -2   6  207.68   11.84
  -2   2   6  207.91   12.20
   2  -2  -6  218.75   12.69
   2   2  -6  212.84   13.78
  -2   2   5  501.81   18.84
  -2  -2   5  478.71   18.41
   2  -2  -5  427.63   15.19
   2   2  -5  531.61   19.61
   2  -2  -5  469.93   19.25
  -2  -2   4  869.73   29.42
  -2   2   4  855.26   29.47
   2  -2  -4  865.04   30.45
   2   2  -4  923.12   28.98
  -2  -2   3   50.15    4.71
  -2   2   3   45.97    4.50
   2  -2  -3   45.94    4.75
   2   2  -3   44.57    3.19
  -2   2   2 1024.73   32.56
  -2  -2   2 1020.96   32.54
  -2   2   1  103.04    5.50
  -2  -2   1  103.63    5.59
  -2  -2   0  455.95   15.98
  -2   2   0  440.25   15.72
  -2   2  -1  686.24   23.73
  -2  -2  -1  722.27   24.06
  -2  -2  -1  746.70   24.45
  -2   2  -2  466.30   17.81
  -2  -2  -2  598.95   20.53
   2   2   3 1265.90   40.70
   2  -2   3 1337.34   40.99
   2  -2   4   46.61    6.88
   2   2   4   34.74    6.19
  -2   2  -4   44.88    5.96
   2  -2   5  137.71   11.27
   2   2   5  136.28   11.12
  -2   2  -5  112.39    9.64
  -2   2  -6  386.63   19.55
  -2   2  -7  165.38   14.31
  -2   2  -8   83.69   12.89
  -2  -2  -9 1497.65   60.93
  -2   2  -9 1624.49   64.78
  -2   2 -10  140.51   18.26
  -2   2 -10  158.42   19.12
  -2   2 -11  309.35   24.30
  -2  -2 -11  321.26   29.45
  -2   2 -11  269.50   24.32
  -2   2 -12   46.10   14.58
  -2  -2 -12   55.87   18.58
  -2   2 -12   45.93   15.03
  -2  -2 -13  793.82   47.12
  -2   2 -13  661.59   40.50
  -2   2 -13  726.19   39.92
  -2  -2 -14   53.74   17.28
  -2   2 -14   41.66   14.30
  -2   2 -15 1984.51   84.58
  -2  -2 -15 2387.94   92.34
  -2   2 -16  415.23   29.45
  -2  -2 -16  459.23   32.51
  -2  -2 -17  971.52   48.67
  -2   2 -17  879.52   45.64
   2  -2  17  848.05   27.95
   2   2  17  854.06   27.95
  -2   2 -18  643.56   37.77
  -2  -2 -18  737.52   40.83
   2  -2  18  707.00   23.12
   2   2  18  673.49   23.01
  -2   2 -19   28.56   10.48
  -2  -2 -19   50.68   12.50
   2  -2  19   30.38    3.90
   2   2  19   32.73    3.88
  -2  -2 -20  142.98   17.67
  -2   2 -20  116.15   15.80
   2  -2  20  142.63    7.08
   2   2  20  140.98    7.09
  -2  -2 -21    6.20    8.37
  -2   2 -21   10.86    8.29
   2  -2  21    2.69    3.07
   2   2  21    4.31    3.04
  -2  -2 -22   16.06    8.23
  -2   2 -22    4.40    6.36
   2   2  22    7.77    2.99
  -2  -2 -23   17.01    8.00
  -2   2 -23   23.79    7.54
   2   2  23   22.77    3.37
  -2  -2 -24   13.22    6.74
  -2   2 -24    8.93    5.48
   2   2  24    6.87    2.78
   2   2  25  125.23    5.93
  -2   2 -26   13.07    2.69
  -2  -2 -26   13.75    2.80
   2   2  26   11.59    2.48
  -2  -2 -27   58.30    3.94
   2   2  27   51.82    3.41
  -2   2 -27   57.78    3.86
  -2   2 -28   22.69    2.47
  -2  -2 -28   23.24    2.55
   2   2  28   16.83    2.10
  -2  -2 -29   29.86    2.54
  -2   2 -29   31.61    2.46
   2   2  29   30.91    2.15
  -2   2 -30   -1.33    1.36
  -2  -2 -30   -2.00    1.48
   2   2  30    2.07    1.13
   2   2  31  144.13    4.79
   2   2  32    0.42    0.52
   2  -2  32    0.47    0.53
   2   3 -33    7.66    0.87
  -2  -3  32   34.56    1.72
  -2   3  32   36.90    1.74
   2   3 -32   31.23    1.96
  -2  -3  31   -0.99    1.15
  -2   3  31    0.20    1.13
  -2  -3  30   84.58    3.57
  -2   3  30   88.51    3.73
  -2   3  29   -1.39    1.63
  -2  -3  29   -1.13    1.71
  -2   3  28   63.75    3.50
  -2  -3  28   63.78    3.58
  -2   3  27   72.92    4.02
  -2  -3  27   77.19    4.15
  -2  -3  27   65.55    4.53
  -2   3  26   89.95    4.70
  -2  -3  26   94.40    4.80
  -2  -3  25  273.45    9.83
  -2   3  25  258.00    9.72
  -2  -3  25  262.35   10.87
   2  -3 -25  241.03   18.76
   2   3 -25  213.64   17.02
  -2  -3  25  208.89   14.37
  -2   3  25  206.08   14.22
  -2   3  24  102.46   10.13
  -2  -3  24  108.30   10.22
   2   3 -24  101.88   12.71
  -2  -3  24  125.20    7.39
   2   3 -24  114.63   13.14
   2  -3 -24  131.91   14.52
  -2  -3  24  130.44    6.19
  -2   3  24  122.24    6.10
  -2  -3  23   96.70    6.95
  -2   3  23   95.68    5.47
  -2  -3  23   99.27    5.49
  -2   3  23   68.90    9.27
  -2  -3  23   92.08    9.93
   2   3 -23   62.15   12.14
   2  -3 -23   67.44   13.33
  -2  -3  22  336.83   13.87
   2   3 -22  281.28   21.23
   2  -3 -22  327.37   23.26
  -2   3  22  285.66   17.45
  -2  -3  22  293.29   17.39
  -2   3  22  312.01   11.83
  -2  -3  22  318.00   11.79
   2  -3 -21   -7.19   11.55
   2   3 -21   -3.75   10.26
  -2   3  21    7.15    5.66
  -2  -3  21    8.91    5.90
  -2  -3  21   13.15    4.75
  -2  -3  21   14.13    3.21
  -2   3  21   12.34    3.16
  -2  -3  20  407.89   14.95
  -2  -3  20  341.23   13.13
  -2   3  20  354.47   13.40
   2  -3 -20  406.83   26.53
   2   3 -20  384.48   25.45
  -2  -3  20  329.34   19.07
  -2   3  20  357.74   20.08
   2   3 -19    0.40    9.99
   2  -3 -19    5.39   10.20
  -2  -3  19   24.54    4.94
  -2   3  19   15.84    3.55
  -2  -3  19   15.55    3.29
  -2  -3  19   13.13    5.72
  -2   3  19    9.48    6.06
   2  -3 -18   -2.95   10.69
   2   3 -18   -2.90   10.03
  -2  -3  18   -0.06    2.95
  -2   3  18    2.52    3.12
  -2  -3  18    7.52    4.58
  -2   3  18    0.27    6.64
  -2  -3  18    1.20    5.57
  -2  -3  17  283.37   12.46
   2  -3 -17  258.49   22.22
  -2   3  17  258.08   17.35
   2   3 -17  241.47   21.58
  -2  -3  17  221.99   15.61
  -2  -3  16  657.52   20.18
  -2   3  16  635.81   27.83
   2   3 -16  609.60   32.67
  -2  -3  16  561.87   25.17
   2  -3 -16  611.50   33.20
  -2  -3  15   10.25    5.53
  -2   3  15    4.75    3.36
   2  -3 -15    7.65   11.00
   2   3 -15   13.64   11.47
   2  -3 -15    8.22    3.75
  -2  -3  14 1219.50   34.20
   2  -3 -14 1144.19   49.13
   2   3 -14 1196.58   50.16
   2  -3 -13 1920.58   79.45
   2   3 -13 1912.60   79.93
  -2  -3  13 2120.73   65.43
   2  -3 -12 1189.42   56.47
   2   3 -12 1166.54   57.11
   2  -3 -11 2771.76  111.78
   2  -3 -11 3064.85  115.95
   2   3 -11 3061.36  117.11
   2  -3 -10 1055.64   45.91
   2   3 -10 1152.84   51.18
   2  -3 -10 1139.39   49.90
   2  -3  -9 1228.99   50.78
   2  -3  -9 1264.44   53.68
   2   3  -9 1243.86   54.47
  -2   3   9 1400.69   49.15
  -2  -3   9 1374.70   48.43
   2  -3  -8 1942.43   68.67
  -2   3   8 2043.73   66.45
   2  -3  -8 1927.43   70.29
   2   3  -8 1891.33   70.80
  -2  -3   8 1965.92   65.35
   2  -3  -7  228.02   14.82
   2   3  -7  220.35   17.74
   2  -3  -7  229.99   16.92
  -2   3   7  226.82   13.43
  -2  -3   7  221.18   12.84
   2  -3  -6 1875.99   61.10
  -2   3   6 1880.95   59.03
  -2  -3   6 1702.84   57.64
   2  -3  -5 1059.71   31.95
   2  -3  -5  990.58   36.12
  -2   3   5 1003.87   34.24
  -2  -3   5  929.64   33.49
   2  -3  -4 1515.29   46.18
  -2   3   4 1412.87   46.81
  -2  -3   4 1383.90   46.64
   2   3  -3 1223.19   38.19
   2  -3  -3 1373.58   40.78
  -2  -3   2  177.15    8.16
  -2   3   2  170.70    8.11
  -2  -3   1   12.02    2.88
  -2   3   1   12.49    3.10
  -2   3   0  273.37   10.77
  -2  -3   0  294.13   11.15
  -2  -3  -1 1917.81   56.25
  -2   3  -1 1721.48   55.67
  -2  -3  -1 1855.67   56.59
  -2  -3  -2  592.16   22.79
   2  -3   3 1204.22   38.63
   2   3   3 1117.35   37.93
   2   3   4   65.69    7.46
   2  -3   4   84.86    8.48
  -2  -3  -4   79.08    9.54
  -2   3  -4   61.65    6.10
   2   3   5   81.66    8.95
  -2   3  -5   71.99    7.31
  -2  -3  -5   85.65   10.72
  -2  -3  -6  110.43   12.69
  -2   3  -6  119.46   10.25
  -2   3  -7   73.99   10.82
  -2  -3  -7  107.84   14.98
  -2  -3  -8  306.29   24.44
  -2   3  -8  324.54   20.64
  -2   3  -9   32.03   11.21
  -2   3 -10   62.72   14.57
  -2   3 -11   -4.63   11.62
  -2   3 -12   43.91   13.50
  -2   3 -13   31.92   13.46
  -2   3 -14   97.50   16.59
   2  -3  15   45.40    6.16
  -2   3 -15   51.41   13.52
   2  -3  16   65.94    6.57
  -2   3 -16   53.31   13.31
  -2   3 -17    3.06    9.05
   2  -3  17    4.28    4.04
   2   3  17   -0.97    3.11
   2  -3  17    0.37    3.05
  -2   3 -18   34.98   10.80
   2   3  18   38.11    4.07
   2  -3  18   37.02    4.01
  -2  -3 -19  100.04   15.89
  -2   3 -19   97.42   14.35
   2  -3  19   86.93    5.39
   2   3  19   77.28    5.21
  -2  -3 -20   41.68   11.50
  -2   3 -20   34.85   10.03
   2   3  20   42.59    3.97
   2  -3  20   46.13    4.10
  -2   3 -21   24.76    8.26
  -2  -3 -21   13.09    8.31
   2  -3  21   12.85    3.13
   2   3  21   12.81    3.10
  -2  -3 -22  468.86   29.57
  -2   3 -22  428.58   27.19
   2  -3  22  535.96   17.61
   2   3  22  510.37   17.44
  -2  -3 -23   41.67    9.73
  -2   3 -23   34.64    7.91
   2  -3  23   33.66    3.62
   2   3  23   39.12    3.70
  -2  -3 -24  509.36   29.59
  -2   3 -24  455.03   26.87
   2  -3  24  598.07   18.99
   2   3  24  572.98   18.82
   2  -3  25  111.10    5.43
   2   3  25  106.65    5.32
   2  -3  26  336.91   11.69
  -2  -3 -26  356.08   12.48
  -2   3 -26  350.41   12.44
   2   3  26  319.54   11.54
   2   3  27  408.31   13.14
   2  -3  27  433.96   13.29
  -2  -3 -27  448.40   14.11
  -2   3 -27  432.55   13.95
   2  -3  28  137.73    5.00
   2   3  28  129.22    4.88
  -2   3 -28  145.99    5.60
  -2  -3 -28  156.24    5.83
   2   3  29  214.19    7.55
   2  -3  29  235.43    7.69
  -2   3 -29  220.82    8.08
  -2  -3 -29  242.55    8.34
   2   3  30   64.39    2.77
   2  -3  30   68.74    2.86
  -2   3 -30   67.36    3.21
   2  -3  31   33.54    1.57
   2   3  31   29.22    1.47
   2   3  32   25.57    1.14
  -2   4  32   32.16    1.56
  -2  -4  32   33.03    1.59
   2  -4 -31    6.20    1.94
  -2   4  30   21.18    1.65
  -2  -4  30   25.03    1.81
  -2   4  29   13.09    1.68
  -2  -4  29   15.81    1.86
  -2   4  28   50.09    2.88
  -2  -4  28   54.63    3.02
  -2  -4  27   17.48    2.31
  -2   4  27   15.17    2.18
  -2  -4  27   14.34    3.14
  -2  -4  26    2.09    2.14
  -2   4  26    1.68    2.05
  -2  -4  26    1.62    3.25
  -2   4  25   -0.13    2.26
  -2  -4  25    0.65    2.30
  -2  -4  25   -5.93    4.30
   2   4 -25   -6.31    6.28
   2  -4 -25   -6.28    7.27
  -2  -4  25    3.13    3.63
  -2  -4  24   84.39    4.78
  -2   4  24   86.43    4.81
  -2  -4  24   71.57    6.26
   2  -4 -24  102.27   12.73
   2   4 -24   88.39   11.22
  -2  -4  24   74.94    8.22
  -2   4  24   69.83    8.02
  -2   4  23   -0.21    2.71
  -2  -4  23    2.69    2.57
  -2   4  23   -3.73    5.17
  -2  -4  23   -6.65    5.29
   2   4 -23   -0.99    6.78
   2  -4 -23   -7.46    8.21
  -2  -4  23    0.29    4.35
  -2  -4  22    4.95    2.74
  -2   4  22    4.08    2.73
  -2  -4  22    1.11    4.58
  -2   4  22   -1.39    4.94
   2  -4 -22   -5.10    9.17
   2   4 -22   -3.54    8.16
  -2  -4  22   10.07    4.72
  -2  -4  21  193.96    8.24
  -2   4  21  197.16    8.45
  -2  -4  21  206.73   10.66
   2  -4 -21  209.83   20.12
   2   4 -21  168.70   17.55
  -2   4  21  168.77   13.28
  -2  -4  21  165.76   12.93
   2  -4 -20   60.66   13.72
   2   4 -20   65.08   13.11
  -2   4  20   54.53    8.67
  -2  -4  20   54.58    8.15
  -2  -4  20   67.97    4.69
  -2   4  20   61.74    4.85
  -2  -4  19 1393.12   46.68
  -2   4  19 1504.25   47.16
  -2  -4  19 1425.12   54.11
  -2   4  19 1524.30   55.96
  -2  -4  19 1853.81   49.64
   2   4 -19 1620.93   62.84
   2  -4 -19 1726.33   64.74
  -2  -4  18  188.00    8.57
  -2   4  18  192.99    8.99
   2  -4 -18  186.35   19.81
  -2   4  18  189.39   14.87
   2   4 -18  165.91   18.51
  -2  -4  18  194.47   14.12
  -2  -4  17 1830.08   59.80
  -2   4  17 2012.76   60.52
   2  -4 -17 1842.57   59.86
  -2  -4  17 2352.67   62.85
   2   4 -17 2136.96   77.23
   2  -4 -17 2173.90   78.00
  -2   4  17 2185.07   71.42
  -2  -4  17 1948.02   68.22
   2  -4 -16  183.42    9.38
  -2  -4  16  292.79   12.44
   2   4 -16  176.77   19.74
   2  -4 -16  232.85   21.70
  -2   4  16  275.45   18.55
  -2  -4  16  236.07   15.83
   2  -4 -15 1242.76   42.53
  -2  -4  15 1571.72   45.54
  -2  -4  15 1351.99   51.48
   2  -4 -15 1446.69   59.65
   2   4 -15 1373.83   59.14
  -2   4  15 1510.63   54.46
   2  -4 -14   50.30    5.43
  -2  -4  14   67.43    7.55
  -2  -4  14   51.75    9.68
   2  -4 -14   59.91   15.33
  -2   4  14   66.77   10.79
   2   4 -14   52.30   14.79
   2  -4 -13  807.10   28.21
  -2   4  13  863.06   37.76
   2  -4 -13  859.97   44.06
   2   4 -13  826.00   44.02
  -2  -4  13  878.98   37.16
   2   4 -12 1059.47   52.20
  -2   4  12 1140.35   44.54
   2  -4 -12 1097.23   52.02
  -2  -4  12 1158.86   43.99
   2  -4 -12 1055.49   34.67
  -2   4  11  238.94   17.01
   2   4 -11  165.79   22.94
   2  -4 -11  187.81   22.24
  -2  -4  11  246.28   16.55
   2  -4 -11  185.61   17.96
   2  -4 -10  165.19   20.85
   2   4 -10  144.37   21.06
  -2   4  10  159.99   14.07
  -2  -4  10  168.99   13.80
   2  -4 -10  164.92   16.23
  -2   4   9   73.37   10.31
   2  -4  -9   85.97   17.23
   2   4  -9   74.13   17.49
  -2  -4   9   81.37   10.15
   2  -4  -9   72.30   11.86
   2  -4  -8 2241.38   81.60
   2   4  -8 2267.39   83.20
  -2  -4   8 2247.02   74.06
  -2   4   8 2365.68   75.43
   2   4  -7  204.04   18.94
   2  -4  -7  211.58   17.17
  -2   4   7  212.98   12.79
  -2  -4   7  191.34   11.47
   2   4  -6  902.73   36.13
   2  -4  -6  846.00   34.54
  -2  -4   6  800.36   29.44
  -2   4   6  874.92   30.67
  -2  -4   5  330.99   14.06
  -2   4   5  358.47   14.78
  -2  -4   4 1265.89   41.76
  -2   4   4 1256.26   41.88
   2  -4  -3  213.55   10.96
   2  -4  -2 2134.70   65.93
   2  -4  -2 2059.98   66.59
  -2   4   1   33.44    4.46
  -2  -4   1   31.85    3.94
  -2  -4   0  359.56   13.29
  -2   4   0  359.61   13.30
  -2  -4  -1   61.07    4.79
  -2   4  -1   56.43    4.39
  -2  -4  -1   58.25    4.96
  -2  -4  -2  127.57    7.42
   2   4   2  118.45    7.55
   2  -4   2  126.95    8.04
  -2  -4  -2  140.40    9.16
   2   4   3  382.26   16.94
   2  -4   3  402.39   17.73
   2   4   4  525.91   22.55
  -2   4  -4  524.04   20.22
  -2  -4  -5   96.70   10.80
  -2   4  -5   86.40    7.62
  -2  -4  -6 1248.22   47.67
  -2   4  -6 1220.77   43.02
  -2  -4  -7  571.19   30.63
  -2   4  -7  616.69   26.68
  -2  -4  -8  151.98   17.90
  -2   4  -8  152.97   14.08
  -2  -4  -9   65.78   16.13
  -2   4  -9   66.29   12.46
  -2  -4 -10  990.48   52.94
  -2   4 -10 1187.71   50.83
  -2  -4 -11   34.71   15.40
  -2   4 -11   28.99   12.79
   2  -4  12   16.79    6.66
  -2  -4 -12   27.97   16.09
  -2   4 -12   15.59   11.26
  -2  -4 -13   26.84   15.03
  -2   4 -13   17.28   11.79
   2  -4  13   18.16    6.27
  -2  -4 -14  529.87   37.86
   2  -4  14  626.17   22.97
   2  -4  15    2.32    5.26
  -2  -4 -15    5.06   12.89
  -2   4 -15   -1.61   11.35
  -2   4 -16    4.22    9.69
   2  -4  16    6.62    4.72
   2   4  16   -1.75    2.96
   2  -4  16    6.07    3.05
  -2  -4 -17  122.86    9.55
  -2   4 -17  143.89   17.94
   2  -4  17  153.60    7.31
   2   4  17  154.18    7.21
   2  -4  17  166.72    9.75
   2  -4  18  291.13   10.49
   2   4  18  270.72   10.26
   2   4  19  449.82   14.95
   2  -4  19  473.38   15.14
  -2   4 -19  434.25   27.92
   2  -4  20  256.73   10.02
   2   4  20  243.10    9.79
   2  -4  21  700.27   22.03
   2   4  21  650.22   21.77
   2  -4  22   44.00    3.84
   2   4  22   40.53    3.68
   2  -4  23  302.78   10.82
   2   4  23  269.68   10.48
   2   4  24   36.85    3.30
   2  -4  24   43.43    3.54
   2   4  25   28.14    2.84
   2  -4  25   28.97    2.98
  -2  -4 -25   30.10    3.41
  -2   4 -25   31.91    3.44
   2  -4  26  204.68    7.52
   2   4  26  179.09    7.22
  -2   4 -26  197.89    8.12
  -2  -4 -26  209.36    8.29
  -2   4 -27    4.76    2.03
  -2  -4 -27    6.57    2.29
   2   4  27    3.67    1.71
   2  -4  27    7.30    1.88
   2  -4  27    5.00    2.38
  -2   4 -28   37.07    2.73
   2  -4  28   35.33    2.28
   2   4  28   31.56    2.12
  -2   4 -29   37.98    2.50
   2   4  29   35.86    1.95
   2  -4  29   38.01    2.08
   2   4  30   53.41    2.22
   2   4  31   65.35    2.31
  -2  -5  32    8.52    0.92
  -2  -5  31    1.14    1.02
   2   5 -30    9.38    1.70
  -2   5  30   13.42    1.55
   2  -5 -29    2.18    2.51
  -2   5  29    1.26    1.48
  -2   5  29   -1.42    1.28
  -2  -5  28  393.33   12.29
  -2   5  28  355.98   12.10
  -2  -5  28  364.62   13.05
  -2   5  27    2.37    1.71
  -2  -5  27    2.48    1.86
  -2  -5  27    2.43    3.11
  -2   5  26  507.77   17.06
  -2  -5  26  536.71   17.19
  -2   5  25    9.22    2.38
  -2  -5  25    9.54    2.42
  -2  -5  25   13.76    4.43
  -2   5  24  184.78    7.69
  -2  -5  24  197.73    7.76
   2  -5 -24  202.91   17.51
   2   5 -24  157.25   14.65
  -2   5  24  157.41   12.00
  -2  -5  24  166.56   12.04
  -2  -5  23   34.85    3.28
  -2   5  23   32.09    3.33
  -2  -5  23   47.65    5.99
   2   5 -23   14.49    8.20
   2  -5 -23   26.59   10.09
  -2  -5  23   19.25    5.82
  -2   5  23   17.01    5.70
  -2  -5  22    2.93    2.62
  -2   5  22    1.83    2.68
  -2   5  22   -6.62    6.38
  -2  -5  22   -7.77    6.00
  -2   5  21  340.14   12.44
  -2  -5  21  320.87   12.11
   2   5 -21  311.32   22.81
   2  -5 -21  379.55   25.88
  -2  -5  21  384.26   15.27
  -2   5  21  288.84   18.25
  -2  -5  21  289.30   17.45
  -2   5  20   35.64    7.68
  -2  -5  20   28.54    6.67
   2  -5 -20   55.99   13.93
   2   5 -20   37.19   12.21
  -2  -5  20   31.94    3.75
  -2   5  20   35.11    4.19
  -2   5  19   20.09    7.45
  -2  -5  19    9.66    5.87
   2   5 -19    5.79   10.60
   2  -5 -19    6.66   12.64
  -2  -5  19   19.74    3.38
  -2   5  19   21.55    3.86
  -2  -5  18   -1.42    6.03
  -2   5  18    2.54    6.60
  -2  -5  18    1.79    3.01
  -2   5  18    2.15    3.65
  -2  -5  18   17.31    5.27
   2   5 -18   -9.16   11.28
   2  -5 -18   -8.76   11.78
  -2   5  17  629.20   21.04
  -2  -5  17  542.82   20.06
  -2  -5  17  742.09   23.32
  -2  -5  17  569.88   27.22
  -2   5  17  645.76   30.33
   2  -5 -17  560.43   20.43
   2  -5 -17  675.94   35.34
   2   5 -17  620.69   33.71
   2  -5 -16   36.35    4.79
  -2  -5  16   54.91    6.56
  -2   5  16   41.63    9.00
  -2  -5  16   36.21    7.61
   2  -5 -16   41.60   11.68
   2   5 -16   34.49   11.61
  -2  -5  15  646.91   22.87
   2  -5 -15  566.06   20.82
   2   5 -15  587.10   34.40
  -2  -5  15  581.69   28.20
   2  -5 -15  644.08   35.31
  -2   5  15  601.14   29.94
  -2  -5  14   11.72    7.25
  -2   5  14   11.37    7.33
   2  -5 -14   10.05   10.93
   2   5 -14   14.97   11.64
   2  -5 -14   11.84    4.51
  -2  -5  13   63.24    9.88
  -2   5  13   46.64    9.25
   2   5 -13   55.37   14.84
   2  -5 -13   47.14   13.54
   2  -5 -13   50.56    5.69
  -2   5  12  446.45   24.36
   2   5 -12  406.80   30.43
   2  -5 -12  417.60   29.74
  -2  -5  12  444.41   23.55
   2  -5 -12  457.04   17.00
   2   5 -11  114.65   20.32
   2  -5 -11  107.53   19.90
  -2   5  11  121.91   12.33
  -2  -5  11  104.50   11.66
  -2  -5  10 3988.46  122.94
   2  -5 -10 4052.59  138.71
   2   5 -10 4012.75  140.17
  -2  -5  10 4046.98  127.58
  -2   5  10 4180.48  129.04
  -2  -5   9  362.66   17.46
   2  -5  -9  399.07   29.25
   2   5  -9  431.92   31.47
  -2   5   9  394.47   20.13
  -2  -5   9  368.46   18.93
   2  -5  -8 2844.87  101.31
   2   5  -8 2720.34  102.74
  -2   5   8 3047.79   92.32
  -2  -5   8 2788.37   90.26
   2  -5  -7   20.69   13.13
  -2   5   7   24.86    6.49
  -2  -5   7   26.38    5.63
   2   5  -7   15.79   14.57
   2  -5  -6  461.10   25.09
   2   5  -6  444.35   26.62
  -2   5   6  450.20   18.41
  -2  -5   6  407.55   17.22
   2  -5  -6  481.22   23.76
   2   5  -5   38.95   11.91
   2  -5  -5   37.85   10.24
  -2   5   5   31.05    4.86
  -2  -5   5   28.00    4.42
   2  -5  -5   38.23    7.96
   2  -5  -4  352.71   18.11
   2  -5  -3 1587.51   50.92
   2  -5  -3 1530.95   53.22
   2  -5  -2  536.46   22.19
   2  -5  -2  536.15   21.45
   2  -5  -1   30.45    5.16
   2  -5  -1   48.06    7.83
  -2   5   0   67.20    5.31
   2  -5   0   82.74    9.42
  -2   5  -1  737.89   25.19
  -2  -5  -1  783.20   25.54
   2   5   1  735.45   25.91
   2  -5   1  848.11   26.83
  -2  -5  -1  783.40   25.78
   2  -5   1  779.64   30.54
  -2   5  -2   26.14    4.17
  -2  -5  -2   50.36    5.35
   2  -5   2   53.63    6.70
   2   5   2   56.38    6.42
   2  -5   2   78.84   12.10
  -2  -5  -2   48.80    6.11
   2   5   3   17.33    5.75
  -2  -5  -3   19.44    5.40
   2  -5   3   21.52    9.66
  -2  -5  -4   72.30    8.59
  -2  -5  -5 1118.83   42.20
  -2  -5  -6  988.43   41.40
  -2   5  -6 1093.97   37.91
   2  -5   7  109.50   13.70
  -2  -5  -7  139.47   15.74
  -2   5  -7   99.14   11.56
   2  -5   8   70.35   10.76
  -2   5  -8   48.34   10.05
  -2  -5  -8   50.10   13.09
   2  -5   9  127.39   12.04
  -2  -5  -9  108.02   17.66
  -2   5  -9  113.19   14.33
   2  -5  10  649.37   27.31
  -2  -5 -10  622.20   39.56
  -2   5 -11   73.68   15.57
  -2  -5 -11   51.78   16.64
  -2  -5 -12 1639.20   79.65
  -2   5 -12 1844.25   78.37
   2  -5  13   12.89    6.42
  -2  -5 -13    8.43   14.07
  -2   5 -13   11.29   11.63
   2  -5  14  665.65   24.49
  -2  -5 -14  605.03   40.71
   2  -5  15   21.42    5.51
  -2  -5 -15   18.10   12.80
  -2   5 -15   15.84   10.57
   2  -5  15   11.85    4.33
   2  -5  16    5.42    4.30
  -2  -5 -16   17.66    6.47
   2  -5  16   12.32    3.02
   2   5  16   11.45    2.93
   2  -5  16   19.12    5.35
  -2  -5 -16   21.46   12.43
  -2   5 -16    5.41    9.07
  -2  -5 -17    6.51    5.40
   2   5  17    6.93    2.90
   2  -5  17    9.97    3.07
   2  -5  17    6.90    4.57
  -2  -5 -17   11.05   10.42
  -2   5 -17    9.80    8.96
  -2  -5 -18  144.07   10.54
   2   5  18  156.58    7.37
   2  -5  18  169.24    7.55
  -2  -5 -18  169.65   20.12
  -2   5 -18  142.73   17.38
  -2  -5 -19   73.98    7.76
   2  -5  19  102.98    5.58
   2   5  19   85.83    5.24
  -2  -5 -19   98.67   16.00
  -2   5 -19   95.89   13.99
   2  -5  20  229.00    9.06
   2   5  20  210.05    8.82
  -2  -5 -20  199.27   20.21
   2  -5  21   70.72    4.59
   2   5  21   65.76    4.39
  -2  -5 -21   61.70   11.94
   2  -5  22  169.67    7.22
   2   5  22  150.08    6.88
  -2  -5 -22  158.99   16.47
   2  -5  23  259.69    9.65
   2   5  23  240.22    9.36
  -2   5 -23  257.75   10.45
  -2  -5 -23  238.88   19.13
   2   5  24   44.74    3.37
   2  -5  24   50.89    3.66
  -2  -5 -24   56.09    4.42
  -2   5 -24   53.01    4.25
   2  -5  25   47.36    3.30
  -2   5 -25   48.22    3.84
  -2  -5 -25   48.85    3.93
   2   5  25   42.76    3.05
  -2  -5 -25   35.68    4.01
   2  -5  26  170.60    6.37
   2   5  26  146.36    6.04
  -2  -5 -26  170.81    7.16
  -2   5 -26  162.27    6.93
   2  -5  27    7.56    2.48
   2  -5  27   12.04    1.84
   2   5  27    9.36    1.63
  -2   5 -27   13.29    2.24
  -2  -5 -27   16.18    2.52
   2  -5  28  254.88    9.52
   2   5  28  274.59    8.99
   2   5  29   15.18    1.24
  -2   5 -29   12.40    1.73
   2   5  30  131.43    4.29
  -2   6  32    7.55    0.65
  -2  -6  32    7.18    0.76
  -2  -6  31    8.42    1.15
   2   6 -31    5.68    1.26
  -2   6  31    7.88    0.97
  -2   6  30    9.58    1.28
  -2   6  29    4.54    1.39
   2   6 -29    1.01    1.33
  -2   6  28    4.42    1.36
  -2  -6  28    4.43    2.55
  -2   6  28    9.15    1.80
   2  -6 -28    2.61    2.30
  -2   6  27   27.49    2.29
   2  -6 -27   34.35    4.28
  -2  -6  26  120.78    5.04
  -2   6  26  114.90    4.96
  -2  -6  26  115.85    6.80
   2  -6 -26  127.27    7.39
  -2  -6  25    8.43    2.07
  -2   6  25    7.67    2.11
  -2  -6  25    8.12    4.15
  -2  -6  24   59.03    3.70
  -2   6  24   61.41    3.83
  -2  -6  24   65.39    6.19
   2   6 -23    0.56    5.33
   2  -6 -23   -0.33    6.47
  -2  -6  23   -0.69    4.85
  -2   6  22   11.36    2.85
  -2  -6  22    9.05    2.54
  -2  -6  22   19.56    5.33
   2   6 -22   16.39    6.89
   2  -6 -22   20.82    8.31
  -2   6  22   11.56    5.11
  -2  -6  22    9.29    4.31
  -2  -6  21  127.49    6.25
  -2   6  21  136.78    6.76
  -2  -6  21  166.07    9.38
   2  -6 -21  130.67    8.98
  -2  -6  21  105.31   10.64
  -2   6  21  116.20   11.96
   2  -6 -21  139.39   16.50
   2   6 -21  137.40   14.78
  -2  -6  20  135.24    6.78
  -2   6  20  162.04    7.57
   2  -6 -20  153.22    9.97
  -2  -6  20  168.04    9.80
  -2  -6  20  133.28   11.45
  -2   6  20  144.58   13.11
   2  -6 -20  172.26   18.04
   2   6 -20  150.95   16.05
  -2   6  19 1531.70   44.10
  -2  -6  19 1345.75   43.12
   2  -6 -19 1221.76   46.21
  -2  -6  19 1325.79   50.16
  -2   6  19 1496.27   53.87
   2  -6 -19 1700.27   60.91
   2   6 -19 1555.48   58.28
  -2  -6  18  417.13   15.41
  -2   6  18  502.01   16.71
   2  -6 -18  357.66   18.25
  -2   6  18  498.86   25.74
  -2  -6  18  411.04   21.72
   2   6 -18  467.36   28.09
   2  -6 -18  563.82   30.74
   2  -6 -17 1909.79   58.58
  -2   6  17 2174.23   59.19
  -2  -6  17 1816.58   57.73
  -2  -6  17 1833.83   65.89
  -2   6  17 2188.97   71.49
   2  -6 -17 1568.69   60.77
   2  -6 -17 2048.11   74.45
   2   6 -17 1932.75   73.26
   2   6 -16   78.43   15.02
   2  -6 -16  102.45   15.92
   2  -6 -16  133.95    7.51
  -2  -6  16   90.50   10.72
  -2   6  16  128.97   13.85
   2  -6 -16   72.34    8.36
   2  -6 -15  465.32   17.55
  -2  -6  15  484.61   24.75
  -2   6  15  473.46   25.94
   2   6 -15  423.77   28.91
   2  -6 -15  463.58   29.52
   2  -6 -14   88.86    6.99
  -2  -6  14   59.90    9.83
  -2   6  14   87.28   11.58
   2   6 -14   94.85   15.83
   2  -6 -14   89.47   15.37
   2  -6 -13    5.21    4.78
   2   6 -13    7.10   11.03
   2  -6 -13    5.89   11.40
  -2  -6  13    6.89    6.48
  -2   6  13    5.45    7.36
  -2  -6  12  297.60   18.44
  -2   6  12  306.22   19.69
   2  -6 -12  328.29   13.70
   2  -6 -12  292.52   24.28
   2   6 -12  266.91   24.87
  -2  -6  12  293.35   14.14
   2  -6 -11   19.90    5.77
  -2  -6  11   28.30    6.69
  -2   6  11   20.70    7.97
   2  -6 -11   18.24   12.90
  -2  -6  11   13.45    6.68
   2   6 -11    5.23   14.22
   2  -6 -10  213.46   23.08
   2   6 -10  193.32   23.79
   2  -6 -10  204.22   19.69
  -2  -6  10  221.85   12.45
  -2  -6  10  226.11   14.31
  -2   6  10  234.51   15.72
   2  -6  -9   14.45    9.29
  -2  -6   9   16.80    7.16
  -2  -6   9   21.62    6.19
  -2   6   9   30.90    7.66
   2  -6  -9   10.97   15.15
   2   6  -9   20.16   18.11
   2  -6  -8   60.27   20.47
   2  -6  -8   46.05   11.45
  -2  -6   8   42.63    8.87
  -2  -6   8   32.60    6.33
  -2   6   8   45.32    8.25
   2   6  -7   85.52   23.16
   2  -6  -7  108.73   20.01
  -2  -6   7   98.53    7.90
  -2   6   7  118.39    9.38
   2  -6  -7  141.83   15.09
  -2  -6   6   22.10    4.86
   2  -6  -6    9.73   15.60
   2   6  -6   18.16   18.67
   2  -6  -6   43.18    9.43
   2  -6  -5  147.44   17.86
   2   6  -5  135.92   21.30
   2  -6  -5  169.42   14.27
   2   6  -4   19.29   13.91
   2  -6  -4   14.80   11.32
   2  -6  -4   13.73    6.73
   2   6  -3 2542.62   79.19
   2  -6  -3 2433.91   78.67
   2  -6  -2 1102.55   39.17
   2  -6  -2 1089.92   40.19
   2  -6  -1 4615.36  141.26
   2  -6  -1 4615.66  141.74
   2  -6   0 1798.78   55.47
   2   6   0 1697.44   55.21
   2  -6   0 1819.92   59.19
   2   6   1  621.37   23.39
  -2   6  -1  664.66   22.19
  -2  -6  -1  612.75   21.49
   2  -6   1  663.83   27.46
  -2  -6  -2  105.48    6.89
  -2  -6  -2  119.87    8.03
   2  -6   3  721.66   34.19
  -2   6  -3  810.78   28.59
  -2  -6  -3  971.63   29.81
  -2  -6  -3  891.52   30.69
  -2  -6  -4  441.64   17.66
  -2  -6  -4  424.73   19.34
  -2  -6  -5  728.47   30.12
  -2  -6  -6   38.81    8.74
   2  -6   7   21.08   11.07
  -2  -6  -7   26.71    9.54
  -2  -6  -8    3.89    8.66
   2  -6   8    6.47    9.35
  -2   6  -8    7.75    6.83
   2  -6   9  391.09   20.60
  -2  -6  -9  360.10   26.76
  -2   6 -10   14.93   10.74
   2  -6  10   17.57    7.94
  -2  -6 -10   17.14   12.39
   2  -6  11   62.06    8.85
  -2  -6 -11   62.06   16.47
  -2   6 -11   90.79   15.81
   2  -6  12  138.04   10.85
  -2  -6 -12  147.93   20.88
  -2   6 -12  159.95   21.53
  -2   6 -13   44.49   14.99
  -2  -6 -13   52.36   16.80
   2  -6  13   37.85    7.09
  -2  -6 -14  489.65   23.01
   2  -6  14  363.03   17.34
  -2  -6 -14  461.40   35.28
  -2   6 -14  320.50   29.69
   2  -6  14  577.82   21.24
  -2  -6 -15    4.94    7.11
  -2   6 -15   -0.58   10.64
   2  -6  15    6.87    5.70
  -2  -6 -15   -3.35   13.56
   2  -6  15   14.24    4.90
   2  -6  16  128.11    6.52
   2   6  16  126.31    6.73
  -2  -6 -16  152.85   12.22
  -2  -6 -16  140.50   20.60
   2  -6  16  121.59    8.73
  -2  -6 -17  150.14   20.26
  -2  -6 -17  134.29   11.38
   2   6  17  132.55    6.82
   2  -6  17  139.53    6.81
  -2  -6 -18   84.20   15.63
  -2  -6 -18   81.19    8.97
   2   6  18   84.56    5.23
   2  -6  18   82.31    5.10
  -2  -6 -19 1109.24   52.21
   2  -6  19 1135.67   33.96
   2   6  19 1080.34   33.89
   2  -6  20  175.53    7.56
   2   6  20  167.05    7.43
  -2  -6 -20  164.84   18.15
   2  -6  21 1106.09   33.01
   2   6  21 1010.39   32.75
  -2  -6 -21 1014.34   48.00
  -2  -6 -22   88.15    5.56
   2   6  22   78.03    4.62
   2  -6  22   84.04    4.80
  -2   6 -22   80.66    5.50
  -2  -6 -22   87.02   12.29
  -2  -6 -23   51.36    4.27
   2  -6  23   57.69    3.75
  -2   6 -23   44.91    4.15
   2   6  23   49.19    3.49
  -2  -6 -23   46.69    9.23
   2  -6  24    3.33    2.07
   2   6  24    3.12    1.90
  -2   6 -24    0.28    2.37
  -2  -6 -24    3.71    2.49
  -2  -6 -24    2.90    3.47
   2  -6  25   79.35    3.92
   2   6  25   68.34    3.63
  -2  -6 -25   78.45    4.61
  -2   6 -25   67.72    4.35
   2   6  26   13.45    1.79
  -2   6 -26   10.67    2.24
  -2  -6 -26    9.20    2.63
   2   6  27   37.56    2.24
  -2   6 -27   34.74    2.75
   2  -6  27   42.41    3.35
   2   6  28    4.06    1.03
  -2   6 -28    4.87    1.44
   2  -6  28    4.94    1.87
   2   6  29    2.50    0.77
   2  -6  29    2.42    1.34
   2   6  31    3.43    0.54
  -2  -7  31   20.62    1.29
  -2   7  31   17.32    1.07
  -2   7  30    5.74    0.98
   2   7 -30    2.78    1.40
  -2  -7  30    6.18    1.23
  -2   7  29   24.83    1.81
  -2  -7  28   36.27    3.25
   2  -7 -28   29.98    3.16
  -2   7  28   36.06    2.40
  -2  -7  27  388.62   13.74
  -2   7  27  384.45   12.79
  -2  -7  26  146.20    7.21
  -2   7  26  122.29    5.05
  -2  -7  25  380.84   13.58
   2  -7 -25  343.70   13.60
   2  -7 -24   73.76    6.22
  -2   7  24   64.55    3.91
  -2  -7  24   64.62    3.67
  -2   7  23   66.54    4.21
  -2  -7  23   65.38    3.85
   2  -7 -23   75.30    6.54
  -2   7  22   73.11    4.65
  -2  -7  22   72.37    4.14
  -2  -7  22   50.12    6.79
   2  -7 -22   84.32   11.18
  -2  -7  22  104.09    7.42
   2  -7 -22   80.06    7.38
   2  -7 -21   12.36    7.95
   2  -7 -21   10.18    5.37
  -2  -7  21   17.61    5.20
  -2   7  21   11.09    3.00
  -2  -7  21    8.39    2.36
  -2  -7  21    5.89    4.22
  -2   7  20  155.12   13.65
  -2  -7  20  127.38   10.82
  -2   7  20  170.16    7.72
  -2  -7  20  133.79    6.52
   2  -7 -20  150.01   16.35
   2   7 -20  155.18   14.94
   2  -7 -20  157.43   10.47
  -2  -7  20  167.02    9.70
   2   7 -19   -4.02    7.61
   2  -7 -19    1.09    8.02
  -2  -7  19    0.79    2.55
  -2  -7  19   -3.19    4.88
  -2   7  19   -2.14    6.56
   2  -7 -19   -0.14    5.53
   2   7 -18    0.36    7.53
   2  -7 -18    1.85    7.85
  -2  -7  18    2.50    2.72
  -2  -7  18    3.82    4.94
  -2   7  18   -1.01    7.19
   2  -7 -18    5.13    5.75
  -2  -7  17   13.12    5.97
  -2   7  17   15.40    7.91
   2  -7 -17    9.74    8.77
   2   7 -17   11.63    8.78
  -2  -7  17   15.61    3.19
   2  -7 -17   16.54    4.62
   2  -7 -17   11.90    6.06
  -2   7  16   24.80    8.52
  -2  -7  16   20.09    6.56
   2   7 -16   14.17    9.64
   2  -7 -16   23.76    9.89
  -2  -7  16   18.28    3.51
   2  -7 -16   12.73    6.22
   2  -7 -16   29.97    5.27
   2  -7 -15    8.57    6.43
   2  -7 -15    9.68    4.90
   2   7 -15    4.15    9.37
   2  -7 -15    1.89    8.96
  -2  -7  15    8.05    5.88
  -2   7  15    5.45    7.13
   2  -7 -14  144.84   16.63
   2   7 -14  124.56   17.37
  -2  -7  14  164.02    9.80
   2  -7 -14  180.29    9.69
   2  -7 -14  107.00   10.64
  -2   7  14  150.54   14.78
  -2  -7  14  138.47   12.81
  -2  -7  13   66.80    7.29
  -2   7  13   60.97   10.39
   2  -7 -13   76.19    7.30
   2   7 -13   55.25   15.46
   2  -7 -13   46.42   12.35
  -2  -7  13   62.59    9.16
  -2  -7  12  838.28   30.22
  -2   7  12  869.25   37.40
  -2  -7  12  813.68   34.56
   2  -7 -12  762.82   40.71
   2   7 -12  747.73   43.14
  -2  -7  11 1060.43   38.83
   2   7 -11 1147.13   55.67
   2  -7 -11 1062.38   50.44
  -2  -7  11 1034.00   41.95
  -2  -7  10 1752.55   60.72
   2  -7 -10 1882.02   75.60
  -2  -7  10 1774.92   58.37
   2  -7 -10 1703.35   71.10
   2   7 -10 1835.94   78.10
  -2  -7   9 2165.16   70.89
  -2   7   9 2668.94   75.60
   2  -7  -9 2382.58   86.84
  -2  -7   9 1987.72   69.28
   2  -7  -9 2229.14   83.49
   2   7  -9 2449.11   91.99
  -2  -7   8  289.50   14.24
  -2   7   8  335.54   16.52
   2  -7  -8  330.17   24.80
  -2  -7   8  280.35   14.60
   2  -7  -8  317.14   26.75
   2   7  -8  309.04   33.40
  -2  -7   7  144.71   10.78
   2  -7  -7  192.40   21.39
   2   7  -7  182.72   27.83
   2  -7  -6  171.85   22.29
   2   7  -6  166.33   29.32
   2  -7  -6  196.70   17.27
   2   7  -5   76.49   26.43
   2  -7  -5   87.36   19.64
   2  -7  -5  117.93   13.24
   2  -7  -4  242.31   24.14
   2  -7  -4  310.39   19.56
   2  -7  -3   86.24   18.08
   2  -7  -3   65.04    9.79
   2  -7  -2   31.13   11.77
   2  -7  -2   16.44    6.95
   2  -7  -1  349.20   18.19
   2  -7  -1  270.61   15.17
   2  -7   0   40.30   10.68
   2  -7   0   19.54    6.33
   2  -7   1  346.47   19.53
   2  -7   1  301.65   16.04
   2  -7   2  144.01   14.17
  -2  -7  -2   77.53    5.27
   2  -7   3  279.06   19.41
  -2  -7  -3  294.55   11.97
  -2   7  -3  313.56   12.89
   2  -7   4  129.80   15.53
  -2  -7  -4  151.09    9.89
  -2  -7  -4  154.26    8.50
  -2   7  -4  136.79    8.37
  -2  -7  -5   57.26    7.73
  -2  -7  -5   61.33    6.37
  -2   7  -5   46.69    5.93
  -2  -7  -6   12.04    6.42
  -2  -7  -7  275.82   18.21
  -2  -7  -8  104.91   13.29
   2  -7   8   78.88   11.80
  -2  -7  -9  160.31   17.69
   2  -7   9  199.00   14.78
  -2  -7 -10    4.08    2.75
   2  -7  10    4.79    7.27
  -2  -7 -10    3.84   10.28
  -2  -7 -11  307.06   27.21
   2  -7  11  311.68   17.52
   2  -7  12  202.13   13.44
  -2  -7 -12  153.97   21.81
  -2  -7 -13  568.75   26.78
   2  -7  13  487.40   21.52
  -2  -7 -13  481.68   37.24
  -2  -7 -14   51.42    9.41
   2  -7  14   38.03    6.23
  -2  -7 -14   29.29   13.85
   2  -7  14   34.48    7.51
   2  -7  15   17.26    5.44
  -2  -7 -15   13.29    8.20
  -2  -7 -15   20.28   12.77
   2  -7  15   12.96    2.90
   2  -7  16    9.85    5.25
   2  -7  16    6.30    2.63
  -2  -7 -16    6.06    7.33
   2  -7  17   32.75    3.70
  -2  -7 -17   32.92   12.98
  -2  -7 -17   50.12    8.78
   2  -7  18   12.32    2.87
   2   7  18   17.22    3.35
  -2  -7 -18   12.25    6.85
  -2  -7 -18   24.38   11.01
  -2   7 -18   14.41    4.56
  -2   7 -19   61.95    6.13
   2  -7  19   72.93    4.63
   2   7  19   78.99    4.98
  -2  -7 -19   61.08    5.58
  -2  -7 -19   90.66   14.53
   2  -7  20   12.52    2.80
   2   7  20   15.43    3.02
  -2  -7 -20   14.20    9.05
  -2   7 -20   12.55    3.70
  -2  -7 -20   14.68    3.46
  -2  -7 -21   70.33    5.13
   2  -7  21   79.02    4.46
   2   7  21   76.51    4.58
  -2   7 -21   65.18    5.20
  -2  -7 -21   75.14   11.97
   2   7  22   -0.42    2.38
  -2  -7 -22   -1.00    2.74
  -2   7 -22   -0.59    2.69
  -2  -7 -22   -1.93    5.55
  -2   7 -23   24.42    3.31
  -2  -7 -23   23.18    5.11
   2  -7  23   26.47    2.71
   2   7  23   24.14    2.67
  -2   7 -24   42.17    3.54
  -2  -7 -24   46.97    5.16
   2   7  24   42.92    2.97
  -2   7 -25   34.12    3.02
  -2  -7 -25   38.39    4.27
   2   7  25   40.14    2.55
  -2  -7 -26   87.83    5.21
   2   7  26   99.33    3.93
   2   7  27  101.05    3.74
  -2  -7 -27   91.23    4.70
   2  -7  28  142.05    5.58
   2  -7  29  136.29    4.95
   2   7  30   71.62    2.58
  -2  -8  31    9.56    0.80
  -2   8  30    0.14    0.68
  -2  -8  30    0.09    0.94
  -2   8  29   42.93    2.13
  -2   8  28   11.19    1.55
  -2  -8  28   13.05    2.38
   2  -8 -28   10.67    2.49
  -2  -8  27    2.92    2.58
   2  -8 -27    5.47    3.01
  -2   8  27    3.40    1.60
  -2  -8  26   21.64    3.70
   2  -8 -26   24.62    4.23
  -2   8  26   19.03    2.37
  -2  -8  25   21.32    4.15
  -2  -8  24    7.59    4.30
   2  -8 -23   26.31    4.90
  -2  -8  23   25.42    5.10
   2  -8 -22    4.73    4.23
  -2  -8  22    0.95    4.50
   2  -8 -22   -1.90    5.01
  -2  -8  21   -1.47    2.15
   2  -8 -21    9.75    4.90
  -2  -8  21   11.26    4.96
   2  -8 -21    0.98    5.69
   2  -8 -20  601.31   22.51
  -2  -8  20  636.77   21.45
   2  -8 -20  644.36   23.48
   2  -8 -19   18.48    6.03
  -2  -8  19   18.34    5.96
   2  -8 -19   19.92    6.87
  -2  -8  19    0.71    2.64
   2  -8 -18 2510.85   79.33
   2  -8 -18 2699.15   89.01
   2  -8 -18 2647.68   80.45
   2  -8 -17   54.10    7.60
   2  -8 -17   15.15   13.30
   2  -8 -17   60.58    6.61
  -2  -8  17    5.09    7.98
   2  -8 -17   47.84    8.46
   2  -8 -16 1482.30   62.26
   2  -8 -16 1567.14   54.05
  -2  -8  16 1512.29   57.76
   2  -8 -16 1483.58   54.81
   2  -8 -15   43.26    6.51
   2  -8 -15   46.52    8.46
   2  -8 -15   36.28   11.01
   2  -8 -15   63.40    7.13
   2  -8 -14  215.08   19.14
   2  -8 -14  239.29   15.04
  -2  -8  14  219.90   15.84
   2  -8 -13   22.35    6.96
  -2  -8  13   22.18    6.14
   2  -8 -13   30.02    6.47
   2  -8 -13   23.76    9.60
   2  -8 -12   -1.39    9.98
  -2  -8  12   -4.81    6.45
   2  -8 -12    3.21    6.22
   2  -8 -12    4.19    6.30
  -2  -8  12    4.74    4.74
  -2  -8  11  153.44   11.45
   2  -8 -11  115.49   16.22
   2  -8 -10   69.72   13.28
   2  -8 -10   91.39    8.68
  -2  -8  10   75.51    8.53
  -2  -8  10   53.67    6.68
   2  -8  -9   26.57   10.88
   2  -8  -9   37.87   11.77
  -2  -8   9   28.10    7.03
   2  -8  -8  246.55   22.42
  -2  -8   8  199.93   12.64
   2  -8  -8  207.16   18.55
   2  -8  -7  180.04   19.03
  -2  -8   7  141.65   10.65
   2  -8  -7  138.53   14.76
   2  -8  -6    8.69    9.09
  -2  -8   6   14.72    7.68
   2  -8  -5  113.64   14.18
   2  -8  -4  116.45   13.75
   2  -8  -3    4.13    6.97
   2  -8  -2 1571.02   58.00
   2  -8  -1  216.13   15.36
   2  -8   0 1192.45   44.60
   2  -8   1   43.94    7.82
   2  -8   2  335.00   22.18
   2  -8   2  347.58   18.95
   2  -8   3   33.69   11.94
   2  -8   3   18.39    5.74
   2  -8   3   23.24    3.25
  -2  -8  -4  660.95   25.84
   2  -8   4  757.73   23.32
  -2  -8  -5    0.71    2.29
  -2  -8  -5    2.51    3.92
  -2  -8  -6  161.45    9.68
  -2  -8  -6  178.39   12.32
  -2  -8  -7  104.61    9.04
  -2  -8  -7  123.77   11.37
   2  -8   8  483.46   26.05
  -2  -8  -8  470.79   25.30
   2  -8   9  468.62   24.47
  -2  -8  -9  460.47   26.80
  -2  -8 -10  486.08   31.34
   2  -8  10  618.15   27.60
  -2  -8 -11  118.77   16.71
   2  -8  11  168.71   13.67
   2  -8  11  123.80    9.66
  -2  -8 -11  144.30   13.88
   2  -8  12  152.41    9.45
   2  -8  12  136.25   10.12
  -2  -8 -12  169.49   14.38
   2  -8  12  196.87   14.02
  -2  -8 -12  165.37   20.63
   2  -8  13   47.03    6.93
  -2  -8 -13   44.56    9.73
  -2  -8 -13   37.12   14.14
  -2  -8 -14   25.05    9.36
  -2  -8 -14   -1.20    4.64
   2  -8  14   19.99    6.17
  -2  -8 -14    9.11   13.49
  -2  -8 -15  107.21    7.65
   2  -8  15  150.96   10.16
  -2  -8 -15  158.75   21.40
  -2  -8 -16   37.65    9.59
   2  -8  16   23.87    6.03
  -2  -8 -16   -6.74    5.82
  -2  -8 -16    0.62   14.06
  -2  -8 -17    3.16    3.86
  -2  -8 -17   11.59   10.42
  -2  -8 -17   22.46    8.36
  -2  -8 -18  167.20   19.46
   2  -8  18  158.23    6.60
  -2  -8 -19    7.73    7.93
  -2  -8 -19    3.04    2.84
   2  -8  19   -2.23    2.42
  -2  -8 -20  814.39   41.04
   2  -8  20  894.05   25.89
  -2  -8 -21   16.31    7.04
  -2  -8 -21    6.32    3.13
  -2  -8 -22  644.60   21.78
  -2  -8 -22  481.38   18.16
  -2  -8 -23    9.71    4.60
  -2  -8 -24   13.15    4.02
  -2  -8 -25   -0.27    3.08
  -2  -8 -26    6.50    2.70
   2  -8  26   12.50    2.72
   2  -8  27   10.64    2.26
  -2  -8 -27    4.59    1.97
   2  -8  28    9.65    1.73
   2   8  29   -0.06    0.69
   2  -8  29    0.55    1.01
  -2   9  30    4.80    0.57
  -2   9  29   96.36    3.44
  -2   9  28    5.62    1.20
   2  -9 -28    7.07    2.12
  -2   9  27  441.94   14.54
  -2  -9  27  466.70   15.38
  -2   9  26   44.99    2.99
  -2  -9  26   43.25    4.13
  -2  -9  25  350.99   12.76
   2  -9 -25  355.61   14.05
  -2  -9  24   23.53    4.54
  -2   9  24   34.58    3.18
  -2  -9  23  135.58    7.97
  -2  -9  22   20.15    4.82
   2  -9 -21    4.14    7.97
  -2  -9  21   16.96    4.93
   2  -9 -21    6.99    6.08
   2  -9 -20  117.60    9.13
   2  -9 -20  145.52   10.85
  -2  -9  20  125.01    8.44
   2  -9 -19   26.70    6.19
   2  -9 -19   25.34    7.31
   2  -9 -18   24.84    6.03
   2  -9 -18   35.09    7.73
   2  -9 -17  156.03   11.47
   2  -9 -17  174.40   12.88
   2  -9 -16  301.37   15.87
   2  -9 -16  302.78   17.45
   2  -9 -15  123.53   11.91
   2  -9 -15  239.84   11.99
   2  -9 -14   50.53    8.70
   2  -9 -14   46.03    7.54
   2  -9 -13   56.01    9.08
  -2  -9  13   78.62    9.18
  -2  -9  12  107.32   10.63
  -2  -9  12  117.88    9.35
   2  -9 -12   84.81   10.04
  -2  -9  11  632.10   25.29
   2  -9 -11  554.88   26.47
  -2  -9  10  209.88   11.63
   2  -9 -10  165.06   13.22
   2  -9  -9 2529.34   79.58
   2  -9  -8  120.67   18.42
   2  -9  -7  910.23   47.23
   2  -9  -6    3.02   10.39
   2  -9  -5  793.92   40.83
   2  -9  -4  285.92   21.87
   2  -9  -3  746.24   36.66
   2  -9  -2   55.82   10.98
   2  -9  -1   66.90   10.73
   2  -9   0  710.05   31.85
   2  -9   1  377.28   21.85
   2  -9   1  472.05   15.76
   2  -9   2  883.86   38.02
   2  -9   2 1037.99   31.83
   2  -9   3  193.19   13.96
   2  -9   3  267.74   10.12
   2  -9   4   24.59    6.02
   2  -9   4   33.45    3.55
   2  -9   5   28.97    6.21
  -2  -9  -5   36.23    5.56
   2  -9   6  226.75    9.33
  -2  -9  -6  197.24   12.34
  -2  -9  -7   47.58    7.68
  -2  -9  -8   33.93    7.75
   2  -9   9  111.09    7.03
  -2  -9  -9  109.34   11.95
  -2  -9 -10    7.53    5.05
   2  -9  10    9.89    3.51
  -2  -9 -10    6.36    6.97
  -2  -9 -11  721.10   31.03
   2  -9  11  699.27   26.16
   2  -9  11  645.39   24.09
  -2  -9 -11  712.20   26.16
  -2  -9 -11  670.79   35.10
  -2  -9 -12   18.91    9.34
   2  -9  12   14.12    5.98
  -2  -9 -12    3.56    5.38
   2  -9  12    8.51    4.22
  -2  -9 -12    8.76    8.97
   2  -9  13  701.77   27.91
  -2  -9 -13  751.32   28.61
  -2  -9 -14   42.47    9.97
  -2  -9 -14   29.47    6.29
  -2  -9 -14   28.99   12.26
   2  -9  14   34.39    6.76
  -2  -9 -15   21.04    9.17
  -2  -9 -15   18.84    5.69
  -2  -9 -15   14.64   10.81
   2  -9  15   22.97    6.28
  -2  -9 -16   17.09    8.36
   2  -9  16    5.19    5.60
  -2  -9 -16    1.51    4.89
  -2  -9 -16    0.57    9.29
  -2  -9 -17   37.04    5.85
  -2  -9 -17   27.42   10.50
  -2  -9 -18  156.06    9.17
  -2  -9 -18  134.54   16.63
  -2  -9 -19   82.02    6.53
  -2  -9 -19   76.02   12.17
  -2  -9 -20   31.76    4.35
  -2  -9 -20   36.99    8.51
  -2  -9 -20   45.11    7.54
  -2  -9 -21  294.63   13.50
  -2  -9 -21  211.37    9.86
  -2  -9 -22   35.21    5.93
  -2  -9 -22   22.36    3.26
  -2  -9 -23  298.14   13.14
  -2  -9 -24   36.66    4.76
   2  -9  25   84.89    5.13
  -2  -9 -25   86.05    5.49
   2  -9  26   12.99    2.69
  -2  -9 -26   19.24    2.88
   2  -9  27   73.73    3.77
   2   9  28   34.38    1.70
   2  -9  28   35.25    2.20
  -2  -9 -29   57.66    2.67
   2  -9  29   66.24    2.47
  -2 -10  29   31.50    1.59
   2 -10 -28   31.50    2.31
  -2  10  28   30.38    1.63
   2 -10 -27   44.33    3.70
  -2 -10  27   48.89    2.67
  -2  10  27   43.21    2.29
  -2 -10  26    4.98    2.61
  -2 -10  26    7.84    1.86
   2 -10 -26    6.70    3.38
  -2  10  26    6.06    1.51
   2 -10 -25   -0.25    3.98
  -2 -10  25    0.52    2.91
  -2  10  25    3.62    1.73
   2 -10 -24   75.05    6.79
  -2 -10  24   69.94    5.33
  -2  10  24   70.06    4.07
  -2  10  23    1.18    2.35
  -2 -10  23    1.78    3.94
   2 -10 -23    0.80    5.09
  -2  10  22   83.35    5.23
  -2 -10  22   84.81    6.54
  -2  10  21   21.03    3.69
   2 -10 -20  178.55   12.44
   2 -10 -19   48.67    8.44
   2 -10 -19   32.09   10.21
   2 -10 -18  214.29   13.95
  -2 -10  17  259.17   13.28
   2 -10 -17  269.00   15.78
   2 -10 -16  193.39   14.08
  -2 -10  16  215.65   12.34
  -2 -10  15  189.41   12.42
   2 -10 -15  171.52   13.64
  -2 -10  14  564.72   23.95
  -2 -10  14  590.32   24.55
   2 -10 -13   14.37    7.77
  -2 -10  13   21.82    8.26
  -2 -10  13   19.32    7.63
   2 -10 -13   18.57    7.54
  -2 -10  12  615.57   25.12
  -2 -10  12  603.64   25.25
   2 -10 -12  669.53   24.05
  -2 -10  11   24.18    5.85
   2 -10 -11   14.52    7.24
  -2 -10  11   33.11    8.44
  -2 -10  11   33.98    8.12
   2 -10 -11   17.79    7.76
  -2 -10  10    6.37    4.52
   2 -10 -10    6.01    7.17
  -2 -10  10   14.90    7.12
   2 -10 -10    7.48    6.95
  -2 -10  10    7.92    7.30
  -2 -10   9  572.19   24.60
  -2 -10   9  764.23   26.61
   2 -10  -9  610.82   26.09
  -2 -10   9  675.81   26.58
   2 -10  -9  656.56   25.52
  -2 -10   9  623.89   23.71
  -2 -10   9  503.22   21.88
  -2 -10   8  649.07   28.29
  -2 -10   8  638.86   25.12
   2 -10  -8  789.01   28.48
  -2 -10   8  829.83   26.90
   2 -10  -7 1357.57   64.88
  -2 -10   7 1422.18   46.53
  -2 -10   7 1368.71   46.01
   2 -10  -6  666.42   40.05
   2 -10  -5   15.54   11.73
   2 -10  -4   89.00   14.98
   2 -10  -3  790.13   40.59
   2 -10  -2   40.30   11.19
   2 -10  -1  995.89   44.47
   2 -10   0  136.97   15.07
   2 -10   0  134.14    6.80
   2 -10   1  467.67   27.52
   2 -10   1  594.25   19.58
   2 -10   2   19.64    7.01
   2 -10   2   16.56    2.86
   2 -10   3   16.65    6.42
   2 -10   3   20.17    3.22
   2 -10   4   36.41    3.99
   2 -10   5  446.83   16.27
   2 -10   6   64.41    7.03
   2 -10   6   70.14    5.45
  -2 -10  -6   67.11    6.54
   2 -10   7  133.87    7.89
   2 -10   7  157.01   10.32
   2 -10   7  173.61    8.29
  -2 -10  -7  151.58    9.69
  -2 -10  -7  167.30   15.80
   2 -10   8   51.25    5.02
   2 -10   8   48.39    6.85
  -2 -10  -8   45.43    6.24
   2 -10   8   44.99    8.30
  -2 -10  -8   44.70   11.59
   2 -10   8   60.74    4.93
   2 -10   9  245.80   11.28
   2 -10   9  256.50   14.82
  -2 -10  -9  276.08   13.76
  -2 -10  -9  275.32   18.95
   2 -10   9  250.23   11.81
   2 -10  10  177.36    9.88
   2 -10  10  164.26   11.65
   2 -10  11  223.98   11.94
   2 -10  11  258.41   13.48
  -2 -10 -11  287.89   14.35
  -2 -10 -11  198.31   16.88
  -2 -10 -12   14.58    7.11
   2 -10  12   11.62    5.43
  -2 -10 -12   13.39    6.10
  -2 -10 -12   17.77    9.41
   2 -10  12    6.82    4.30
   2 -10  12   14.28    6.32
  -2 -10 -13    1.30    8.12
  -2 -10 -13    0.31    5.73
   2 -10  13    1.47    5.82
  -2 -10 -13   -0.44    6.43
  -2 -10 -14  342.19   19.81
  -2 -10 -14  240.05   22.01
   2 -10  14  260.71   14.47
  -2 -10 -14  306.86   15.21
  -2 -10 -15    9.41    5.42
   2 -10  15   14.73    6.14
  -2 -10 -15    1.53    7.87
  -2 -10 -16  140.97    9.64
   2 -10  16  126.03    9.67
  -2 -10 -17  169.18   10.28
  -2 -10 -17  208.45   13.84
  -2 -10 -18   32.61    5.09
  -2 -10 -18   44.88    8.21
  -2 -10 -19  254.36   11.99
  -2 -10 -19  358.43   16.38
  -2 -10 -20   39.54    4.51
  -2 -10 -20   58.44    7.78
  -2 -10 -21   75.75    5.21
  -2 -10 -21  117.80    8.72
  -2 -10 -22   81.88    7.32
  -2 -10 -23    0.45    4.18
   2 -10  24   80.11    5.23
  -2 -10 -24   76.37    5.81
  -2 -10 -25   50.93    4.24
   2 -10  25   59.61    4.10
   2 -10  26   52.73    3.41
  -2 -10 -27   43.60    3.07
   2  10  27   43.04    1.94
   2 -10  28    0.29    0.97
  -2 -10 -28   -0.59    1.16
   2 -11 -27    1.95    1.86
   2 -11 -26  105.21    5.33
  -2  11  26   70.57    3.11
   2 -11 -25   16.78    4.07
  -2 -11  25   13.40    1.95
  -2  11  25   10.70    1.65
  -2 -11  25    7.44    2.85
  -2  11  24  171.07    6.69
  -2 -11  24  168.42    6.73
  -2  11  23  194.39    7.95
   2 -11 -23  247.12   11.56
  -2  11  22   88.63    5.22
   2 -11 -22  113.29    8.68
  -2  11  21  614.41   21.06
   2 -11 -21  641.63   24.62
   2 -11 -20   34.66    7.43
  -2  11  20   18.48    3.94
  -2  11  19  151.16    8.42
   2 -11 -19  144.80   11.56
  -2 -11  19  132.09    8.58
  -2  11  18    6.42    4.23
   2 -11 -18   11.36    7.42
  -2 -11  18   12.88    5.14
   2 -11 -18    9.20    7.16
  -2 -11  17  218.86   11.94
   2 -11 -17  241.49   15.09
  -2  11  17  241.66   11.80
  -2 -11  16   12.86    5.93
   2 -11 -16    8.45    7.86
  -2  11  16   10.56    4.71
  -2 -11  15  636.76   26.10
   2 -11 -15  615.18   28.44
  -2 -11  15  652.96   26.17
  -2 -11  14  335.32   17.82
  -2 -11  14  325.34   17.23
   2 -11 -14  319.18   19.07
   2 -11 -13  367.51   19.76
  -2 -11  13  400.19   19.20
   2 -11 -13  369.57   17.99
  -2 -11  13  407.77   19.08
  -2 -11  12  956.22   36.73
   2 -11 -12 1018.36   38.29
  -2 -11  12  984.69   37.50
  -2 -11  12  965.02   36.84
   2 -11 -11   80.47   10.21
  -2 -11  11  146.42   11.54
   2 -11 -11  104.47   11.39
   2 -11 -11  119.91   11.43
  -2 -11  11  138.31   12.13
  -2 -11  11   89.75    8.93
  -2 -11  10  697.81   26.63
   2 -11 -10  570.24   26.77
   2 -11 -10  664.75   27.11
  -2 -11  10  646.47   27.15
  -2 -11  10  605.65   24.87
  -2 -11   9   81.10    9.28
  -2 -11   9   72.70    7.40
   2 -11  -9   80.47    9.52
  -2 -11   9   87.51   10.28
   2 -11  -9   85.33    9.48
  -2 -11   8  713.80   25.75
  -2 -11   8  670.60   28.11
   2 -11  -8  645.92   28.31
  -2 -11   8  684.45   25.34
  -2 -11   8  730.53   26.56
  -2 -11   8  629.88   24.97
  -2 -11   7   16.76    5.56
  -2 -11   7   21.68    4.44
  -2 -11   7   23.16    4.57
   2 -11  -7   16.34    8.55
  -2 -11   7   14.94    7.57
  -2 -11   7   25.16    6.83
  -2 -11   7   17.03    4.95
   2 -11  -6  588.49   24.57
  -2 -11   6  574.33   21.36
  -2 -11   6  579.65   21.77
  -2 -11   5  191.30   10.31
   2 -11  -5  174.86    9.47
   2 -11  -5  191.10   14.07
  -2 -11   5  204.90   14.44
   2 -11  -5  209.66   12.15
  -2 -11   5  199.33   10.07
   2 -11  -4   50.25   12.76
   2 -11  -4   44.82   10.35
  -2 -11   4   38.53    4.90
  -2 -11   4   41.00    4.75
   2 -11  -4   36.51    6.45
  -2 -11   4   25.84    9.13
  -2 -11   3  261.43   11.86
  -2 -11   3  264.29   12.45
   2 -11  -3  272.35   13.75
   2 -11  -3  272.84   13.12
   2 -11  -3  248.27   23.45
  -2 -11   2   19.94    5.14
  -2 -11   2   14.25    3.78
  -2 -11   2    9.75    4.20
   2 -11  -2   21.63    5.48
   2 -11  -2   14.76    4.81
   2 -11  -2   19.27   10.13
  -2 -11   1   71.41    6.70
  -2 -11   1   70.37    5.67
  -2 -11   1   69.36    6.18
   2 -11  -1   68.87    6.54
  -2 -11   1   98.16   14.04
   2 -11  -1   70.54    6.91
   2 -11  -1   86.03   13.93
   2 -11   0   68.63   12.73
   2 -11   0   56.45    6.42
   2 -11   0   62.02    6.43
  -2 -11   0   62.56    6.05
  -2 -11   0   73.35    6.76
  -2 -11  -1  662.71   31.77
  -2 -11  -1  571.35   23.38
   2 -11   1  588.48   25.80
  -2 -11  -1  617.02   23.60
   2 -11   1  579.19   23.42
   2 -11   2  284.06   12.99
  -2 -11  -2  312.48   14.41
   2 -11   2  291.45   14.10
  -2 -11  -2  325.92   14.51
   2 -11   3   77.25    5.82
  -2 -11  -3   82.48    7.13
   2 -11   3  100.83    8.29
  -2 -11  -3  114.79   13.26
  -2 -11  -3   84.17    6.96
   2 -11   3   76.64    6.86
   2 -11   3   68.86    5.89
   2 -11   3  108.44    5.82
   2 -11   4   10.79    3.24
  -2 -11  -4   11.21    4.47
   2 -11   4   17.40    5.22
  -2 -11  -4    7.24    8.62
   2 -11   4    8.59    4.08
   2 -11   4   10.17    2.82
  -2 -11  -4    8.48    5.59
  -2 -11  -4   13.06    7.96
   2 -11   4    8.64    3.22
  -2 -11  -5  284.79   14.25
   2 -11   5  382.75   13.09
  -2 -11  -5  288.05   17.35
  -2 -11  -5  238.69   18.01
  -2 -11  -5  283.88   16.14
   2 -11   5  326.58   13.40
   2 -11   5  315.81   15.37
  -2 -11  -6    8.45    4.90
   2 -11   6   11.94    8.18
   2 -11   6   11.68    2.91
  -2 -11  -6   12.64    7.09
  -2 -11  -6   15.08    7.58
  -2 -11  -6   18.52    9.19
   2 -11   6    9.71    3.39
   2 -11   6   22.97    5.78
  -2 -11  -7  176.29   10.92
   2 -11   7  185.26   13.57
  -2 -11  -7  171.36   12.11
   2 -11   7  176.24    8.67
  -2 -11  -7  165.81   15.41
  -2 -11  -7  205.99   14.70
   2 -11   7  161.27    9.08
   2 -11   7  180.70   11.55
   2 -11   8   61.83    7.88
   2 -11   8   76.23    9.22
   2 -11   8   87.02    5.77
  -2 -11  -8   79.85   12.78
  -2 -11  -8   66.27   10.78
   2 -11   8   65.06    5.89
  -2 -11  -8   73.67    7.79
   2 -11   8   49.90    8.93
   2 -11   9    1.00    5.64
   2 -11   9   12.44    6.82
   2 -11   9    5.98    3.79
  -2 -11  -9   11.42    9.94
  -2 -11  -9    9.94    9.05
   2 -11   9   -0.17    6.65
  -2 -11  -9    8.16    5.64
   2 -11   9    6.85    2.92
   2 -11  10    3.80    3.90
  -2 -11 -10    5.98    9.21
  -2 -11 -10    4.49    9.19
   2 -11  10    8.52    3.19
  -2 -11 -10    9.43    5.81
   2 -11  10   -1.26    6.26
   2 -11  11   19.80    3.90
   2 -11  11   26.95    5.20
   2 -11  11   31.80    6.76
  -2 -11 -12   12.05    6.41
   2 -11  12    7.44    3.60
   2 -11  12    8.87    4.86
   2 -11  12    5.36    5.24
   2 -11  13   11.21    3.56
  -2 -11 -13   23.22    6.30
   2 -11  13   21.87    5.56
  -2 -11 -14   66.32   11.38
  -2 -11 -14   50.63    7.18
   2 -11  14   43.98    7.48
  -2 -11 -15   36.06    9.50
  -2 -11 -15   33.59    6.34
   2 -11  15   40.39    6.78
  -2 -11 -16   47.17    9.43
  -2 -11 -16   43.32    6.26
   2 -11  16   41.70    6.69
  -2 -11 -17  257.30   14.57
  -2 -11 -17  226.99   10.70
   2 -11  18    2.70    1.92
  -2 -11 -18    2.50    7.12
  -2 -11 -18    1.19    3.72
   2 -11  19   87.96    4.82
  -2 -11 -19  133.39    7.28
  -2 -11 -20   56.01    7.53
  -2 -11 -20   39.95    4.17
  -2 -11 -21   15.35    5.67
  -2 -11 -22   75.83    6.79
  -2 -11 -23  236.74   10.82
  -2 -11 -24  153.48    7.53
   2  11  25   87.42    3.52
   2 -11  25  138.80    5.20
   2 -11  26  212.23    7.38
  -2 -11 -26  198.72    7.78
   2 -11  27   15.20    1.45
  -2 -11 -27   11.80    1.66
   2 -12 -26   10.53    2.41
   2 -12 -25    3.68    1.47
   2 -12 -25   19.21    3.48
  -2  12  24   88.71    3.79
   2 -12 -24  167.53    7.68
  -2  12  23  150.25    6.04
   2 -12 -23  260.88   10.67
   2 -12 -22  146.11    9.01
  -2 -12  22  127.49    6.46
  -2  12  21  221.19    9.02
  -2 -12  21  238.65   10.30
  -2 -12  20   11.13    2.74
  -2  12  20    7.36    2.88
   2 -12 -20   20.02    6.96
  -2 -12  20   16.46    4.38
  -2 -12  19  109.33    7.40
  -2 -12  19  111.21    6.08
   2 -12 -18   33.30    8.40
  -2 -12  18   17.38    5.06
   2 -12 -17  416.48   20.16
  -2 -12  17  350.43   15.52
  -2 -12  16   13.96    5.74
  -2 -12  16   16.63    4.95
  -2 -12  15  782.66   29.70
  -2 -12  15  804.31   30.03
   2 -12 -14  113.40   12.33
   2 -12 -14  129.65   10.75
  -2 -12  14  109.39    9.84
  -2 -12  14  111.82    9.92
  -2 -12  14   93.40    7.23
   2 -12 -13  544.04   26.27
  -2 -12  13  556.39   24.34
  -2 -12  13  541.50   21.38
  -2 -12  13  604.26   25.33
  -2 -12  12  524.78   22.56
   2 -12 -12  522.62   24.09
   2 -12 -12  503.57   21.46
  -2 -12  12  424.42   20.72
  -2 -12  12  504.60   21.44
   2 -12 -12  448.16   22.79
  -2 -12  12  422.34   17.52
   2 -12 -11   90.27   10.91
  -2 -12  11   74.12    9.01
  -2 -12  11   59.56    5.73
  -2 -12  11   81.83    8.30
  -2 -12  11   73.75    9.92
  -2 -12  10   79.65    8.13
  -2 -12  10   82.56    8.95
  -2 -12  10   90.98   10.51
   2 -12 -10   56.73    7.74
  -2 -12   9   13.30    6.00
  -2 -12   9   19.71    7.90
   2 -12  -9   19.94    6.70
  -2 -12   9   24.10    5.62
  -2 -12   8  433.12   19.02
  -2 -12   8  472.38   19.13
   2 -12  -8  485.46   21.63
   2 -12  -8  431.52   21.15
  -2 -12   8  451.17   21.70
  -2 -12   8  424.14   18.59
  -2 -12   7  214.26   15.42
   2 -12  -7  236.80   16.28
   2 -12  -7  309.58   16.69
  -2 -12   7  308.75   13.74
   2 -12  -7  259.21   12.73
  -2 -12   7  289.86   13.72
   2 -12  -6  761.36   28.53
   2 -12  -6  741.20   31.79
  -2 -12   6  718.23   30.07
  -2 -12   6  723.24   26.10
  -2 -12   6  736.59   26.69
   2 -12  -6  671.73   25.46
   2 -12  -5  447.37   22.52
   2 -12  -5  534.15   21.92
  -2 -12   5  517.43   19.86
   2 -12  -5  518.09   26.66
  -2 -12   5  444.53   23.65
  -2 -12   5  509.14   19.99
  -2 -12   5  530.85   20.53
   2 -12  -5  469.43   19.16
   2 -12  -4   98.25   12.28
   2 -12  -4  139.49   10.21
   2 -12  -4  117.99    9.90
  -2 -12   4  120.43    8.14
   2 -12  -4  122.29    9.13
  -2 -12   4  163.19   14.45
  -2 -12   4  120.77    8.35
  -2 -12   4  130.31    8.73
   2 -12  -4  106.73    7.66
   2 -12  -3   90.66    8.54
  -2 -12   3  102.21    7.22
   2 -12  -3   83.77    8.72
  -2 -12   3   93.57    8.10
  -2 -12   3   96.53    7.21
   2 -12  -3   84.60   11.85
   2 -12  -3   82.88    6.71
   2 -12  -3   91.06    7.79
  -2 -12   3  103.65    7.74
   2 -12  -2   36.71    6.44
  -2 -12   2   36.69    6.05
   2 -12  -2   35.76    7.07
  -2 -12   2   33.83    4.76
  -2 -12   2   39.28    5.04
   2 -12  -2   38.88    5.87
  -2 -12   2   33.37    5.21
   2 -12  -2   33.23    4.79
   2 -12  -2   30.51   10.67
   2 -12  -1   14.12   10.43
   2 -12  -1   11.32    5.17
  -2 -12   1   13.35    5.05
   2 -12  -1   10.36    6.46
  -2 -12   1   16.45    3.89
  -2 -12   1   13.08    4.28
   2 -12  -1   12.81    3.82
  -2 -12   1   23.52   11.99
   2 -12  -1   12.21    4.79
  -2 -12   1   15.43    4.04
   2 -12   0   21.29    5.15
  -2 -12   0   23.88   12.35
  -2 -12   0   22.27    4.77
   2 -12   0   17.35    4.08
  -2 -12   0   20.61    4.13
  -2 -12   0   21.93    5.31
   2 -12   0   28.47    7.03
  -2 -12   0   23.80    4.27
   2 -12   0   14.71   10.75
  -2 -12  -1   16.56    4.07
  -2 -12  -1   11.16    4.67
  -2 -12  -1   18.52   12.22
   2 -12   1    9.29    9.27
   2 -12   1   17.63    3.86
  -2 -12  -1   20.01    4.53
   2 -12   1   15.35    6.51
  -2 -12  -1   16.45    5.20
   2 -12   1   17.77    6.11
  -2 -12  -1   10.90    4.35
   2 -12   1    9.36    3.85
   2 -12   1   10.28    4.68
  -2 -12  -2   99.45    7.23
   2 -12   2  132.07   14.09
  -2 -12  -2  145.76   16.22
   2 -12   2   95.71    6.99
  -2 -12  -2   99.95    7.85
  -2 -12  -2   99.97    8.20
   2 -12   2  125.78   10.01
   2 -12   2   88.45   10.30
   2 -12   2  108.16    8.28
   2 -12   2   92.55    7.23
  -2 -12  -2  104.59    7.90
  -2 -12  -2   95.97    8.19
  -2 -12  -3  480.83   18.94
   2 -12   3  441.45   19.94
   2 -12   3  630.91   18.84
  -2 -12  -3  476.22   19.67
  -2 -12  -3  457.89   19.92
   2 -12   3  510.45   21.74
   2 -12   3  494.79   24.96
  -2 -12  -3  520.76   26.36
  -2 -12  -3  424.43   20.07
   2 -12   3  511.30   19.19
   2 -12   3  429.98   18.97
  -2 -12  -3  529.64   20.33
   2 -12   3  504.95   20.33
   2 -12   4  121.03    6.93
  -2 -12  -4  114.61    8.84
  -2 -12  -4  122.17    9.37
   2 -12   4  146.86   10.75
   2 -12   4  178.40   14.16
  -2 -12  -4  175.89   15.19
  -2 -12  -4  124.28   10.41
   2 -12   4  113.14    7.72
   2 -12   4   99.92    7.84
  -2 -12  -4  133.79    8.96
   2 -12   5  125.15    7.04
  -2 -12  -5  134.03    9.62
  -2 -12  -5  139.97   11.21
  -2 -12  -5  128.95    9.30
   2 -12   5  121.43    7.95
   2 -12   5  154.49   13.15
  -2 -12  -5  152.80   13.18
   2 -12   5  145.81   10.80
   2 -12   6   26.44    3.62
  -2 -12  -6   24.16    5.70
   2 -12   6   27.14    8.51
  -2 -12  -6   22.24    5.94
  -2 -12  -6   23.23    7.70
   2 -12   6   24.06    4.40
  -2 -12  -6   24.69    7.91
   2 -12   6   27.48    6.67
   2 -12   7   51.55    7.96
   2 -12   7   47.15    9.07
  -2 -12  -7   55.70    7.67
  -2 -12  -7   58.02    9.97
  -2 -12  -7   47.85    8.28
   2 -12   7   62.99    9.13
   2 -12   7   71.91    5.24
   2 -12   7   61.36    6.03
   2 -12   8  610.81   24.99
  -2 -12  -8  606.45   24.17
  -2 -12  -8  646.28   27.66
  -2 -12  -8  536.86   23.44
   2 -12   8  557.73   24.61
   2 -12   8  620.55   25.03
   2 -12   8  518.89   20.21
   2 -12   8  568.86   21.83
   2 -12   9   74.75    8.99
  -2 -12  -9   91.39    9.16
  -2 -12  -9   83.50   12.21
   2 -12   9   76.98    9.34
   2 -12   9   80.96    7.05
   2 -12   9   71.19    5.59
   2 -12   9   82.92    9.86
  -2 -12 -10  715.96   25.83
  -2 -12 -10  739.11   29.98
   2 -12  10  631.96   24.39
   2 -12  10  577.43   22.43
   2 -12  10  639.49   24.85
  -2 -12 -11   17.74    6.89
  -2 -12 -11   11.77   10.14
   2 -12  11   13.06    4.76
   2 -12  11   19.68    6.37
   2 -12  11   12.09    3.46
   2 -12  11   23.35    7.33
   2 -12  12    2.93    5.53
  -2 -12 -12   10.03    6.32
   2 -12  12    3.34    3.19
   2 -12  12    8.43    4.81
   2 -12  13   44.02    4.74
   2 -12  13   58.84    6.54
   2 -12  14  381.81   14.20
  -2 -12 -14  465.17   17.48
  -2 -12 -15  247.62   12.23
   2 -12  15  216.21   11.65
  -2 -12 -16  357.28   16.93
  -2 -12 -16  315.06   12.91
  -2 -12 -17  408.17   17.54
  -2 -12 -17  333.56   13.11
  -2 -12 -18   15.04    6.99
  -2 -12 -18    8.94    3.90
  -2 -12 -19  124.10    9.66
  -2 -12 -19   89.84    6.08
  -2 -12 -20   14.79    5.93
   2 -12  21   43.05    4.71
  -2 -12 -21   54.99    6.36
  -2 -12 -22    6.76    4.26
   2 -12  22   -0.92    3.22
  -2 -12 -23  117.38    6.53
  -2 -12 -23   99.78    6.21
  -2 -12 -24   25.69    3.36
  -2 -12 -25   97.48    4.78
  -2 -12 -26   30.53    2.09
  -2 -12 -26   14.42    1.42
   2 -13 -26    4.30    1.26
   2 -13 -25    0.98    2.12
   2 -13 -24  113.33    6.24
   2 -13 -23    1.74    3.90
   2 -13 -23    0.92    1.78
  -2 -13  22  186.03    7.47
   2 -13 -22  130.44    7.10
   2 -13 -21   17.40    5.82
  -2 -13  21   15.64    3.43
  -2 -13  20   61.66    5.09
   2 -13 -20   91.89    8.79
   2 -13 -19    4.81    6.93
  -2 -13  19    2.41    3.50
   2 -13 -18    3.09    7.72
  -2 -13  18   -0.08    3.76
   2 -13 -17   31.68    9.25
  -2 -13  17   18.95    4.77
  -2 -13  16   66.73    6.73
  -2 -13  16   64.64    6.14
  -2 -13  15   14.51    5.30
   2 -13 -15    4.21    9.11
  -2 -13  15    9.34    5.35
  -2 -13  14  255.00   13.50
  -2 -13  14  264.34   14.16
  -2 -13  13   14.53    6.30
   2 -13 -13   41.71   10.04
   2 -13 -13   55.08    8.27
  -2 -13  13   19.92    6.94
  -2 -13  12   68.77    9.26
   2 -13 -12   90.07   11.50
  -2 -13  12   64.42    8.10
  -2 -13  12   59.70    7.82
  -2 -13  11   10.99    5.72
   2 -13 -11   -0.61    4.81
  -2 -13  11    2.14    5.72
  -2 -13  11   -3.46    7.14
  -2 -13  10    4.60    5.15
   2 -13 -10    5.71    5.29
  -2 -13  10   14.45    7.76
   2 -13 -10    2.30    4.56
  -2 -13  10    3.17    5.75
  -2 -13   9    1.57    4.71
   2 -13  -9    0.95    5.61
  -2 -13   9    5.20    7.55
   2 -13  -9    5.87    7.81
   2 -13  -9   -0.14    4.25
  -2 -13   9   -2.93    5.29
   2 -13  -8  238.01   12.04
  -2 -13   8  223.30   14.95
   2 -13  -8  234.86   14.64
  -2 -13   8  234.01   12.56
   2 -13  -7   23.39    9.13
   2 -13  -7   19.26    7.77
   2 -13  -7   19.48    7.97
  -2 -13   7   20.51    5.35
  -2 -13   7   21.05    8.78
  -2 -13   7   24.12    5.49
   2 -13  -7   20.13    4.72
  -2 -13   7   18.14    5.23
   2 -13  -6 1814.39   65.77
  -2 -13   6 1808.83   65.62
   2 -13  -6 1586.04   63.29
  -2 -13   6 2082.25   63.52
   2 -13  -6 1871.50   61.62
  -2 -13   6 2005.08   62.55
   2 -13  -6 2069.30   64.74
   2 -13  -6 2106.39   63.70
  -2 -13   6 2027.25   62.09
   2 -13  -5   76.64   11.54
   2 -13  -5   55.57    6.52
   2 -13  -5   74.30    8.21
  -2 -13   5   90.88    8.25
  -2 -13   5   82.63    7.39
   2 -13  -5   69.76    8.81
  -2 -13   5   86.17   12.86
   2 -13  -5   74.54   12.94
  -2 -13   5   75.00    7.51
   2 -13  -5   82.75    9.74
   2 -13  -4 1371.37   45.83
   2 -13  -4 1470.27   47.30
  -2 -13   4 1589.14   47.92
  -2 -13   4 1449.26   46.43
  -2 -13   4 1358.41   47.32
   2 -13  -4 1303.36   47.48
   2 -13  -4 1533.42   53.76
  -2 -13   4 1570.04   53.33
  -2 -13   4 1428.10   45.93
   2 -13  -4 1439.92   48.07
   2 -13  -3   87.39   13.09
  -2 -13   3   78.19    8.34
   2 -13  -3   42.46    6.55
   2 -13  -3   68.21    7.99
  -2 -13   3   84.26    7.59
  -2 -13   3   70.70    8.76
   2 -13  -3   87.95    9.88
  -2 -13   3   81.02    7.72
   2 -13  -3   80.74    8.93
   2 -13  -2   52.92   12.34
   2 -13  -2   86.95    8.48
   2 -13  -2   69.17    7.03
  -2 -13   2   82.05    7.98
  -2 -13   2   84.75    7.49
  -2 -13   2   79.21    8.30
   2 -13  -2   88.74    9.74
  -2 -13   2   77.48    7.03
   2 -13  -2   94.74    8.90
  -2 -13   1   73.43    7.63
   2 -13  -1   53.24    7.31
   2 -13  -1   48.92    6.23
  -2 -13   1   65.74    6.64
   2 -13  -1   35.53   11.80
   2 -13  -1  112.66   16.08
  -2 -13   1   97.62   16.01
  -2 -13   1   60.99    6.40
   2 -13  -1   64.39    8.94
  -2 -13   1   64.92    7.97
  -2 -13   0  211.52   10.91
   2 -13   0  197.37   11.43
   2 -13   0  219.25   12.61
  -2 -13   0  229.94   12.37
   2 -13   0  238.39   14.26
  -2 -13   0  275.91   21.37
  -2 -13   0  241.32   11.87
   2 -13   0  232.61   11.56
  -2 -13   0  202.44   12.32
  -2 -13  -1  241.96   12.29
  -2 -13  -1  267.25   14.27
   2 -13   1  265.43   12.82
  -2 -13  -1  284.58   13.29
   2 -13   1  290.76   14.50
  -2 -13  -1  286.60   13.94
   2 -13   1  249.86   13.14
  -2 -13  -1  256.69   13.14
  -2 -13  -2  434.61   17.42
  -2 -13  -2  399.24   17.77
   2 -13   2  309.04   17.73
   2 -13   2  412.88   18.15
  -2 -13  -2  465.46   18.94
   2 -13   2  457.43   19.39
  -2 -13  -2  367.68   18.05
  -2 -13  -2  494.30   18.55
   2 -13   2  447.18   17.96
   2 -13   2  508.18   21.60
  -2 -13  -2  550.59   27.96
   2 -13   2  453.03   23.88
  -2 -13  -2  423.67   19.09
  -2 -13  -3  122.53    9.09
   2 -13   3   94.46    9.24
  -2 -13  -3  119.88    8.99
   2 -13   3   99.28    8.43
  -2 -13  -3  120.41   10.00
  -2 -13  -3  136.22   10.08
   2 -13   3  158.68   11.97
   2 -13   3  126.81    8.56
   2 -13   3  195.33   15.15
  -2 -13  -3  187.55   16.92
   2 -13   4  299.37   13.86
  -2 -13  -4  281.73   14.92
  -2 -13  -4  293.15   15.66
  -2 -13  -4  319.57   14.78
   2 -13   4  313.52   16.76
  -2 -13  -4  286.42   14.29
   2 -13   4  272.27   17.56
  -2 -13  -4  311.34   19.34
  -2 -13  -5    6.74    4.98
   2 -13   5    7.45    8.02
  -2 -13  -5    1.10    5.59
  -2 -13  -5    6.90    6.35
   2 -13   5    7.44    4.11
   2 -13   5    4.68    2.90
  -2 -13  -5    4.11    4.42
   2 -13   5    7.29    6.59
   2 -13   5   12.40    7.92
  -2 -13  -5    6.33    3.99
  -2 -13  -5    4.59    8.09
  -2 -13  -6   69.86    7.48
   2 -13   6   49.27    9.42
  -2 -13  -6   58.52    8.00
  -2 -13  -6   74.86    9.49
   2 -13   6   83.41    7.00
   2 -13   6   92.06    5.93
  -2 -13  -6   72.12    6.62
  -2 -13  -6   80.96    7.23
   2 -13   6   72.46    9.40
   2 -13   6   71.32    9.78
  -2 -13  -6   54.42    9.60
  -2 -13  -7   21.97    6.04
  -2 -13  -7   21.94    6.66
  -2 -13  -7   24.31    8.48
   2 -13   7   34.94    5.33
   2 -13   7   36.04    4.04
  -2 -13  -7   31.10    5.50
   2 -13   7   17.48    7.83
  -2 -13  -7   22.85    7.32
   2 -13   7   21.87    7.37
   2 -13   7   20.90    7.93
  -2 -13  -8  423.02   18.92
  -2 -13  -8  452.19   20.04
   2 -13   8  360.61   15.37
  -2 -13  -8  469.89   22.81
   2 -13   8  421.90   20.23
  -2 -13  -8  363.43   18.42
   2 -13   8  388.73   19.39
   2 -13   8  424.79   17.59
   2 -13   8  428.13   20.15
   2 -13   9   34.15    7.78
  -2 -13  -9   44.42   10.41
   2 -13   9   50.24    6.21
   2 -13   9   39.14    4.32
  -2 -13  -9   53.87    8.38
  -2 -13  -9   48.63    7.79
   2 -13   9   39.59    8.30
   2 -13  10   93.14    6.60
   2 -13  10  116.40    9.98
   2 -13  10  126.05    9.05
  -2 -13 -10  151.97   14.11
   2 -13  10  131.40   10.87
  -2 -13 -10  169.59   11.79
   2 -13  11   19.02    3.63
   2 -13  11   20.47    6.40
   2 -13  11   30.25    5.66
  -2 -13 -11   25.84   10.18
   2 -13  11   22.57    7.28
  -2 -13 -11   31.82    7.35
   2 -13  12    2.28    2.86
   2 -13  12   -0.27    5.34
   2 -13  12    5.81    4.88
  -2 -13 -12    0.18    6.40
   2 -13  12    7.28    6.45
  -2 -13 -12    8.23    9.57
   2 -13  13   55.85    6.42
  -2 -13 -13   73.23    8.45
   2 -13  14   34.47    5.30
   2 -13  14   26.58    3.42
  -2 -13 -15   27.01    6.06
   2 -13  15    6.32    2.44
  -2 -13 -16  204.31   13.37
  -2 -13 -16  179.43    9.62
  -2 -13 -17   42.39    5.45
  -2 -13 -17   48.71    8.82
  -2 -13 -18   15.89    3.92
  -2 -13 -18   19.76    7.34
  -2 -13 -19   38.05    6.85
   2 -13  19   29.72    4.11
   2 -13  20   69.45    4.92
  -2 -13 -20   78.90    7.17
   2 -13  21    1.98    2.65
  -2 -13 -21   -1.39    4.42
  -2 -13 -22  235.99    9.76
   2 -13  22  202.12    8.11
   2 -13  23    6.63    2.06
  -2 -13 -24  105.55    5.32
   2 -13  24  181.80    5.53
  -2 -13 -25    0.72    0.81
   2 -13  25    1.65    0.96
  -2 -13 -25    0.80    1.28
   2 -14 -24  150.83    5.70
   2 -14 -24  105.84    5.05
   2 -14 -23  159.06    7.22
   2 -14 -23  184.46    7.91
   2 -14 -22  109.73    5.32
   2 -14 -22  282.00    9.50
   2 -14 -21  168.29    7.78
   2 -14 -21  290.10   11.57
   2 -14 -20   27.16    3.56
   2 -14 -20   48.95    6.69
   2 -14 -19   61.56    5.40
  -2 -14  19   66.07    4.83
  -2 -14  18   -1.29    3.47
   2 -14 -18    3.78    7.38
   2 -14 -18    1.07    3.54
  -2 -14  17   98.53    6.83
   2 -14 -17  118.53    8.27
  -2 -14  16   -5.12    4.94
  -2 -14  16    4.53    3.74
   2 -14 -16    6.21    4.53
   2 -14 -16   13.64    9.03
  -2 -14  15  464.46   18.99
  -2 -14  15  435.36   18.51
  -2 -14  14   42.13    6.43
  -2 -14  14   57.49    6.93
   2 -14 -14   87.54   11.85
   2 -14 -14   74.57    7.52
  -2 -14  13  513.77   21.39
  -2 -14  13  456.79   19.83
   2 -14 -13  522.55   21.69
  -2 -14  12  155.18   11.00
   2 -14 -12  151.25   10.19
   2 -14 -11   60.95    7.30
  -2 -14  11   56.45    7.99
  -2 -14  10  140.21   10.41
   2 -14 -10  135.51   10.99
  -2 -14  10  154.34   11.98
   2 -14 -10  117.20    9.22
  -2 -14  10  142.73    9.49
   2 -14 -10  123.84    9.35
   2 -14  -9   88.77    8.92
  -2 -14   9   96.83   10.54
   2 -14  -9  117.87    8.68
  -2 -14   9  119.25    9.58
   2 -14  -9  141.15   11.08
  -2 -14   9  126.16    8.82
   2 -14  -9  148.21   10.55
  -2 -14   8   58.66    9.78
   2 -14  -8   42.37    7.75
   2 -14  -8   31.27    5.67
  -2 -14   8   43.38    6.86
   2 -14  -8   58.00    9.77
   2 -14  -8   47.03    9.16
  -2 -14   8   34.28    6.21
   2 -14  -8   36.09    7.04
   2 -14  -7  426.86   21.19
  -2 -14   7  477.94   22.82
   2 -14  -7  495.97   20.57
   2 -14  -7  458.16   19.16
   2 -14  -7  406.47   20.92
  -2 -14   7  456.63   19.89
  -2 -14   7  456.33   19.14
   2 -14  -7  518.58   22.33
   2 -14  -6   39.29    9.42
  -2 -14   6   54.03   10.76
  -2 -14   6   55.70    7.51
   2 -14  -6   37.08    5.85
   2 -14  -6   47.25    7.09
   2 -14  -6   33.62    7.09
   2 -14  -6   62.52   10.34
  -2 -14   6   61.57    7.22
  -2 -14   6   45.08    6.31
   2 -14  -6   46.32    8.55
  -2 -14   5  614.53   28.31
   2 -14  -5  576.53   26.80
   2 -14  -5  624.00   23.83
   2 -14  -5  587.16   22.68
  -2 -14   5  654.52   24.57
  -2 -14   5  608.04   24.49
  -2 -14   5  639.87   23.72
  -2 -14   5  589.40   22.38
   2 -14  -5  598.10   24.73
   2 -14  -4   63.72   11.93
  -2 -14   4   85.40   13.56
   2 -14  -4   62.50   10.74
   2 -14  -4   48.06    8.33
  -2 -14   4   71.46    8.58
  -2 -14   4   82.96    8.20
   2 -14  -4   75.47    7.91
   2 -14  -4   55.64    6.50
  -2 -14   4   87.63    7.72
  -2 -14   4   68.84    6.72
   2 -14  -4   57.62    8.37
  -2 -14   3   42.84    7.36
   2 -14  -3   40.77   11.53
   2 -14  -3   40.22    7.65
  -2 -14   3   40.08    5.47
  -2 -14   3   52.06    6.30
   2 -14  -3   46.94    6.78
   2 -14  -3   40.91    5.72
  -2 -14   3   50.73    7.02
   2 -14  -3   31.03   10.29
   2 -14  -2    7.89    9.77
   2 -14  -2   -1.34    4.08
  -2 -14   2    0.32    4.97
  -2 -14   2    6.21    5.80
   2 -14  -2    0.88   11.31
   2 -14  -2    4.23    4.05
  -2 -14   2    3.01    4.55
   2 -14  -2    5.25    6.29
   2 -14  -2    3.07    5.24
  -2 -14   2    0.90    4.01
   2 -14  -1  112.35    8.50
  -2 -14   1  127.40    9.39
   2 -14  -1  127.60    9.54
  -2 -14   1  105.44    9.37
  -2 -14   1  123.29    8.76
   2 -14  -1  118.68    8.27
   2 -14  -1  122.49   10.84
  -2 -14   1  148.56   17.71
   2 -14  -1  108.66   15.35
  -2 -14   1  103.24    7.58
  -2 -14   0    6.99    3.97
  -2 -14   0   13.98    6.06
   2 -14   0   11.92    7.91
   2 -14   0   10.16    4.73
  -2 -14   0    7.21    5.06
   2 -14   0   16.19    7.25
  -2 -14   0   19.52   13.49
   2 -14   0   12.73    4.52
  -2 -14   0    8.75    4.61
   2 -14   0   10.27    5.64
  -2 -14  -1   11.38    4.55
  -2 -14  -1   11.39    5.98
   2 -14   1    8.87    6.84
  -2 -14  -1    7.45    5.04
   2 -14   1    4.59    4.56
   2 -14   1   13.93    7.11
  -2 -14  -1   27.24   13.92
  -2 -14  -1   12.98    4.76
   2 -14   1   11.62    4.69
   2 -14   1   10.64    5.68
  -2 -14  -2  249.51   13.00
   2 -14   2  204.13   12.66
  -2 -14  -2  287.08   14.17
   2 -14   2  271.16   13.77
   2 -14   2  306.40   16.87
  -2 -14  -2  305.34   21.69
   2 -14   2  222.38   17.11
   2 -14   2  327.30   14.22
  -2 -14  -2  313.48   14.01
  -2 -14  -2  275.32   14.71
  -2 -14  -3  604.88   22.96
   2 -14   3  620.05   23.25
   2 -14   3  547.38   24.62
  -2 -14  -3  559.23   24.00
  -2 -14  -3  592.02   23.46
   2 -14   3  674.49   27.02
  -2 -14  -3  508.85   22.13
   2 -14   3  528.78   26.22
  -2 -14  -3  724.96   31.02
  -2 -14  -4  278.77   13.00
   2 -14   4  280.59   13.28
   2 -14   4  205.58   14.23
  -2 -14  -4  247.05   14.12
  -2 -14  -4  210.27   13.21
  -2 -14  -4  252.55   13.06
   2 -14   4  266.94   16.03
  -2 -14  -4  219.87   12.39
   2 -14   4  213.64   15.63
  -2 -14  -4  238.92   17.56
   2 -14   5   88.61    7.94
   2 -14   5  115.46   11.29
  -2 -14  -5  108.03   10.22
  -2 -14  -5  104.17   10.33
  -2 -14  -5   79.28    7.24
  -2 -14  -5  101.07    8.49
   2 -14   5  141.61   12.26
  -2 -14  -5   92.80    8.44
   2 -14   5  126.11   11.82
  -2 -14  -5  129.29   12.85
   2 -14   6   10.14    4.85
   2 -14   6   17.64    8.25
  -2 -14  -6   12.61    4.42
  -2 -14  -6   18.96    7.24
  -2 -14  -6   13.48    7.55
  -2 -14  -6   14.36    5.24
   2 -14   6   20.00    7.90
  -2 -14  -6   15.43    5.96
  -2 -14  -6   21.40    8.11
   2 -14   6   21.85    8.23
   2 -14   7   63.21    6.87
   2 -14   7   42.60    8.68
  -2 -14  -7   63.03    8.79
  -2 -14  -7   57.28    9.68
  -2 -14  -7   45.78    5.71
  -2 -14  -7   55.29    6.64
   2 -14   7   51.63    9.04
   2 -14   7   50.49    8.70
  -2 -14  -7   54.34    8.40
  -2 -14  -7   47.07    7.15
   2 -14   8   27.15    7.89
  -2 -14  -8   23.16    4.71
  -2 -14  -8   28.47    7.79
  -2 -14  -8   28.57    9.42
  -2 -14  -8   25.20    5.66
   2 -14   8   23.53    7.50
  -2 -14  -8   24.87    6.34
  -2 -14  -8   26.18    6.52
   2 -14   8   27.91    5.59
   2 -14   9   90.56    7.94
   2 -14   9   63.36    5.74
  -2 -14  -9  103.89    8.70
  -2 -14  -9   81.99    7.17
  -2 -14  -9  123.41   13.03
   2 -14   9  115.68    9.94
  -2 -14  -9  119.28   11.00
  -2 -14  -9  100.25    9.61
   2 -14   9  111.54   10.25
   2 -14  10    9.75    5.00
   2 -14  10    8.25    3.27
  -2 -14 -10    8.32    5.29
  -2 -14 -10   16.08    9.50
   2 -14  10    8.09    6.27
  -2 -14 -10    6.59    7.27
  -2 -14 -10    3.85    6.94
   2 -14  10   12.02    7.07
   2 -14  11   13.59    5.21
   2 -14  11   12.34    6.11
  -2 -14 -11    6.13    5.38
   2 -14  11    0.18    2.88
  -2 -14 -11   13.73    7.15
  -2 -14 -11   18.07    9.88
   2 -14  11   17.01    6.94
  -2 -14 -11   10.41    7.32
   2 -14  12   65.45    7.27
  -2 -14 -12   76.56    8.71
  -2 -14 -12   91.38   12.08
   2 -14  12   77.18    8.40
  -2 -14 -12   80.30   10.11
   2 -14  13   29.47    5.81
   2 -14  13   16.22    3.19
  -2 -14 -13   45.87    7.52
  -2 -14 -13   59.42   10.94
  -2 -14 -13   45.92    9.25
   2 -14  13   44.25    7.23
  -2 -14 -14  343.98   15.35
  -2 -14 -14  353.25   17.54
  -2 -14 -15  274.73   12.69
  -2 -14 -15  282.19   15.49
  -2 -14 -16  386.29   15.81
  -2 -14 -16  389.99   18.82
  -2 -14 -17  248.73   11.10
  -2 -14 -17  268.76   14.41
  -2 -14 -18  110.15    8.95
  -2 -14 -18  129.18    9.44
  -2 -14 -19   39.61    5.76
  -2 -14 -19   49.18    6.24
  -2 -14 -20    6.32    3.08
  -2 -14 -20    7.99    3.95
  -2 -14 -21   10.54    2.58
  -2 -14 -21   14.36    3.56
  -2 -14 -22   15.38    2.24
  -2 -14 -23   48.72    2.75
   2 -15 -22   78.45    4.33
   2 -15 -22   91.67    5.05
   2 -15 -21  240.57    9.95
   2 -15 -21  260.23   10.75
   2 -15 -20   28.28    4.30
   2 -15 -20   27.70    5.29
   2 -15 -19  122.52    7.69
   2 -15 -19  120.11    8.62
   2 -15 -18   -1.22    2.87
   2 -15 -18    4.87    6.22
   2 -15 -18    1.86    4.73
   2 -15 -17   12.38    3.80
   2 -15 -17   16.18    7.45
   2 -15 -17   21.90    6.29
   2 -15 -16   39.33    5.34
   2 -15 -16   43.13    7.48
   2 -15 -15  416.19   19.51
   2 -15 -15  417.03   17.87
   2 -15 -14  357.45   16.32
  -2 -15  14  344.83   15.38
  -2 -15  14  367.06   15.82
  -2 -15  13  386.58   16.67
   2 -15 -13  384.70   17.35
  -2 -15  13  362.22   16.75
  -2 -15  12  423.22   18.20
   2 -15 -12  441.52   19.19
  -2 -15  12  423.02   19.06
  -2 -15  11   53.24    6.36
   2 -15 -11   57.42    8.05
   2 -15 -11   41.99    6.37
  -2 -15  11   36.72    7.51
  -2 -15  10  184.53   12.00
  -2 -15  10  179.58   12.53
  -2 -15  10  194.51   10.89
   2 -15 -10  219.02   12.78
   2 -15 -10  183.94   11.23
   2 -15  -9    9.80    4.80
  -2 -15   9    5.95    5.19
   2 -15  -9    8.33    7.67
  -2 -15   9   -0.69    7.10
  -2 -15   9    9.37    4.64
   2 -15  -9    5.78    5.37
  -2 -15   8  171.08   13.00
   2 -15  -8  158.08   11.37
   2 -15  -8  162.13   12.05
  -2 -15   8  183.61   11.71
   2 -15  -8  178.97   10.76
   2 -15  -8  193.41   11.68
   2 -15  -8  199.01   13.56
  -2 -15   8  162.74    9.97
  -2 -15   7   68.85   10.44
   2 -15  -7   64.85    8.77
   2 -15  -7   94.61   10.10
  -2 -15   7  100.53    8.77
   2 -15  -7   92.56    7.75
   2 -15  -7  109.49    8.88
   2 -15  -7   95.78    9.95
  -2 -15   7   88.19    7.33
   2 -15  -6  179.63   13.32
  -2 -15   6  196.77   14.89
   2 -15  -6  144.99   12.40
  -2 -15   6  220.54   12.27
   2 -15  -6  189.63   10.96
   2 -15  -6  202.56   11.88
   2 -15  -6  186.45   12.59
  -2 -15   6  177.86   10.28
   2 -15  -5  161.02   10.04
  -2 -15   5  189.92   11.77
   2 -15  -5  183.52   11.06
   2 -15  -5  152.78   13.07
  -2 -15   5  169.17   14.74
  -2 -15   5  189.10   11.37
  -2 -15   5  167.65    9.71
  -2 -15   4   13.91    4.66
   2 -15  -4   21.81    8.96
   2 -15  -4    6.29    4.46
  -2 -15   4   13.46    5.78
  -2 -15   4   15.79    6.70
  -2 -15   4   20.98    5.71
   2 -15  -4   10.01    4.66
   2 -15  -4    7.48    6.51
   2 -15  -4   12.52    8.92
  -2 -15   4   29.64   11.20
   2 -15  -4    8.75    5.33
  -2 -15   3  115.59    9.50
   2 -15  -3   93.57    8.03
   2 -15  -3  105.11    9.00
  -2 -15   3   93.86    9.39
   2 -15  -3  103.72    7.95
  -2 -15   3  123.73    9.14
   2 -15  -3  102.74   10.05
   2 -15  -3   98.15   12.89
  -2 -15   3   94.88    7.43
   2 -15  -2   92.42    7.98
  -2 -15   2  110.44    9.15
   2 -15  -2  108.12    9.05
  -2 -15   2   99.65    9.48
   2 -15  -2  101.89    7.95
  -2 -15   2  118.05    8.90
   2 -15  -2   99.89   10.02
   2 -15  -2  111.18   13.60
  -2 -15   2   86.58    7.04
  -2 -15   1    7.68    4.04
  -2 -15   1   11.04    5.21
   2 -15  -1    4.50    4.48
   2 -15  -1   10.46    5.95
   2 -15  -1    2.76    6.75
   2 -15  -1   24.24   11.42
  -2 -15   1   34.29   13.77
  -2 -15   1   10.54    5.60
   2 -15  -1    1.53    4.49
   2 -15  -1    7.97    7.27
  -2 -15   1   15.11    6.33
   2 -15  -1    9.28    6.79
   2 -15   0   38.02    5.93
  -2 -15   0   42.26    6.32
   2 -15   0   27.12    7.55
   2 -15   0   30.75    6.68
   2 -15   0   27.07    5.73
  -2 -15   0   32.62    6.29
   2 -15   0   16.85    6.72
   2 -15   0   38.93    8.05
  -2 -15   0   36.33    7.07
   2 -15   1   15.09    4.94
  -2 -15  -1   14.50    5.10
   2 -15   1    2.93    6.97
  -2 -15  -1   11.02    5.07
   2 -15   1    5.50    4.75
  -2 -15  -1   24.90   13.16
   2 -15   1    8.83    7.08
  -2 -15  -1   16.92    6.74
   2 -15   2    5.16    4.43
  -2 -15  -2    9.84    4.76
  -2 -15  -2    9.85   11.56
  -2 -15  -2    7.23    5.00
   2 -15   2    0.98    7.02
  -2 -15  -2    8.43    6.44
   2 -15   2    7.65    6.98
  -2 -15  -3   34.05    5.53
   2 -15   3   36.83    5.89
   2 -15   3   44.16    9.74
  -2 -15  -3   38.89   11.28
  -2 -15  -3   34.28    6.02
  -2 -15  -3   26.30    5.16
   2 -15   3   24.61    7.63
  -2 -15  -3   33.71    7.41
   2 -15   3   43.20    8.62
  -2 -15  -4   11.78    4.54
   2 -15   4    9.41    4.80
   2 -15   4    5.25    8.13
  -2 -15  -4    8.91    9.02
  -2 -15  -4   11.18    4.90
  -2 -15  -4    8.47    4.59
   2 -15   4    1.47    6.98
  -2 -15  -4   10.79    6.93
   2 -15   4   11.17    7.79
  -2 -15  -5  283.27   13.20
   2 -15   5  293.19   13.87
   2 -15   5  240.37   15.31
  -2 -15  -5  239.94   16.07
  -2 -15  -5  266.75   13.44
  -2 -15  -5  224.33   12.52
   2 -15   5  216.81   14.19
  -2 -15  -5  281.13   15.63
   2 -15   5  287.84   16.80
   2 -15   6    7.34    4.75
  -2 -15  -6    6.88    4.22
   2 -15   6    5.24    6.79
  -2 -15  -6    8.47    4.92
  -2 -15  -6    4.03    4.84
  -2 -15  -6   -1.96    7.29
   2 -15   6    6.28    7.46
   2 -15   6   18.85    7.81
  -2 -15  -6   10.99    7.13
   2 -15   7  271.57   15.56
  -2 -15  -7  279.55   15.73
   2 -15   7  268.28   15.73
  -2 -15  -7  331.69   15.23
  -2 -15  -7  297.26   14.77
  -2 -15  -7  324.91   17.21
  -2 -15  -7  379.19   18.35
   2 -15   7  354.00   15.66
   2 -15   8   46.57    7.83
   2 -15   8   54.11    8.34
  -2 -15  -8   59.37    6.81
  -2 -15  -8   45.29    7.17
  -2 -15  -8   41.90    8.94
  -2 -15  -8   51.58    8.92
   2 -15   8   53.47    6.73
   2 -15   9   24.48    6.88
   2 -15   9   18.79    6.50
  -2 -15  -9   30.90    5.87
  -2 -15  -9   29.19    6.57
  -2 -15  -9   23.83    8.51
  -2 -15  -9   30.76    8.00
   2 -15   9   29.42    5.83
   2 -15  10   30.31    6.94
   2 -15  10   34.35    6.87
  -2 -15 -10   43.65    6.66
  -2 -15 -10   36.88    7.38
  -2 -15 -10   39.59    9.64
  -2 -15 -10   41.19    8.27
   2 -15  10   38.43    6.39
   2 -15  11  103.25    9.04
   2 -15  11  108.56    8.97
  -2 -15 -11   96.54    8.82
  -2 -15 -11  103.08    9.90
  -2 -15 -11  111.38   12.33
  -2 -15 -11  119.76   10.54
   2 -15  11   91.32    8.43
  -2 -15 -12   12.34    9.14
   2 -15  12    1.41    5.10
  -2 -15 -12    6.02    5.64
  -2 -15 -12    5.01    6.74
  -2 -15 -12   12.35    6.47
   2 -15  12    7.86    5.80
  -2 -15 -13  212.27   15.07
  -2 -15 -13  210.13   12.47
  -2 -15 -13  197.88   13.29
  -2 -15 -13  219.97   12.40
   2 -15  13  166.56   10.11
  -2 -15 -14   70.83   10.01
  -2 -15 -14   56.45    8.50
  -2 -15 -14   73.66    7.05
  -2 -15 -14   68.42    7.59
  -2 -15 -15   10.51    6.73
   2 -15  15    4.67    3.22
  -2 -15 -15    6.83    5.27
  -2 -15 -15    4.87    4.29
  -2 -15 -16  137.41   10.09
  -2 -15 -16  138.05    9.19
  -2 -15 -16  119.63    7.19
  -2 -15 -17   63.96    6.20
  -2 -15 -17   51.17    6.89
  -2 -15 -18   12.91    3.86
  -2 -15 -18   12.70    4.97
  -2 -15 -19   30.52    3.72
  -2 -15 -19   35.34    4.72
  -2 -15 -20    4.06    2.17
  -2 -15 -20    4.32    2.98
  -2 -15 -21    7.70    1.80
  -2 -15 -21   10.56    2.47
  -2 -15 -22    5.00    1.14
  -2 -15 -22    5.04    1.58
   2 -16 -19   18.32    3.41
   2 -16 -19   18.05    4.26
   2 -16 -18   53.65    5.26
   2 -16 -18   46.97    6.10
   2 -16 -17   29.74    3.54
   2 -16 -17   48.35    5.69
   2 -16 -17   38.08    6.90
   2 -16 -16   53.21    4.86
   2 -16 -16   71.77    8.47
   2 -16 -15   23.69    6.13
   2 -16 -15    9.82    3.72
  -2 -16  14  166.39    9.12
   2 -16 -14  198.03   10.25
  -2 -16  13   36.37    5.60
   2 -16 -13   42.53    5.62
   2 -16 -13   54.92    7.79
  -2 -16  12  242.70   12.55
   2 -16 -12  243.90   12.66
  -2 -16  11   50.05    7.19
   2 -16 -11   47.43    6.27
   2 -16 -11   61.91    7.82
  -2 -16  10   51.75    7.52
   2 -16 -10   40.55    6.21
   2 -16 -10   49.44    7.33
   2 -16 -10   49.33    9.33
  -2 -16   9   54.27    7.44
  -2 -16   9   44.07    7.54
   2 -16  -9   46.19    6.95
   2 -16  -9   36.42    6.02
   2 -16  -9   42.56    8.71
  -2 -16   8   41.14    8.04
   2 -16  -8   32.54    5.95
   2 -16  -8   38.94    6.57
  -2 -16   8   45.81    6.98
  -2 -16   7  121.18   11.38
   2 -16  -7  114.24   10.03
   2 -16  -7  158.37   10.15
   2 -16  -7  132.04    9.23
  -2 -16   7  159.88   10.68
   2 -16  -7  149.55    9.24
   2 -16  -7  113.57   10.33
  -2 -16   6  138.66   12.31
   2 -16  -6  113.29   10.55
   2 -16  -6  121.40   10.31
  -2 -16   6  149.57   10.35
   2 -16  -6  128.87    8.60
   2 -16  -6  115.50    8.79
   2 -16  -6  131.34    9.47
  -2 -16   5   35.00   10.02
   2 -16  -5   25.75    8.01
   2 -16  -5   22.68    6.77
  -2 -16   5   32.77    6.42
   2 -16  -5   25.84    5.10
   2 -16  -5   19.09    5.20
   2 -16  -5   30.62    6.01
   2 -16  -4   43.36    9.19
   2 -16  -4   36.51    7.24
  -2 -16   4   64.29    7.38
   2 -16  -4   53.52    6.12
   2 -16  -4   43.23    6.19
   2 -16  -4   51.40    6.91
   2 -16  -3  294.09   17.85
  -2 -16   3  281.21   15.04
   2 -16  -3  280.39   15.57
   2 -16  -3  305.36   14.19
  -2 -16   3  335.38   15.49
   2 -16  -3  296.43   14.83
   2 -16  -3  282.53   14.12
  -2 -16   3  323.02   15.59
   2 -16  -2   36.97   10.72
  -2 -16   2   24.38    6.93
   2 -16  -2   16.91    6.52
   2 -16  -2   23.33    7.53
   2 -16  -2   20.57    5.50
  -2 -16   2   26.09    6.29
  -2 -16   2   18.76    6.43
   2 -16  -2   13.62    5.45
   2 -16  -1  364.13   21.55
  -2 -16   1  418.61   24.38
   2 -16  -1  354.13   18.14
   2 -16  -1  387.09   16.57
  -2 -16   1  403.27   17.32
  -2 -16   1  378.04   17.40
   2 -16  -1  320.63   15.90
  -2 -16   1  334.55   17.15
   2 -16   0   55.50    8.89
   2 -16   0   50.18    6.74
  -2 -16   0   51.40    7.16
  -2 -16   0   40.49    7.34
  -2 -16   0   49.12    8.18
  -2 -16  -1   95.98   13.86
   2 -16   1   73.59    9.29
   2 -16   1   66.04    7.12
  -2 -16  -1   71.26    7.36
  -2 -16  -1   71.91    7.90
  -2 -16  -1   75.94    8.62
  -2 -16  -2  147.79   14.50
  -2 -16  -2  140.72   11.00
   2 -16   2  135.49   11.44
  -2 -16  -2  155.29    9.86
   2 -16   2  157.26    9.90
  -2 -16  -2  140.63    9.81
  -2 -16  -3   28.99    9.84
   2 -16   3   36.62    9.42
  -2 -16  -3   39.65    7.81
   2 -16   3   26.68    7.07
   2 -16   3   50.28    8.80
  -2 -16  -3   38.48    5.86
   2 -16   3   44.96    6.29
  -2 -16  -3   37.27    6.08
  -2 -16  -4  336.76   18.27
   2 -16   4  320.16   17.29
  -2 -16  -4  347.96   17.33
   2 -16   4  335.72   17.84
  -2 -16  -4  329.30   14.89
   2 -16   4  358.33   15.75
  -2 -16  -4  335.65   15.44
   2 -16   5  288.14   16.80
  -2 -16  -5  322.07   17.53
  -2 -16  -5  387.14   18.38
   2 -16   5  260.29   15.28
   2 -16   5  328.25   18.05
  -2 -16  -5  375.47   16.25
  -2 -16  -5  391.81   15.80
   2 -16   5  416.60   16.93
  -2 -16  -6   64.12    6.60
   2 -16   6   62.15    7.23
  -2 -16  -6   78.84    9.97
   2 -16   6   52.20    7.71
  -2 -16  -6   65.72    7.25
   2 -16   7  336.22   15.27
  -2 -16  -7  331.34   14.19
  -2 -16  -7  344.50   17.33
   2 -16   7  243.41   14.12
   2 -16   7  269.82   14.95
  -2 -16  -7  304.90   14.57
  -2 -16  -8   16.55    4.39
   2 -16   8   13.48    5.36
  -2 -16  -8    8.26    7.07
   2 -16   8    8.76    5.79
   2 -16   8   13.38    6.33
  -2 -16  -8   14.53    5.12
  -2 -16  -9    7.95    3.95
   2 -16   9    6.48    4.97
  -2 -16  -9    4.18    6.78
   2 -16   9    7.93    5.45
   2 -16   9    4.60    5.77
  -2 -16  -9    6.07    4.93
  -2 -16 -10    6.57    4.00
   2 -16  10   11.42    5.27
   2 -16  10    6.49    5.21
  -2 -16 -10    9.50    6.77
   2 -16  10   -1.47    5.68
  -2 -16 -10    6.40    5.14
  -2 -16 -11   10.90    4.04
  -2 -16 -11   12.10    6.43
  -2 -16 -11    3.35    5.69
   2 -16  11    4.25    5.12
  -2 -16 -11   13.95    5.56
  -2 -16 -12   45.16    5.28
  -2 -16 -12   35.66    7.01
   2 -16  12   32.04    5.42
  -2 -16 -12   51.61    7.00
  -2 -16 -12   44.67    6.45
  -2 -16 -13    7.87    5.68
   2 -16  13    3.51    3.97
  -2 -16 -13   11.46    4.95
  -2 -16 -13   13.94    5.09
  -2 -16 -14  190.55   11.19
  -2 -16 -14  199.92    9.48
  -2 -16 -14  215.98   11.08
  -2 -16 -15   11.56    4.41
  -2 -16 -15    3.71    3.19
  -2 -16 -16  276.63   12.41
  -2 -16 -17   28.88    3.96
  -2 -16 -18   55.13    4.14
  -2 -16 -19   54.98    3.56
  -2 -16 -20    2.09    1.23
   2 -17 -14    1.34    2.92
   2 -17 -14    7.45    4.78
   2 -17 -14    5.50    4.16
  -2 -17  13   90.60    6.49
   2 -17 -13  161.99    9.03
   2 -17 -13  148.90    9.33
   2 -17 -13  106.85    6.95
  -2 -17  12   54.41    5.75
   2 -17 -12   72.56    6.67
   2 -17 -12   48.12    5.43
   2 -17 -12   63.96    7.32
  -2 -17  11  225.42   12.15
   2 -17 -11  353.58   14.30
   2 -17 -11  262.80   12.58
   2 -17 -11  317.86   14.58
  -2 -17  10   76.43    7.50
   2 -17 -10   76.33    7.22
   2 -17 -10   66.90    6.78
   2 -17 -10   73.86    7.85
   2 -17  -9  380.47   15.39
   2 -17  -9  327.93   14.82
   2 -17  -9  343.65   15.69
   2 -17  -8   18.39    5.33
  -2 -17   8   37.11    7.34
   2 -17  -8   21.94    5.92
  -2 -17   8   30.92    6.43
   2 -17  -8   30.90    5.60
   2 -17  -7  438.46   17.51
  -2 -17   7  461.92   19.02
   2 -17  -7  415.63   17.59
   2 -17  -7  410.50   17.95
  -2 -17   6   34.75    8.39
   2 -17  -6   31.64    7.04
  -2 -17   6   42.29    6.74
   2 -17  -6   41.47    5.64
   2 -17  -6   37.72    6.26
   2 -17  -6   29.36    5.64
  -2 -17   5  285.73   16.16
   2 -17  -5  265.97   14.96
   2 -17  -5  276.66   12.88
  -2 -17   5  276.96   14.02
   2 -17  -5  242.03   12.74
   2 -17  -5  253.95   13.35
   2 -17  -4  326.86   17.81
   2 -17  -4  379.74   15.79
  -2 -17   4  385.68   16.86
   2 -17  -4  330.15   15.47
   2 -17  -3  123.16   11.90
  -2 -17   3  101.55    8.71
   2 -17  -3   95.91    7.75
   2 -17  -3   92.81    7.95
   2 -17  -2  282.77   17.30
   2 -17  -2  282.60   13.50
  -2 -17   2  305.81   14.51
  -2 -17   2  290.10   14.30
   2 -17  -1   16.48    6.67
  -2 -17   1   27.70    6.20
   2 -17  -1   27.25    9.98
  -2 -17   1   46.29   11.65
   2 -17  -1   23.79    5.49
  -2 -17   1   29.74    5.83
  -2 -17   0   22.89    6.53
   2 -17   0   17.90    6.46
  -2 -17   0   11.35    5.20
  -2 -17   0   22.36   10.00
  -2 -17   0   18.68    5.03
   2 -17   0   22.00    5.11
  -2 -17  -1   19.41    6.64
   2 -17   1   19.53    6.61
  -2 -17  -1    9.52    5.20
  -2 -17  -1   22.93    9.62
  -2 -17  -1   14.80    4.86
   2 -17   1   18.92    5.11
  -2 -17  -2  106.89    9.51
   2 -17   2   90.45    9.33
  -2 -17  -2  110.96    8.46
  -2 -17  -2  110.22   11.43
   2 -17   2  119.07    8.36
  -2 -17  -2  125.62    8.30
  -2 -17  -3   49.36    7.97
   2 -17   3   35.63    7.06
  -2 -17  -3   36.30    5.93
  -2 -17  -3   49.40    8.95
   2 -17   3   56.42    9.11
   2 -17   3   44.39    6.23
  -2 -17  -3   38.31    5.67
  -2 -17  -4   28.29    4.98
   2 -17   4   32.75    5.72
   2 -17   4   21.67    7.69
  -2 -17  -4   18.04    6.89
  -2 -17  -4   19.20    5.17
  -2 -17  -4   23.33    7.09
  -2 -17  -5   12.99    4.13
   2 -17   5   14.43    5.02
   2 -17   5   14.17    6.77
  -2 -17  -5   11.89    4.80
  -2 -17  -5    8.40    6.79
   2 -17   6  131.90    9.11
  -2 -17  -6  137.97    8.41
   2 -17   6  112.03    9.68
  -2 -17  -6  130.02    8.95
  -2 -17  -6  143.96   11.05
  -2 -17  -7   15.79    4.19
   2 -17   7   15.17    5.11
   2 -17   7    6.09    6.01
  -2 -17  -7   14.25    4.89
  -2 -17  -7   20.76    7.05
  -2 -17  -8   28.22    4.64
   2 -17   8   27.89    5.48
   2 -17   8   15.77    5.90
  -2 -17  -8   28.34    5.49
  -2 -17  -8   28.24    7.08
   2 -17   9   78.41    7.19
  -2 -17  -9   86.04    6.50
   2 -17   9   59.00    7.01
  -2 -17  -9   84.23    8.38
  -2 -17  -9   85.71    7.58
   2 -17  10    2.73    4.73
  -2 -17 -10    6.28    5.48
  -2 -17 -10    4.47    4.74
  -2 -17 -11  122.49    8.41
  -2 -17 -11  116.20    8.27
   2 -17  12   23.66    4.22
  -2 -17 -12   27.34    4.87
  -2 -17 -12   30.74    5.33
  -2 -17 -13   82.28    5.60
  -2 -17 -13   91.10    6.91
  -2 -17 -14   32.62    4.68
   2 -17  14   23.01    2.84
  -2 -17 -15   28.34    4.02
  -2 -17 -16    4.96    2.57
  -2 -17 -17    3.71    1.97
  -2 -17 -18    2.53    1.36
   2 -18 -13  127.92    7.50
   2 -18 -12   22.30    4.33
  -2 -18  11  249.99   11.49
   2 -18 -11  397.37   14.21
   2 -18 -10   21.03    3.79
  -2 -18  10   21.30    4.52
   2 -18 -10   33.63    4.97
   2 -18  -9   37.88    4.91
  -2 -18   9   51.12    5.66
   2 -18  -9   58.12    5.84
   2 -18  -8    5.67    3.60
  -2 -18   8   10.11    4.95
   2 -18  -8    6.81    4.05
  -2 -18   7   10.62    5.35
   2 -18  -7   15.24    4.28
  -2 -18   7   20.98    5.14
  -2 -18   6   10.26    5.93
   2 -18  -6   16.33    4.29
  -2 -18   6   18.86    4.96
  -2 -18   5    3.01    6.27
  -2 -18   5    6.52    4.43
   2 -18  -5    3.68    3.75
   2 -18  -4   85.59    9.10
  -2 -18   4   99.25    7.75
   2 -18  -4  109.06    7.30
   2 -18  -3   32.59    8.06
  -2 -18   3   25.12    5.37
   2 -18  -3   33.15    5.06
  -2 -18   2  192.81   13.53
   2 -18  -2  205.96   13.70
  -2 -18   2  199.40   10.76
   2 -18  -2  209.52   10.45
  -2 -18   1   20.47    8.49
   2 -18  -1   21.81    8.80
   2 -18  -1   23.48    5.07
  -2 -18   1   16.53    4.92
  -2 -18   0   94.92   10.14
   2 -18   0   86.20   10.64
  -2 -18   0   90.56    7.14
   2 -18   0  100.69    7.13
  -2 -18  -1   24.96    4.98
  -2 -18  -1   20.03    7.27
  -2 -18  -1   27.73    4.85
   2 -18   1   26.72    4.81
  -2 -18  -2    3.21    4.10
  -2 -18  -2    3.19    6.09
  -2 -18  -2    6.81    3.85
   2 -18   2    5.33    3.95
  -2 -18  -3   39.99    5.53
   2 -18   3   52.98    8.12
   2 -18   3   43.30    5.45
  -2 -18  -3   41.25    5.09
   2 -18   4   68.02    6.35
  -2 -18  -4   61.40    5.68
   2 -18   4   50.22    7.61
  -2 -18  -4   62.77    6.23
  -2 -18  -4   60.22    7.62
   2 -18   5   94.12    7.26
  -2 -18  -5   96.45    6.77
   2 -18   5   90.16    8.23
  -2 -18  -5   97.55    7.36
  -2 -18  -5  107.05    8.93
   2 -18   6   12.19    4.39
   2 -18   6   10.22    5.30
  -2 -18  -6    9.96    4.45
  -2 -18  -6   11.42    5.93
   2 -18   7   45.14    5.44
   2 -18   7   32.10    5.57
  -2 -18  -7   42.64    6.60
  -2 -18  -7   44.36    5.55
   2 -18   8   48.16    5.71
  -2 -18  -8   58.97    6.74
  -2 -18  -8   59.53    6.07
   2 -18   9   24.00    4.61
  -2 -18  -9   32.31    5.46
  -2 -18  -9   30.26    5.29
  -2 -18 -10   77.49    6.19
  -2 -18 -10   81.28    6.51
  -2 -18 -11   13.72    4.06
   2 -18  11    9.83    3.21
  -2 -18 -12    1.95    3.34
   2 -18  12    1.80    2.32
  -2 -18 -13   85.66    5.39
   2 -18  13   45.74    3.01
  -2 -18 -14   12.65    2.81
  -2 -18 -15  122.41    5.53
  -2 -18 -16    1.80    1.20
   2 -19 -11  339.23   13.29
   2 -19 -10  301.42   12.43
   2 -19  -9  391.72   15.31
   2 -19  -8  103.57    6.50
  -2 -19   8   59.53    5.06
   2 -19  -7   32.67    4.49
  -2 -19   7   30.01    4.31
   2 -19  -6    2.52    3.34
  -2 -19   6    6.90    4.09
   2 -19  -5   36.41    4.49
   2 -19  -4   13.13    3.66
  -2 -19   4   15.32    3.98
  -2 -19   3   66.55    5.74
   2 -19  -3   73.75    5.65
   2 -19  -3   67.28    7.66
  -2 -19   2   92.72    6.53
   2 -19  -2   96.62    6.41
  -2 -19   2   83.37    8.09
   2 -19  -2   95.40    8.94
   2 -19  -1    9.53    3.72
  -2 -19   1   10.50    3.97
   2 -19  -1   13.42    7.09
  -2 -19   1   14.73    5.93
   2 -19   0   67.60    5.59
   2 -19   0   81.08    8.93
  -2 -19   0   60.86    6.92
   2 -19   1   32.15    4.52
  -2 -19  -1   28.34    5.52
   2 -19   2   67.00    5.48
   2 -19   3   10.83    3.69
   2 -19   4   95.73    6.34
  -2 -19  -4   99.18    6.59
   2 -19   4   98.59    7.58
  -2 -19  -5   20.25    4.10
   2 -19   5   27.26    4.89
  -2 -19  -6   14.63    3.86
   2 -19   6   20.78    4.28
  -2 -19  -7   50.54    5.05
   2 -19   7   45.95    4.66
  -2 -19  -8   15.74    3.71
   2 -19   8    5.10    3.04
  -2 -19  -9    0.24    3.12
   2 -19   9   -0.47    2.70
  -2 -19 -10    1.30    2.76
   2 -19  10    2.82    2.10
  -2 -19 -11   59.64    4.16
   2 -19  11   34.12    2.47
  -2 -19 -12    8.15    2.16
   2 -20  -9   19.89    2.68
   2 -20  -8   19.90    3.00
   2 -20  -7   17.81    3.12
   2 -20  -6    4.85    2.84
   2 -20  -5    3.70    2.87
   2 -20  -4   71.94    5.06
   2 -20  -3  176.65    8.21
   2 -20  -2  297.69   11.76
   2 -20  -1  401.82   14.37
   2 -20  -1  362.75   15.28
   2 -20   0  199.17    9.03
   2 -20   0  231.28   10.89
   2 -20   1   58.44    4.51
   2 -20   1   62.36    6.27
   2 -20   2   -1.43    2.59
   2 -20   3   33.74    3.54
   2 -20   4   53.81    4.63
   2 -20   5   14.96    3.06
   2 -20   6   64.13    4.00
   2 -20   7   17.59    2.26
   2 -20   8   15.36    1.75
   3   0 -33   61.81    2.68
   3   0 -32    0.28    1.39
   3   0 -31    3.39    1.94
  -3   0  30    0.74    1.56
  -3   0  30   -0.88    1.22
  -3   0  29  194.00    7.23
  -3   0  28   -0.29    1.65
  -3   0  27   17.99    2.72
  -3   0  26   -0.09    2.36
  -3   0  25   67.91    8.10
   3   0 -25   80.90   10.10
  -3   0  25   79.90    4.73
  -3   0  24   -2.11    4.71
   3   0 -24    0.62    6.49
  -3   0  24   -0.21    2.71
  -3   0  23   39.62    7.30
   3   0 -23   37.03    9.47
  -3   0  23   52.86    4.24
  -3   0  22    2.82    2.77
  -3   0  22   -0.76    3.11
  -3   0  21   32.53    3.93
  -3   0  21   36.72    7.62
  -3   0  21   45.87    4.24
  -3   0  20    1.03    3.12
  -3   0  20    2.11    3.10
   3   0 -20    5.14    8.65
  -3   0  20   -1.82    6.01
  -3   0  19  436.16   14.96
  -3   0  19  362.03   14.84
  -3   0  19  411.87   22.02
   3   0 -19  416.00   27.09
  -3   0  18   -1.42    3.21
  -3   0  18    4.24    3.81
  -3   0  18   -1.40    5.67
   3   0 -18    2.17    8.65
  -3   0  17  399.71   14.69
   3   0 -17  364.91   26.61
  -3   0  17  368.13   15.30
  -3   0  17  387.87   22.30
  -3   0  16    8.74    7.51
   3   0 -16    0.47   11.80
  -3   0  16    2.66    4.90
   3   0 -15  453.86   29.84
  -3   0  15  423.72   17.73
  -3   0  15  488.46   25.96
  -3   0  14   24.71    9.91
   3   0 -14   28.67   14.12
   3   0 -13 2097.64   84.05
  -3   0  13 2505.82   82.32
  -3   0  12   14.32    9.80
   3   0 -12   11.91   12.62
   3   0 -11  789.00   37.22
   3   0 -11  722.17   35.35
   3   0 -10   11.81    7.07
  -3   0  10    2.73    7.28
   3   0 -10    3.04    8.83
   3   0  -9 1567.82   58.03
  -3   0   9 1783.16   58.88
   3   0  -8    9.78    5.12
  -3   0   8   13.93    6.44
   3   0  -7 8746.27  273.04
  -3   0   7 9789.60  274.64
  -3   0   6    3.64    4.28
   3   0  -6    3.53    3.57
   3   0  -5  108.25    7.02
  -3   0   4   18.16    4.68
  -3   0   3   88.51    6.39
  -3   0   2   42.78    4.99
  -3   0   1 1121.94   36.52
  -3   0  -1 2877.30   88.39
  -3   0  -2    2.81    4.38
  -3   0  -3  996.64   35.46
  -3   0  -4    3.67    5.54
   3   0   4    3.55    3.36
  -3   0  -5 3725.07  116.16
   3   0   5 3666.94  114.55
  -3   0  -6   13.32    7.83
   3   0   6    3.32    5.20
  -3   0  -7  242.97   17.02
   3   0   7  238.37   15.69
  -3   0  -8    4.84    8.86
  -3   0  -9  560.46   31.64
  -3   0 -10   81.76   17.53
  -3   0 -11  600.22   36.71
  -3   0 -12   -1.13   12.65
  -3   0 -13   50.66   15.70
  -3   0 -14   -0.61   11.56
  -3   0 -15   16.72   13.25
  -3   0 -16    7.32   10.83
  -3   0 -17  257.58   25.72
   3   0  17  299.24   12.10
  -3   0 -18    3.38    9.35
   3   0  18    3.76    3.38
  -3   0 -19  284.43   24.83
   3   0  19  309.89   12.08
  -3   0 -20   15.68    9.44
   3   0  20   20.69    3.75
  -3   0 -21   -7.72    9.17
   3   0  21   -0.18    3.37
  -3   0 -22    8.37    6.97
   3   0  22    3.20    2.69
  -3   0 -23  125.02   13.98
   3   0  23  135.00    6.52
  -3   0 -24   -0.84    2.60
  -3   0 -24    2.78    4.80
   3   0  24    0.72    2.42
  -3   0 -25  194.64    8.57
   3   0  25  195.79    7.85
   3   0  26   -0.89    2.22
  -3   0 -26   -1.45    2.33
   3   0  27   73.89    3.98
  -3   0 -27   83.37    4.63
   3   0  28    0.63    1.64
  -3   0 -28    0.20    1.81
   3   0  29  100.98    4.12
  -3   0 -29  105.18    4.53
   3   0  30    1.76    1.10
   3   0  31  250.90    7.82
   3   0  32    0.48    0.41
   3   1 -33    7.73    1.05
   3  -1 -32    0.18    1.53
   3   1 -32    1.25    1.27
   3  -1 -31    8.72    2.25
  -3  -1  31    2.07    1.04
  -3   1  30    6.56    1.74
  -3   1  30    3.72    1.51
  -3   1  29   71.03    3.72
  -3   1  29   71.94    3.70
  -3   1  28   -0.85    2.03
  -3  -1  27  103.68    4.92
  -3   1  27  116.10    5.36
  -3   1  26   15.09    2.75
  -3   1  25    2.71    2.55
  -3   1  25    3.33    4.07
  -3   1  24    2.10    4.49
   3   1 -24    4.29    6.27
  -3   1  24    3.83    2.80
   3   1 -23  106.87   12.86
  -3  -1  23   91.03    6.06
  -3   1  23  110.12   10.64
  -3   1  23  117.08    5.99
   3   1 -22  116.77   14.72
  -3   1  22  118.33    6.30
  -3  -1  22  134.49    6.90
  -3  -1  22  163.33    8.00
  -3   1  22  133.64   11.98
  -3   1  22  160.53    7.20
   3   1 -21  353.31   23.53
  -3  -1  21  341.63   13.56
  -3   1  21  374.56   12.95
  -3   1  21  346.48   19.52
  -3   1  21  294.40   12.04
  -3  -1  21  336.30   12.87
  -3  -1  20  202.74    9.87
  -3   1  20  217.08    9.07
   3   1 -20  195.87   18.26
  -3   1  20  225.00   15.55
  -3  -1  20  204.09    9.26
  -3   1  20  176.88    8.42
  -3  -1  19   96.14    6.76
  -3   1  19   86.66    5.65
  -3  -1  19   79.27    6.14
  -3   1  19   64.36    5.29
  -3   1  19   80.51   10.25
   3   1 -19   87.14   14.57
  -3   1  18  113.03    6.44
  -3   1  18   94.05    6.38
  -3  -1  18  100.70    7.06
  -3   1  18  117.35   12.04
   3   1 -18   99.95   14.83
  -3   1  17  114.58    6.69
  -3  -1  17  108.87    7.61
  -3   1  17   93.56    6.82
  -3   1  17  107.55   12.26
   3   1 -17   91.62   14.78
  -3  -1  16  799.99   27.04
  -3   1  16  860.89   36.36
   3   1 -16  815.51   40.79
  -3  -1  15  437.67   18.22
   3   1 -15  413.50   28.69
  -3   1  15  439.27   25.02
   3   1 -14  134.98   18.45
  -3   1  14  158.01   15.32
   3   1 -13  237.58   22.00
  -3   1  13  288.04   19.49
   3   1 -12  329.39   24.72
   3  -1 -12  323.31   21.89
  -3   1  11    7.38    8.11
   3   1 -11   11.47   10.31
   3  -1 -11    9.25    7.19
   3   1 -10 1601.93   60.83
   3   1 -10 1603.85   60.62
   3  -1 -10 1568.65   59.66
  -3   1   9   15.85    7.61
   3   1  -9   20.18    8.45
   3  -1  -9   13.71    5.97
   3   1  -9    7.72    6.76
   3  -1  -8 2372.57   82.22
   3   1  -8 2571.37   83.31
  -3   1   7  871.57   31.15
   3  -1  -7  769.02   29.82
   3   1  -7  798.90   30.03
  -3   1   6  897.62   30.87
   3   1  -6  828.31   29.45
   3  -1  -6  805.64   29.87
  -3   1   5  178.63    9.97
   3  -1  -5  180.83    9.76
   3   1  -5  171.89    8.91
  -3   1   3  107.75    7.52
  -3   1   2  288.86   12.30
  -3   1   1   21.35    4.52
  -3   1   0  307.31   13.21
  -3   1  -1   99.65    7.32
  -3   1  -3  337.21   15.52
  -3   1  -4   24.80    6.19
  -3  -1  -4   23.52    7.06
   3   1   4   26.01    4.67
  -3   1  -5  560.59   24.22
  -3  -1  -5  595.68   25.71
   3   1   5  569.51   23.47
  -3  -1  -6  396.56   21.33
  -3   1  -6  402.65   20.29
   3   1   6  406.09   19.68
  -3  -1  -7   15.14    8.85
  -3   1  -7    7.90    7.05
   3   1   7   15.93    6.61
  -3  -1  -8 1631.70   61.99
  -3   1  -8 1578.09   59.73
  -3  -1  -9  510.02   30.92
  -3   1  -9  471.64   28.39
  -3  -1 -10 1367.44   59.83
  -3   1 -10 1257.16   56.05
  -3  -1 -11  851.98   45.69
  -3   1 -11  796.75   42.55
  -3  -1 -12   75.39   17.92
  -3   1 -12   74.26   15.48
  -3  -1 -13  268.99   26.84
  -3   1 -13  227.58   23.66
  -3  -1 -14  104.61   19.23
  -3   1 -14   91.89   16.91
  -3   1 -15   35.81   13.65
  -3  -1 -15   47.99   16.26
  -3  -1 -16   17.24   12.28
  -3   1 -16   14.31   11.06
   3  -1  16   13.12    3.45
  -3  -1 -17  199.74   23.01
  -3   1 -17  185.88   21.51
   3   1  17  212.02    9.55
  -3  -1 -18   66.08   14.67
  -3   1 -18   60.31   13.42
   3   1  18   72.21    5.28
  -3  -1 -19   82.17   15.05
  -3   1 -19   76.72   13.54
   3   1  19   92.70    5.75
  -3  -1 -20   78.87   14.67
  -3   1 -20   61.27   12.32
   3   1  20   42.92    4.42
  -3  -1 -21   17.11    8.57
  -3   1 -21    9.14    7.47
   3   1  21   13.23    3.22
  -3  -1 -22  189.25   17.78
  -3   1 -22  201.41   17.71
   3   1  22  187.50    8.18
  -3   1 -23   65.29   10.34
  -3  -1 -23   60.66   10.20
   3   1  23   63.01    4.39
  -3   1 -24   43.09    8.45
  -3  -1 -24   49.98    9.04
  -3   1 -24   68.61    4.88
   3   1  24   58.85    4.11
   3   1  25   50.90    3.69
  -3   1 -25   49.87    4.10
   3   1  26   -0.15    2.22
  -3   1 -26   -0.95    2.74
   3   1  27    7.04    2.00
  -3   1 -27    6.43    2.24
   3   1  28   19.13    2.12
  -3   1 -28   21.38    2.57
   3   1  29    0.55    1.31
  -3   1 -29    0.54    1.42
   3   1  30   44.95    2.23
  -3   1 -30   46.14    2.51
   3   1  31   10.31    0.94
   3   1  32   19.17    0.86
   3   2 -33    0.89    0.74
   3   2 -32    1.82    1.19
  -3   2  31    1.93    1.14
  -3  -2  31    1.74    1.18
  -3   2  30   55.13    2.91
  -3   2  30   57.27    3.01
  -3   2  29    8.65    1.97
  -3   2  29    6.29    1.91
  -3   2  28   29.04    2.76
  -3   2  28   22.15    2.54
  -3   2  27   24.63    2.78
  -3  -2  26   49.84    3.17
  -3   2  26   63.18    3.82
  -3   2  25   23.39    3.04
  -3  -2  25    9.61    3.14
  -3   2  25   18.30    5.20
  -3  -2  25   18.01    5.07
   3   2 -25   23.69    7.21
   3  -2 -25   25.62    7.85
  -3   2  24  262.21    9.72
   3   2 -24  216.92   17.41
   3  -2 -24  268.62   19.60
  -3  -2  24  233.34   14.96
  -3   2  24  223.79   15.02
  -3  -2  24  231.90   10.31
   3   2 -23   -3.27    8.13
   3  -2 -23   -7.85    9.12
  -3   2  23    1.04    2.92
  -3  -2  23   -2.80    3.68
  -3   2  23   -1.92    5.11
  -3  -2  23   -3.70    5.24
  -3  -2  22  197.17    9.19
  -3   2  22  185.00    7.91
   3   2 -22  140.76   15.71
   3  -2 -22  165.88   17.47
  -3   2  22  166.22   13.23
  -3  -2  22  156.32   12.63
  -3   2  22  141.68    6.89
  -3  -2  22  183.06    8.28
   3  -2 -21   14.35   10.33
   3   2 -21   11.78    9.23
  -3   2  21   30.23    3.90
  -3   2  21   12.14    6.43
  -3  -2  21   12.27    6.16
  -3  -2  21   23.48    4.21
  -3   2  21   20.15    3.07
  -3  -2  21   36.03    5.17
   3  -2 -20   66.45   13.11
   3   2 -20   53.13   11.45
  -3  -2  20   57.11    4.52
  -3   2  20   58.56    4.74
  -3  -2  20   34.73    5.25
  -3  -2  20   57.91    8.36
  -3   2  20   62.04    9.21
  -3  -2  20   57.83    5.40
  -3   2  20   49.95    4.12
  -3  -2  19  332.65   13.11
  -3  -2  19  308.45   11.77
  -3   2  19  333.33   12.22
  -3  -2  19  322.32   13.55
  -3  -2  19  306.21   18.10
  -3   2  19  332.65   19.48
   3   2 -19  309.07   23.43
  -3   2  18  139.71    7.64
  -3  -2  18  201.97    9.76
  -3  -2  18  168.71    7.87
  -3   2  18  170.04    8.21
  -3  -2  18  151.13    9.25
   3   2 -18  186.06   18.89
  -3   2  18  174.01   14.57
  -3  -2  18  161.09   13.34
   3   2 -17   86.12   15.35
  -3   2  17  106.84    6.57
  -3  -2  17   93.00    5.93
  -3   2  17   95.26   11.88
  -3  -2  17   89.20   10.83
  -3  -2  17  112.84    7.91
  -3   2  17   78.59    6.03
  -3   2  16  106.44   12.42
  -3  -2  16  108.47    8.38
  -3   2  16   77.01    6.23
   3   2 -16   75.56   15.12
  -3  -2  15   17.75    6.65
  -3   2  15   13.50    7.76
   3   2 -15   13.82   11.98
  -3   2  14  918.40   40.40
  -3  -2  14  978.55   33.71
   3   2 -13  237.97   22.79
  -3   2  13  313.98   20.28
   3   2 -12 2091.49   79.36
   3  -2 -12 1836.58   74.80
   3   2 -11  728.22   36.10
   3  -2 -11  687.99   33.22
   3   2 -10  193.95   17.64
   3  -2 -10  208.14   15.23
   3   2  -9  206.44   16.25
  -3  -2   9  232.48   14.96
  -3   2   9  234.90   15.14
   3  -2  -9  203.80   14.13
   3   2  -9  193.87   14.80
  -3  -2   8  490.43   21.82
  -3   2   8  537.91   23.00
   3   2  -8  482.73   22.93
  -3   2   7   60.61    8.94
  -3  -2   7   51.65    7.79
   3  -2  -7   34.13    6.45
   3   2  -7   35.99    7.25
   3  -2  -7   23.55    3.27
  -3   2   6 1722.30   55.24
  -3  -2   6 1641.26   54.68
   3  -2  -6 1608.16   54.98
   3   2  -6 1726.69   54.29
  -3   2   5   18.59    4.90
  -3  -2   5   15.67    4.74
   3   2  -5   15.62    3.72
   3  -2  -5   17.09    4.34
   3  -2  -4 1933.55   59.07
   3   2  -4 1787.74   56.34
  -3  -2   3 1488.70   47.98
  -3   2   3 1497.35   47.96
  -3   2   2  356.14   14.64
  -3  -2   2  378.10   14.92
  -3   2   1 2988.80   92.25
  -3  -2   1 3123.46   92.57
  -3   2   0 1126.27   37.33
  -3  -2   0 1160.93   37.65
  -3  -2  -1 1162.43   38.30
  -3   2  -1 1139.58   38.14
  -3  -2  -2 3322.65  101.17
  -3   2  -2 3273.42  100.96
  -3   2  -3  305.52   14.27
  -3   2  -4 3778.15  115.41
   3  -2   4 3782.24  115.15
   3   2   4 3706.37  114.94
  -3   2  -5   69.13    8.29
   3   2   5   92.15    9.12
   3  -2   5  101.02    9.31
  -3   2  -6   13.02    6.44
   3  -2   6    7.38    5.96
   3   2   6    6.26    5.67
  -3   2  -7  180.64   13.83
   3   2   7  183.23   13.95
  -3   2  -8 1662.22   60.57
  -3   2  -9  107.09   14.07
  -3   2 -10  835.56   40.75
  -3  -2 -11   62.65   17.28
  -3   2 -11   50.34   13.18
  -3  -2 -12   -0.61   13.65
  -3   2 -12    5.84   11.27
  -3   2 -13   21.54   12.27
  -3  -2 -13   23.19   14.03
  -3  -2 -14  256.98   26.94
  -3   2 -14  199.31   22.03
  -3   2 -15    2.15   10.07
  -3  -2 -15   -5.28   12.93
  -3   2 -16  143.36   18.54
  -3   2 -16  130.57    8.68
   3  -2  16  139.51    8.01
  -3  -2 -17   60.85   15.46
  -3   2 -17   53.33   12.84
   3  -2  17   59.32    5.06
   3   2  17   57.55    4.97
  -3  -2 -18   28.63   12.18
  -3   2 -18   34.14   11.17
   3  -2  18   40.22    4.29
   3   2  18   38.46    4.18
  -3  -2 -19   22.44   11.02
  -3   2 -19   14.33    9.16
   3   2  19   17.14    3.59
   3  -2  19   14.69    3.52
  -3  -2 -20  136.40   17.98
  -3   2 -20  124.18   16.00
   3  -2  20  169.69    7.73
   3   2  20  161.28    7.62
  -3   2 -21    9.54    7.60
  -3  -2 -21   17.43    8.90
   3   2  21   15.76    3.25
  -3  -2 -22   11.80    7.62
  -3   2 -22    9.63    6.99
   3   2  22    5.59    2.89
  -3   2 -23    6.71    6.09
  -3  -2 -23   13.88    7.09
  -3   2 -23    9.47    3.31
   3   2  23    7.33    2.74
  -3  -2 -24   59.42    9.66
  -3   2 -24   76.01    5.14
   3   2  24   69.27    4.32
   3   2  25   19.18    2.65
  -3  -2 -25   16.65    3.11
  -3   2 -25   17.63    3.15
   3   2  26   47.23    3.27
  -3  -2 -26   45.04    3.83
  -3   2 -26   48.74    3.93
   3   2  27   12.32    2.06
  -3   2 -27   15.72    2.55
  -3  -2 -27   14.77    2.62
   3   2  28   11.13    1.76
  -3  -2 -28   10.58    2.14
  -3   2 -28    9.83    2.07
   3   2  29    8.75    1.43
  -3  -2 -29   10.14    1.87
  -3   2 -29    7.18    1.72
   3   2  30  100.31    3.77
  -3  -2 -30  108.06    4.26
  -3   2 -30  105.66    4.14
   3   2  31    2.88    0.71
   3  -2  31    2.77    0.73
   3  -3 -33   -1.19    0.82
  -3  -3  32   85.47    3.21
   3   3 -32   84.79    3.56
   3  -3 -31    1.79    2.09
  -3   3  31   -0.04    1.11
  -3  -3  31    2.34    1.24
  -3   3  30   73.38    3.55
   3  -3 -30   88.42    5.01
  -3   3  29   42.13    2.85
  -3   3  29   39.62    2.61
  -3  -3  29   40.65    2.70
   3  -3 -29   48.32    4.37
  -3   3  28   17.52    2.51
  -3  -3  28   13.80    2.27
  -3   3  28   12.98    2.19
  -3   3  27   63.59    3.76
  -3  -3  27   69.92    3.89
  -3  -3  26   29.54    3.87
  -3   3  26   38.17    3.27
  -3  -3  26   38.31    3.32
  -3  -3  25   -1.11    3.57
  -3   3  25    0.31    2.41
  -3  -3  25   -0.13    2.47
  -3  -3  25   -4.23    4.72
  -3   3  25   -6.11    5.00
  -3  -3  24    0.86    3.62
   3  -3 -24    2.78    7.17
   3   3 -24    1.54    6.29
  -3  -3  24   -0.64    4.25
  -3   3  24   -0.22    4.32
  -3  -3  24    5.35    2.52
  -3   3  24    3.26    2.46
  -3   3  23   50.15    4.15
  -3  -3  23   52.60    4.14
  -3  -3  23   45.35    7.39
  -3  -3  23   67.46    5.77
  -3   3  23   44.79    7.58
   3   3 -23   45.08   10.22
   3  -3 -23   52.08   11.59
  -3  -3  22    2.85    3.51
  -3  -3  22   -0.63    4.16
  -3   3  22    2.45    4.67
  -3  -3  22    1.61    4.51
  -3   3  22   -0.22    2.79
  -3  -3  22   -0.26    2.60
   3   3 -22   -4.56    7.71
   3  -3 -22   -4.78    8.51
  -3  -3  21   88.02    6.34
   3  -3 -21   82.95   13.37
   3   3 -21   60.86   11.78
  -3  -3  21  107.16    7.40
  -3  -3  21   85.17    5.19
  -3   3  21   84.20    5.38
  -3   3  21   74.38    9.55
  -3  -3  21   72.34    9.04
  -3  -3  20  165.41    8.45
  -3   3  20  108.06    6.08
  -3  -3  20  131.89    8.62
   3  -3 -20  183.34   18.14
   3   3 -20  164.28   16.52
  -3  -3  20  146.47    6.93
  -3   3  20  155.49    7.29
  -3   3  20  154.93   12.97
  -3  -3  20  139.53   11.83
  -3  -3  19    6.79    4.53
  -3   3  19    4.90    2.66
  -3   3  19   13.13    6.31
  -3  -3  19    6.45    5.34
  -3  -3  19   23.69    5.20
  -3  -3  19   10.16    3.13
  -3   3  19    7.91    3.39
   3   3 -19    9.03    9.14
   3  -3 -19   12.69   10.55
  -3   3  18   17.70    3.43
  -3  -3  18   32.35    5.62
  -3  -3  18   30.81    5.65
  -3   3  18   28.57    7.86
  -3  -3  18   32.13    7.05
  -3   3  18   27.48    4.12
  -3  -3  18   27.33    3.72
   3  -3 -18   33.12   12.16
   3   3 -18   28.91   11.12
   3  -3 -17  150.82   18.88
   3   3 -17  104.55   16.20
  -3   3  17   91.74    6.24
  -3  -3  17  140.83    8.72
  -3  -3  17  108.75    8.34
  -3  -3  17  120.49   11.85
  -3   3  17  128.17   13.16
  -3   3  17  133.42    7.31
  -3  -3  17  115.20    6.50
  -3   3  16    8.92    7.11
  -3  -3  16    8.86    6.73
   3  -3 -16   15.87   11.91
   3   3 -16   10.85   11.14
  -3  -3  16    9.67    5.77
  -3   3  16    8.91    3.77
   3  -3 -15  622.16   38.40
   3   3 -15  606.02   36.54
  -3   3  15  604.53   30.55
  -3  -3  15  609.96   29.94
  -3  -3  15  666.13   24.45
  -3   3  14  177.85   15.49
  -3  -3  14  175.89   14.74
  -3  -3  14  212.81   12.18
   3  -3 -14  155.64    7.71
   3  -3 -14  191.57   22.03
   3   3 -14  195.07   20.84
  -3   3  13  626.58   30.07
  -3  -3  13  591.98   29.02
  -3  -3  13  683.06   24.90
   3  -3 -13  571.31   36.23
   3   3 -13  575.04   35.01
  -3   3  12 1899.28   66.47
  -3  -3  12 1894.35   65.75
  -3  -3  12 2023.69   60.59
   3  -3 -12 1832.56   73.10
   3  -3 -11  865.38   41.65
   3   3 -11  788.23   39.96
   3  -3 -11  800.13   36.88
  -3  -3  11  847.93   35.40
  -3   3  11  910.30   36.56
   3   3 -10 4096.81  138.82
   3  -3 -10 4420.55  140.50
  -3   3  10 4556.42  135.82
  -3  -3  10 4450.28  134.66
   3   3  -9 1977.59   71.68
   3  -3  -9 2007.44   72.21
  -3  -3   9 2058.03   68.33
  -3   3   9 2180.61   69.85
   3  -3  -9 1955.38   69.75
  -3  -3   8  562.89   23.72
  -3   3   8  613.79   25.46
  -3  -3   7 4628.56  138.25
   3  -3  -7 4721.33  140.40
   3   3  -7 4376.18  139.10
   3  -3  -7 4348.53  133.14
  -3   3   6 1895.09   59.87
  -3  -3   6 1744.44   58.84
   3  -3  -6 1793.20   60.80
   3  -3  -6 1870.93   55.99
   3   3  -6 1811.93   59.17
   3  -3  -5 4198.50  127.84
   3   3  -5 4141.54  124.66
   3   3  -4  167.86    8.06
   3  -3  -4  189.22   10.96
  -3   3   3  964.12   33.74
  -3  -3   3 1025.67   33.96
  -3  -3   2  501.16   18.64
  -3   3   2  468.35   18.38
  -3   3   1   10.48    3.73
  -3  -3   1   15.91    3.82
  -3  -3   0  136.49    7.92
  -3   3   0  122.72    7.36
  -3   3  -1 1096.19   37.40
  -3  -3  -1 1195.27   38.13
  -3  -3  -2   89.66    7.60
  -3   3  -2   83.15    7.13
  -3  -3  -2   98.31    8.83
   3   3   3 1618.46   56.00
   3  -3   3 1729.08   56.61
   3   3   4   64.35    7.23
   3  -3   4   77.89    7.60
  -3  -3  -4   84.59    9.97
  -3   3  -4   66.17    7.29
   3  -3   5 1662.74   56.00
   3   3   5 1587.39   55.33
  -3   3  -5 1584.57   55.05
   3   3   6 1014.28   40.08
   3  -3   6 1126.59   41.44
  -3  -3  -6 1147.81   43.05
  -3   3  -6 1084.45   40.11
  -3  -3  -7  743.32   33.27
  -3   3  -7  686.10   30.16
  -3  -3  -8 2935.69  102.59
  -3   3  -8 3070.23   99.88
  -3   3  -9 1821.86   67.28
  -3   3 -10  120.95   15.95
  -3   3 -11  876.12   43.46
  -3   3 -12   30.72   11.72
  -3   3 -13   61.82   13.47
  -3   3 -14   63.74   13.53
  -3   3 -15    9.82    9.68
   3  -3  15   12.15    3.52
   3  -3  16  153.25    8.57
  -3   3 -16  127.21   17.48
  -3   3 -16  108.00    8.13
   3   3  17   38.37    4.25
   3  -3  17   41.95    4.28
   3  -3  17   51.30    6.29
  -3   3 -17   38.51   11.18
  -3   3 -18   23.34    9.20
   3  -3  18   19.46    3.51
   3   3  18   19.54    3.41
  -3   3 -19    8.31    8.13
   3  -3  19    4.29    2.98
   3   3  19    2.14    2.87
  -3  -3 -20  126.71   16.26
  -3   3 -20  106.53   14.18
   3  -3  20  137.66    6.71
   3   3  20  135.18    6.61
  -3  -3 -21   73.77   12.27
  -3   3 -21   69.11   11.33
   3  -3  21   85.49    5.15
   3   3  21   83.93    5.06
  -3   3 -22   43.54    9.61
  -3  -3 -22   40.48    9.88
   3   3  22   55.57    4.16
   3  -3  22   57.71    4.27
  -3   3 -22   51.89    5.12
  -3  -3 -22   56.11    5.06
  -3  -3 -23  120.09   13.48
  -3  -3 -23  124.08    6.81
  -3   3 -23  136.82    7.10
   3  -3  23  124.86    6.00
   3   3  23  119.94    5.91
  -3   3 -24   -0.20    2.94
  -3  -3 -24   -1.04    2.98
   3  -3  24   -2.13    2.59
   3   3  24   -1.07    2.51
  -3   3 -25  145.93    6.80
  -3  -3 -25  139.89    6.70
   3  -3  25  122.87    5.72
   3   3  25  115.20    5.57
  -3   3 -26   89.54    5.09
  -3  -3 -26   90.36    5.05
   3  -3  26   88.17    4.42
   3   3  26   81.41    4.25
  -3  -3 -27   42.09    3.60
  -3   3 -27   43.50    3.55
   3  -3  27   37.28    2.81
   3   3  27   35.25    2.67
  -3   3 -28  268.05    9.30
   3  -3  28  254.32    8.68
   3   3  28  238.76    8.54
  -3   3 -29   19.64    2.12
  -3  -3 -29   24.26    2.37
   3  -3  29   19.71    1.78
   3   3  29   19.41    1.66
   3   3  30   84.69    3.22
   3  -3  30   93.16    3.31
   3   3  31   32.16    1.37
  -3   4  32   28.11    1.41
  -3  -4  32   27.68    1.43
   3   4 -31    6.17    1.45
   3  -4 -31    6.57    2.08
  -3  -4  31    6.83    1.29
   3  -4 -30   36.68    3.56
  -3   4  29   18.00    1.82
  -3  -4  29   18.50    1.92
  -3   4  28    0.90    1.66
  -3  -4  28    0.43    1.78
   3  -4 -28    6.08    3.63
  -3  -4  27    8.03    3.04
  -3   4  27    7.98    2.02
  -3  -4  27   10.23    2.17
  -3   4  26   66.71    3.88
  -3  -4  26   71.10    3.99
  -3  -4  26   68.46    5.22
  -3   4  25   29.06    2.97
  -3  -4  25   26.04    2.94
  -3  -4  25   35.12    4.53
  -3   4  24   36.99    6.34
  -3  -4  24   43.49    5.09
   3   4 -24   30.53    8.96
   3  -4 -24   49.85   10.88
  -3   4  24   41.41    3.54
  -3  -4  24   42.94    3.51
  -3  -4  24   37.11    6.18
  -3   4  23  132.96   11.23
  -3  -4  23  128.24   10.78
  -3  -4  23  166.87    8.72
  -3  -4  23  114.92    5.61
  -3   4  23  147.47    6.54
  -3  -4  23  147.42    6.43
   3   4 -23  142.76   14.52
   3  -4 -23  155.15   16.29
  -3   4  22    0.59    2.65
  -3  -4  22   -0.30    2.61
   3  -4 -22   -5.69    8.63
   3   4 -22   -4.93    7.55
  -3  -4  22    3.91    4.17
  -3   4  22    2.39    4.61
  -3  -4  22    5.31    4.62
  -3   4  21    5.06    5.08
  -3  -4  21    0.92    4.45
  -3  -4  21    0.90    4.23
  -3   4  21   -0.52    3.01
  -3  -4  21    0.64    2.70
   3  -4 -21    0.43    9.05
   3   4 -21    1.12    7.57
  -3  -4  21    2.38    3.93
   3   4 -20  260.15   20.77
   3  -4 -20  263.47   22.42
  -3  -4  20  272.87   11.58
  -3   4  20  217.16   15.69
  -3  -4  20  219.28   14.93
  -3  -4  20  216.95    9.45
  -3   4  20  234.73    9.88
  -3  -4  20  256.73   11.96
   3  -4 -19  748.33   38.61
   3   4 -19  702.05   35.54
  -3  -4  19  687.23   23.12
  -3  -4  19  571.50   27.74
  -3   4  19  626.13   29.67
  -3   4  19  632.75   21.42
  -3  -4  19  575.10   20.81
  -3  -4  19  646.81   23.42
   3  -4 -18  760.03   40.20
   3   4 -18  685.85   36.91
  -3  -4  18  763.16   25.32
  -3  -4  18  642.54   30.23
  -3   4  18  721.09   32.95
  -3  -4  18  628.82   22.96
  -3   4  18  702.80   23.76
  -3  -4  18  771.19   26.02
  -3  -4  17   95.84    6.16
  -3   4  17   96.54    6.61
  -3   4  17   97.84   12.23
  -3  -4  17  101.24   11.28
  -3  -4  17  126.80    8.42
   3  -4 -17   77.46    5.68
  -3  -4  17  125.08    8.78
   3   4 -17   80.17   15.06
   3  -4 -17   86.46   16.82
  -3  -4  16 1247.44   47.98
  -3   4  16 1260.83   48.99
  -3  -4  16 1385.90   40.86
   3  -4 -16 1015.44   37.24
  -3  -4  16 1468.82   42.03
   3  -4 -16 1304.93   57.84
   3   4 -16 1166.26   54.02
  -3  -4  15  565.67   21.15
  -3   4  15  530.08   27.41
  -3  -4  15  487.53   26.22
   3  -4 -15  609.75   37.41
   3   4 -15  536.14   33.93
   3  -4 -15  492.69   17.95
  -3  -4  14  804.22   26.49
  -3  -4  14  700.51   31.78
  -3   4  14  693.57   32.23
   3  -4 -14  737.41   41.99
   3   4 -14  640.44   38.53
   3  -4 -14  608.43   22.27
   3  -4 -13  566.26   36.12
   3   4 -13  531.32   34.31
  -3   4  13  487.76   25.85
  -3  -4  13  484.33   25.56
  -3   4  12   35.79    9.15
  -3  -4  12   37.01    9.09
   3  -4 -12   16.14   15.65
   3   4 -12   17.69   14.70
   3  -4 -12   39.45    9.75
   3  -4 -11  101.78   17.36
   3   4 -11   70.68   15.71
  -3  -4  11   93.08   10.71
  -3   4  11   86.46   10.92
   3  -4 -11   74.97   11.26
  -3   4  10   42.11    8.54
   3  -4 -10   38.92   13.96
   3   4 -10   40.73   13.85
  -3  -4  10   54.20    8.65
   3  -4 -10   37.69    8.83
   3  -4  -9  416.35   25.45
   3   4  -9  402.81   24.91
  -3  -4   9  380.91   19.17
  -3   4   9  406.10   20.52
   3  -4  -9  406.92   22.24
  -3   4   8   10.74    6.64
  -3  -4   8    6.11    5.58
   3  -4  -8    6.17    9.36
   3   4  -8    7.49    9.61
   3  -4  -8    7.62    5.98
   3  -4  -7  800.82   31.93
  -3   4   7  780.62   29.55
  -3  -4   7  712.40   28.23
   3  -4  -6  540.68   19.31
  -3   4   6  560.33   22.02
  -3  -4   6  507.81   21.14
   3  -4  -5  103.26    7.65
   3   4  -4 1653.69   52.08
   3  -4  -4 1841.29   54.74
   3   4  -3 2554.07   75.78
  -3   4   2 2328.52   74.80
  -3  -4   2 2481.25   74.97
  -3  -4   1 5992.56  174.33
  -3   4   1 5734.02  174.03
  -3  -4   0 1725.93   51.82
  -3   4   0 1546.14   50.98
  -3   4  -1  103.41    7.69
  -3  -4  -1  115.06    8.27
  -3  -4  -2 2084.56   63.62
  -3  -4  -2 2170.43   64.53
   3  -4   3 2348.85   72.75
   3   4   3 2035.94   71.39
  -3   4  -3 2136.96   71.67
  -3  -4  -3 2483.70   73.18
  -3  -4  -3 2650.92   75.01
   3  -4   4 1068.27   37.36
  -3  -4  -4 1121.03   39.14
   3  -4   5  537.60   23.42
  -3  -4  -5  536.60   24.25
  -3  -4  -6  421.42   22.39
  -3   4  -6  437.93   20.65
  -3  -4  -7  277.02   18.64
  -3   4  -7  292.25   17.48
  -3  -4  -8  313.52   21.79
  -3   4  -8  368.50   21.03
  -3  -4  -9  120.79   16.02
  -3   4  -9  125.03   14.45
  -3   4 -10    9.70    9.73
  -3  -4 -10    6.55   10.52
  -3  -4 -11    4.94   11.30
  -3   4 -11    8.72   10.49
  -3  -4 -12  199.05   22.68
  -3   4 -12  180.99   20.30
  -3  -4 -13  104.92   19.17
  -3   4 -13  113.26   16.94
  -3  -4 -14  687.29   41.24
  -3   4 -14  501.65   34.26
   3  -4  15  148.06    8.56
   3  -4  15  179.75   11.21
  -3  -4 -15  160.10   21.94
  -3  -4 -16  124.10   19.83
  -3   4 -16   92.52   15.63
  -3  -4 -16  153.93   11.34
   3  -4  16  130.09    6.78
   3   4  16  109.94    6.37
   3  -4  16  121.33    7.40
  -3   4 -16   85.02    6.94
   3  -4  17   25.97    3.80
   3   4  17   24.46    3.52
  -3   4 -17   20.48    9.73
   3  -4  17   38.80    6.22
  -3  -4 -17   21.74    5.83
  -3   4 -18   -0.98    9.08
  -3  -4 -18    5.23    4.62
   3   4  18    1.90    3.09
   3  -4  18    3.71    3.11
   3  -4  19  244.62    9.07
   3   4  19  224.62    8.78
  -3   4 -20   41.65   10.20
  -3  -4 -20   29.86    4.76
   3  -4  20   43.67    3.99
   3   4  20   43.45    3.87
   3  -4  21  229.55    9.01
   3   4  21  217.79    8.81
  -3   4 -21  230.31   10.30
  -3  -4 -21  219.78    9.99
   3   4  22  104.33    5.52
  -3   4 -22  118.03    6.85
  -3  -4 -22  123.72    6.77
   3  -4  22  121.77    5.83
  -3  -4 -23   86.64    5.52
   3  -4  23   81.71    4.71
   3   4  23   77.94    4.50
  -3   4 -23   85.95    5.57
   3  -4  24   65.46    3.99
   3   4  24   55.86    3.68
  -3   4 -24   55.30    4.61
  -3  -4 -24   58.31    4.52
   3   4  25  169.19    6.94
   3  -4  25  192.12    7.27
  -3   4 -25  180.39    8.03
  -3  -4 -25  190.95    8.10
   3  -4  26   -1.20    1.87
   3   4  26   -1.10    1.74
  -3   4 -26   -2.50    2.46
  -3  -4 -26   -1.98    2.41
   3  -4  27    0.95    1.63
   3   4  27    0.17    1.49
  -3  -4 -27   -1.71    2.23
  -3   4 -27   -1.84    2.02
   3  -4  28   11.73    1.61
   3   4  28   10.37    1.45
  -3   4 -28   11.91    1.97
  -3  -4 -28   11.08    2.10
   3  -4  28    5.17    1.64
   3  -4  29   63.73    2.67
   3   4  29   56.05    2.52
  -3   4 -29   54.73    3.02
  -3  -4 -29   68.25    3.36
   3   4  30   21.99    1.24
  -3  -5  32    7.06    0.83
   3   5 -31   20.68    1.84
  -3  -5  31   28.05    1.72
  -3  -5  30    0.92    1.34
   3  -5 -30   -1.01    2.23
  -3   5  29    4.30    1.63
   3  -5 -29    4.95    2.95
  -3   5  28  102.00    4.71
  -3  -5  28   98.34    4.32
  -3   5  27   61.96    3.87
  -3   5  27   49.66    3.18
  -3  -5  27   55.39    3.31
   3  -5 -27   81.55    6.19
  -3  -5  27   83.91    5.13
  -3  -5  26   16.37    2.43
  -3   5  26   14.65    2.34
  -3  -5  26   12.01    4.01
  -3   5  25   34.69    3.15
  -3  -5  25   38.61    3.22
  -3  -5  24   24.23    5.27
  -3   5  24   20.94    5.31
  -3  -5  24   25.19    5.04
  -3  -5  24   26.22    2.95
  -3   5  24   23.18    2.94
  -3   5  23   33.04    6.22
  -3  -5  23   28.33    5.72
  -3  -5  23   32.18    3.19
  -3   5  23   35.11    3.39
   3   5 -23   40.78    9.20
   3  -5 -23   52.91   11.14
  -3  -5  23   19.23    4.97
  -3   5  22   44.16    7.44
  -3  -5  22   48.07    7.11
  -3  -5  22   48.87    3.84
  -3   5  22   48.29    3.98
   3   5 -22   50.43   10.44
   3  -5 -22   48.62   11.62
  -3  -5  22   60.85    6.17
  -3   5  21  156.67    7.22
  -3  -5  21  151.00    6.88
   3   5 -21  168.97   16.47
  -3   5  21  137.94   12.31
  -3  -5  21  129.37   11.26
  -3  -5  21  146.89    9.08
  -3   5  20   -0.61    3.02
  -3  -5  20    0.92    2.74
  -3   5  20    6.80    5.31
  -3  -5  20    3.51    4.66
  -3  -5  20   10.33    4.92
   3   5 -20   -2.27    7.82
   3  -5 -20    0.44    9.80
  -3  -5  20    7.22    4.45
  -3   5  19    1.68    3.31
  -3  -5  19   -1.04    2.93
  -3   5  19    3.82    5.71
  -3  -5  19    9.82    5.34
  -3  -5  19    0.55    4.66
   3   5 -19   -5.14    8.73
   3  -5 -19   -5.46   10.93
  -3  -5  19    3.61    4.59
  -3   5  18    7.27    6.84
  -3  -5  18    9.14    5.96
  -3   5  18    6.01    3.61
  -3  -5  18    6.59    3.08
   3   5 -18    9.50    9.54
   3  -5 -18    4.70    9.99
  -3  -5  18   11.10    4.98
   3  -5 -18    7.38    3.40
  -3  -5  18    7.84    5.16
   3  -5 -17  289.38   12.15
  -3   5  17  325.32   12.77
  -3  -5  17  291.55   12.13
  -3  -5  17  375.21   14.72
   3  -5 -17  360.83   27.35
   3   5 -17  317.93   24.69
  -3  -5  17  295.27   18.91
  -3   5  17  328.21   20.96
  -3  -5  17  325.53   14.79
   3  -5 -16  306.90   13.23
  -3  -5  16  341.50   13.60
  -3  -5  16  402.29   15.90
   3  -5 -16  347.27   27.99
   3   5 -16  302.92   25.19
  -3  -5  16  427.98   16.99
  -3  -5  16  366.34   21.52
  -3   5  16  332.11   21.48
  -3   5  15   27.01    8.81
  -3  -5  15   35.47    8.86
   3   5 -15   28.46   13.10
   3  -5 -15   29.16   14.20
  -3  -5  15   38.76    6.92
   3  -5 -15   43.13    4.87
   3  -5 -14  944.65   48.13
   3   5 -14  833.28   44.65
  -3   5  14  881.68   37.99
  -3  -5  14  855.47   37.01
   3  -5 -14  840.57   28.30
  -3   5  13  610.80   29.22
  -3  -5  13  612.95   28.70
   3  -5 -13  669.57   39.82
   3   5 -13  562.36   36.39
  -3  -5  12  169.85   13.96
  -3   5  12  177.89   14.68
   3  -5 -12  138.96   16.02
   3  -5 -12  200.64   22.66
   3   5 -12  164.64   20.89
  -3  -5  11 1892.40   66.57
  -3   5  11 1894.94   67.58
   3  -5 -11 1695.09   71.30
   3  -5 -11 1960.45   77.81
   3   5 -11 1763.78   75.71
  -3  -5  10   29.84    9.50
  -3   5  10   24.66    8.29
  -3  -5  10   31.54    7.52
   3  -5 -10   20.85   14.13
   3   5 -10    8.53   13.50
   3  -5  -9 3517.03  117.03
   3   5  -9 3261.97  116.18
  -3   5   9 3466.42  109.44
  -3  -5   9 3128.82  106.96
  -3  -5   9 3705.20  107.35
   3   5  -8  293.47   22.25
   3  -5  -8  298.50   21.92
  -3   5   8  302.45   16.70
  -3  -5   8  273.16   14.97
   3  -5  -7 3325.54  106.20
   3   5  -7 3191.96  106.26
  -3   5   7 3371.44  101.66
  -3  -5   7 3086.91   99.90
   3  -5  -5 1758.58   56.06
   3  -5  -4   52.41    7.84
   3  -5  -4   65.27    7.59
   3  -5  -3 1026.02   34.86
   3  -5  -3  918.73   36.32
   3  -5  -2  510.58   21.67
  -3  -5   1  441.32   18.47
  -3   5   1  420.16   18.65
  -3  -5   0   66.45    6.97
  -3   5   0   61.12    7.10
  -3  -5  -1   42.04    5.17
  -3   5  -1   37.16    4.73
  -3  -5  -2   10.71    5.10
   3  -5   2   13.06    5.18
   3   5   2    9.62    4.37
  -3  -5  -2   11.95    4.87
  -3   5  -2    9.53    4.01
  -3  -5  -3 1902.42   58.16
   3   5   3 1554.19   56.01
   3  -5   3 1836.29   57.82
  -3  -5  -3 1914.95   57.18
  -3   5  -3 1576.29   55.24
  -3  -5  -4  131.00   11.42
   3  -5   4  139.50   11.34
   3   5   4  120.29   10.14
  -3  -5  -4  116.47    9.84
  -3  -5  -5 5310.65  153.83
   3   5   5 4627.77  151.90
  -3  -5  -6   47.10    8.76
  -3   5  -7 2502.25   77.60
  -3  -5  -7 2008.69   76.62
  -3   5  -8   85.24   13.61
  -3  -5  -8  105.03   14.65
  -3   5  -9  242.82   10.74
  -3  -5  -9  241.10   10.17
  -3  -5 -10  365.43   26.02
  -3   5 -10  354.07   14.46
  -3   5 -11   35.41   12.87
  -3  -5 -11   22.54   12.16
  -3   5 -12 1018.09   52.34
   3  -5  12 1080.18   37.45
   3  -5  13   13.09    6.26
  -3  -5 -13    6.08   12.68
  -3   5 -13   19.15   12.25
  -3  -5 -14  119.32   19.49
  -3   5 -14  110.51   18.63
   3  -5  14  212.23   12.64
  -3  -5 -14  207.52   15.59
  -3   5 -15    6.76    3.52
   3  -5  15   17.55    3.52
   3   5  15   13.89    3.20
  -3  -5 -15   30.35    8.29
  -3   5 -15    9.54   10.78
   3  -5  15   26.53    6.43
  -3  -5 -15   12.04   12.33
   3  -5  15   12.74    4.42
  -3   5 -16   14.55    4.12
  -3   5 -16   27.80   11.50
  -3  -5 -16   45.62   14.01
   3  -5  16   42.18    4.13
   3   5  16   39.78    3.89
  -3  -5 -16   37.14    7.98
   3  -5  16   51.06    6.95
   3  -5  16   24.03    4.79
  -3  -5 -17  151.65   11.51
   3  -5  17  172.00    7.79
   3   5  17  153.75    7.47
  -3  -5 -17  171.98   21.13
  -3   5 -17  127.33   18.06
  -3  -5 -18    4.67    5.34
  -3   5 -18   -0.51    8.14
  -3  -5 -18   -6.58   10.31
   3  -5  18   -1.18    2.95
   3   5  18    0.64    2.77
  -3  -5 -19   57.29    6.96
  -3   5 -19   87.42    6.53
   3  -5  19   76.70    4.96
   3   5  19   77.42    4.83
  -3  -5 -19   88.58    6.42
  -3  -5 -19   81.72   14.25
  -3   5 -19   58.87   12.26
   3  -5  20    7.64    2.80
   3   5  20    7.05    2.66
  -3  -5 -20    9.91    4.36
  -3  -5 -20   12.94    3.87
  -3   5 -20   10.06    3.80
  -3  -5 -20   10.78    7.85
  -3  -5 -21    4.44    3.33
  -3   5 -21    2.88    3.30
   3  -5  21    8.80    2.73
   3   5  21    6.12    2.45
  -3  -5 -21    2.57    6.81
  -3   5 -22   11.34    3.44
  -3  -5 -22   12.36    3.29
   3  -5  22   14.72    2.80
   3   5  22   13.72    2.56
  -3  -5 -22    8.59    6.49
  -3  -5 -23   15.55    3.48
  -3   5 -23   12.06    3.41
   3  -5  23   18.56    2.86
   3   5  23   17.51    2.60
  -3  -5 -24   27.90    3.43
  -3   5 -24   26.24    3.46
   3   5  24   23.82    2.60
   3  -5  24   25.72    2.81
  -3   5 -25   35.28    3.79
  -3  -5 -25   39.31    3.95
   3  -5  25   37.36    3.04
   3   5  25   30.98    2.73
  -3  -5 -26   36.63    3.31
  -3   5 -26   31.09    3.01
   3  -5  26   32.64    2.50
   3   5  26   26.51    2.26
  -3  -5 -27  172.68    6.56
  -3   5 -27  160.48    6.27
   3  -5  27  154.51    5.66
   3  -5  28    0.65    1.60
   3   5  28    0.12    1.05
   3   5  29   83.18    2.80
   3  -5  29   60.60    2.88
  -3   6  32    1.22    0.46
  -3  -6  31    0.43    0.95
  -3   6  31   -0.81    0.80
  -3   6  30   64.51    2.81
  -3  -6  30   69.34    3.02
  -3   6  29   23.24    1.94
   3  -6 -28   27.18    3.84
  -3   6  28   25.08    2.28
  -3   6  27   14.03    2.32
   3  -6 -27   17.16    4.14
  -3  -6  27   10.77    3.32
  -3  -6  26   62.12    3.41
  -3   6  26   65.35    3.49
  -3  -6  26   52.72    5.20
   3  -6 -26   46.96    4.74
  -3   6  26   62.24    3.91
   3  -6 -25    5.21    4.46
  -3   6  25    3.12    2.03
  -3  -6  25    2.63    1.92
  -3  -6  25    6.33    4.04
  -3   6  24   93.18    4.71
  -3  -6  24   87.22    4.51
   3  -6 -24   98.41    7.47
  -3  -6  24   89.76    6.83
  -3  -6  23   47.32    3.43
  -3   6  23   46.16    3.64
  -3  -6  23   35.25    5.94
  -3   6  23   42.50    6.74
  -3  -6  23   56.06    5.98
   3   6 -23   37.01    8.61
   3  -6 -23   56.84   10.96
  -3  -6  22   -1.61    4.40
  -3   6  22   -2.61    5.84
  -3  -6  22    0.99    4.40
   3  -6 -22    0.77    7.49
   3   6 -22   -0.63    6.08
  -3   6  22    1.64    2.41
  -3  -6  22    2.92    2.20
  -3   6  21  102.07    5.70
  -3  -6  21   99.30    5.22
  -3  -6  21  101.65    7.60
  -3   6  21   93.47   10.43
  -3  -6  21   77.35    8.84
   3   6 -21  107.78   12.74
  -3   6  20  221.90    9.39
  -3  -6  20  201.16    8.67
   3  -6 -20  272.44   22.02
   3   6 -20  194.99   17.69
  -3  -6  20  260.35   11.81
  -3   6  20  214.63   15.92
  -3  -6  20  182.47   13.58
  -3  -6  19   37.98    6.41
  -3   6  19   24.00    4.46
  -3  -6  19   22.21    3.65
  -3  -6  19   15.80    6.45
  -3   6  19   21.70    8.29
   3   6 -19   25.46   10.62
   3  -6 -19   42.29   12.99
  -3  -6  19   40.11    6.12
   3   6 -18  669.45   35.20
   3  -6 -18  808.20   39.98
  -3   6  18  732.47   23.86
  -3  -6  18  650.25   22.90
   3  -6 -18  660.77   23.41
   3  -6 -18  652.05   26.65
  -3  -6  18  851.43   26.67
  -3   6  18  730.40   33.82
  -3  -6  18  658.54   30.40
   3   6 -17  121.90   16.14
   3  -6 -17  145.05   18.74
  -3  -6  17  109.18    6.75
  -3   6  17  121.41    7.35
   3  -6 -17  121.29    7.51
  -3  -6  17  159.86    9.85
   3  -6 -17  125.47   10.51
  -3   6  17  126.94   14.04
  -3  -6  17  114.65   12.31
   3  -6 -16  532.32   34.87
  -3  -6  16  552.49   19.83
   3  -6 -16  530.92   24.00
   3  -6 -16  542.11   20.36
  -3   6  16  562.04   29.32
  -3  -6  16  597.03   28.75
  -3  -6  15  258.11   13.42
   3  -6 -15  223.54   22.91
   3   6 -15  199.69   20.90
   3  -6 -15  235.08   10.80
  -3   6  15  209.01   17.25
  -3  -6  15  216.70   16.60
   3  -6 -14   47.21    6.03
  -3  -6  14   46.27    9.01
   3  -6 -14   23.12   14.15
   3   6 -14   21.94   12.79
  -3   6  14   43.30    9.75
   3  -6 -13   14.53    5.32
   3  -6 -13    7.65   14.23
   3   6 -13    4.27   13.10
  -3   6  13   12.31    7.70
  -3  -6  13   18.27    7.30
  -3  -6  13   27.21    6.95
   3  -6 -12   62.46   16.51
   3   6 -12   54.40   15.41
  -3   6  12   60.45    9.83
  -3  -6  12   50.97    8.58
  -3  -6  12   63.73    8.02
  -3   6  11   -5.27    7.93
  -3  -6  11   -4.82    6.84
   3  -6 -11   -2.02   14.07
   3   6 -11    2.00   13.60
  -3  -6  11    1.47    6.64
  -3  -6  10   34.56    6.91
   3   6 -10   36.78   14.92
  -3   6  10   40.49    8.70
   3  -6 -10   23.14   14.46
  -3  -6  10   47.58    8.62
   3  -6  -9  167.43   20.76
   3   6  -9  144.14   20.32
  -3  -6   9  191.60   12.93
  -3  -6   9  146.66   11.17
  -3   6   9  195.01   13.78
   3  -6  -8  859.52   39.83
   3  -6  -8  888.89   41.72
  -3  -6   8  946.02   34.06
   3  -6  -7  185.78   17.94
   3   6  -7  198.03   19.31
   3  -6  -7  197.92   16.30
   3   6  -6   69.56   12.78
   3  -6  -6   73.98   11.99
   3  -6  -6   91.71   11.45
   3  -6  -5 1124.05   44.15
   3  -6  -4 4939.47  156.06
   3  -6  -4 4970.76  146.52
   3  -6  -4 5139.05  151.61
   3  -6  -3 1826.56   60.11
   3  -6  -3 1816.60   62.97
   3  -6  -2 9106.75  273.56
   3  -6  -2 9292.09  275.86
   3  -6  -1 1117.34   41.51
  -3  -6   0 4296.44  130.60
  -3   6   0 4604.00  131.86
   3   6   1 1168.13   42.50
  -3  -6  -1 1261.99   42.33
  -3   6  -1 1332.07   42.90
   3  -6   1 1257.65   48.52
   3   6   2  786.74   29.13
   3  -6   2  871.28   30.18
   3  -6   2  684.80   32.60
  -3   6  -2  725.93   27.13
  -3  -6  -2  813.97   27.90
  -3  -6  -3 1002.72   34.46
   3   6   3  939.93   35.04
   3  -6   3 1011.54   35.91
  -3  -6  -3 1050.22   33.81
  -3   6  -4   29.01    5.54
  -3  -6  -4   29.83    5.96
   3  -6   4   48.68   13.14
  -3  -6  -4   33.18    6.90
  -3  -6  -5   11.19    5.47
  -3   6  -5    8.44    5.37
  -3  -6  -5   13.36    6.68
  -3  -6  -6   14.89    6.56
  -3  -6  -7   73.81   10.15
  -3  -6  -8  219.95   16.81
   3  -6   8  200.94   14.92
  -3  -6  -9   38.13    9.94
   3  -6   9   42.52    9.27
  -3  -6  -9   32.52    3.81
  -3   6  -9   33.36    4.57
   3  -6  10   53.59    9.10
  -3  -6 -10   35.27   10.98
  -3   6 -10   50.68   13.06
  -3  -6 -10   32.23    3.93
  -3   6 -10   38.98    4.96
   3  -6  11   10.84    6.59
  -3   6 -11   19.18   12.43
  -3  -6 -11    2.01    9.66
  -3  -6 -11    4.54    3.27
  -3   6 -11    4.44    4.20
  -3   6 -12  268.12   27.70
  -3  -6 -12  247.39   24.27
  -3  -6 -12  220.82   10.75
  -3   6 -12  243.11   12.25
  -3  -6 -13   47.38    5.55
  -3   6 -13   46.17    6.01
   3  -6  13   43.47    5.84
  -3  -6 -13   60.31   11.15
   3  -6  13   62.28    8.47
   3  -6  13   46.71    5.14
  -3   6 -13   60.22   17.15
  -3  -6 -13   41.58   14.26
  -3  -6 -14 1149.79   37.20
  -3  -6 -14  753.60   44.65
  -3   6 -14  662.87   45.00
  -3   6 -14  575.67   26.01
  -3  -6 -14  682.77   26.42
   3  -6  14 1180.17   32.59
   3  -6  14  756.23   26.99
  -3   6 -15   51.34   16.27
  -3  -6 -15   62.28    7.26
  -3   6 -15   60.22    7.23
   3  -6  15   52.57    4.76
   3   6  15   52.65    4.81
   3  -6  15   72.84    8.68
   3  -6  15   63.30    6.93
  -3  -6 -16  201.13   13.85
  -3  -6 -16  109.75   19.00
  -3  -6 -16   82.30    7.54
  -3   6 -16   63.96    7.15
   3  -6  16  104.58    6.07
   3   6  16   99.14    5.97
   3  -6  16  192.34   11.45
   3  -6  16  132.29    8.48
  -3  -6 -17   44.56   13.95
   3  -6  17   52.18    7.26
   3  -6  17   47.16    4.20
   3   6  17   42.80    4.02
  -3  -6 -17   44.73    5.79
  -3   6 -17   34.63    5.55
   3  -6  17   32.18    5.34
  -3  -6 -17   47.10    8.16
  -3  -6 -18   59.58    8.06
  -3  -6 -18   56.90   13.42
   3  -6  18   67.66    4.71
  -3   6 -18   55.27    5.98
   3   6  18   68.30    4.71
  -3  -6 -18   63.20    6.07
  -3  -6 -19    3.50    7.51
  -3  -6 -19    5.93    5.14
  -3  -6 -19    2.33    3.44
  -3   6 -19    0.57    3.52
   3   6  19   -1.20    2.67
   3  -6  19   -1.75    2.75
  -3  -6 -20  213.72   19.54
  -3  -6 -20  215.49   10.02
   3  -6  20  240.71    8.87
   3   6  20  215.51    8.61
  -3   6 -20  210.24   10.15
  -3  -6 -21    5.85    6.83
   3  -6  21   10.81    2.75
   3   6  21    9.58    2.52
  -3  -6 -21    7.95    3.49
  -3   6 -21    9.06    3.53
  -3  -6 -22   51.56    9.88
  -3  -6 -22   56.89    4.78
  -3   6 -22   55.21    4.85
   3  -6  22   56.40    3.87
   3   6  22   55.83    3.70
  -3  -6 -23    4.63    3.05
  -3   6 -23    4.44    3.01
   3  -6  23   16.19    2.55
   3   6  23   16.93    2.39
  -3  -6 -24    8.75    2.94
  -3   6 -24   10.15    3.02
   3  -6  24   20.33    2.49
   3   6  24   16.26    2.25
  -3   6 -25    9.00    2.62
   3   6  25   11.41    1.93
  -3  -6 -25   16.37    3.45
   3   6  26   39.95    2.41
  -3   6 -26   41.80    3.11
  -3  -6 -26   29.26    2.46
  -3  -6 -26   31.72    3.37
  -3   6 -27   17.32    2.08
   3  -6  27   14.23    2.44
   3   6  27   17.36    1.53
   3  -6  28    1.03    1.50
   3   6  28    0.63    0.86
   3  -6  29   -0.06    1.02
   3   6  29    0.34    0.58
  -3   7  31   24.31    1.23
  -3  -7  31   25.86    1.42
  -3  -7  30    0.66    1.12
  -3   7  30   -0.14    0.83
  -3  -7  29   17.57    1.88
   3   7 -29   19.98    2.78
  -3   7  29   19.48    1.63
  -3   7  28    5.08    1.55
   3  -7 -27    0.11    2.65
  -3  -7  27    0.63    3.04
  -3   7  27    0.44    1.79
   3  -7 -26  111.50    6.94
   3  -7 -26   85.05    5.97
  -3  -7  26  113.25    6.36
  -3   7  26   81.61    4.56
   3  -7 -25   46.66    5.42
  -3   7  25   43.94    3.63
  -3  -7  25   58.46    5.64
   3  -7 -25   58.24    6.19
  -3  -7  24   58.11    5.83
  -3  -7  24   34.32    2.83
  -3   7  24   29.48    3.01
   3  -7 -24   49.45    6.13
  -3  -7  23   19.96    4.96
   3  -7 -23   20.11    5.14
  -3  -7  23   15.98    2.39
  -3   7  23   17.73    2.82
  -3   7  22   36.06    3.59
  -3  -7  22   31.41    3.02
   3  -7 -22   49.43    9.56
  -3  -7  22   31.78    5.36
  -3  -7  22   34.28    5.47
   3  -7 -22   39.24    6.21
   3  -7 -21   24.18    5.85
  -3  -7  21   21.19    5.06
   3  -7 -21   12.96    8.20
  -3   7  21   15.09    3.14
  -3  -7  21   12.18    2.51
  -3  -7  21   13.10    4.65
   3  -7 -20   57.74    7.30
  -3  -7  20   71.66    6.87
  -3  -7  20   66.82    4.35
  -3   7  20   84.71    5.49
   3  -7 -20   88.87   12.96
   3  -7 -20   62.84    7.82
  -3   7  20   77.03   10.83
  -3  -7  20   61.38    8.08
  -3   7  19   87.13    6.02
  -3  -7  19   72.38    4.81
   3  -7 -19   92.88   13.81
   3   7 -19   73.57   11.21
  -3   7  19   85.63   11.66
  -3  -7  19   65.00    8.53
  -3  -7  19  103.41    7.88
   3  -7 -19   89.12    8.71
  -3  -7  18   47.01    6.54
   3  -7 -18   38.33    7.49
  -3  -7  18   30.61    3.74
   3   7 -18   24.61    8.91
   3  -7 -18   36.96   10.90
  -3  -7  18   34.67    7.14
  -3   7  18   45.90    9.56
   3  -7 -18   44.14    5.11
  -3  -7  17  175.07   14.27
  -3   7  17  185.73   16.52
  -3  -7  17  206.22   11.22
   3  -7 -17  169.61   12.35
  -3  -7  17  168.92    8.22
   3  -7 -17  189.26   18.63
   3   7 -17  148.61   16.25
   3  -7 -17  201.53    9.67
  -3  -7  16   65.72    9.68
  -3   7  16   68.71   11.13
  -3  -7  16   85.31    7.47
   3  -7 -16   56.76    8.99
  -3  -7  16   80.40    8.04
  -3  -7  16   62.81    5.06
   3  -7 -16   83.46    6.83
   3  -7 -16   70.43   13.14
   3   7 -16   70.39   12.34
   3  -7 -15   40.38    8.56
  -3   7  15   46.46    9.88
  -3  -7  15   59.68    6.94
   3  -7 -15   56.70    6.30
   3  -7 -15   39.39    6.56
   3  -7 -15   49.03   12.00
   3   7 -15   57.98   11.83
  -3  -7  15   54.25    8.98
   3  -7 -14  431.72   15.58
   3  -7 -14  291.33   15.48
  -3  -7  14  380.51   15.82
   3  -7 -14  261.41   17.38
   3  -7 -14  346.91   26.02
   3   7 -14  302.31   24.48
  -3   7  14  352.57   22.14
  -3  -7  14  340.36   19.88
   3  -7 -13  962.62   30.34
  -3   7  13  852.91   37.80
  -3  -7  13  773.63   34.73
  -3  -7  13  875.54   30.59
   3  -7 -13  732.20   42.42
   3   7 -13  656.52   40.84
  -3  -7  12 1423.38   45.68
  -3   7  12 1441.87   53.42
  -3  -7  12 1272.80   49.16
   3  -7 -12 1330.58   61.69
   3  -7 -12 1352.17   59.89
   3   7 -12 1267.24   59.47
  -3  -7  11  875.25   29.72
  -3   7  11  834.66   35.27
  -3  -7  11  711.71   31.29
   3  -7 -11  716.06   41.94
   3   7 -11  652.56   41.35
   3  -7 -11  816.71   42.91
  -3  -7  10  894.15   31.98
   3  -7 -10  810.14   44.95
   3   7 -10  769.83   46.36
   3  -7 -10  958.24   45.66
  -3  -7   9  512.18   20.93
   3  -7  -9  348.20   32.18
   3   7  -9  327.45   34.06
   3  -7  -9  486.59   30.39
  -3  -7   8  810.21   29.93
   3  -7  -8  668.23   39.95
   3   7  -8  663.83   43.57
   3  -7  -8  888.46   40.66
  -3  -7   7  487.63   21.92
   3  -7  -7  446.63   29.60
   3   7  -7  413.67   32.86
   3  -7  -7  518.53   29.04
   3  -7  -6  689.47   34.45
   3   7  -6  657.72   37.33
   3  -7  -6  779.66   35.48
   3   7  -5   11.20   11.29
   3  -7  -5   16.64    9.60
   3  -7  -5   16.55    7.45
   3  -7  -4   18.76    7.85
   3   7  -4    8.49    9.27
   3  -7  -4    9.25    6.30
   3  -7  -3   36.71    7.95
   3  -7  -3   38.60    3.08
   3  -7  -3   37.04    8.48
   3  -7  -2  206.56   14.80
   3  -7  -2  220.76   14.57
   3  -7  -2  217.91    8.29
   3  -7  -1  192.37   13.91
   3  -7  -1  187.69   13.21
   3  -7  -1  202.67    7.60
   3  -7   0  796.74   34.16
   3  -7   0  813.87   33.79
   3   7   0  776.44   30.72
   3  -7   0  771.81   30.15
   3  -7   1  343.15   20.57
   3  -7   1  332.80   16.89
   3   7   1  402.28   18.82
  -3  -7  -1  354.64   16.01
  -3   7  -1  448.23   18.68
   3  -7   1  418.78   13.60
   3  -7   2   95.64   12.80
  -3  -7  -2   71.74    6.57
  -3   7  -2   77.98    7.57
   3  -7   2   98.31    4.84
   3   7   2   81.19    9.84
   3  -7   3    8.32   10.02
  -3   7  -3    8.95    4.01
  -3  -7  -3   10.19    3.66
  -3  -7  -4 1370.50   43.77
  -3  -7  -4 1354.07   42.28
  -3   7  -4 1280.42   42.02
  -3  -7  -5  598.74   26.19
  -3   7  -5  580.42   24.78
  -3  -7  -5  627.25   25.19
  -3  -7  -6 1127.99   43.83
  -3  -7  -6 1220.96   43.27
  -3   7  -6 1170.35   43.56
  -3  -7  -7  565.06   27.16
  -3  -7  -7  567.05   25.44
   3  -7   8  158.79   14.41
  -3  -7  -8  154.86   14.54
  -3  -7  -9  223.54    9.58
   3  -7   9  270.29   16.69
  -3  -7  -9  242.40   18.72
  -3  -7 -10   59.78    4.91
   3  -7  10   75.95    9.82
  -3  -7 -10   78.06   12.78
  -3  -7 -11   55.24    4.86
  -3  -7 -11   59.10   12.95
   3  -7  11   83.13    9.52
   3  -7  12  102.54    9.91
  -3  -7 -12   66.74   14.91
  -3  -7 -12  101.94   12.94
   3  -7  12   79.21    7.60
   3  -7  12   80.21    6.29
  -3  -7 -12   53.94    5.14
  -3   7 -12   70.50    7.51
  -3  -7 -13   43.18   10.36
  -3   7 -13   27.63    5.94
  -3  -7 -13   27.05    4.48
   3  -7  13   49.82    6.41
   3  -7  13   45.30    7.85
  -3  -7 -13   26.36   12.22
  -3  -7 -14   50.67   14.49
   3  -7  14   96.36    9.69
   3  -7  14   51.51    4.22
  -3  -7 -14  109.36   12.73
   3  -7  14   75.01    7.34
  -3   7 -14   38.75    6.68
  -3  -7 -14   41.71    5.73
  -3   7 -15   -3.00    5.86
  -3  -7 -15    0.10    5.25
   3  -7  15    5.94    2.82
   3  -7  15    7.23    6.70
  -3  -7 -15   18.37   12.23
  -3  -7 -15   19.69    8.96
   3  -7  15    6.61    4.95
  -3   7 -16   91.85    8.49
  -3  -7 -16  104.12    8.10
   3  -7  16  130.57    6.36
   3  -7  16  204.54   12.64
  -3  -7 -16  121.97   19.19
  -3  -7 -16  169.84   13.35
   3  -7  16  118.27    8.68
  -3  -7 -17    4.37    4.22
  -3   7 -17    4.69    4.58
   3  -7  17    2.36    2.73
   3   7  17    4.50    2.93
   3  -7  17   10.42    5.80
  -3  -7 -17    7.60    8.89
  -3  -7 -17    9.76    6.89
   3  -7  17   -0.45    5.05
   3  -7  18  238.95    8.98
   3   7  18  237.04    9.16
  -3  -7 -18  229.65   13.91
  -3  -7 -18  206.25   21.46
  -3   7 -18  184.69   10.85
  -3  -7 -18  189.16   10.34
   3  -7  19   42.60    3.73
   3   7  19   46.20    3.88
  -3  -7 -19   50.62    7.16
  -3  -7 -19   45.19   11.23
  -3  -7 -19   36.77    4.73
  -3   7 -19   37.43    5.18
   3   7  20    1.03    2.37
   3  -7  20    0.05    2.42
  -3  -7 -20   -2.27    4.68
  -3   7 -20   -4.69    3.83
  -3  -7 -20   -2.34    3.40
  -3  -7 -20   -0.89    6.89
   3  -7  21   94.02    4.67
   3   7  21   87.54    4.61
  -3   7 -21   63.22    5.53
  -3  -7 -21   69.62    5.35
  -3  -7 -21   66.69   11.41
   3   7  22   98.41    4.82
  -3  -7 -22   82.62    5.73
  -3   7 -22   83.87    5.91
   3   7  23   15.14    2.31
  -3   7 -23    8.03    2.94
  -3  -7 -24    8.68    2.33
  -3  -7 -24   10.87    3.75
   3   7  24    0.32    1.83
  -3   7 -24   -1.65    2.43
  -3  -7 -25   33.98    3.87
   3   7  25   29.22    2.24
  -3  -7 -25   27.07    2.62
  -3   7 -25   32.73    2.87
  -3  -7 -26   89.84    5.16
   3   7  26  107.95    4.02
   3  -7  27   96.17    4.33
  -3  -7 -27   72.25    4.02
   3  -7  28   58.28    2.99
   3  -7  29   35.17    1.82
  -3  -8  31   17.39    0.96
  -3  -8  30    7.40    1.08
  -3   8  30    4.86    0.78
  -3  -8  29   77.14    3.21
  -3   8  29   64.02    2.81
  -3   8  28    5.80    1.36
  -3  -8  28    6.74    1.76
   3  -8 -27    7.21    2.75
  -3   8  27    7.90    1.71
   3  -8 -26   -1.36    3.58
  -3  -8  26    2.65    3.25
  -3   8  26   -0.91    1.92
   3  -8 -25  132.20    7.72
  -3  -8  25  120.39    7.00
  -3   8  25  123.03    5.68
  -3  -8  24   26.19    4.79
   3  -8 -24   33.24    5.34
   3  -8 -24   24.62    5.36
  -3   8  24   24.67    3.08
   3  -8 -23    9.90    4.99
  -3  -8  23   11.33    4.49
  -3   8  23   11.98    2.88
   3  -8 -22   29.50    5.94
  -3  -8  22   22.37    4.96
   3  -8 -21  100.88    8.85
  -3  -8  21   91.20    7.21
   3  -8 -20   69.32    8.20
  -3  -8  20   61.49    6.49
  -3  -8  20   50.11    3.72
   3  -8 -19  740.18   26.57
  -3  -8  19  721.68   23.93
   3  -8 -19  717.99   26.23
   3  -8 -18  253.09   10.36
  -3  -8  18  140.59    7.30
   3  -8 -18  218.89   18.30
  -3  -8  18  144.75   10.07
   3  -8 -18  189.86   12.81
  -3  -8  18  122.29   11.65
   3  -8 -18  189.41   12.44
   3  -8 -17 1449.74   48.96
   3  -8 -17 1464.99   44.79
   3  -8 -17 1198.36   54.68
  -3  -8  17 1113.46   49.67
   3  -8 -17 1483.30   48.16
   3  -8 -16   36.48    8.92
  -3  -8  16   17.79    6.99
   3  -8 -16   20.54    6.14
   3  -8 -16   29.61    7.12
   3  -8 -16    6.49    9.02
   3  -8 -15  861.96   34.14
  -3  -8  15  904.38   30.43
   3  -8 -15  923.81   30.32
   3  -8 -15  719.32   38.46
   3  -8 -15  864.18   31.96
  -3  -8  15  675.74   33.85
   3  -8 -14   45.44    9.49
   3  -8 -14   43.78   11.22
   3  -8 -14   55.89    7.33
   3  -8 -14   69.67    7.72
  -3  -8  14   65.35    7.40
   3  -8 -13   31.18    6.59
  -3  -8  13   23.81    6.23
   3  -8 -13   22.47    9.91
  -3  -8  13   23.36    7.35
   3  -8 -13   19.08    7.76
  -3  -8  13   15.02    6.39
  -3  -8  12  143.31   11.54
   3  -8 -12  126.80   11.90
   3  -8 -12  110.28   15.70
  -3  -8  12  143.45   10.31
   3  -8 -11  203.74   19.30
   3  -8 -11  219.42   23.09
  -3  -8  11  220.07   12.58
   3  -8 -10   40.00   12.07
   3  -8 -10   61.20   13.45
  -3  -8  10   50.40    7.92
   3  -8  -9    9.36   10.73
   3  -8  -9    4.34    8.95
  -3  -8   9    5.50    7.00
   3  -8  -8   73.43   15.03
   3  -8  -8   92.09   14.39
  -3  -8   8   71.24    9.12
   3  -8  -7   22.68   13.22
   3  -8  -7    8.20    8.10
  -3  -8   7   11.32    7.81
   3  -8  -6    3.94   11.41
   3  -8  -6    5.38    7.54
  -3  -8   6    8.28    7.44
   3  -8  -5  972.29   46.56
   3  -8  -5 1399.49   51.57
   3  -8  -4  102.11   14.35
   3  -8  -4  128.17   13.95
   3  -8  -3 2836.96  105.15
   3  -8  -3 3242.43   94.60
   3  -8  -2   58.11   10.56
   3  -8  -2   80.81    4.87
   3  -8  -1 2039.89   73.55
   3  -8  -1 1984.68   74.45
   3  -8   0   50.43    9.39
   3  -8   0   39.93    3.77
   3  -8   1  899.00   41.34
   3  -8   1  914.38   40.18
   3  -8   2  389.66   23.15
   3  -8   3  438.20   26.20
  -3  -8  -3  544.22   19.91
   3  -8   4  150.28   16.46
  -3  -8  -4  161.97    9.30
   3  -8   5  165.25   17.98
  -3  -8  -5  203.19   11.61
  -3  -8  -6  249.90   13.49
  -3  -8  -6  236.21   14.93
  -3  -8  -7  741.07   29.56
  -3  -8  -7  703.12   31.15
  -3  -8  -8  191.63   13.84
  -3  -8  -8  179.88   14.57
   3  -8   9  713.03   32.30
  -3  -8  -9  799.28   32.72
  -3  -8  -9  754.01   35.08
   3  -8  10   21.53    7.88
  -3  -8 -10   17.15    7.88
  -3  -8 -10   21.88   10.60
   3  -8  10    8.46    4.97
  -3  -8 -11    6.73    8.89
   3  -8  11   11.87    3.74
  -3  -8 -11   10.32    8.00
   3  -8  11   19.70    7.66
   3  -8  11   15.24    5.37
   3  -8  11    2.80    5.19
  -3  -8 -12   -1.75    9.41
   3  -8  12    2.51    5.04
   3  -8  12   -4.92    7.53
  -3  -8 -12    7.48    8.10
  -3  -8 -13 1185.81   40.95
  -3  -8 -13  734.76   28.59
   3  -8  13  915.40   31.68
  -3  -8 -13  782.52   45.49
   3  -8  13 1201.79   37.37
  -3  -8 -14   19.72    4.52
   3  -8  14   27.53    6.27
   3  -8  14   31.72    8.34
  -3  -8 -14   24.23   12.50
  -3  -8 -15 1231.81   38.11
  -3  -8 -15  568.46   26.18
   3  -8  15  849.53   29.08
  -3  -8 -15  636.79   42.86
   3  -8  15 1257.91   35.99
  -3  -8 -16   78.63   11.01
  -3  -8 -16   58.04    6.16
   3  -8  16   50.38    6.98
  -3  -8 -16   59.22   14.69
  -3  -8 -17   12.89   10.74
  -3  -8 -17   45.07    9.09
   3  -8  17    5.05    2.77
   3  -8  17   34.86    6.27
  -3  -8 -17   -1.87    4.80
  -3  -8 -18    3.10    7.76
  -3  -8 -18   -3.58    3.48
  -3  -8 -18    9.46    6.28
  -3  -8 -19   20.09    9.10
  -3  -8 -19   12.95    3.80
   3  -8  19   21.43    2.87
  -3  -8 -20   34.95    9.22
  -3  -8 -22    8.31    2.84
  -3  -8 -23    7.69    4.23
  -3  -8 -23    4.39    2.35
  -3  -8 -24   18.78    2.52
  -3  -8 -24   26.03    4.09
  -3  -8 -25   10.77    3.14
  -3  -8 -26   11.60    2.53
   3  -8  27   16.83    2.16
  -3  -8 -27   13.69    2.02
   3  -8  28    0.70    1.24
   3   8  29   -0.59    0.57
  -3   9  29    4.82    0.83
  -3   9  28    8.13    1.24
   3  -9 -27   50.04    3.79
  -3   9  27   46.69    2.69
   3  -9 -26   38.27    4.33
  -3  -9  26   51.77    4.26
   3  -9 -25    9.81    4.17
  -3   9  25    1.35    2.11
  -3  -9  25    3.86    3.60
   3  -9 -24   34.65    5.35
  -3   9  24   23.64    3.02
  -3  -9  24   32.48    4.84
   3  -9 -23   55.02    6.39
  -3  -9  23   46.60    5.53
  -3   9  23   58.41    4.29
  -3   9  22   10.28    3.10
  -3  -9  22    5.96    4.34
   3  -9 -22    7.49    4.85
   3  -9 -21   28.35    6.10
  -3  -9  21   33.02    5.26
  -3   9  21   33.06    4.19
  -3   9  20   62.85    5.51
  -3  -9  20   45.73    5.90
   3  -9 -20   48.38    7.35
   3  -9 -19    1.42    5.62
   3  -9 -18    3.17    4.61
   3  -9 -18    4.07    5.74
   3  -9 -17    3.30    5.36
   3  -9 -17    7.67    7.47
   3  -9 -17    1.32    6.15
   3  -9 -16   24.60    6.52
   3  -9 -16   14.44    8.45
   3  -9 -16   10.02    6.82
   3  -9 -15   36.74    7.23
   3  -9 -15   46.75    9.91
   3  -9 -15   39.32    7.26
   3  -9 -14  146.57   13.38
  -3  -9  14  167.18   12.39
   3  -9 -14  148.21   10.87
  -3  -9  14  157.46   11.62
  -3  -9  13   22.62    7.22
  -3  -9  13   15.88    7.63
   3  -9 -13   21.59    8.59
   3  -9 -13   25.10    5.53
  -3   9  13   13.05    5.40
   3  -9 -13   41.13    7.76
  -3  -9  12  562.76   23.95
  -3  -9  12  563.33   23.76
   3  -9 -12  448.59   23.98
   3  -9 -12  469.72   20.31
   3  -9 -12  639.19   23.13
  -3   9  12  544.69   20.90
  -3  -9  11  429.69   20.16
  -3  -9  11  464.37   21.13
  -3  -9  11  424.43   21.07
   3  -9 -10  900.12   32.99
  -3  -9  10  699.14   29.43
   3  -9 -10  865.70   48.94
  -3  -9  10 1170.11   35.10
   3  -9 -10  922.13   35.18
  -3  -9  10  822.30   32.30
  -3  -9  10 1063.51   35.46
  -3  -9  10  893.20   32.49
   3  -9  -9  486.47   23.03
   3  -9  -9  471.20   20.76
  -3  -9   9  464.49   20.95
   3  -9  -8 2135.40   79.66
  -3  -9   8 1706.79   58.59
   3  -9  -7  197.92   21.01
  -3  -9   7  191.98   13.22
   3  -9  -6 2908.60  105.80
   3  -9  -5  228.89   20.45
   3  -9  -4 1294.36   54.42
   3  -9  -3   98.99   12.87
   3  -9  -2  172.18    7.64
   3  -9  -2  141.96   14.28
   3  -9  -1  145.54    6.65
   3  -9  -1  119.44   12.59
   3  -9   0   58.11    9.02
   3  -9   1  179.49   16.80
   3  -9   1  136.66   12.75
   3  -9   2  498.09   28.50
   3  -9   2  597.60   27.15
   3  -9   3   58.37   12.96
   3  -9   3   59.46    8.73
   3  -9   4 1543.06   65.88
   3  -9   4 1939.48   63.41
   3  -9   5   22.71   13.13
  -3  -9  -6 1299.84   46.91
  -3  -9  -7  406.12   20.29
   3  -9   7  343.35   15.98
   3  -9   8  331.77   15.35
  -3  -9  -8  301.82   14.79
   3  -9   9   55.88    7.26
   3  -9   9   40.82    4.71
  -3  -9  -9   70.52    7.56
  -3  -9  -9   53.34    9.25
   3  -9   9   71.40   11.89
   3  -9  10   67.57    7.62
   3  -9  10   53.63    5.25
  -3  -9 -10   56.69    9.95
   3  -9  10   65.87   10.56
   3  -9  10   68.15    7.45
   3  -9  11   99.46   11.92
  -3  -9 -11   74.18   11.53
   3  -9  11   74.59    6.28
   3  -9  11   89.95    8.62
  -3  -9 -11  107.09   13.33
   3  -9  11   91.48    8.16
   3  -9  11   79.59    8.03
   3  -9  12   30.09    4.88
   3  -9  12   46.80    9.95
  -3  -9 -12   29.56    9.87
   3  -9  12   38.42    6.67
  -3  -9 -13    3.96    8.66
  -3  -9 -13   30.40   10.25
   3  -9  13   24.48    6.19
  -3  -9 -14   67.21   11.51
   3  -9  14   42.52    6.83
  -3  -9 -15  133.78   18.62
   3  -9  15  138.84   10.11
  -3  -9 -16   15.37    9.92
  -3  -9 -16   30.17    9.36
   3  -9  16   38.01    6.37
  -3  -9 -17   99.72   15.19
   3  -9  17  126.90    9.16
  -3  -9 -18   65.81   12.09
  -3  -9 -18   83.85    9.31
  -3  -9 -18   69.75    6.58
  -3  -9 -19    1.27    6.17
  -3  -9 -19    3.57    3.58
  -3  -9 -20   15.64    3.71
  -3  -9 -21    4.85    4.88
  -3  -9 -21    3.42    2.86
  -3  -9 -22    9.31    4.74
  -3  -9 -22    4.71    2.60
  -3  -9 -23    3.94    2.13
  -3  -9 -23   10.07    4.06
  -3  -9 -24    7.31    2.00
  -3  -9 -24   12.27    3.74
[truncated: 852,358 more chars]
