# Supplementary material for: Valence-delocalized trithorium nanocluster superatoms with open-shell exalted diamagnetism
Source: Nat Chem. 2025 Apr 11;17(7):1035–41. doi: 10.1038/s41557-025-01790-3 (PMC12226342; doi:10.1038/s41557-025-01790-3)
Supplement: Supplementary file 6 — Source data for Fig. 4a–f. [file 41557_2025_1790_MOESM6_ESM.xlsx]

## Sheet: Figure 4A
Frequency (cm-1)	Intensity (a.u.)		Calculated frequency (cm-1)	Calculated intensity (a.u.)
11.0933	3326.84		10.405	0.1117
12.9855	2558.4		14.622	0.09628
14.8761	2105.61		51.4404	0.11206
16.7662	1920.89		62.2929	8.8495e-06
18.6557	1839.42		67.2534	0.09774
20.5446	1806.94		79.7195	0.000272592
22.432	1764.68		88.7094	0.22684
24.3198	1669.71		112.991	5.0475e-06
26.2071	1541.37		119.43	0.00419
28.0938	1413.33		119.562	0.00438
29.9789	1303.54		136.006	0.07922
31.8645	1226.33		174.701	0.02309
33.7485	1166.64		187.24	0.00145
35.633	1090.79		191.331	2.9859e-06
37.5159	1006.11		193.185	2.6285e-06
39.3983	934.675		202.004	0.0063
41.2811	875.287		202.292	0.00615
43.1623	832.271		217.173	8.27515e-05
45.043	828.142		219.292	0.26879
46.9231	844.973		222.707	0.008
48.8027	871.22		223.907	1.07075
50.6817	889.434		228.207	0.11392
52.5601	889.708		237.721	4.4775e-06
54.438	869.931		240.251	1.01489
56.3144	844.339		243.998	0.14387
58.1912	818.079		261.227	0.02173
60.0674	790.186		264.634	4.63245e-05
61.9421	772.63		269.271	0.00333
63.8172	757.041		269.313	0.00353
65.6908	737.3		269.674	0.03687
67.5648	725.97		374.831	0.03141
69.4373	735.377		374.87	0.03198
71.3092	776.419		375.004	0.00745
73.1815	820.868		525.02	0.000258711
75.0524	839.391		525.053	0.000299377
76.9226	833.305		525.08	0.000318003
78.7923	804.998		526.728	3.59239e-05
80.6615	766.318		526.801	2.9166e-05
82.5301	719.651		526.9	2.04944e-05
84.3982	660.907		594.88	3.5672e-06
86.2647	613.852		594.895	6.0874e-06
88.1316	603.008		594.935	5.2318e-06
89.998	622.404		728.248	0.10313
91.8629	648.837		728.302	0.10339
93.7282	673.702		733.167	0.13735
95.592	695.725		769.809	3.51628e-05
97.4562	711.107		769.816	3.62615e-05
99.3189	715.381		769.931	1.18661e-05
101.181	707.107		769.958	8.0339e-05
103.044	691.476		769.978	0.000691393
104.905	655.199		769.99	0.000697535
106.765	593.899		779.014	0.02065
108.625	518.343		779.027	0.01895
110.484	445.957		779.373	3.74957
112.343	378.612		789.755	2.91003e-05
113.122	357.482		792.041	0.02738
114.98	318.965		792.056	0.02731
116.838	292.313		792.224	0.01694
118.695	271.52		792.337	0.01652
120.552	263.666		793.769	3.051e-07
122.409	260.582		858.644	1.5761e-06
124.264	266.764		860.083	0.000713893
126.119	292.884		860.174	0.000710297
127.973	330.608		866.378	0.000699527
129.827	369.004		866.443	0.000783753
131.68	408.527		866.99	0.01134
133.532	440.601		933.638	0.000695331
135.384	451.953		933.899	0.0852
137.236	438.027		933.93	0.08532
139.086	388.016		934.014	0.08493
140.936	328.093		934.065	0.08469
142.786	285.171		934.335	0.000301897
144.635	259.438		937.756	1.11285e-05
146.483	243.151		938.002	0.000657863
148.331	234.853		938.042	0.000568361
150.178	225.624		938.667	0.00238
152.025	220.685		938.823	0.00223
153.87	212.205		939.185	0.000297291
155.715	207.016		964.271	2.22834e-05
157.561	202.928		964.382	0.000114788
159.405	197.739		964.482	0.000107899
161.248	192.56		990.17	1.58e-08
163.091	188.969		990.373	5.1408e-06
164.933	188.417		990.393	4.8539e-06
166.775	188.179		1212.07	0.0054
168.616	187.73		1212.08	0.00543
170.457	188.203		1212.36	0.01884
170.527	188.223		1217.34	9.0352e-06
172.367	190.409		1217.78	0.01265
174.207	189.842		1217.81	0.01265
176.047	187.917		1325.92	0.00186
177.886	188.077		1325.95	0.00186
179.724	188.636		1326.28	0.00216
181.561	189.149		1337.05	0.0002198
183.398	191.548		1337.05	0.000219446
185.235	195.145		1337.31	1.395e-07
187.071	206.416		1338.01	6.1205e-06
188.906	217.891		1338.57	0.00159
190.74	233.21		1338.63	0.00159
192.574	252.109		1407.44	1.1871e-06
194.408	276.974		1407.45	2.7542e-06
196.24	309.936		1407.47	3.0107e-06
198.073	338.611		1462.24	0.000953599
199.904	368.84		1462.27	0.05214
201.735	405.743		1462.27	0.05122
203.566	445.131		1462.77	0.05047
205.396	494.673		1462.8	0.05025
207.225	565.053		1462.84	0.0161
209.053	670.646		1546.23	0.04682
210.881	835.995		1546.24	0.0492
212.709	1074.39		1546.35	0.34458
214.536	1393.64		1548.4	0.000132752
216.362	1769.18		1548.4	0.000117086
218.188	2139.07		1548.45	1.48824e-05
220.012	2448.97		1548.98	2.18689e-05
221.837	2656.27		1549.01	1.85676e-05
223.661	2691.81		1549.08	2.9796e-06
225.484	2536.48		1552.79	0.000300458
227.307	2217.13		1552.98	0.22434
229.129	1838.61		1552.99	0.22438
229.809	1700.65		1647.15	0.00814
231.631	1399.27		1647.18	0.00835
233.453	1218.45		1647.33	0.02169
235.274	1142.87		3142.78	0.00318
237.094	1135.59		3142.79	0.00204
238.914	1159.49		3142.8	0.00148
240.733	1175.81		3146.49	0.00070795
242.551	1178.73		3146.5	0.000976353
244.369	1167.52		3146.51	0.0014
246.186	1111.63		3147.36	0.000608018
248.003	1017.48		3147.36	0.000576573
249.819	914.382		3147.38	0.000601269
251.635	849.05		3159.56	0.01134
253.45	829.157		3159.63	0.75117
255.264	824.735		3159.65	0.74512
257.077	822.981		3160	0.21718
258.891	813.363		3160.01	0.25543
260.704	771.044		3160.04	1.12921
262.516	711.823		3173.73	0.42858
264.327	647.404		3173.75	0.43325
266.137	571.474		3173.85	0.00548
267.948	498.831		3174.54	0.00288
269.758	438.958		3174.66	0.44564
271.567	384.19		3174.67	0.44395
273.375	339.324		3181.31	0.03065
275.183	300.853		3181.33	0.00543
276.99	271.848		3181.51	7.85804
278.797	250.045
280.603	230.797
282.409	219.021
284.214	207.557
286.018	199.2
287.06	194.277
288.865	186.475
290.668	179.381
292.471	173.141
294.274	166.424
296.075	162.275
297.877	158.307
299.677	156.341
301.478	154.621
303.277	153.623
305.076	150.233
306.874	148.513
308.672	146.104
310.47	146.184
312.266	146.49
314.062	145.334
315.857	147.729
317.652	147.861
319.447	152.324
321.241	157.948
323.033	164.909
324.826	170.935
326.618	175.788
328.41	179.181
330.2	178.797
331.991	178.992
333.781	175.948
335.57	172.152
337.358	170.451
339.146	169.849
340.933	171.651
342.72	178.046
342.895	178.395
344.681	185.497
346.468	195.173
348.253	209.627
350.039	232.83
351.823	274.871
353.607	341.532
355.39	434.019
357.174	542.359
358.956	664.031
360.738	786.428
362.519	909.068
364.299	1016.65
366.079	1094.64
367.858	1128.79
369.638	1135.12
371.416	1106.39
373.193	1038.77
374.971	894.507
376.747	694.875
378.524	505.474
380.299	374.05
382.073	293.017
383.849	246.923
385.622	215.826
387.395	195.35
389.168	179.42
390.94	167.726
392.711	158.459
394.483	148.028
396.252	138.215
398.022	132.767
399.792	128.912
400.353	127.19
402.122	121.913
403.891	116.994
405.659	114.006
407.427	110.394
409.194	107.006
410.96	104.453
412.726	103.628
414.491	103.394
416.256	101.109
418.019	100.534
419.783	98.6425
421.546	98.311
423.308	98.4762
425.071	97.79
426.831	96.2745
428.593	97.0733
430.353	96.8671
432.112	96.9521
433.871	97.7151
435.63	96.6274
437.388	96.6533
439.145	96.8384
440.902	97.0972
442.658	96.5795
444.413	97.5599
446.169	96.7133
447.924	97.6508
449.677	98.486
451.431	99.6236
453.183	99.8261
454.936	99.8351
456.687	100.466
457.26	100.015
459.012	98.271
460.763	96.0841
462.514	95.4066
464.264	94.5606
466.014	92.9744
467.763	91.7439
469.511	92.2931
471.259	91.1674
473.006	90.9035
474.753	91.4813
476.499	91.3699
478.245	90.7492
479.99	89.8705
481.734	89.3296
483.478	90.3236
485.221	90.9433
486.964	90.8649
488.706	90.5571
490.448	90.3683
492.189	91.1304
493.93	92.5915
495.67	92.3881
497.409	93.1925
499.148	95.7703
500.887	95.4513
502.625	95.9777
504.361	97.129
506.099	98.5111
507.835	99.7206
509.57	99.928
511.305	103.887
513.041	104.734
513.708	105.875
515.443	107.569
517.176	105.008
518.91	104.595
520.643	101.052
522.375	95.58
524.107	93.0979
525.838	93.2735
527.569	91.6507
529.298	91.3473
531.029	91.2277
532.758	91.72
534.486	90.5339
536.214	88.8386
537.941	89.2097
539.668	89.1546
541.394	89.5002
543.12	88.0638
544.845	88.1037
546.569	87.8394
548.293	86.941
550.017	87.3162
551.74	87.6191
553.462	87.5453
555.184	90.8022
556.906	93.8389
558.626	97.8087
560.346	101.679
562.066	103.253
563.785	104.575
565.504	105.912
567.222	102.598
567.918	100.79
569.635	94.344
571.353	90.9686
573.07	89.3196
574.786	87.5984
576.501	87.1138
578.217	87.401
579.932	87.0713
581.646	85.2838
583.36	86.2081
585.073	86.1682
586.786	87.1406
588.497	86.3461
590.209	86.8987
591.92	86.3802
593.63	85.833
595.34	84.5314
597.049	86.4174
598.758	86.5754
600.466	87.3746
602.174	86.9257
603.881	85.3865
605.588	85.8624
607.294	84.9662
608.999	85.8362
610.704	86.6981
612.409	88.0855
614.113	91.6211
615.817	94.4932
617.519	95.186
619.222	94.0106
620.924	94.8932
622.1	94.578
623.801	92.6933
625.502	89.2376
627.203	88.6929
628.903	86.7299
630.602	84.3466
632.301	82.8373
634	82.1925
635.698	81.8778
637.395	78.5804
639.091	78.1407
640.788	79.2065
642.483	77.3948
644.179	77.0827
645.873	77.7405
647.568	75.3826
649.261	74.8375
650.954	74.1559
652.646	74.075
654.338	74.7404
656.03	73.6819
657.721	74.1504
659.411	74.2546
661.101	73.5201
662.791	73.8023
664.48	74.1034
666.167	73.9987
667.855	74.4219
669.542	75.4516
671.229	75.5914
672.915	74.6084
674.601	75.0108
675.475	75.6522
677.161	75.7826
678.846	75.1304
680.531	73.2347
682.215	73.9952
683.898	73.0518
685.581	73.7667
687.263	72.5922
688.945	73.4366
690.626	74.373
692.307	74.3035
693.987	73.0973
695.667	73.9725
697.346	76.0557
699.024	75.1281
700.703	75.4182
702.38	76.0056
704.057	77.1
705.734	78.6959
707.41	80.3206
709.086	84.7989
710.761	89.94
712.435	94.9599
714.109	98.9143
715.782	103.547
717.456	109.05
719.128	110.49
720.799	111.012
722.471	113.512
724.142	119.727
725.812	126.7
727.482	141.559
728.384	152.609
730.053	181.544
731.722	224.311
733.391	278.382
735.059	351.749
736.727	475.06
738.394	679.403
740.06	1005.17
741.727	1426.25
743.392	1852.84
745.057	2188.95
746.721	2391.17
748.385	2399.4
750.048	2086.25
751.711	1477.68
753.374	877.579
755.035	490.465
756.697	295.325
758.358	204.751
760.018	163.194
761.678	140.452
763.337	127.418
764.996	123.335
766.654	122.492
768.311	125.878
769.968	130.248
771.625	138.163
773.282	146.036
774.938	152.035
776.592	155.934
778.247	156.415
779.901	153.231
780.821	148.888
782.474	141.86
784.128	133.562
785.781	126.951
787.433	120.301
789.085	116.012
790.736	113.989
792.387	114.531
794.037	111.398
795.687	112.062
797.337	108.912
798.986	105.728
800.634	102.358
802.283	103.798
803.929	102.678
805.576	106.815
807.222	111.493
808.869	118.777
810.514	122.424
812.158	124.246
813.803	125.101
815.447	119.86
817.09	110.924
818.732	105.014
820.375	107.555
822.016	115.775
823.658	132.217
825.298	152.996
826.938	179.93
828.578	208.326
830.217	229.423
831.856	238.774
832.336	238.816
833.974	229.732
835.612	205.763
837.25	177.614
838.887	149.086
840.523	126.84
842.16	111.941
843.796	101.545
845.431	96.4596
847.065	91.7347
848.699	88.3166
850.333	83.1994
851.966	81.9721
853.599	77.8363
855.231	75.9653
856.862	73.5743
858.494	71.9529
860.124	72.0207
861.754	69.8965
863.384	68.0894
865.013	68.4065
866.642	70.0251
868.27	68.4569
869.897	69.6665
871.524	70.7562
873.151	72.6339
874.776	74.0111
876.402	76.8206
878.027	78.12
879.652	79.2817
881.276	82.2181
882.899	84.6532
883.27	85.1843
884.894	87.3234
886.517	88.4266
888.14	90.7022
889.761	96.6321
891.383	105.292
893.005	112.863
894.625	122.996
896.245	132.506
897.864	137.261
899.484	138.662
901.102	136.734
902.72	128.038
904.338	119.062
905.956	112.447
907.572	110.621
909.188	106.173
910.804	106.392
912.418	103.042
914.033	100.788
915.648	99.2295
917.261	95.9686
918.874	92.6873
920.487	86.6184
922.099	82.1376
923.711	77.7375
925.322	76.1925
926.932	73.3497
928.543	73.2103
930.153	71.1642
931.762	72.9117
933.37	72.5654
934.979	73.4369
934.982	73.4439
936.59	74.3384
938.198	73.3168
939.806	72.6657
941.412	72.1975
943.018	69.6307
944.625	69.2555
946.23	67.5821
947.835	66.0356
949.439	65.5278
951.044	65.4332
952.647	65.4459
954.25	62.6498
955.853	62.5073
957.454	62.6196
959.056	61.5767
960.657	59.9803
962.258	60.8991
963.857	59.98
965.457	61.1591
967.056	60.1002
968.654	60.5778
970.253	60.113
971.85	60.0824
973.447	59.6468
975.043	60.7661
976.64	60.3813
978.236	60.6642
979.83	60.8977
981.425	62.0571
983.019	62.3926
984.613	61.9132
986.207	61.5595
987.159	61.4779
988.752	62.3438
990.344	62.5724
991.937	62.2729
993.528	63.0252
995.119	62.4312
996.71	63.4928
998.3	63.8126
999.89	63.6733
1001.48	63.0659
1003.07	64.3473
1004.66	65.6985
1006.24	65.1437
1007.83	64.7398
1009.42	62.9996
1011	62.8844
1012.59	62.1894
1014.17	64.703
1015.76	65.8066
1017.34	66.9858
1018.93	69.5413
1020.51	71.1638
1022.09	74.9292
1023.68	76.6639
1025.26	75.9757
1026.84	73.1481
1028.42	72.3508
1030	68.7205
1031.58	66.7665
1033.16	63.9449
1034.74	63.5755
1036.32	64.1508
1036.65	64.1292
1038.23	62.4802
1039.81	61.3573
1041.38	62.3173
1042.96	64.9627
1044.54	66.517
1046.11	68.8642
1047.69	72.5591
1049.27	76.1381
1050.84	78.2029
1052.41	82.4616
1053.99	85.4806
1055.56	86.3634
1057.13	86.831
1058.71	85.9658
1060.28	83.2022
1061.85	79.0204
1063.42	76.1822
1064.99	74.8788
1066.56	73.0728
1068.13	72.1588
1069.7	74.0404
1071.27	72.7294
1072.84	70.9008
1074.4	69.9299
1075.97	70.3146
1077.54	71.0257
1079.1	70.6571
1080.67	75.5063
1082.23	77.9372
1083.8	82.3376
1085.36	87.7567
1086.81	90.1712
1088.37	94.7
1089.93	96.3172
1091.5	95.2003
1093.06	93.3579
1094.62	90.8454
1096.18	88.5636
1097.74	86.8165
1099.3	87.4945
1100.86	86.4691
1102.42	84.7641
1103.98	84.7252
1105.54	85.7545
1107.1	86.6702
1108.66	90.7533
1110.22	91.0393
1111.77	95.5071
1113.33	96.1246
1114.89	96.4101
1116.44	95.9542
1118	92.8559
1119.55	85.4683
1121.1	82.1238
1122.66	79.3808
1124.21	75.865
1125.76	73.0044
1127.32	69.4199
1128.87	69.1753
1130.42	69.837
1131.97	70.3321
1133.52	71.0783
1135.07	70.1911
1135.88	70.1065
1137.43	69.4274
1138.98	67.534
1140.53	66.2294
1142.08	66.9304
1143.63	68.9727
1145.18	69.5065
1146.72	72.6699
1148.27	74.0615
1149.82	76.2376
1151.36	79.8524
1152.91	79.3512
1154.45	81.2749
1156	80.7195
1157.54	77.9583
1159.08	74.697
1160.63	72.8033
1162.17	70.1134
1163.71	68.1572
1165.25	65.0467
1166.79	62.5433
1168.33	61.2555
1169.87	59.6892
1171.41	58.542
1172.95	59.2691
1174.49	61.3727
1176.03	61.7096
1177.57	62.249
1179.1	61.6208
1180.64	61.4661
1182.18	60.2965
1183.71	59.8732
1185.06	59.1652
1186.6	57.8273
1188.13	54.1419
1189.67	53.3616
1191.2	52.7107
1192.73	53.057
1194.27	53.6223
1195.8	52.0855
1197.33	53.4048
1198.87	52.6486
1200.4	52.2196
1201.93	52.2914
1203.46	52.8449
1204.99	52.4126
1206.52	51.9435
1208.05	52.1999
1209.58	53.1362
1211.1	53.3694
1212.63	53.6312
1214.16	53.288
1215.69	53.3742
1217.21	55.2885
1218.74	56.7654
1220.26	57.7063
1221.79	60.6401
1223.31	63.0054
1224.84	66.3244
1226.36	68.1901
1227.89	68.0376
1229.41	68.1662
1230.93	66.8623
1232.45	66.4532
1233.06	65.747
1234.58	64.4588
1236.1	65.252
1237.62	65.738
1239.14	65.2553
1240.66	65.9345
1242.18	64.6472
1243.7	63.2522
1245.22	63.6988
1246.74	64.2487
1248.26	66.8732
1249.78	66.4064
1251.29	65.8909
1252.81	67.4652
1254.32	64.5152
1255.84	60.5684
1257.35	58.9167
1258.87	58.9247
1260.38	58.4317
1261.9	59.5504
1263.41	60.7971
1264.92	62.4178
1266.44	62.8728
1267.95	65.3708
1269.46	66.9774
1270.97	68.1115
1272.48	68.576
1273.99	68.2709
1275.5	67.1411
1277.01	67.3101
1278.52	67.5082
1280.03	69.1511
1280.74	70.6877
1282.24	73.4183
1283.75	77.6498
1285.26	82.9465
1286.77	88.4671
1288.27	91.5115
1289.78	91.5298
1291.28	90.3576
1292.79	86.9035
1294.29	82.0939
1295.8	76.4223
1297.3	70.9726
1298.81	67.4861
1300.31	67.0282
1301.81	65.0678
1303.31	63.0263
1304.81	62.0614
1306.32	61.2516
1307.82	62.5888
1309.32	61.7481
1310.82	61.8758
1312.32	59.7213
1313.81	58.8282
1315.31	59.192
1316.81	58.1782
1318.31	55.7377
1319.81	57.416
1321.3	56.0392
1322.8	55.4072
1324.29	55.9915
1325.79	56.5096
1327.28	55.6904
1327.41	55.4844
1328.9	54.1091
1330.4	54.7883
1331.89	55.8042
1333.39	55.3479
1334.88	55.8288
1336.37	56.4632
1337.86	56.2031
1339.36	56.0033
1340.85	54.963
1342.34	54.2112
1343.83	55.6344
1345.32	56.6501
1346.81	55.6098
1348.3	57.7934
1349.79	57.7031
1351.28	56.9922
1352.76	55.6904
1354.25	54.9131
1355.74	54.3529
1357.22	53.5041
1358.71	53.4627
1360.2	54.4997
1361.68	55.795
1363.17	55.1848
1364.65	55.5401
1366.14	56.0009
1367.62	54.4151
1369.1	55.0662
1370.58	55.8105
1372.07	56.2307
1373.55	55.2941
1375.03	56.2004
1375.46	56.3405
1376.94	56.2317
1378.42	53.9888
1379.9	54.0808
1381.38	53.2525
1382.86	53.7741
1384.34	52.3151
1385.82	51.2216
1387.3	51.8043
1388.78	51.6955
1390.25	51.6855
1391.73	50.7193
1393.21	51.357
1394.68	51.3127
1396.16	52.4418
1397.64	53.4418
1399.11	53.8154
1400.58	54.3883
1402.06	53.6949
1403.53	54.6064
1405	53.0781
1406.48	52.7434
1407.95	52.0185
1409.42	51.2336
1410.89	51.5417
1412.36	52.8544
1413.83	52.6123
1415.3	52.9538
1416.77	53.9657
1418.24	55.7221
1419.71	56.6582
1421.18	58.4615
1421.65	59.1871
1423.12	61.7633
1424.58	65.0229
1426.05	70.6127
1427.52	76.8386
1428.98	81.6816
1430.45	87.4366
1431.92	91.5937
1433.38	93.463
1434.85	89.3825
1436.31	85.6785
1437.78	80.3065
1439.24	73.2393
1440.7	70.0571
1442.17	67.5256
1443.63	67.7861
1445.09	69.1894
1446.55	70.7548
1448.01	72.6297
1449.47	72.4596
1450.93	71.4852
1452.39	69.5687
1453.85	67.2135
1455.31	65.4923
1456.77	64.1234
1458.23	66.0118
1459.68	71.1804
1461.14	79.0576
1462.6	89.9075
1464.05	100.393
1465.51	107.155
1466.97	111.359
1467.91	110.4
1469.36	106.487
1470.82	98.8538
1472.27	91.2989
1473.73	84.5037
1475.18	78.2367
1476.63	72.5611
1478.09	69.8028
1479.54	68.4925
1480.99	69.8332
1482.44	73.5346
1483.89	78.5179
1485.35	85.8222
1486.8	95.8414
1488.25	111.178
1489.7	124.707
1491.14	142.058
1492.59	155.365
1494.04	169.713
1495.49	176.544
1496.94	181.91
1498.38	180.728
1499.83	177.398
1501.27	171.165
1502.72	162.841
1504.17	153.116
1505.61	138.233
1507.05	124.282
1508.5	109.245
1509.94	95.6187
1511.38	85.538
1512.83	75.4475
1513.78	70.4005
1515.23	64.4051
1516.67	61.1783
1518.11	58.6788
1519.55	54.9658
1520.99	53.0989
1522.43	50.7392
1523.87	48.0513
1525.31	47.4421
1526.75	47.2343
1528.19	44.9613
1529.63	44.3155
1531.07	43.68
1532.5	43.9068
1533.94	42.3941
1535.38	41.8405
1536.81	41.6473
1538.25	41.7703
1539.69	41.3995
1541.12	39.6276
1542.55	40.474
1543.99	39.6485
1545.42	39.3872
1546.86	40.1987
1548.29	39.426
1549.72	39.0846
1551.15	39.7469
1552.59	39.566
1554.02	39.5198
1555.45	39.8433
1556.88	39.2663
1558.31	39.3206
1559.08	38.9929
1560.51	39.0902
1561.94	39.1911
1563.37	40.0878
1564.8	39.3179
1566.23	38.5233
1567.65	38.3791
1569.08	37.251
1570.51	37.405
1571.93	37.261
1573.36	37.8915
1574.79	37.0299
1576.21	36.818
1577.64	36.5892
1579.06	36.4127
1580.49	37.1963
1581.91	36.6154
1583.33	36.7925
1584.76	36.4938
1586.18	34.969
1587.6	35.1991
1589.02	35.0339
1590.44	35.9052
1591.86	35.3104
1593.28	36.0654
1594.7	37.0243
1596.12	36.3057
1597.54	36.5835
1598.96	35.9132
1600.38	36.0956
1601.8	36.6914
1603.22	37.0285
1604.01	37.4756
1605.43	36.1958
1606.84	35.0595
1608.26	34.9515
1609.68	35.5885
1611.09	35.2732
1612.51	34.621
1613.92	34.6033
1615.34	35.3354
1616.75	35.3554
1618.17	33.446
1619.58	34.0198
1620.99	34.5772
1622.41	33.9834
1623.82	33.8974
1625.23	34.6079
1626.64	33.8578
1628.05	33.9963
1629.46	34.3044
1630.87	34.1314
1632.28	33.7584
1633.69	34.2764
1635.1	33.7636
1636.51	33.4444
1637.92	33.4154
1639.32	34.2165
1640.73	32.9371
1642.14	33.7259
1643.54	34.7323
1644.95	34.2205
1646.36	34.2353
1647.76	34.2796
1648.24	34.7928
1649.64	33.6548
1651.05	32.9594
1652.45	32.6864
1653.86	32.3589
1655.26	32.3542
1656.66	31.8456
1658.07	31.3762
1659.47	32.0322
1660.87	32.0002
1662.27	31.327
1663.68	31.2735
1665.08	31.2585
1666.48	30.9373
1667.88	30.5147
1669.28	31.0739
1670.67	31.136
1672.07	31.2631
1673.47	30.75
1674.87	30.4132
1676.27	29.9916
1677.67	30.3065
1679.06	29.4712
1680.46	29.7725
1681.85	29.8649
1683.25	30.1195
1684.65	30.6568
1686.04	30.9981
1687.43	30.6779
1688.83	31.1163
1690.22	30.0951
1691.61	29.8848
1691.93	29.7564
1693.32	30.2251
1694.71	29.9289
1696.1	29.7786
1697.5	29.2744
1698.89	29.0466
1700.28	28.7903
1701.67	28.6099
1703.06	29.3167
1704.45	28.7334
1705.84	28.245
1707.23	28.8505
1708.62	28.8506
1710.01	28.0386
1711.4	28.0738
1712.78	27.814
1714.17	28.1346
1715.56	27.6161
1716.94	27.3441
1718.33	27.8071
1719.72	27.4756
1721.1	27.646
1722.49	27.8143
1723.87	28.0478
1725.25	28.123
1726.64	27.3778
1728.02	27.2478
1729.4	27.1492
1730.79	27.887
1732.17	27.8296
1733.55	27.2559
1734.93	28.191
1736.31	27.279
1737.67	27.4677
1739.05	26.5468
1740.43	26.0319
1741.81	27.4501
1743.19	27.1997
1744.57	26.2201
1745.95	26.7584
1747.33	26.7749
1748.71	26.8697
1750.08	27.2772
1751.46	26.1601
1752.84	26.3669
1754.22	27.0006
1755.59	25.9614
1756.97	26.0591
1758.34	25.9917
1759.72	25.3488
1761.09	24.839
1762.46	24.7677
1763.84	24.9237
1765.21	25.2357
1766.58	25.2402
1767.96	25.6778
1769.33	25.0495
1770.7	26.167
1772.07	25.1324
1773.44	25.1841
1774.81	25.1678
1776.18	24.885
1777.55	25.2726
1778.92	25.0025
1780.29	25.4915
1780.56	25.5437
1781.93	25.0791
1783.3	25.0757
1784.66	25.1158
1786.03	24.0242
1787.4	24.3041
1788.77	23.9518
1790.13	24.804
1791.5	24.4155
1792.86	24.9364
1794.23	24.2413
1795.59	24.2961
1796.96	24.2224
1798.32	24.1117
1799.69	23.422
1801.05	24.4521
1802.42	24.2165
1803.78	24.4468
1805.14	24.4749
1806.5	24.4348
1807.86	23.9079
1809.23	23.4394
1810.59	22.9438
1811.95	23.9658
1813.31	23.8788
1814.67	23.5114
1816.03	24.0153
1817.38	23.4014
1818.74	23.4071
1820.1	23.8955
1821.46	24.0593
1822.82	24.3909
1824.16	24.2976
1825.52	24.0865
1826.88	22.9621
1828.23	22.5833
1829.59	22.6385
1830.95	22.6277
1832.3	23.6609
1833.66	22.9201
1835.01	22.6992
1836.37	22.3558
1837.72	22.4987
1839.07	22.4933
1840.43	22.7928
1841.78	22.2409
1843.13	22.2789
1844.48	21.6625
1845.83	22.4501
1847.18	22.823
1848.54	22.2132
1849.89	21.617
1851.23	21.5556
1852.58	21.8562
1853.93	22.0485
1855.28	21.8642
1856.63	21.6739
1857.98	22.0026
1859.33	21.9185
1860.67	21.757
1862.02	21.8102
1863.37	21.7159
1864.71	22.2406
1866.06	21.9394
1866.7	22.1217
1868.05	22.554
1869.39	21.7685
1870.74	21.8001
1872.08	21.5844
1873.42	21.8641
1874.77	21.6699
1876.11	21.7602
1877.45	21.5296
1878.8	21.0362
1880.14	20.8378
1881.48	19.7719
1882.82	20.1934
1884.16	20.862
1885.51	21.148
1886.85	20.2556
1888.18	20.223
1889.52	20.6801
1890.86	20.6549
1892.2	20.283
1893.54	20.1547
1894.88	20.7202
1896.22	20.0638
1897.55	19.9077
1898.89	19.6731
1900.23	20.8866
1901.56	20.4552
1902.9	20.2101
1904.24	20.8886
1905.57	20.6071
1906.91	20.7217
1908.24	20.6117
1909.57	20.4142
1910.21	20.4621
1911.54	20.2116
1912.87	20.3545
1914.21	19.4015
1915.54	20.0657
1916.87	19.1403
1918.2	19.4801
1919.54	19.3952
1920.87	18.7462
1922.2	19.1216
1923.53	18.9828
1924.86	19.661
1926.19	19.2242
1927.52	19.0583
1928.85	19.1763
1930.18	18.3311
1931.5	18.8207
1932.83	19.3215
1934.16	18.7603
1935.49	18.9475
1936.81	18.4593
1938.14	18.2865
1939.47	18.0942
1940.79	18.693
1942.12	19.4958
1943.44	19.5101
1944.77	19.201
1946.09	19.852
1947.42	18.8115
1948.74	19.075
1950.06	19.7143
1951.38	18.4469
1952.59	18.2422
1953.91	18.4584
1955.23	18.1103
1956.56	17.6349
1957.88	17.7922
1959.2	18.2852
1960.52	17.523
1961.84	17.6122
1963.16	18.0645
1964.48	17.6356
1965.8	17.6399
1967.12	17.2543
1968.44	17.872
1969.75	17.6822
1971.07	17.8854
1972.39	17.8919
1973.71	17.5125
1975.02	17.3077
1976.34	17.7914
1977.65	18.4798
1978.97	17.7422
1980.28	17.6043
1981.6	18.0553
1982.91	17.5753
1984.23	17.7937
1985.54	17.618
1986.86	17.6238
1988.17	17.8134
1989.48	17.2538
1990.79	17.4569
1992.1	17.3524
1992.76	17.4909
1994.07	17.9455
1995.38	17.8066
1996.69	17.433
1998	18.0208
1999.31	16.5638
2000.62	17.4203
2001.93	17.0145
2003.24	16.6846
2004.55	17.5664
2005.86	15.8731
2007.17	17.2001
2008.47	17.0346
2009.78	17.0859
2011.09	16.1525
2012.4	16.6526
2013.7	16.725
2015.01	17.5517
2016.31	17.882
2017.62	17.9392
2018.92	18.113
2020.23	19.032
2021.53	19.3348
2022.84	20.1245
2024.14	21.2033
2025.44	21.1343
2026.75	22.2053
2028.05	22.4672
2029.35	22.1083
2030.65	21.587
2031.95	21.7347
2033.25	20.7907
2033.58	20.4724
2034.88	19.9062
2036.18	20.5373
2037.48	18.8193
2038.78	19.477
2040.08	18.5197
2041.38	18.6206
2042.68	18.0512
2043.98	18.1997
2045.28	18.7565
2046.57	18.7442
2047.87	19.8066
2049.17	19.7536
2050.46	19.3401
2051.76	19.6804
2053.06	20.3157
2054.35	19.4515
2055.65	19.896
2056.94	20.0721
2058.24	19.34
2059.53	19.4269
2060.83	19.1056
2062.12	19.6676
2063.41	19.4249
2064.7	19.93
2066	20.642
2067.29	20.0049
2068.58	20.2779
2069.87	20.4398
2071.16	20.6384
2072.45	21.251
2073.74	21.6401
2074.45	21.9935
2075.74	22.0377
2077.03	22.1905
2078.32	21.9857
2079.6	22.4199
2080.89	24.1805
2082.18	23.9875
2083.47	23.9212
2084.76	23.8514
2086.04	25.4011
2087.33	26.4152
2088.62	28.0062
2089.9	28.7622
2091.19	30.2253
2092.48	32.6223
2093.76	34.5828
2095.05	37.2815
2096.33	40.1889
2097.61	42.5889
2098.9	44.7599
2100.18	45.5162
2101.46	45.9042
2102.75	44.6459
2104.03	42.6586
2105.31	40.2255
2106.59	38.2148
2107.87	36.5374
2109.15	35.0841
2110.43	33.8326
2111.72	33.8665
2112.99	34.1688
2114.27	34.141
2114.91	33.7079
2116.19	33.2744
2117.47	32.0885
2118.75	32.0539
2120.03	32.2935
2121.3	31.4725
2122.58	31.769
2123.86	31.5682
2125.14	30.4727
2126.41	29.4545
2127.69	28.8905
2128.97	27.1187
2130.24	26.3526
2131.52	25.9278
2132.79	26.7459
2134.07	27.0801
2135.34	27.4794
2136.61	28.7732
2137.89	31.4403
2139.16	34.1639
2140.43	37.4473
2141.71	39.9203
2142.98	42.5954
2144.25	45.5059
2145.52	47.1063
2146.79	46.9248
2148.06	46.39
2149.33	44.1523
2150.6	42.3259
2151.87	38.532
2153.14	35.2573
2154.41	32.8559
2155.07	31.6592
2156.34	28.9964
2157.6	27.7268
2158.87	25.5114
2160.14	23.2394
2161.41	22.4816
2162.68	21.647
2163.94	21.5498
2165.21	20.7413
2166.47	20.3234
2167.74	20.2752
2169.01	19.5796
2170.27	19.0517
2171.54	18.8879
2172.8	18.5034
2174.06	19.9428
2175.33	19.2515
2176.59	19.2843
2177.85	19.2082
2179.12	19.2819
2180.38	18.7717
2181.64	20.2387
2182.9	20.4912
2184.16	20.8081
2185.42	21.0217
2186.68	21.7324
2187.95	20.9831
2189.21	21.6851
2190.46	21.8335
2191.72	21.9254
2192.98	20.9165
2194.24	21.7573
2194.6	21.7836
2195.85	21.3669
2197.11	21.5508
2198.37	21.5095
2199.63	21.6486
2200.89	20.9353
2202.14	22.8209
2203.4	22.5826
2204.65	23.2708
2205.91	23.8477
2207.17	23.5162
2208.42	24.0923
2209.68	24.2989
2210.93	23.997
2212.18	24.834
2213.44	24.4136
2214.69	25.0736
2215.94	25.7039
2217.2	25.7774
2218.45	25.5973
2219.7	26.597
2220.95	26.0183
2222.2	25.6917
2223.46	26.1941
2224.71	25.4926
2225.96	25.5749
2227.21	24.7152
2228.46	24.3745
2229.7	24.5079
2230.95	23.7873
2232.2	23.6
2233.45	22.9851
2233.47	22.9651
2234.72	22.0808
2235.97	22.047
2237.22	20.6369
2238.46	19.633
2239.71	19.1942
2240.96	18.1229
2242.2	17.1106
2243.45	17.2784
2244.7	15.9285
2245.94	15.4942
2247.19	15.5529
2248.43	14.6118
2249.68	14.9985
2250.92	14.7295
2252.16	14.8421
2253.41	14.3695
2254.65	14.5881
2255.89	14.0649
2257.13	14.3419
2258.38	13.4742
2259.62	13.0814
2260.86	14.496
2262.1	14.0016
2263.34	13.6613
2264.58	13.9146
2265.82	13.7482
2267.06	13.1158
2268.3	12.3499
2269.54	12.8917
2270.78	12.7037
2272.01	13.0317
2272.83	13.3336
2274.07	13.1749
2275.31	13.6098
2276.55	13.3971
2277.78	12.2165
2279.02	12.9929
2280.26	12.8307
2281.49	13.064
2282.73	12.5911
2283.97	13.2092
2285.2	13.4115
2286.44	13.2952
2287.67	13.4953
2288.9	13.6647
2290.14	13.785
2291.37	14.2264
2292.6	14.4331
2293.84	14.1469
2295.07	13.4467
2296.3	14.1203
2297.53	13.3015
2298.76	13.1961
2300	13.0237
2301.23	13.0595
2302.46	12.5992
2303.69	12.8673
2304.92	12.7212
2306.15	13.149
2307.37	13.0592
2308.6	13.0609
2309.83	12.3808
2311.06	12.4683
2311.06	12.4646
2312.29	12.2221
2313.52	12.9589
2314.75	12.8725
2315.98	12.378
2317.2	11.4009
2318.43	11.3891
2319.66	11.7943
2320.88	11.7191
2322.11	11.1408
2323.33	11.5988
2324.56	11.3372
2325.78	11.6872
2327.01	11.14
2328.23	11.308
2329.45	10.981
2330.68	11.6315
2331.9	10.7708
2333.12	11.1225
2334.34	10.9332
2335.57	10.977
2336.79	10.4075
2338.01	11.0836
2339.23	10.4503
2340.45	10.3798
2341.67	9.81659
2342.89	9.9187
2344.11	10.4503
2345.33	10.2861
2346.55	9.7839
2347.77	10.1482
2348.99	10.1104
2350.2	10.8924
2350.71	10.8565
2351.92	10.7086
2353.14	10.7751
2354.36	10.3577
2355.58	10.027
2356.79	9.92141
2358.01	9.99099
2359.23	9.94845
2360.44	9.7061
2361.66	9.60321
2362.87	10.1969
2364.09	9.80047
2365.3	9.9137
2366.51	9.74881
2367.73	9.33228
2368.94	9.03977
2370.15	9.52794
2371.37	9.34306
2372.58	9.36449
2373.79	9.29958
2375	10.1305
2376.22	9.90256
2377.43	9.49078
2378.64	9.50778
2379.85	9.48862
2381.06	9.65104
2382.27	9.66884
2383.48	8.93855
2384.69	9.3392
2385.89	9.34197
2387.1	9.28978
2388.31	9.45496
2389.25	8.93934
2390.46	9.97737
2391.67	10.0432
2392.88	9.95563
2394.08	9.6635
2395.29	8.744
2396.5	9.49753
2397.7	9.44004
2398.91	9.81711
2400.11	9.59178
2401.32	9.17962
2402.52	9.01101
2403.73	9.23393
2404.93	9.1195
2406.14	9.03612
2407.34	9.14879
2408.54	8.71727
2409.75	8.929
2410.95	8.47286
2412.15	9.02889
2413.35	9.38936
2414.55	9.08865
2415.76	8.90793
2416.96	9.10141
2418.16	8.8364
2419.36	9.15729
2420.56	8.28749
2421.76	9.31341
2422.96	9.46165
2424.16	8.68166
2425.35	9.03088
2426.55	8.5033
2427.34	8.38574
2428.54	9.0737
2429.74	8.99265
2430.94	9.21501
2432.13	9.05525
2433.33	8.98809
2434.53	8.39982
2435.72	8.58254
2436.92	8.62614
2438.12	8.35238
2439.31	9.03069
2440.51	8.66152
2441.7	8.65789
2442.9	8.59356
2444.09	8.66091
2445.28	8.95168
2446.48	8.62731
2447.67	9.15052
2448.86	9.35027
2450.06	8.59628
2451.25	8.64375
2452.44	8.5827
2453.63	8.27038
2454.82	8.36084
2456.01	8.54004
2457.21	8.77768
2458.4	8.29429
2459.59	8.34007
2460.77	8.12071
2461.96	8.43784
2463.15	8.27067
2464.34	8.49856
2465.47	9.3339
2466.66	8.73485
2467.85	9.12845
2469.04	8.86557
2470.23	8.71844
2471.42	8.61934
2472.6	9.28831
2473.79	9.16346
2474.98	8.96287
2476.16	8.70295
2477.35	8.53589
2478.53	8.61959
2479.72	8.97961
2480.9	8.3435
2482.09	8.55877
2483.27	8.46934
2484.46	8.42842
2485.64	8.79322
2486.82	8.28458
2488	8.94342
2489.19	8.41194
2490.37	7.65346
2491.55	8.44017
2492.73	8.34955
2493.91	8.73006
2495.09	8.5339
2496.28	8.40987
2497.46	8.3146
2498.64	8.61367
2499.82	8.25101
2501	8.25554
2502.14	8.14705
2503.32	8.32745
2504.5	9.1369
2505.68	8.88567
2506.86	8.985
2508.04	8.00784
2509.22	8.11878
2510.39	8.67803
2511.57	8.43478
2512.75	8.44363
2513.92	8.19141
2515.1	7.96518
2516.28	8.11478
2517.45	7.95421
2518.63	8.25241
2519.8	8.12201
2520.98	8.37714
2522.15	8.39851
2523.32	7.84777
2524.5	7.56206
2525.67	7.94517
2526.84	8.0691
2528.02	8.23371
2529.19	8.7476
2530.36	7.8098
2531.53	8.00543
2532.7	8.17438
2533.88	8.2789
2535.05	8.22658
2536.22	8.11657
2537.39	8.25351
2538.56	7.7034
2539.4	8.05156
2540.57	8.30821
2541.74	8.6626
2542.91	8.68265
2544.08	8.44421
2545.25	8.33503
2546.42	8.36911
2547.59	7.86646
2548.75	7.8768
2549.92	8.02169
2551.09	7.49054
2552.26	7.82598
2553.42	7.66764
2554.59	7.91537
2555.75	7.70185
2556.92	8.00095
2558.09	7.62594
2559.25	7.74757
2560.42	8.13303
2561.58	7.83627
2562.74	7.69236
2563.91	7.91408
2565.07	7.96257
2566.23	8.55211
2567.4	8.08949
2568.56	7.98273
2569.72	7.88747
2570.88	8.1867
2572.04	8.05589
2573.21	7.91835
2574.37	8.11907
2575.53	7.93376
2575.89	8.02778
2577.05	8.20603
2578.21	8.0121
2579.37	8.30641
2580.53	8.71223
2581.69	8.13103
2582.85	8.17461
2584.01	8.0098
2585.16	7.90826
2586.32	8.13112
2587.48	8.72991
2588.64	7.33357
2589.8	7.81331
2590.95	7.79547
2592.11	7.68508
2593.26	7.82615
2594.42	7.88925
2595.58	7.26236
2596.73	7.52906
2597.89	8.01166
2599.04	7.54726
2600.2	7.86631
2601.35	7.39849
2602.5	6.8361
2603.66	7.37318
2604.81	8.2957
2605.96	7.56421
2607.12	7.7211
2608.27	7.68122
2609.42	7.31467
2610.57	7.94983
2611.73	7.87879
2611.83	7.873
2612.98	7.39698
2614.13	7.77203
2615.28	7.95499
2616.43	8.26519
2617.58	7.94674
2618.73	8.30011
2619.88	7.87802
2621.03	7.48687
2622.18	7.57513
2623.33	8.46439
2624.48	8.35309
2625.63	7.4438
2626.78	7.69028
2627.92	7.33338
2629.07	7.88113
2630.22	7.69192
2631.36	7.66254
2632.51	7.38477
2633.66	7.53407
2634.8	8.1945
2635.95	8.07413
2637.09	7.79166
2638.24	7.82205
2639.38	7.26766
2640.53	7.7206
2641.67	7.66702
2642.82	7.22992
2643.96	7.12146
2645.1	7.48147
2646.25	7.36642
2647.39	7.63282
2648.53	6.81916
2648.89	7.00982
2650.03	7.66153
2651.17	8.11301
2652.31	8.16847
2653.45	8.09222
2654.6	7.06064
2655.74	7.51337
2656.88	7.37569
2658.02	7.25999
2659.16	7.7778
2660.3	7.51715
2661.44	7.58201
2662.58	7.26159
2663.72	7.7192
2664.85	7.27775
2665.99	7.70304
2667.13	7.31796
2668.27	8.07463
2669.4	8.33633
2670.54	8.92294
2671.68	8.16975
2672.81	8.64337
2673.95	8.79722
2675.09	8.40628
2676.22	8.29588
2677.36	9.03754
2678.49	8.07515
2679.63	7.77154
2680.76	7.74279
2681.89	7.86218
2683.03	7.60286
2684.16	8.50193
2685.29	8.37124
2685.54	8.3685
2686.67	8.32243
2687.8	7.92109
2688.93	8.39466
2690.07	8.79475
2691.2	8.57485
2692.33	7.75286
2693.46	7.97007
2694.59	8.50283
2695.72	8.4395
2696.85	8.0348
2697.99	8.98736
2699.12	8.33945
2700.25	8.16235
2701.37	8.27441
2702.5	8.3613
2703.63	8.1802
2704.76	8.37277
2705.89	8.17145
2707.02	7.92482
2708.15	8.15667
2709.27	7.58857
2710.4	7.48346
2711.53	7.87388
2712.65	7.77976
2713.78	7.80704
2714.9	7.69993
2716.03	8.65397
2717.15	8.61111
2718.28	8.16643
2719.4	8.70657
2720.53	8.84847
2721.65	8.47645
2722.21	8.52605
2723.34	8.41715
2724.46	8.78281
2725.59	8.53505
2726.71	8.28224
2727.83	7.99954
2728.95	8.04259
2730.08	8.31939
2731.2	8.54699
2732.32	8.36539
2733.44	8.35484
2734.56	8.39961
2735.68	8.37546
2736.8	8.47104
2737.93	8.22374
2739.05	8.40486
2740.16	8.01979
2741.28	8.65713
2742.4	8.42994
2743.52	8.93515
2744.64	9.21381
2745.76	8.61803
2746.88	8.28696
2747.99	8.53923
2749.11	8.36997
2750.23	7.89902
2751.35	7.59307
2752.46	7.96834
2753.58	8.19672
2754.69	7.88282
2755.81	8.15187
2756.93	8.29677
2758.04	8.04152
2758.25	7.80033
2759.36	7.5542
2760.48	7.96495
2761.59	8.30532
2762.7	7.43025
2763.82	8.03565
2764.93	8.19961
2766.05	8.3397
2767.16	8.25281
2768.27	8.05523
2769.38	7.9187
2770.5	8.10456
2771.61	7.98554
2772.72	7.81283
2773.83	7.62218
2774.94	7.90155
2776.05	7.85872
2777.17	7.93724
2778.28	8.17908
2779.39	8.45712
2780.5	8.61678
2781.6	8.61295
2782.71	8.89788
2783.82	9.62672
2784.93	9.18283
2786.04	9.78856
2787.15	10.1882
2788.25	10.1459
2789.36	10.8215
2790.47	11.6144
2791.58	11.8977
2792.68	11.7131
2793.79	12.2004
2793.8	12.2062
2794.91	12.4938
2796.01	12.7534
2797.12	12.156
2798.22	11.6351
2799.33	11.4833
2800.43	11.8187
2801.54	11.9273
2802.64	11.9993
2803.75	12.3156
2804.85	12.3062
2805.96	12.4185
2807.06	12.1958
2808.16	12.1923
2809.26	12.3489
2810.37	11.9118
2811.47	11.6603
2812.57	11.7681
2813.67	11.1963
2814.77	11.3647
2815.88	11.2383
2816.98	11.4855
2818.08	11.4546
2819.18	11.239
2820.28	11.4478
2821.38	11.7147
2822.48	11.9165
2823.57	12.9122
2824.67	12.6784
2825.77	13.264
2826.87	13.1758
2827.97	13.1546
2829.06	13.1719
2829.07	13.1742
2830.17	12.4937
2831.27	12.1763
2832.36	11.6676
2833.46	10.9786
2834.56	10.5861
2835.65	10.6238
2836.75	9.8384
2837.84	9.78378
2838.94	9.74818
[truncated: 360 more rows]

## Sheet: Figure 4B
E (cm-1)	ε (M-1 cm-1)		TD-DFT
3333.33	706.523		E (cm-1)	ε (M-1 cm-1)
3334	63.9932		16887.7	6.08284
3334.33	97.5439		19669.4	0.00767
3334.67	77.024		20540	5e-07
3335	34.014		21366.3	0.008
3335.33	-162.7		22210.4	1e-07
3335.67	-170.628		22242.7	1.1e-06
3336	4.35408		22607.2	0.00579
3336.34	55.0894		23232.9	0.00695
3336.67	7.27104		23761.5	1e-07
3337	109.59		23771.8	3e-06
3337.34	-7.44646		24344	0.01336
3337.67	80.3862		26179.4	0.02648
3338.01	6.83923		27737.8	5e-07
3338.34	172.436		28247.7	0
3338.68	-11.0224		28300.3	2e-07
3339.01	-36.8185		28667.7	0
3339.34	-132.574		28752.9	7.9e-06
3339.68	-67.965		28808.3	3e-07
3340.01	75.0898		28902.6	1.7e-06
3340.35	31.576		29066.6	0.00349
3340.68	-90.9386		29689.3	0.44747
3341.02	-92.5848		30353.7	3e-07
3341.35	425.798		30427.9	3e-06
3341.69	201.844		30632.3	0.00872
3342.02	36.5913		30810.2	3e-07
3342.36	140.531		30817.1	4.9e-06
3342.69	-100.191
3343.03	1.83294
3343.36	-139.038
3343.7	21.2329
3344.03	-14.8637
3344.37	3.76709
3344.71	171.673
3345.04	121.703
3345.38	67.5871
3345.71	160.498
3346.05	-98.3445
3346.38	-79.5293
3346.72	22490.1
3347.06	147.227
3347.39	-216.132
3347.73	33.9105
3348.06	0.07422
3348.4	-40.5923
3348.74	-80.8877
3349.07	-105.681
3349.41	-292.189
3349.75	-105.672
3350.08	-106.891
3350.42	-143.88
3350.76	-65.084
3351.09	-56.5872
3351.43	-125.328
3351.77	72.1639
3352.11	9.32663
3352.44	91.9101
3352.78	25.8951
3353.12	-34.4683
3353.45	95.0857
3353.79	-27.2872
3354.13	-52.1657
3354.47	-58.9757
3354.8	3.20933
3355.14	111.335
3355.48	219.8
3355.82	44.3234
3356.16	42.7941
3356.49	-26.2369
3356.83	8.64068
3357.17	-105.591
3357.51	-62.6528
3357.85	44.9914
3358.18	68.9478
3358.52	129.385
3358.86	58.3415
3359.2	-190.27
3359.54	-116.831
3359.88	-17.4635
3360.22	-83.3796
3360.55	-200.108
3360.89	-30.7732
3361.23	91.2512
3361.57	7.99747
3361.91	93.95
3362.25	1.0278
3362.59	-91.9506
3362.93	-35.0822
3363.27	-104.138
3363.61	-18.1382
3363.95	159.05
3364.28	9.41659
3364.62	-65.6822
3364.96	-83.5753
3365.3	51.1919
3365.64	104.428
3365.98	192.33
3366.32	132.541
3366.66	1.29993
3367	72.978
3367.34	182.509
3367.68	157.307
3368.02	-5.73272
3368.36	-101.23
3368.7	91.2152
3369.05	94.4358
3369.39	145.808
3369.73	-130.04
3370.07	45.747
3370.41	62.5269
3370.75	84.0251
3371.09	71.849
3371.43	4.43729
3371.77	216.118
3372.11	15.3877
3372.45	24.2151
3372.8	20.8618
3373.14	-294.415
3373.48	115.059
3373.82	65.9881
3374.16	85.496
3374.5	-83.6315
3374.84	-126.711
3375.19	-207.201
3375.53	143.282
3375.87	33.7103
3376.21	-25.9175
3376.55	-54.4417
3376.9	48.664
3377.24	131.801
3377.58	201.318
3377.92	30.8743
3378.26	41.6448
3378.61	-135.089
3378.95	-5.64051
3379.29	70.4299
3379.63	2.18154
3379.98	-95.2162
3380.32	32.5251
3380.66	98.3625
3381.01	-86.1752
3381.35	36.1573
3381.69	39.8052
3382.03	-125.141
3382.38	-80.42
3382.72	116.395
3383.06	63.0464
3383.41	-170.387
3383.75	54.7475
3384.09	61.5688
3384.44	6.72678
3384.78	-62.8327
3385.13	-143.844
3385.47	-95.1869
3385.81	33.7553
3386.16	91.3816
3386.5	-9.20968
3386.85	90.8486
3387.19	255.145
3387.53	89.0539
3387.88	-69.8789
3388.22	-131.697
3388.57	5.58653
3388.91	61.1302
3389.26	67.2408
3389.6	-24.242
3389.95	91.1297
3390.29	224.862
3390.64	18.624
3390.98	-57.5993
3391.32	-26.8172
3391.67	264.393
3392.02	-78.0315
3392.36	-148.585
3392.71	-37.1131
3393.05	-5.78669
3393.4	9.92936
3393.74	29.1066
3394.09	-60.9728
3394.43	-179.322
3394.78	102.746
3395.12	102.022
3395.47	-118.59
3395.82	-41.4964
3396.16	17.2229
3396.51	18.9164
3396.85	-67.7805
3397.2	39.5218
3397.55	146.228
3397.89	91.1005
3398.24	14.0428
3398.59	9.42334
3398.93	2.85849
3399.28	-21.7681
3399.63	-17.0565
3399.97	-101.522
3400.32	62.2772
3400.67	102.829
3401.01	-81.4545
3401.36	-60.2126
3401.71	43.1404
3402.05	78.2159
3402.4	-11.0044
3402.75	-78.0338
3403.1	64.6882
3403.44	109.281
3403.79	1109.41
3404.14	303.53
3404.49	35.2239
3404.83	66.141
3405.18	141.172
3405.53	155.319
3405.88	35.9279
3406.23	51.9925
3406.57	-91.0038
3406.92	-32.9614
3407.27	51.2953
3407.62	-15.4079
3407.97	-81.3375
3408.32	27.2017
3408.66	129.095
3409.01	-68.525
3409.36	-94.8114
3409.71	-15.6981
3410.06	-41.773
3410.41	-120.805
3410.76	40.2235
3411.11	114.126
3411.46	15.6913
3411.8	-7.56566
3412.15	124.737
3412.5	218.3
3412.85	13.8471
3413.2	32.1001
3413.55	-24.3545
3413.9	47.1594
3414.25	196.228
3414.6	-63.3612
3414.95	262.526
3415.3	11.326
3415.65	132.109
3416	85.6826
3416.35	117.263
3416.7	6.87746
3417.05	-77.1049
3417.4	-63.2218
3417.75	13.0352
3418.1	172.287
3418.45	-25.0719
3418.8	50.0539
3419.15	-84.313
3419.5	-123.799
3419.86	-122.922
3420.21	-813.155
3420.56	-11.7758
3420.91	34.0275
3421.26	42.5422
3421.61	20.2928
3421.96	66.7797
3422.31	33.8948
3422.66	-23.6078
3423.02	-69.04
3423.37	333.183
3423.72	66.5706
3424.07	265.979
3424.42	-39.8749
3424.77	-7.42847
3425.13	-100.402
3425.48	184.263
3425.83	-126.66
3426.18	-257.714
3426.54	75.3799
3426.89	48.0927
3427.24	122.461
3427.59	-13.9011
3427.94	147.919
3428.3	17.8234
3428.65	239.045
3429	-2.30073
3429.36	-76.5562
3429.71	-13.9123
3430.06	4.11118
3430.41	128.526
3430.77	307.716
3431.12	122.681
3431.47	88.0238
3431.83	36.0583
3432.18	-60.6534
3432.53	-150.773
3432.89	-134.59
3433.24	133.697
3433.59	-39.0337
3433.95	-21.7456
3434.3	28.3532
3434.66	165.95
3435.01	-26.5248
3435.36	-108.362
3435.72	78.4341
3436.07	120.623
3436.43	232.576
3436.78	185.239
3437.13	-10.2352
3437.49	63.6221
3437.84	541.837
3438.2	72.6609
3438.55	38.422
3438.91	-93.941
3439.26	-239.108
3439.62	-114.54
3439.97	-211.85
3440.33	-32.6758
3440.68	9.67073
3441.04	65.0817
3441.39	46.7838
3441.75	146.626
3442.1	-128.668
3442.46	235.363
3442.81	-41.1928
3443.17	416.167
3443.53	94.0849
3443.88	854.114
3444.24	83.3976
3444.59	299.529
3444.95	856.712
3445.31	949.346
3445.66	707.92
3446.02	171.228
3446.37	1520.32
3446.73	239.135
3447.09	278.132
3447.44	-57.8579
3447.8	-25.8523
3448.16	58.3954
3448.51	-112.797
3448.87	-151.421
3449.23	119.368
3449.58	1274.59
3449.94	1752.61
3450.3	275.526
3450.66	174.705
3451.01	298.945
3451.37	-73.5875
3451.73	504.126
3452.09	32.9412
3452.44	-110.091
3452.8	-167.888
3453.16	-35.7997
3453.52	-110.186
3453.87	-159.466
3454.23	-109.374
3454.59	-146.822
3454.95	132.469
3455.31	85.1136
3455.66	-572.368
3456.02	-259.214
3456.38	128.045
3456.74	-8.41803
3457.1	-1355.18
3457.46	-107.579
3457.81	-257.068
3458.17	1092.13
3458.53	22490.1
3458.89	-244.584
3459.25	-251.765
3459.61	41.0893
3459.97	32.9524
3460.33	-187.716
3460.69	-158.638
3461.05	-395.413
3461.41	-123.27
3461.76	-180.184
3462.12	-46.5184
3462.48	-204.32
3462.84	-72.7936
3463.2	-32.3137
3463.56	-185.995
3463.92	-277.887
3464.28	-223.929
3464.64	-177.35
3465	-413.799
3465.36	-245.439
3465.72	-202.262
3466.08	-103.425
3466.44	-272.1
3466.81	-189.506
3467.17	-239.949
3467.53	-142.463
3467.89	-191.175
3468.25	-124.334
3468.61	-217.416
3468.97	-213.37
3469.33	-179.163
3469.69	-194.393
3470.05	-144.861
3470.41	-157.687
3470.78	-35.2914
3471.14	-263.61
3471.5	-100.533
3471.86	-276.223
3472.22	-214.713
3472.58	-387.981
3472.95	-116.341
3473.31	-196.28
3473.67	-357.995
3474.03	-367.125
3474.39	-373.695
3474.76	-215.277
3475.12	-159.803
3475.48	-107.595
3475.84	-489.211
3476.21	-126.902
3476.57	-183.888
3476.93	-94.465
3477.29	-159.718
3477.66	-290.331
3478.02	-441.84
3478.38	-143.14
3478.74	-177.381
3479.11	-185.122
3479.47	-180.523
3479.83	-197.386
3480.2	-185.973
3480.56	-206.362
3480.92	-144.042
3481.29	-354.218
3481.65	-126.489
3482.02	-201.075
3482.38	-243.907
3482.74	-308.35
3483.11	-215.167
3483.47	-219.152
3483.84	-298.301
3484.2	-259.69
3484.56	-418.826
3484.93	-185.709
3485.29	-273.796
3485.66	-172.386
3486.02	-308.226
3486.39	-151.347
3486.75	-254.83
3487.12	-255.152
3487.48	-348.594
3487.84	-254.066
3488.21	-246.419
3488.57	-311.188
3488.94	-256.893
3489.31	-303.22
3489.67	-211.528
3490.04	-354.801
3490.4	-251.702
3490.77	-247.942
3491.13	-202.599
3491.5	-354.688
3491.86	-211.766
3492.23	-252.017
3492.6	-311.253
3492.96	-365.025
3493.33	-316.12
3493.69	-259.702
3494.06	-428.121
3494.43	-291.136
3494.79	-341.784
3495.16	-233.917
3495.53	-467.926
3495.89	-258.64
3496.26	-374.459
3496.63	-263.57
3496.99	-328.326
3497.36	-311.222
3497.73	-333.433
3498.09	-332.878
3498.46	-310.511
3498.83	-352.174
3499.2	-291.073
3499.56	-368.477
3499.93	-272.631
3500.3	-445.211
3500.67	-269.193
3501.03	-459.843
3501.4	-289.764
3501.77	-415.202
3502.14	-332.61
3502.5	-374.246
3502.87	-344.138
3503.24	-335.979
3503.61	-350.926
3503.98	-329.138
3504.35	-381.44
3504.71	-282.732
3505.08	-591.579
3505.45	-330.611
3505.82	-453.993
3506.19	-301.504
3506.56	-389.357
3506.93	-382.695
3507.3	-432.066
3507.66	-435.902
3508.03	-422.629
3508.4	-496.796
3508.77	-351.221
3509.14	-494.999
3509.51	-381.922
3509.88	-503.986
3510.25	-309.585
3510.62	-486.543
3510.99	-405.604
3511.36	-460.801
3511.73	-399.853
3512.1	-435.104
3512.47	-434.755
3512.84	-464.094
3513.21	-450.28
3513.58	-410.518
3513.95	-463.426
3514.32	-391.406
3514.69	-498.98
3515.06	-415.625
3515.43	-495.004
3515.8	-418.034
3516.17	-537.036
3516.55	-465.283
3516.92	-506.917
3517.29	-484.146
3517.66	-497.332
3518.03	-478.496
3518.4	-456.465
3518.77	-623.904
3519.14	-475.667
3519.52	-571.23
3519.89	-449.974
3520.26	-572.547
3520.63	-458.329
3521	-534.854
3521.37	-495.249
3521.75	-598.908
3522.12	-515.573
3522.49	-535.432
3522.86	-556.055
3523.24	-500.483
3523.61	-596.956
3523.98	-498.656
3524.35	-650.991
3524.73	-516.57
3525.1	-668.108
3525.47	-488.702
3525.84	-659.166
3526.22	-526.926
3526.59	-578.651
3526.96	-579.724
3527.34	-595.582
3527.71	-650.008
3528.08	-585.589
3528.46	-640.137
3528.83	-545.51
3529.2	-732.953
3529.58	-533.955
3529.95	-730.245
3530.33	-521.731
3530.7	-715.762
3531.07	-589.608
3531.45	-722.073
3531.82	-645.703
3532.2	-697.597
3532.57	-698.539
3532.94	-624.09
3533.32	-741.092
3533.69	-647.426
3534.07	-714.383
3534.44	-600.667
3534.82	-823.874
3535.19	-628.064
3535.57	-856.336
3535.94	-671.56
3536.32	-736.019
3536.69	-699.637
3537.07	-756.476
3537.44	-794.725
3537.82	-767.253
3538.19	-791.27
3538.57	-753.257
3538.95	-790.411
3539.32	-712.226
3539.7	-837.06
3540.07	-669.347
3540.45	-915.177
3540.83	-685.582
3541.2	-889.768
3541.58	-768.748
3541.95	-803.021
3542.33	-838.616
3542.71	-779.173
3543.08	-890.085
3543.46	-816.589
3543.84	-962.75
3544.21	-701.092
3544.59	-1052.21
3544.97	-738.394
3545.34	-1009.95
3545.72	-775.511
3546.1	-923.525
3546.48	-793.793
3546.85	-773.051
3547.23	-949.872
3547.61	-942.522
3547.99	-906.48
3548.36	-816.875
3548.74	-1262.82
3549.12	-821.126
3549.5	-1167.62
3549.88	-711.959
3550.25	-1168.1
3550.63	-844.097
3551.01	-953.3
3551.39	-1019.84
3551.77	-1164.88
3552.15	-1023.76
3552.52	-1076.37
3552.9	-1154.55
3553.28	-955.9
3553.66	-1220.57
3554.04	-908.101
3554.42	-1440.43
3554.8	-798.766
3555.18	-1612.29
3555.56	-899.758
3555.93	-1302.21
3556.31	-1067.13
3556.69	-1333.45
3557.07	-1322.13
3557.45	-1337.49
3557.83	-1287.23
3558.21	-1142.77
3558.59	-1735.98
3558.97	-1146.49
3559.35	-1547.68
3559.73	-1013.42
3560.11	-1423.35
3560.49	-1015.29
3560.87	-1406.31
3561.25	-1072.24
3561.63	-1228.9
3562.01	-1186.45
3562.4	-1085.96
3562.78	-2489.14
3563.16	-2139.26
3563.54	-1485.45
3563.92	-1169.57
3564.3	-1521.72
3564.68	-947.023
3565.06	22490.1
3565.44	-1043.53
3565.83	-2051.95
3566.21	-1298.81
3566.59	-1554.19
3566.97	-1458.08
3567.35	-1586.06
3567.73	-3066.94
3568.12	-2751.98
3568.5	-2434.54
3568.88	-1742.9
3569.26	-2597.93
3569.64	-1312.27
3570.03	-2877.7
3570.41	-1180.92
3570.79	-1906.77
3571.17	22490.1
3571.56	22490.1
3571.94	-2939.12
3572.32	-3260.58
3572.7	-2696.17
3573.09	-2484.29
3573.47	-4253.32
3573.85	-3323.22
3574.24	-4893.97
3574.62	-2916.75
3575	-2209.76
3575.39	-2357.95
3575.77	-4732.89
3576.15	-2400.06
3576.54	-3431.74
3576.92	22490.1
3577.31	22490.1
3577.69	22490.1
3578.07	22490.1
3578.46	22490.1
3578.84	22490.1
3579.23	-3206.78
3579.61	-1881.29
3579.99	-2303.82
3580.38	-1591.25
3580.76	-3837.85
3581.15	22490.1
3581.53	22490.1
3581.92	-2776.17
3582.3	-3210.98
3582.69	22490.1
3583.07	22490.1
3583.46	22490.1
3583.84	1009.42
3584.23	-4556.47
3584.61	-2970.12
3585	22490.1
3585.39	22490.1
3585.77	22490.1
3586.16	-2064.33
3586.54	-3146.23
3586.93	22490.1
3587.32	22490.1
3587.7	22490.1
3588.09	22490.1
3588.47	22490.1
3588.86	22490.1
3589.25	22490.1
3589.63	-458.347
3590.02	22490.1
3590.41	-1167.32
3590.79	22490.1
3591.18	-2571.33
3591.57	-3985.08
3591.95	970.109
3592.34	22490.1
3592.73	22490.1
3593.12	22490.1
3593.5	22490.1
3593.89	22490.1
3594.28	22490.1
3594.67	-342.946
3595.05	22490.1
3595.44	-1120.72
3595.83	22490.1
3596.22	-578.62
3596.6	22490.1
3596.99	1293.34
3597.38	22490.1
3597.77	400.494
3598.16	22490.1
3598.55	22490.1
3598.93	22490.1
3599.32	22490.1
3599.71	-692.725
3600.1	22490.1
3600.49	-1137.37
3600.88	22490.1
3601.27	-575.476
3601.66	22490.1
3602.05	-453.71
3602.44	22490.1
3602.82	22490.1
3603.21	22490.1
3603.6	22490.1
3603.99	22490.1
3604.38	22490.1
3604.77	22490.1
3605.16	22490.1
3605.55	-1228.15
3605.94	22490.1
3606.33	-993.336
3606.72	22490.1
3607.11	161.072
3607.5	22490.1
3607.89	600.919
3608.28	22490.1
3608.68	22490.1
3609.07	22490.1
3609.46	22490.1
3609.85	-529.049
3610.24	22490.1
3610.63	-1072.59
3611.02	22490.1
3611.41	-983.157
3611.8	22490.1
3612.19	-711.147
3612.59	22490.1
3612.98	202.055
3613.37	22490.1
3613.76	22490.1
3614.15	22490.1
3614.54	22490.1
3614.94	-550.449
3615.33	22490.1
3615.72	-665.58
3616.11	22490.1
3616.51	-1222.47
3616.9	22490.1
3617.29	-814.228
3617.68	22490.1
3618.08	-295.495
3618.47	565.569
3618.86	1711.99
3619.25	959.102
3619.65	857.267
3620.04	-777.565
3620.43	22490.1
3620.83	-1033.25
3621.22	22490.1
3621.61	-709.703
3622.01	22490.1
3622.4	-392.926
3622.79	22490.1
3623.19	-240.862
3623.58	280.435
3623.98	-211.269
3624.37	-146.779
3624.76	760.393
3625.16	-690.353
3625.55	22490.1
3625.95	-704.609
3626.34	22490.1
3626.74	-1219.15
3627.13	22490.1
3627.53	-770.962
3627.92	1245.03
3628.32	-607.996
3628.71	3591.49
3629.11	-47.7599
3629.5	81.0789
3629.9	500.93
3630.29	-423.908
3630.69	774.832
3631.08	-531.465
3631.48	22490.1
3631.87	-665.018
3632.27	1150.81
3632.66	-693.384
3633.06	2388.82
3633.46	-93.1381
3633.85	22490.1
3634.25	-131.189
3634.65	9.21418
3635.04	863.483
3635.44	22490.1
3635.83	22490.1
3636.23	-640.852
3636.63	22490.1
3637.02	-702.349
3637.42	22490.1
3637.82	-547.847
3638.22	996.759
3638.61	-425.404
3639.01	190.529
3639.41	-173.023
3639.8	-82.2754
3640.2	-112.178
3640.6	-190.291
3641	1225.13
3641.4	-457.034
3641.79	1203.81
3642.19	-706.008
3642.59	952.668
3642.99	-257.54
3643.39	637.935
3643.78	-253.924
3644.18	1.689
3644.58	-195.484
3644.98	340.709
3645.38	-332.187
3645.78	-410.529
3646.18	90.5382
3646.57	-251.783
3646.97	677.783
3647.37	-361.937
3647.77	566.288
3648.17	-333.487
3648.57	1705.4
3648.97	-255.325
3649.37	299.136
3649.77	-96.8647
3650.17	-142.475
3650.57	-101.304
3650.97	-49.3837
3651.37	221.696
3651.77	-241.971
3652.17	246.156
3652.57	-200.056
3652.97	524.815
3653.37	-283.672
3653.77	287.727
3654.17	-236.294
3654.57	321.795
3654.97	-84.828
3655.37	34.4997
3655.77	139.555
3656.17	-812.494
3656.57	-486.858
3656.98	-90.9723
3657.38	182.939
3657.78	-388.208
3658.18	898.984
3658.58	-346.662
3658.98	466.421
3659.38	-156.735
3659.79	253.744
3660.19	24.7076
3660.59	65.2347
3660.99	-5.44709
3661.39	41.3165
3661.8	93.9815
3662.2	-86.5305
3662.6	372.512
3663	-157.579
3663.41	363.502
3663.81	34.5335
3664.21	290.212
3664.61	-173.153
3665.02	159.119
3665.42	-122.602
3665.82	-121.988
3666.23	-135.449
3666.63	54.3135
3667.03	-226.797
3667.44	-235.064
3667.84	424.358
3668.24	-43.7477
3668.65	212.021
3669.05	-133.042
3669.46	342.652
3669.86	-69.528
3670.26	90.3313
3670.67	-75.0134
3671.07	58.7148
3671.48	-57.4621
3671.88	49.2915
3672.29	116.928
3672.69	33.4202
3673.09	41.4537
3673.5	-129.082
3673.9	101.131
3674.31	17.8189
3674.71	-63.1071
3675.12	-329.286
3675.52	164.432
3675.93	171.687
3676.34	135.82
3676.74	2.40419
3677.15	-51.8373
3677.55	-27.8562
3677.96	-3.87054
3678.36	283.426
3678.77	-207.318
3679.18	24.6221
3679.58	-32.9075
3679.99	-29.6486
3680.39	-236.047
3680.8	250.751
3681.21	-123.691
3681.61	136.024
3682.02	182.572
3682.43	89.8793
3682.83	-44.6
3683.24	47.8341
3683.65	123.747
3684.06	-106.938
3684.46	-53.8524
3684.87	-77.2264
3685.28	49.7615
3685.68	-32.8692
3686.09	-32.4239
3686.5	-105.62
3686.91	132.606
3687.32	3.93351
3687.72	89.94
3688.13	-41.0534
3688.54	-57.5026
3688.95	-56.9921
3689.36	212.412
3689.76	101.995
3690.17	13.6042
3690.58	-209.729
3690.99	-116.289
3691.4	29.9455
3691.81	-215.111
3692.22	145.416
3692.63	27.1905
3693.03	109.007
3693.44	186.301
3693.85	140.086
3694.26	-16.348
3694.67	-264.422
3695.08	256.436
3695.49	293.923
3695.9	-43.9298
3696.31	-124.318
3696.72	-44.6045
3697.13	-71.4104
3697.54	-85.8873
3697.95	-78.713
3698.36	174.415
3698.77	134.214
3699.18	50.7038
3699.59	83.2942
3700	184.702
3700.41	180.073
3700.83	-27.0825
3701.24	99.053
3701.65	84.3062
3702.06	-23.2885
3702.47	-23.185
3702.88	-57.1382
3703.29	-137.605
3703.7	40.201
3704.12	180.912
3704.53	110.73
3704.94	-53.7827
3705.35	-88.0238
3705.76	147.524
3706.17	148.38
3706.59	162.603
3707	217.214
3707.41	89.4115
3707.82	-4.22363
3708.24	209.529
3708.65	96.145
3709.06	-62.6528
3709.47	-76.2773
3709.89	193.194
3710.3	153.956
3710.71	100.054
3711.13	126.113
3711.54	-86.2584
3711.95	53.4499
3712.37	125.56
3712.78	17.3601
3713.19	-95.2724
3713.61	-57.7567
3714.02	-31.9629
3714.43	-149.361
3714.85	802.369
3715.26	1187.76
3715.68	-128.483
3716.09	50.4969
3716.51	190.527
3716.92	17.9493
3717.33	130.226
3717.75	236.368
3718.16	138.971
3718.58	56.4545
3718.99	-76.6754
3719.41	54.0526
3719.82	94.8248
3720.24	90.6664
3720.65	-79.9274
3721.07	-39.9468
3721.48	-7.67811
3721.9	119.595
3722.32	9.9451
3722.73	-26.9408
3723.15	50.7736
3723.56	219.6
3723.98	130.294
3724.39	85.406
3724.81	62.781
3725.23	-1.4641
3725.64	-77.5525
3726.06	90.8081
3726.48	120.011
3726.89	75.796
3727.31	113.019
3727.73	46.8288
3728.14	-46.5387
3728.56	-65.8487
3728.98	53.8727
3729.4	107.361
3729.81	65.662
3730.23	565.04
3730.65	3194.29
3731.06	78.3036
3731.48	53.9042
3731.9	-111.09
3732.32	-172.312
3732.74	22.0897
3733.15	99.7592
3733.57	-62.9249
3733.99	-149.694
3734.41	125.074
3734.83	-17.8414
3735.25	-289.263
3735.66	-60.1114
3736.08	168.621
3736.5	112.113
3736.92	23.3222
3737.34	80.5639
3737.76	24.0171
3738.18	55.7799
3738.6	151.214
3739.02	105.395
3739.44	52.3029
3739.86	123.833
3740.28	-22.5395
3740.7	72.1953
3741.11	49.9054
3741.53	8.62044
3741.95	-39.6545
3742.37	49.7593
3742.8	207.878
3743.22	124.867
3743.64	59.1579
3744.06	25.6971
3744.48	-102.366
3744.9	-76.2323
3745.32	-44.8474
3745.74	85.4105
3746.16	170.396
3746.58	-31.5873
3747	-111.652
3747.42	279.578
3747.84	-86.6789
3748.27	39.4048
3748.69	94.9103
3749.11	44.8902
3749.53	125.29
3749.95	81.7469
3750.38	79.3045
3750.8	-13.2354
3751.22	23.7877
3751.64	183.512
3752.06	17.9358
3752.49	55.7754
3752.91	126.428
3753.33	75.0178
3753.75	73.4998
3754.18	-1.20097
3754.6	-72.6631
3755.02	105.103
3755.45	54.1201
3755.87	14.4589
3756.29	-95.5805
3756.72	183.746
3757.14	35.1812
3757.56	-226.479
3757.99	-52.5548
3758.41	265.47
3758.83	107.329
3759.26	26.0525
3759.68	10.7772
3760.11	-25.0044
3760.53	61.9871
3760.95	109.871
3761.38	141.17
3761.8	-251.275
3762.23	57.597
3762.65	102.903
3763.08	92.0698
3763.5	99.1947
3763.93	152.13
3764.35	-2.50089
3764.78	103.974
3765.2	132.439
3765.63	-68.8218
3766.05	-108.119
3766.48	-23.2795
3766.9	51.6889
3767.33	-18.6218
3767.76	-75.4452
3768.18	361.53
3768.61	-92.4679
3769.03	67.36
3769.46	127.775
3769.89	99.3296
3770.31	35.3544
3770.74	-17.4433
3771.17	-28.1418
3771.59	196.444
3772.02	-102.22
3772.45	18.9681
3772.87	177.287
3773.3	139.872
3773.73	-26.0255
3774.15	71.4509
3774.58	-101.327
3775.01	-33.0626
3775.44	50.6724
3775.86	7.34975
3776.29	3.87729
3776.72	-121.862
3777.15	-109.56
3777.58	17.7019
3778	-120.81
3778.43	-30.3908
3778.86	72.8948
3779.29	172.384
3779.72	-23.8035
3780.15	76.1469
3780.58	-38.5974
3781	-60.9031
3781.43	130.863
3781.86	83.7193
3782.29	-51.1401
3782.72	-45.259
3783.15	-179.99
3783.58	-97.2515
3784.01	221.104
3784.44	20.4817
3784.87	-61.4811
3785.3	-37.428
3785.73	117.868
3786.16	34.0365
3786.59	154.797
3787.02	57.1382
3787.45	233.64
3787.88	123.063
3788.31	15.6936
3788.74	89.6206
3789.17	-88.1948
3789.6	14.9694
3790.03	108.667
3790.46	22.2022
3790.89	-74.215
3791.33	-63.5097
3791.76	-21.6782
3792.19	-13.9596
3792.62	11.5801
3793.05	312.153
3793.48	338.637
3793.91	39.8119
3794.35	29.1831
3794.78	-106.452
3795.21	70.9359
3795.64	-46.6376
3796.07	16.8338
3796.51	10.6288
3796.94	-46.2845
3797.37	-67.7041
3797.8	39.4566
3798.24	62.2435
3798.67	73.2389
3799.1	19.4876
3799.54	127.892
3799.97	231.875
3800.4	14.3666
3800.84	-59.7696
3801.27	421.99
3801.7	-11.5981
3802.14	-37.5652
3802.57	-43.6937
3803	110.818
3803.44	376.848
3803.87	-2.90122
3804.31	72.0649
3804.74	-14.1035
3805.18	-178.87
3805.61	-48.05
3806.04	85.966
3806.48	101.545
3806.91	39.0135
3807.35	-69.4763
3807.78	70.5243
3808.22	67.8278
3808.65	31.4051
3809.09	52.8854
3809.52	60.505
3809.96	28.6231
3810.39	321.059
3810.83	274.399
3811.27	188.188
3811.7	33.6856
3812.14	-0.82089
3812.57	19.247
3813.01	-14.3779
3813.45	17.2701
3813.88	112.776
3814.32	-107.869
3814.76	-19.2357
3815.19	64.7061
3815.63	-122.166
3816.07	51.8194
3816.5	170.486
3816.94	94.1546
3817.38	148.18
3817.81	44.067
3818.25	66.8539
3818.69	188.105
3819.13	-97.7823
3819.56	130.98
3820	181.322
3820.44	-6.22075
3820.88	84.783
3821.32	-129.826
3821.75	74.4466
3822.19	63.7121
3822.63	76.7631
3823.07	-24.386
3823.51	32.6781
3823.95	-41.3367
3824.38	-26.7137
3824.82	33.4315
3825.26	97.0761
3825.7	-2.82475
3826.14	-53.9626
3826.58	-58.0873
3827.02	48.556
3827.46	-70.9764
3827.9	-40.77
3828.34	27.1612
3828.78	35.7772
3829.22	-34.4008
3829.66	93.9387
3830.1	-148.277
3830.54	-9.18944
3830.98	-45.3152
3831.42	171.658
3831.86	25.2901
3832.3	-30.9238
3832.74	-33.0784
3833.18	-86.4878
3833.62	50.6139
3834.06	-77.7167
3834.5	-158.092
3834.94	11.2428
3835.39	-129.624
3835.83	-124.968
3836.27	41.3997
3836.71	-20.4165
3837.15	203.42
3837.59	-89.2833
3838.03	32.4891
3838.48	36.9692
3838.92	298.726
3839.36	323.274
3839.8	90.0614
3840.25	14.198
3840.69	-19.0986
3841.13	-122.623
3841.57	52.8494
3842.02	-16.7326
3842.46	-16.998
3842.9	76.5539
3843.35	119.532
3843.79	121.869
3844.23	30.2334
3844.68	-71.5341
3845.12	-24.2758
3845.56	40.6823
3846.01	-14.3599
3846.45	66.2962
3846.89	110.159
3847.34	-328.346
3847.78	-62.7585
3848.23	-78.3599
3848.67	124.453
3849.11	-120.625
3849.56	12.0794
3850	-126.48
3850.45	-38.431
3850.89	93.0571
3851.34	-32.3902
3851.78	-19.0873
3852.23	48.9564
3852.67	40.6553
3853.12	-20.7133
3853.56	84.4007
3854.01	-31.0385
3854.46	98.2771
3854.9	-60.071
3855.35	-87.7202
3855.79	-26.6732
3856.24	81.6052
3856.69	117.601
3857.13	-158.577
3857.58	-182.599
3858.02	114.956
3858.47	29.7049
3858.92	111.683
3859.36	-190.716
3859.81	-62.167
3860.26	77.539
3860.71	100.362
3861.15	29.5654
3861.6	144.703
3862.05	-2.64483
3862.5	153.504
3862.94	10.9189
3863.39	-164.243
3863.84	-114.384
3864.29	9.5043
3864.73	118.176
3865.18	-116.564
3865.63	7.48694
3866.08	-71.5724
3866.53	11.1348
3866.98	76.5697
3867.42	-37.9722
3867.87	108.883
3868.32	-40.3247
3868.77	-148.326
3869.22	-20.3468
3869.67	-346.938
3870.12	-306.474
3870.57	21.2014
3871.02	119.665
3871.47	-132.309
3871.92	58.2942
3872.37	-37.383
3872.82	334.906
3873.27	-147.609
3873.72	-88.3522
3874.17	33.6496
3874.62	24.0621
3875.07	-40.2392
3875.52	-13.3973
3875.97	94.537
3876.42	-11.904
3876.87	-22.5305
3877.32	93.0729
3877.77	63.8425
3878.22	-186.389
3878.68	881.896
3879.13	-14.09
3879.58	134.369
3880.03	116.451
3880.48	45.7605
3880.93	212.954
3881.38	88.1026
3881.84	85.5612
3882.29	39.2002
3882.74	-879.705
3883.19	-302.77
3883.65	-141.845
3884.1	-88.883
3884.55	-101.311
3885	-28.0878
3885.46	-44.5326
3885.91	43.3968
3886.36	72.1009
3886.82	9.50655
3887.27	159.751
3887.72	6.55135
3888.18	-230.204
3888.63	-254.124
3889.08	-279.036
3889.54	70.1915
3889.99	104.918
3890.45	-85.6804
3890.9	203.506
3891.35	231.706
3891.81	203.614
3892.26	181.677
3892.72	68.9613
3893.17	80.7596
3893.63	127.971
3894.08	3.85929
3894.54	-57.6758
3894.99	-96.8714
3895.45	56.007
3895.9	76.4685
3896.36	-125.641
3896.81	-69.663
3897.27	19.2402
3897.72	276.886
3898.18	9.76743
3898.64	4.65094
3899.09	-141.649
3899.55	40.5901
3900	43.7994
3900.46	-126.342
3900.92	-46.1361
3901.37	226.432
3901.83	-39.3149
3902.29	168.383
3902.74	173.826
3903.2	95.3601
3903.66	163.381
3904.11	64.0967
3904.57	-123.439
3905.03	-21.8581
3905.49	109.695
3905.94	42.5962
3906.4	-76.266
3906.86	20.3153
3907.32	33.4225
3907.78	-75.9759
3908.23	435.349
3908.69	163.649
3909.15	73.6819
3909.61	-40.3179
3910.07	104.129
3910.53	26.7744
3910.99	139.814
3911.44	-2.06459
3911.9	-55.3345
3912.36	31.3197
3912.82	-30.7574
3913.28	-111.132
3913.74	-15.8083
3914.2	-190.594
3914.66	-23.0208
3915.12	151.102
3915.58	80.1096
3916.04	22.7577
3916.5	46.6084
3916.96	189.2
3917.42	21.1721
3917.88	-4.36982
3918.34	35.4196
3918.8	105.238
3919.26	42.9988
3919.72	-13.1792
3920.19	-14.8052
3920.65	-7.55891
3921.11	46.1204
3921.57	119.76
3922.03	78.4881
3922.49	-18.1023
3922.95	105.337
3923.41	-62.6775
3923.88	-198.248
3924.34	43.7409
3924.8	288.098
3925.26	195.616
3925.73	22.6295
3926.19	115.723
3926.65	-77.6987
3927.11	-54.9635
3927.58	-1.82169
3928.04	2.37045
3928.5	76.5269
3928.96	214.895
3929.43	133.202
3929.89	-202.273
3930.35	-223.837
3930.82	22.8004
3931.28	75.4699
3931.74	35.9594
3932.21	115.534
3932.67	-116.202
3933.14	93.9815
3933.6	106.216
3934.07	-27.4131
3934.53	64.6072
3934.99	-78.2114
3935.46	-129.583
3935.92	21.442
3936.39	30.8991
3936.85	-82.7859
3937.32	3.98749
3937.78	205.26
3938.25	181.016
3938.71	23.4751
3939.18	154.019
3939.64	192.175
3940.11	14.5938
3940.58	-6.86397
3941.04	120.792
3941.51	-63.0869
3941.97	-130.074
3942.44	62.4481
3942.91	16.5459
3943.37	-141.775
3943.84	-79.689
3944.31	-11.8905
3944.77	-56.6412
3945.24	-74.7637
3945.71	79.9387
3946.17	-95.1622
3946.64	80.8877
3947.11	60.0215
3947.58	180.107
3948.04	162.266
3948.51	0.87711
3948.98	-131.571
3949.45	-255.633
3949.92	-11.7263
3950.38	78.0517
3950.85	6.40742
3951.32	-64.3171
3951.79	145.74
3952.26	14.776
3952.73	153.265
3953.19	86.0312
3953.66	143.626
3954.13	116.732
3954.6	93.9207
3955.07	20.385
3955.54	-39.3576
3956.01	83.5753
3956.48	-8.46076
3956.95	-87.9609
3957.42	23.1962
3957.89	-17.9336
3958.36	-21.1272
3958.83	-1.09077
3959.3	5.97111
3959.77	-40.3202
3960.24	41.5796
3960.71	86.8813
3961.18	398.942
3961.65	114.922
3962.12	-59.8078
3962.59	67.4859
3963.06	-25.5127
3963.54	36.254
3964.01	113.375
3964.48	213.768
3964.95	28.3375
3965.42	-41.5661
3965.89	-75.8028
3966.37	-37.0704
3966.84	-74.4713
3967.31	-59.6886
3967.78	-185.649
3968.25	203.638
3968.73	422.55
3969.2	-192.868
3969.67	-67.3375
3970.14	63.5299
3970.62	140.612
3971.09	-18.8624
3971.56	107.453
3972.04	-21.7209
3972.51	-21.6984
3972.98	-14.3127
3973.46	62.3222
3973.93	-17.9426
3974.4	14.7985
3974.88	142.436
3975.35	80.4627
3975.83	-34.4165
3976.3	-11.3642
3976.78	-68.543
3977.25	88.0463
3977.72	65.4011
3978.2	25.1147
3978.67	-28.2498
3979.15	-9.05225
3979.62	15.8577
3980.1	241.082
3980.57	32.8355
3981.05	-18.9929
3981.53	-60.5882
3982	59.0724
3982.48	74.5568
3982.95	22.1122
3983.43	-81.2206
3983.91	120.007
3984.38	100.63
3984.86	14.5376
3985.33	83.3662
3985.81	-97.3954
3986.29	8.28534
3986.76	90.1806
3987.24	55.2064
3987.72	-31.6098
3988.19	-143.509
3988.67	-104.608
3989.15	-73.2052
3989.63	220.135
3990.1	210.239
3990.58	24.0846
3991.06	-24.395
3991.54	-201.938
3992.02	-82.3923
3992.49	-30.7732
3992.97	61.616
3993.45	485.806
3993.93	232.477
3994.41	-90.8306
3994.89	39.1484
3995.37	-119.002
3995.84	-6.99441
3996.32	-53.0653
3996.8	39.7917
3997.28	297.49
3997.76	124.129
3998.24	11.5981
3998.72	-1.91166
3999.2	55.1096
3999.68	45.6301
4000.16	30.0152
4000.64	66.7775
4001.12	61.4136
4001.6	-187.491
4002.08	1.63278
4002.56	87.9676
4003.04	-117.637
4003.52	6.07232
4004	-76.943
4004.49	-112.668
4004.97	-24.9707
4005.45	87.9901
4005.93	-13.3636
4006.41	-90.572
4006.89	158.483
4007.37	140.43
4007.86	-64.9918
4008.34	267.04
4008.82	-257.412
4009.3	224.03
4009.78	76.7518
4010.27	103.855
4010.75	44.3459
4011.23	16.7663
4011.71	86.4743
4012.2	157.912
4012.68	-201.5
4013.16	-235.39
4013.65	35.8896
4014.13	-88.7413
4014.61	54.9882
4015.1	59.466
4015.58	-87.0028
4016.06	-11.0021
4016.55	4.33833
4017.03	-70.5491
4017.52	17.5018
4018	-37.2998
4018.49	80.6089
4018.97	104.813
4019.45	-39.8052
4019.94	-135.078
4020.42	85.8535
4020.91	-199.937
4021.39	26.9408
4021.88	-113.352
4022.36	-17.1824
4022.85	-125.425
4023.34	-114.452
4023.82	-141.406
4024.31	-76.97
4024.79	-22.0133
4025.28	18.5925
4025.76	0.84563
4026.25	-438.034
4026.74	198.841
4027.22	120.461
4027.71	-50.9197
4028.2	-93.5766
4028.68	61.3844
4029.17	-91.0195
4029.66	263.793
4030.15	227.806
4030.63	95.2454
4031.12	-9.8349
4031.61	-6.43666
4032.1	-102.863
4032.58	-58.0446
4033.07	-10.667
4033.56	147.953
4034.05	-270.762
4034.54	-96.3744
4035.02	242.315
4035.51	-202.885
4036	110.267
4036.49	95.2971
4036.98	2.87423
4037.47	-82.8016
4037.96	-102.813
4038.45	-121.289
4038.94	-91.7077
4039.42	-162.558
4039.91	289.699
4040.4	156.472
4040.89	106.502
4041.38	80.4874
4041.87	191.505
4042.36	48.9451
4042.85	51.7181
4043.34	11.2743
4043.84	53.2677
4044.33	193.813
4044.82	151.246
4045.31	95.9493
4045.8	136.452
4046.29	99.8311
4046.78	-3.29479
4047.27	55.5235
4047.76	10.8177
4048.26	48.0118
4048.75	118.655
4049.24	-35.4173
4049.73	44.4898
4050.22	155.357
4050.71	156.193
4051.21	115.073
4051.7	-57.4486
4052.19	119.335
4052.68	251.432
4053.18	-101.405
4053.67	45.9067
4054.16	66.7213
4054.66	123.59
4055.15	272.804
4055.64	-78.1934
4056.14	-145.628
4056.63	93.9117
4057.12	136.112
4057.62	24.5142
4058.11	-62.5156
4058.61	-91.62
4059.1	-148.846
4059.59	33.8273
4060.09	-101.828
4060.58	430.617
4061.08	-40.8307
4061.57	-52.9461
4062.07	72.906
4062.56	-20.927
4063.06	-139.479
4063.55	-197.469
4064.05	-88.3859
4064.54	89.1888
4065.04	104.552
4065.54	-100.947
4066.03	-60.3948
4066.53	163.177
4067.02	159.711
4067.52	125.857
4068.02	128.533
4068.51	-28.875
4069.01	41.6583
4069.51	-135.451
4070	-101.916
4070.5	88.0418
4071	-7.44871
4071.5	-12.1064
4071.99	106.783
4072.49	29.7611
4072.99	8.33707
4073.49	94.2581
4073.98	281.101
4074.48	387.344
4074.98	38.8876
4075.48	223.506
4075.98	144.773
4076.47	50.859
4076.97	30.3863
4077.47	90.1851
4077.97	-91.1882
4078.47	-85.0012
4078.97	-8.46751
4079.47	150.049
4079.97	-159.43
4080.47	-268.342
4080.97	83.9689
4081.47	32.2507
4081.97	-160.228
4082.47	-102.148
4082.97	1.88692
4083.47	78.9694
4083.97	95.7874
4084.47	46.93
4084.97	135.073
4085.47	69.1772
4085.97	49.5726
4086.47	137.916
4086.97	1.68226
4087.47	-184.522
4087.97	26.536
4088.47	61.4878
4088.98	70.0475
4089.48	-139.13
4089.98	-99.8064
4090.48	114.36
4090.98	-29.5407
4091.49	50.0291
4091.99	475.514
4092.49	472.347
4092.99	62.6416
4093.5	42.3803
4094	160.435
4094.5	-12.9138
4095	82.7657
4095.51	-24.3095
4096.01	-44.7125
4096.51	-36.0606
4097.02	100.177
4097.52	62.691
4098.02	82.3518
4098.53	-66.2377
4099.03	-99.9706
4099.54	15.3225
4100.04	19.9082
4100.55	105.573
4101.05	88.7255
4101.55	74.9684
4102.06	-29.0324
4102.56	85.0529
4103.07	14.5623
4103.57	-117.211
4104.08	-84.3017
4104.58	96.1787
4105.09	141.269
4105.6	48.2637
4106.1	177.548
4106.61	98.0094
4107.11	-67.2858
4107.62	105.521
4108.13	159.916
4108.63	-199.656
4109.14	-75.7915
4109.65	-42.1599
4110.15	17.7109
4110.66	1.59904
4111.17	-12.356
4111.67	-26.2414
4112.18	-103.699
4112.69	81.2318
4113.2	199.923
4113.7	352.221
4114.21	-53.5961
4114.72	-29.0392
4115.23	64.8298
4115.73	122.985
4116.24	171.532
4116.75	419.48
4117.26	304.992
4117.77	101.997
4118.28	-14.2924
4118.79	-209.751
4119.29	-50.0112
4119.8	104.428
4120.31	69.3166
4120.82	27.0893
4121.33	196.107
4121.84	36.2247
4122.35	4.19215
4122.86	116.759
4123.37	102.64
4123.88	101.851
4124.39	84.5559
4124.9	-131.974
4125.41	-115.732
4125.92	2.7258
4126.43	36.8432
4126.94	14.1822
4127.46	3.97399
4127.97	101.869
4128.48	64.2001
4128.99	183.393
4129.5	30.7732
4130.01	40.1335
4130.52	167.463
4131.04	110.698
4131.55	163.998
4132.06	104.115
4132.57	37.3492
4133.09	-123.232
4133.6	407.704
4134.11	134.664
4134.62	-17.9943
4135.14	5.51006
4135.65	75.2675
4136.16	-81.4792
4136.68	22.2697
4137.19	113.865
4137.7	203.562
4138.22	29.8893
4138.73	-133.087
4139.24	72.9465
4139.76	56.0812
4140.27	407.059
4140.79	-50.2833
4141.3	91.8404
4141.82	79.5721
4142.33	719.252
4142.85	125.699
4143.36	-48.3649
4143.88	-87.592
4144.39	99.7614
4144.91	199.736
4145.42	88.9594
4145.94	92.2227
4146.45	-185.462
4146.97	5.80918
4147.48	110.276
4148	-299.037
4148.52	-61.02
4149.03	19.4404
4149.55	163.953
4150.07	45.7785
4150.58	44.3571
4151.1	38.1296
4151.62	36.173
4152.13	40.1425
4152.65	-97.7845
4153.17	-252.77
4153.69	-98.6032
4154.2	200.917
4154.72	115.291
4155.24	28.9739
4155.76	194.195
4156.28	101.687
4156.79	9.17594
4157.31	-16.384
4157.83	-18.5925
4158.35	13.7099
4158.87	76.7428
4159.39	65.2212
4159.91	-108.683
4160.43	35.3004
4160.95	-59.7966
4161.46	116.735
4161.98	-112.529
4162.5	25.0742
4163.02	-124.93
4163.54	-130.172
4164.06	-18.7072
4164.58	63.2645
4165.1	28.6771
4165.63	-1.72949
4166.15	-33.6316
[truncated: 7,401 more rows]

## Sheet: Figure 4C
Experiment			Simulation
Field (Gauss)	Normalised intensity (a.u)		Field (Gauss)	Normalised intensity (a.u)
2223.12	0.31953		3080	-0.08049
2223.32	0.31953		3080.3	-0.08049
2223.52	0.31953		3080.61	-0.08049
2223.72	0.31953		3080.91	-0.08049
2223.92	0.31952		3081.21	-0.08049
2224.12	0.3195		3081.51	-0.08049
2224.32	0.31948		3081.82	-0.08049
2224.52	0.31947		3082.12	-0.08049
2224.72	0.31947		3082.42	-0.08049
2224.92	0.31948		3082.73	-0.08049
2225.12	0.31951		3083.03	-0.08049
2225.32	0.31955		3083.33	-0.08049
2225.52	0.31959		3083.63	-0.08049
2225.71	0.31963		3083.94	-0.08049
2225.91	0.31966		3084.24	-0.08049
2226.11	0.31968		3084.54	-0.08049
2226.31	0.31969		3084.85	-0.08049
2226.51	0.31969		3085.15	-0.08049
2226.71	0.31969		3085.45	-0.08049
2226.91	0.3197		3085.75	-0.08049
2227.11	0.31973		3086.06	-0.08049
2227.31	0.31977		3086.36	-0.08049
2227.51	0.31984		3086.66	-0.08049
2227.71	0.31991		3086.97	-0.08049
2227.91	0.31997		3087.27	-0.08049
2228.11	0.32001		3087.57	-0.08049
2228.31	0.32003		3087.87	-0.08049
2228.51	0.32002		3088.18	-0.08049
2228.71	0.32		3088.48	-0.08049
2228.91	0.31997		3088.78	-0.08049
2229.11	0.31993		3089.09	-0.08049
2229.31	0.31989		3089.39	-0.08049
2229.51	0.31984		3089.69	-0.08049
2229.71	0.3198		3090	-0.08049
2229.91	0.31977		3090.3	-0.08049
2230.11	0.31977		3090.6	-0.08049
2230.31	0.3198		3090.9	-0.08049
2230.51	0.31985		3091.21	-0.08049
2230.71	0.31993		3091.51	-0.08049
2230.91	0.32001		3091.81	-0.08049
2231.11	0.32008		3092.12	-0.08049
2231.31	0.32013		3092.42	-0.08049
2231.51	0.32014		3092.72	-0.08049
2231.71	0.32011		3093.02	-0.08049
2231.91	0.32003		3093.33	-0.08049
2232.1	0.31991		3093.63	-0.08049
2232.3	0.3198		3093.93	-0.08049
2232.5	0.31969		3094.24	-0.08049
2232.7	0.31962		3094.54	-0.08049
2232.9	0.31957		3094.84	-0.08049
2233.1	0.31956		3095.14	-0.08049
2233.3	0.31957		3095.45	-0.08049
2233.5	0.31959		3095.75	-0.08049
2233.7	0.31963		3096.05	-0.08049
2233.9	0.31967		3096.36	-0.08049
2234.1	0.31971		3096.66	-0.08049
2234.3	0.31974		3096.96	-0.08049
2234.5	0.31977		3097.26	-0.08049
2234.7	0.31979		3097.57	-0.08049
2234.9	0.3198		3097.87	-0.08049
2235.1	0.3198		3098.17	-0.08049
2235.3	0.31978		3098.48	-0.08049
2235.5	0.31974		3098.78	-0.08049
2235.7	0.31969		3099.08	-0.08049
2235.9	0.31963		3099.38	-0.08049
2236.1	0.31958		3099.69	-0.08049
2236.3	0.31954		3099.99	-0.08049
2236.5	0.3195		3100.29	-0.08049
2236.7	0.31948		3100.6	-0.08049
2236.9	0.31946		3100.9	-0.08049
2237.1	0.31946		3101.2	-0.08049
2237.3	0.31947		3101.5	-0.08049
2237.5	0.3195		3101.81	-0.08049
2237.7	0.31954		3102.11	-0.08049
2237.9	0.3196		3102.41	-0.08049
2238.1	0.31965		3102.72	-0.08049
2238.29	0.31969		3103.02	-0.08049
2238.49	0.3197		3103.32	-0.08049
2238.69	0.3197		3103.62	-0.08049
2238.89	0.31968		3103.93	-0.08049
2239.09	0.31966		3104.23	-0.08049
2239.29	0.31965		3104.53	-0.08049
2239.49	0.31964		3104.84	-0.08049
2239.69	0.31964		3105.14	-0.08049
2239.89	0.31965		3105.44	-0.08049
2240.09	0.31968		3105.74	-0.08049
2240.29	0.31971		3106.05	-0.08049
2240.49	0.31974		3106.35	-0.08049
2240.69	0.31975		3106.65	-0.08049
2240.89	0.31974		3106.96	-0.08049
2241.09	0.3197		3107.26	-0.08049
2241.29	0.31963		3107.56	-0.08049
2241.49	0.31956		3107.87	-0.08049
2241.69	0.31948		3108.17	-0.08049
2241.89	0.31942		3108.47	-0.08049
2242.09	0.31936		3108.77	-0.08049
2242.29	0.31932		3109.08	-0.08049
2242.49	0.3193		3109.38	-0.08049
2242.69	0.31929		3109.68	-0.08049
2242.89	0.3193		3109.99	-0.08049
2243.09	0.31932		3110.29	-0.08049
2243.29	0.31933		3110.59	-0.08049
2243.49	0.31933		3110.89	-0.08049
2243.69	0.31931		3111.2	-0.08049
2243.89	0.31928		3111.5	-0.08049
2244.09	0.31925		3111.8	-0.08049
2244.29	0.31924		3112.11	-0.08049
2244.48	0.31925		3112.41	-0.08049
2244.68	0.31927		3112.71	-0.08049
2244.88	0.3193		3113.01	-0.08049
2245.08	0.31933		3113.32	-0.08049
2245.28	0.31937		3113.62	-0.08049
2245.48	0.31942		3113.92	-0.08049
2245.68	0.31948		3114.23	-0.08049
2245.88	0.31954		3114.53	-0.08049
2246.08	0.31962		3114.83	-0.08049
2246.28	0.31969		3115.13	-0.08049
2246.48	0.31975		3115.44	-0.08049
2246.68	0.31981		3115.74	-0.08049
2246.88	0.31986		3116.04	-0.08049
2247.08	0.31989		3116.35	-0.08049
2247.28	0.31989		3116.65	-0.08049
2247.48	0.31986		3116.95	-0.08049
2247.68	0.31979		3117.25	-0.08049
2247.88	0.31971		3117.56	-0.08049
2248.08	0.31962		3117.86	-0.08049
2248.28	0.31953		3118.16	-0.08049
2248.48	0.31946		3118.47	-0.08049
2248.68	0.3194		3118.77	-0.08049
2248.88	0.31935		3119.07	-0.08049
2249.08	0.31933		3119.37	-0.08049
2249.28	0.31933		3119.68	-0.08049
2249.48	0.31934		3119.98	-0.08049
2249.68	0.31937		3120.28	-0.08049
2249.88	0.3194		3120.59	-0.08049
2250.08	0.31941		3120.89	-0.08049
2250.28	0.3194		3121.19	-0.08049
2250.48	0.31936		3121.49	-0.08049
2250.68	0.31929		3121.8	-0.08049
2250.87	0.31921		3122.1	-0.08049
2251.07	0.31913		3122.4	-0.08049
2251.27	0.31907		3122.71	-0.08049
2251.47	0.31905		3123.01	-0.08049
2251.67	0.31908		3123.31	-0.08049
2251.87	0.31915		3123.62	-0.08049
2252.07	0.31925		3123.92	-0.08049
2252.27	0.31938		3124.22	-0.08049
2252.47	0.3195		3124.52	-0.08049
2252.67	0.31961		3124.83	-0.08049
2252.87	0.31967		3125.13	-0.08049
2253.07	0.31969		3125.43	-0.08049
2253.27	0.31969		3125.74	-0.08049
2253.47	0.31968		3126.04	-0.08049
2253.67	0.31968		3126.34	-0.08049
2253.87	0.31971		3126.64	-0.08049
2254.07	0.31978		3126.95	-0.08049
2254.27	0.31987		3127.25	-0.08049
2254.47	0.31996		3127.55	-0.08049
2254.67	0.32004		3127.86	-0.08049
2254.87	0.3201		3128.16	-0.08049
2255.07	0.32014		3128.46	-0.08049
2255.27	0.32015		3128.76	-0.08049
2255.47	0.32016		3129.07	-0.08049
2255.67	0.32015		3129.37	-0.08049
2255.87	0.32014		3129.67	-0.08049
2256.07	0.32013		3129.98	-0.08049
2256.27	0.3201		3130.28	-0.08049
2256.47	0.32005		3130.58	-0.08049
2256.67	0.32001		3130.88	-0.08049
2256.87	0.31997		3131.19	-0.08049
2257.06	0.31995		3131.49	-0.08049
2257.26	0.31994		3131.79	-0.08049
2257.46	0.31995		3132.1	-0.08049
2257.66	0.31996		3132.4	-0.08049
2257.86	0.31995		3132.7	-0.08049
2258.06	0.31993		3133	-0.08049
2258.26	0.31988		3133.31	-0.08049
2258.46	0.31981		3133.61	-0.08049
2258.66	0.31973		3133.91	-0.08049
2258.86	0.31965		3134.22	-0.08049
2259.06	0.31958		3134.52	-0.08049
2259.26	0.31952		3134.82	-0.08049
2259.46	0.31947		3135.12	-0.08049
2259.66	0.31942		3135.43	-0.08049
2259.86	0.31939		3135.73	-0.08049
2260.06	0.31938		3136.03	-0.08049
2260.26	0.3194		3136.34	-0.08049
2260.46	0.31944		3136.64	-0.08049
2260.66	0.3195		3136.94	-0.08049
2260.86	0.31956		3137.24	-0.08049
2261.06	0.3196		3137.55	-0.08049
2261.26	0.31963		3137.85	-0.08049
2261.46	0.31964		3138.15	-0.08049
2261.66	0.31965		3138.46	-0.08049
2261.86	0.31965		3138.76	-0.08049
2262.06	0.31966		3139.06	-0.08049
2262.26	0.31967		3139.36	-0.08049
2262.46	0.31969		3139.67	-0.08049
2262.66	0.31972		3139.97	-0.08049
2262.86	0.31974		3140.27	-0.08049
2263.06	0.31975		3140.58	-0.08049
2263.26	0.31975		3140.88	-0.08049
2263.45	0.31974		3141.18	-0.08049
2263.65	0.31973		3141.49	-0.08049
2263.85	0.31974		3141.79	-0.08049
2264.05	0.31976		3142.09	-0.08049
2264.25	0.31979		3142.39	-0.08049
2264.45	0.31983		3142.7	-0.08049
2264.65	0.31988		3143	-0.08049
2264.85	0.31992		3143.3	-0.08049
2265.05	0.31996		3143.61	-0.08049
2265.25	0.31999		3143.91	-0.08049
2265.45	0.32001		3144.21	-0.08049
2265.65	0.32002		3144.51	-0.08049
2265.85	0.32003		3144.82	-0.08049
2266.05	0.32003		3145.12	-0.08049
2266.25	0.32001		3145.42	-0.08049
2266.45	0.31998		3145.73	-0.08049
2266.65	0.31992		3146.03	-0.08049
2266.85	0.31984		3146.33	-0.08049
2267.05	0.31973		3146.63	-0.08049
2267.25	0.31962		3146.94	-0.08049
2267.45	0.31951		3147.24	-0.08049
2267.65	0.31942		3147.54	-0.08049
2267.85	0.31935		3147.85	-0.08049
2268.05	0.3193		3148.15	-0.08049
2268.25	0.31928		3148.45	-0.08049
2268.45	0.31928		3148.75	-0.08049
2268.65	0.3193		3149.06	-0.08049
2268.85	0.31933		3149.36	-0.08049
2269.05	0.31936		3149.66	-0.08049
2269.25	0.31938		3149.97	-0.08049
2269.45	0.31941		3150.27	-0.08049
2269.64	0.31944		3150.57	-0.08049
2269.84	0.31947		3150.87	-0.08049
2270.04	0.3195		3151.18	-0.08049
2270.24	0.31952		3151.48	-0.08049
2270.44	0.31952		3151.78	-0.08049
2270.64	0.31949		3152.09	-0.08049
2270.84	0.31946		3152.39	-0.08049
2271.04	0.31942		3152.69	-0.08049
2271.24	0.31939		3152.99	-0.08049
2271.44	0.31938		3153.3	-0.08049
2271.64	0.31938		3153.6	-0.08049
2271.84	0.31939		3153.9	-0.08049
2272.04	0.3194		3154.21	-0.08049
2272.24	0.31942		3154.51	-0.08049
2272.44	0.31943		3154.81	-0.08049
2272.64	0.31944		3155.11	-0.08049
2272.84	0.31944		3155.42	-0.08049
2273.04	0.31944		3155.72	-0.08049
2273.24	0.31944		3156.02	-0.08049
2273.44	0.31945		3156.33	-0.08049
2273.64	0.31946		3156.63	-0.08049
2273.84	0.31948		3156.93	-0.08049
2274.04	0.3195		3157.23	-0.08049
2274.24	0.31952		3157.54	-0.08049
2274.44	0.31953		3157.84	-0.08049
2274.64	0.31953		3158.14	-0.08049
2274.84	0.31953		3158.45	-0.08049
2275.04	0.31952		3158.75	-0.08049
2275.24	0.31952		3159.05	-0.08049
2275.44	0.31952		3159.36	-0.08049
2275.64	0.31952		3159.66	-0.08049
2275.83	0.31953		3159.96	-0.08049
2276.03	0.31952		3160.26	-0.08049
2276.23	0.31951		3160.57	-0.08049
2276.43	0.3195		3160.87	-0.08049
2276.63	0.31948		3161.17	-0.08049
2276.83	0.31946		3161.48	-0.08049
2277.03	0.31944		3161.78	-0.08049
2277.23	0.31943		3162.08	-0.08049
2277.43	0.31944		3162.38	-0.08049
2277.63	0.31944		3162.69	-0.08049
2277.83	0.31944		3162.99	-0.08049
2278.03	0.31944		3163.29	-0.08049
2278.23	0.31942		3163.6	-0.08049
2278.43	0.3194		3163.9	-0.08049
2278.63	0.31939		3164.2	-0.08049
2278.83	0.31939		3164.5	-0.08049
2279.03	0.31941		3164.81	-0.08049
2279.23	0.31944		3165.11	-0.08049
2279.43	0.31948		3165.41	-0.08049
2279.63	0.31953		3165.72	-0.08049
2279.83	0.31956		3166.02	-0.08049
2280.03	0.31957		3166.32	-0.08049
2280.23	0.31957		3166.62	-0.08049
2280.43	0.31955		3166.93	-0.08049
2280.63	0.31953		3167.23	-0.08049
2280.83	0.31954		3167.53	-0.08049
2281.03	0.31957		3167.84	-0.08049
2281.23	0.31963		3168.14	-0.08049
2281.43	0.3197		3168.44	-0.08049
2281.63	0.31978		3168.74	-0.08049
2281.83	0.31986		3169.05	-0.08049
2282.03	0.31995		3169.35	-0.08049
2282.22	0.32004		3169.65	-0.08049
2282.42	0.32012		3169.96	-0.08049
2282.62	0.32019		3170.26	-0.08049
2282.82	0.32023		3170.56	-0.08049
2283.02	0.32023		3170.86	-0.08049
2283.22	0.32019		3171.17	-0.08049
2283.42	0.32013		3171.47	-0.08049
2283.62	0.32005		3171.77	-0.08049
2283.82	0.31997		3172.08	-0.08049
2284.02	0.31991		3172.38	-0.08049
2284.22	0.31986		3172.68	-0.08049
2284.42	0.31985		3172.98	-0.08049
2284.62	0.31984		3173.29	-0.08049
2284.82	0.31983		3173.59	-0.08049
2285.02	0.31982		3173.89	-0.08049
2285.22	0.31981		3174.2	-0.08049
2285.42	0.3198		3174.5	-0.08049
2285.62	0.31979		3174.8	-0.08049
2285.82	0.31979		3175.11	-0.08049
2286.02	0.3198		3175.41	-0.08049
2286.22	0.3198		3175.71	-0.08049
2286.42	0.31979		3176.01	-0.08049
2286.62	0.31977		3176.32	-0.08049
2286.82	0.31973		3176.62	-0.08049
2287.02	0.31969		3176.92	-0.08049
2287.22	0.31964		3177.23	-0.08049
2287.42	0.3196		3177.53	-0.08049
2287.62	0.31956		3177.83	-0.08049
2287.82	0.31953		3178.13	-0.08049
2288.02	0.31951		3178.44	-0.08049
2288.22	0.31949		3178.74	-0.08049
2288.41	0.31947		3179.04	-0.08049
2288.61	0.31946		3179.35	-0.08049
2288.81	0.31947		3179.65	-0.08049
2289.01	0.31949		3179.95	-0.08049
2289.21	0.31953		3180.25	-0.08049
2289.41	0.31957		3180.56	-0.08049
2289.61	0.31961		3180.86	-0.08049
2289.81	0.31964		3181.16	-0.08049
2290.01	0.31964		3181.47	-0.08049
2290.21	0.31963		3181.77	-0.08049
2290.41	0.31959		3182.07	-0.08049
2290.61	0.31954		3182.37	-0.08049
2290.81	0.31949		3182.68	-0.08049
2291.01	0.31945		3182.98	-0.08049
2291.21	0.31942		3183.28	-0.08049
2291.41	0.3194		3183.59	-0.08049
2291.61	0.3194		3183.89	-0.08049
2291.81	0.3194		3184.19	-0.08049
2292.01	0.3194		3184.49	-0.08049
2292.21	0.3194		3184.8	-0.08049
2292.41	0.3194		3185.1	-0.08049
2292.61	0.31941		3185.4	-0.08049
2292.81	0.3194		3185.71	-0.08049
2293.01	0.31939		3186.01	-0.08049
2293.21	0.31936		3186.31	-0.08049
2293.41	0.31931		3186.61	-0.08049
2293.61	0.31924		3186.92	-0.08049
2293.81	0.31918		3187.22	-0.08049
2294.01	0.31913		3187.52	-0.08049
2294.21	0.3191		3187.83	-0.08049
2294.41	0.3191		3188.13	-0.08049
2294.61	0.31911		3188.43	-0.08049
2294.8	0.31914		3188.73	-0.08049
2295	0.31917		3189.04	-0.08049
2295.2	0.3192		3189.34	-0.08049
2295.4	0.31922		3189.64	-0.08049
2295.6	0.31923		3189.95	-0.08049
2295.8	0.31924		3190.25	-0.08049
2296	0.31924		3190.55	-0.08049
2296.2	0.31925		3190.85	-0.08049
2296.4	0.31926		3191.16	-0.08049
2296.6	0.31928		3191.46	-0.08049
2296.8	0.31929		3191.76	-0.08049
2297	0.31931		3192.07	-0.08049
2297.2	0.31932		3192.37	-0.08049
2297.4	0.31934		3192.67	-0.08049
2297.6	0.31936		3192.98	-0.08049
2297.8	0.31939		3193.28	-0.08049
2298	0.31943		3193.58	-0.08049
2298.2	0.31948		3193.88	-0.08049
2298.4	0.31955		3194.19	-0.08049
2298.6	0.31961		3194.49	-0.08049
2298.8	0.31968		3194.79	-0.08049
2299	0.31973		3195.1	-0.08049
2299.2	0.31976		3195.4	-0.08049
2299.4	0.31977		3195.7	-0.08049
2299.6	0.31973		3196	-0.08049
2299.8	0.31967		3196.31	-0.08049
2300	0.31958		3196.61	-0.08049
2300.2	0.31948		3196.91	-0.08049
2300.4	0.31939		3197.22	-0.08049
2300.6	0.3193		3197.52	-0.08049
2300.8	0.31922		3197.82	-0.08049
2300.99	0.31916		3198.12	-0.08049
2301.19	0.31913		3198.43	-0.08049
2301.39	0.31911		3198.73	-0.08049
2301.59	0.3191		3199.03	-0.08049
2301.79	0.31912		3199.34	-0.08049
2301.99	0.31915		3199.64	-0.08049
2302.19	0.31919		3199.94	-0.08049
2302.39	0.31924		3200.24	-0.08049
2302.59	0.3193		3200.55	-0.08049
2302.79	0.31938		3200.85	-0.08049
2302.99	0.31948		3201.15	-0.08049
2303.19	0.31958		3201.46	-0.08049
2303.39	0.3197		3201.76	-0.08049
2303.59	0.31979		3202.06	-0.08049
2303.79	0.31986		3202.36	-0.08049
2303.99	0.31988		3202.67	-0.08049
2304.19	0.31986		3202.97	-0.08049
2304.39	0.31981		3203.27	-0.08049
2304.59	0.31974		3203.58	-0.08049
2304.79	0.31968		3203.88	-0.08049
2304.99	0.31964		3204.18	-0.08049
2305.19	0.31963		3204.48	-0.08049
2305.39	0.31965		3204.79	-0.08049
2305.59	0.31968		3205.09	-0.08049
2305.79	0.31972		3205.39	-0.08049
2305.99	0.31978		3205.7	-0.08049
2306.19	0.31983		3206	-0.08049
2306.39	0.31989		3206.3	-0.08049
2306.59	0.31993		3206.6	-0.08049
2306.79	0.31995		3206.91	-0.08049
2306.99	0.31995		3207.21	-0.08049
2307.18	0.31994		3207.51	-0.08049
2307.38	0.31992		3207.82	-0.08049
2307.58	0.31989		3208.12	-0.08049
2307.78	0.31986		3208.42	-0.08049
2307.98	0.31983		3208.72	-0.08049
2308.18	0.31979		3209.03	-0.08049
2308.38	0.31974		3209.33	-0.08049
2308.58	0.31968		3209.63	-0.08049
2308.78	0.3196		3209.94	-0.08049
2308.98	0.31951		3210.24	-0.08049
2309.18	0.31942		3210.54	-0.08049
2309.38	0.31934		3210.85	-0.08049
2309.58	0.31928		3211.15	-0.08049
2309.78	0.31925		3211.45	-0.08049
2309.98	0.31925		3211.75	-0.08049
2310.18	0.31928		3212.06	-0.08049
2310.38	0.31932		3212.36	-0.08049
2310.58	0.31936		3212.66	-0.08049
2310.78	0.31939		3212.97	-0.08049
2310.98	0.31941		3213.27	-0.08049
2311.18	0.31941		3213.57	-0.08049
2311.38	0.31941		3213.87	-0.08049
2311.58	0.31941		3214.18	-0.08049
2311.78	0.31942		3214.48	-0.08049
2311.98	0.31944		3214.78	-0.08049
2312.18	0.31946		3215.09	-0.08049
2312.38	0.31948		3215.39	-0.08049
2312.58	0.31949		3215.69	-0.08049
2312.78	0.31951		3215.99	-0.08049
2312.98	0.31953		3216.3	-0.08049
2313.18	0.31954		3216.6	-0.08049
2313.38	0.31953		3216.9	-0.08049
2313.57	0.3195		3217.21	-0.08049
2313.77	0.31946		3217.51	-0.08049
2313.97	0.31942		3217.81	-0.08049
2314.17	0.31938		3218.11	-0.08049
2314.37	0.31937		3218.42	-0.08049
2314.57	0.31936		3218.72	-0.08049
2314.77	0.31936		3219.02	-0.08049
2314.97	0.31933		3219.33	-0.08049
2315.17	0.31929		3219.63	-0.08049
2315.37	0.31922		3219.93	-0.08049
2315.57	0.31913		3220.23	-0.08049
2315.77	0.31905		3220.54	-0.08049
2315.97	0.31898		3220.84	-0.08049
2316.17	0.31892		3221.14	-0.08049
2316.37	0.31889		3221.45	-0.08049
2316.57	0.31886		3221.75	-0.08049
2316.77	0.31885		3222.05	-0.08049
2316.97	0.31884		3222.35	-0.08049
2317.17	0.31884		3222.66	-0.08049
2317.37	0.31885		3222.96	-0.08049
2317.57	0.31887		3223.26	-0.08049
2317.77	0.31889		3223.57	-0.08049
2317.97	0.31892		3223.87	-0.08049
2318.17	0.31896		3224.17	-0.08049
2318.37	0.31901		3224.47	-0.08049
2318.57	0.31907		3224.78	-0.08049
2318.77	0.31914		3225.08	-0.08049
2318.97	0.31922		3225.38	-0.08049
2319.17	0.31929		3225.69	-0.08049
2319.37	0.31935		3225.99	-0.08049
2319.57	0.31939		3226.29	-0.08049
2319.76	0.31942		3226.6	-0.08049
2319.96	0.31944		3226.9	-0.08049
2320.16	0.31946		3227.2	-0.08049
2320.36	0.31946		3227.5	-0.08049
2320.56	0.31946		3227.81	-0.08049
2320.76	0.31946		3228.11	-0.08049
2320.96	0.31947		3228.41	-0.08049
2321.16	0.31949		3228.72	-0.08049
2321.36	0.31952		3229.02	-0.08049
2321.56	0.31954		3229.32	-0.08049
2321.76	0.31955		3229.62	-0.08049
2321.96	0.31954		3229.93	-0.08049
2322.16	0.31952		3230.23	-0.08049
2322.36	0.31949		3230.53	-0.08049
2322.56	0.31946		3230.84	-0.08049
2322.76	0.31943		3231.14	-0.08049
2322.96	0.3194		3231.44	-0.08049
2323.16	0.31937		3231.74	-0.08049
2323.36	0.31935		3232.05	-0.08049
2323.56	0.31932		3232.35	-0.08049
2323.76	0.31929		3232.65	-0.08049
2323.96	0.31926		3232.96	-0.08049
2324.16	0.31922		3233.26	-0.08049
2324.36	0.31918		3233.56	-0.08049
2324.56	0.31914		3233.86	-0.08049
2324.76	0.31912		3234.17	-0.08049
2324.96	0.3191		3234.47	-0.08049
2325.16	0.3191		3234.77	-0.08049
2325.36	0.31911		3235.08	-0.08049
2325.56	0.31914		3235.38	-0.08049
2325.76	0.3192		3235.68	-0.08049
2325.95	0.31926		3235.98	-0.08049
2326.15	0.31934		3236.29	-0.08049
2326.35	0.3194		3236.59	-0.08049
2326.55	0.31945		3236.89	-0.08049
2326.75	0.31947		3237.2	-0.08049
2326.95	0.31948		3237.5	-0.08049
2327.15	0.31947		3237.8	-0.08049
2327.35	0.31946		3238.1	-0.08049
2327.55	0.31945		3238.41	-0.08049
2327.75	0.31945		3238.71	-0.08049
2327.95	0.31946		3239.01	-0.08049
2328.15	0.31948		3239.32	-0.08049
2328.35	0.3195		3239.62	-0.08049
2328.55	0.31951		3239.92	-0.08049
2328.75	0.31951		3240.22	-0.08049
2328.95	0.31949		3240.53	-0.08049
2329.15	0.31945		3240.83	-0.08049
2329.35	0.31938		3241.13	-0.08049
2329.55	0.31931		3241.44	-0.08049
2329.75	0.31923		3241.74	-0.08049
2329.95	0.31916		3242.04	-0.08049
2330.15	0.31909		3242.34	-0.08049
2330.35	0.31904		3242.65	-0.08049
2330.55	0.319		3242.95	-0.08049
2330.75	0.31897		3243.25	-0.08049
2330.95	0.31895		3243.56	-0.08049
2331.15	0.31895		3243.86	-0.08049
2331.35	0.31894		3244.16	-0.08049
2331.55	0.31893		3244.47	-0.08049
2331.75	0.31894		3244.77	-0.08049
2331.95	0.31896		3245.07	-0.08049
2332.15	0.319		3245.37	-0.08049
2332.34	0.31905		3245.68	-0.08049
2332.54	0.3191		3245.98	-0.08049
2332.74	0.31914		3246.28	-0.08049
2332.94	0.31915		3246.59	-0.08049
2333.14	0.31916		3246.89	-0.08049
2333.34	0.31917		3247.19	-0.08049
2333.54	0.31918		3247.49	-0.08049
2333.74	0.31919		3247.8	-0.08049
2333.94	0.31921		3248.1	-0.08049
2334.14	0.31924		3248.4	-0.08049
2334.34	0.31928		3248.71	-0.08049
2334.54	0.31934		3249.01	-0.08049
2334.74	0.3194		3249.31	-0.08049
2334.94	0.31946		3249.61	-0.08049
2335.14	0.31951		3249.92	-0.08049
2335.34	0.31955		3250.22	-0.08049
2335.54	0.31956		3250.52	-0.08049
2335.74	0.31955		3250.83	-0.08049
2335.94	0.31954		3251.13	-0.08049
2336.14	0.31954		3251.43	-0.08049
2336.34	0.31955		3251.73	-0.08049
2336.54	0.31958		3252.04	-0.08049
2336.74	0.31963		3252.34	-0.08049
2336.94	0.31968		3252.64	-0.08049
2337.14	0.31974		3252.95	-0.08049
2337.34	0.31979		3253.25	-0.08049
2337.54	0.31983		3253.55	-0.08049
2337.74	0.31986		3253.85	-0.08049
2337.94	0.31988		3254.16	-0.08049
2338.14	0.31989		3254.46	-0.08049
2338.34	0.31987		3254.76	-0.08049
2338.53	0.31982		3255.07	-0.08049
2338.73	0.31976		3255.37	-0.08049
2338.93	0.31968		3255.67	-0.08049
2339.13	0.3196		3255.97	-0.08049
2339.33	0.31952		3256.28	-0.08049
2339.53	0.31946		3256.58	-0.08049
2339.73	0.31942		3256.88	-0.08049
2339.93	0.31939		3257.19	-0.08049
2340.13	0.31936		3257.49	-0.08049
2340.33	0.31933		3257.79	-0.08049
2340.53	0.31927		3258.09	-0.08049
2340.73	0.31919		3258.4	-0.08049
2340.93	0.3191		3258.7	-0.08049
2341.13	0.31902		3259	-0.08049
2341.33	0.31897		3259.31	-0.08049
2341.53	0.31897		3259.61	-0.08049
2341.73	0.31901		3259.91	-0.08049
2341.93	0.3191		3260.21	-0.08049
2342.13	0.31921		3260.52	-0.08049
2342.33	0.31932		3260.82	-0.08049
2342.53	0.31943		3261.12	-0.08049
2342.73	0.31951		3261.43	-0.08049
2342.93	0.31956		3261.73	-0.08049
2343.13	0.31958		3262.03	-0.08049
2343.33	0.31958		3262.34	-0.08049
2343.53	0.31955		3262.64	-0.08049
2343.73	0.31952		3262.94	-0.08049
2343.93	0.31948		3263.24	-0.08049
2344.13	0.31945		3263.55	-0.08049
2344.33	0.31942		3263.85	-0.08049
2344.53	0.3194		3264.15	-0.08049
2344.73	0.31938		3264.46	-0.08049
2344.92	0.31936		3264.76	-0.08049
2345.12	0.31936		3265.06	-0.08049
2345.32	0.31936		3265.36	-0.08049
2345.52	0.31935		3265.67	-0.08049
2345.72	0.31934		3265.97	-0.08049
2345.92	0.31933		3266.27	-0.08049
2346.12	0.31932		3266.58	-0.08049
2346.32	0.31932		3266.88	-0.08049
2346.52	0.31935		3267.18	-0.08049
2346.72	0.31941		3267.48	-0.08049
2346.92	0.31948		3267.79	-0.08049
2347.12	0.31955		3268.09	-0.08049
2347.32	0.31962		3268.39	-0.08049
2347.52	0.31968		3268.7	-0.08049
2347.72	0.31972		3269	-0.08049
2347.92	0.31973		3269.3	-0.08049
2348.12	0.31972		3269.6	-0.08049
2348.32	0.31968		3269.91	-0.08049
2348.52	0.31964		3270.21	-0.08049
2348.72	0.31961		3270.51	-0.08049
2348.92	0.31958		3270.82	-0.08049
2349.12	0.31957		3271.12	-0.08049
2349.32	0.31956		3271.42	-0.08049
2349.52	0.31955		3271.72	-0.08049
2349.72	0.31953		3272.03	-0.08049
2349.92	0.3195		3272.33	-0.08049
2350.12	0.31947		3272.63	-0.08049
2350.32	0.31945		3272.94	-0.08049
2350.52	0.31945		3273.24	-0.08049
2350.72	0.31947		3273.54	-0.08049
2350.92	0.31952		3273.84	-0.08049
2351.11	0.31959		3274.15	-0.08049
2351.31	0.31968		3274.45	-0.08049
2351.51	0.31977		3274.75	-0.08049
2351.71	0.31984		3275.06	-0.08049
2351.91	0.31988		3275.36	-0.08049
2352.11	0.31987		3275.66	-0.08049
2352.31	0.31984		3275.96	-0.08049
2352.51	0.31978		3276.27	-0.08049
2352.71	0.31972		3276.57	-0.08049
2352.91	0.31969		3276.87	-0.08049
2353.11	0.31967		3277.18	-0.08049
2353.31	0.31968		3277.48	-0.08049
2353.51	0.31971		3277.78	-0.08049
2353.71	0.31974		3278.09	-0.08049
2353.91	0.31978		3278.39	-0.08049
2354.11	0.31982		3278.69	-0.08049
2354.31	0.31986		3278.99	-0.08049
2354.51	0.31988		3279.3	-0.08049
2354.71	0.31989		3279.6	-0.08049
2354.91	0.31988		3279.9	-0.08049
2355.11	0.31983		3280.21	-0.08049
2355.31	0.31977		3280.51	-0.08049
2355.51	0.31968		3280.81	-0.08049
2355.71	0.3196		3281.11	-0.08049
2355.91	0.31951		3281.42	-0.08049
2356.11	0.31944		3281.72	-0.08049
2356.31	0.31937		3282.02	-0.08049
2356.51	0.31932		3282.33	-0.08049
2356.71	0.31928		3282.63	-0.08049
2356.91	0.31925		3282.93	-0.08049
2357.11	0.31923		3283.23	-0.08049
2357.3	0.31921		3283.54	-0.08049
2357.5	0.3192		3283.84	-0.08049
2357.7	0.3192		3284.14	-0.08049
2357.9	0.31921		3284.45	-0.08049
2358.1	0.31923		3284.75	-0.08049
2358.3	0.31927		3285.05	-0.08049
2358.5	0.31933		3285.35	-0.08049
2358.7	0.31941		3285.66	-0.08049
2358.9	0.31949		3285.96	-0.08049
2359.1	0.31958		3286.26	-0.08049
2359.3	0.31966		3286.57	-0.08049
2359.5	0.31972		3286.87	-0.08049
2359.7	0.31977		3287.17	-0.08049
2359.9	0.31979		3287.47	-0.08049
2360.1	0.31979		3287.78	-0.08049
2360.3	0.31978		3288.08	-0.08049
2360.5	0.31976		3288.38	-0.08049
2360.7	0.31974		3288.69	-0.08049
2360.9	0.31971		3288.99	-0.08049
2361.1	0.31967		3289.29	-0.08049
2361.3	0.31961		3289.59	-0.08049
2361.5	0.31953		3289.9	-0.08049
2361.7	0.31943		3290.2	-0.08049
2361.9	0.31934		3290.5	-0.08049
2362.1	0.31925		3290.81	-0.08049
2362.3	0.31918		3291.11	-0.08049
2362.5	0.31913		3291.41	-0.08049
2362.7	0.31911		3291.71	-0.08049
2362.9	0.31912		3292.02	-0.08049
2363.1	0.31916		3292.32	-0.08049
2363.3	0.31921		3292.62	-0.08049
2363.5	0.31927		3292.93	-0.08049
2363.69	0.31931		3293.23	-0.08049
2363.89	0.31933		3293.53	-0.08049
2364.09	0.31933		3293.83	-0.08049
2364.29	0.31929		3294.14	-0.08049
2364.49	0.31923		3294.44	-0.08049
2364.69	0.31916		3294.74	-0.08049
2364.89	0.31907		3295.05	-0.08049
2365.09	0.31898		3295.35	-0.08049
2365.29	0.31891		3295.65	-0.08049
2365.49	0.31885		3295.96	-0.08049
2365.69	0.31882		3296.26	-0.08049
2365.89	0.31882		3296.56	-0.08049
2366.09	0.31884		3296.86	-0.08049
2366.29	0.31888		3297.17	-0.08049
2366.49	0.31893		3297.47	-0.08049
2366.69	0.319		3297.77	-0.08049
2366.89	0.31909		3298.08	-0.08049
2367.09	0.31918		3298.38	-0.08049
2367.29	0.31928		3298.68	-0.08049
2367.49	0.31937		3298.98	-0.08049
2367.69	0.31944		3299.29	-0.08049
2367.89	0.3195		3299.59	-0.08049
2368.09	0.31956		3299.89	-0.08049
2368.29	0.3196		3300.2	-0.08049
2368.49	0.31964		3300.5	-0.08049
2368.69	0.31967		3300.8	-0.08049
2368.89	0.31967		3301.1	-0.08049
2369.09	0.31964		3301.41	-0.08049
2369.29	0.3196		3301.71	-0.08049
2369.49	0.31955		3302.01	-0.08049
2369.69	0.31951		3302.32	-0.08049
2369.88	0.31947		3302.62	-0.08049
2370.08	0.31945		3302.92	-0.08049
2370.28	0.31942		3303.22	-0.08049
2370.48	0.31939		3303.53	-0.08049
2370.68	0.31936		3303.83	-0.08049
2370.88	0.31932		3304.13	-0.08049
2371.08	0.31927		3304.44	-0.08049
2371.28	0.31923		3304.74	-0.08049
2371.48	0.3192		3305.04	-0.08049
2371.68	0.3192		3305.34	-0.08049
2371.88	0.31921		3305.65	-0.08049
2372.08	0.31922		3305.95	-0.08049
2372.28	0.31924		3306.25	-0.08049
2372.48	0.31924		3306.56	-0.08049
2372.68	0.31924		3306.86	-0.08049
2372.88	0.31924		3307.16	-0.08049
2373.08	0.31924		3307.46	-0.08049
2373.28	0.31924		3307.77	-0.08049
2373.48	0.31926		3308.07	-0.08049
2373.68	0.31929		3308.37	-0.08049
2373.88	0.31931		3308.68	-0.08049
2374.08	0.31932		3308.98	-0.08049
2374.28	0.31932		3309.28	-0.08049
2374.48	0.3193		3309.58	-0.08049
2374.68	0.31929		3309.89	-0.08049
2374.88	0.31929		3310.19	-0.08049
2375.08	0.31931		3310.49	-0.08049
2375.28	0.31934		3310.8	-0.08049
2375.48	0.31939		3311.1	-0.08049
2375.68	0.31945		3311.4	-0.08049
2375.88	0.31949		3311.7	-0.08049
2376.08	0.31952		3312.01	-0.08049
2376.27	0.31953		3312.31	-0.08049
2376.47	0.31951		3312.61	-0.08049
2376.67	0.31947		3312.92	-0.08049
2376.87	0.31941		3313.22	-0.08049
2377.07	0.31931		3313.52	-0.08049
2377.27	0.31921		3313.83	-0.08049
2377.47	0.3191		3314.13	-0.08049
2377.67	0.31903		3314.43	-0.08049
2377.87	0.31898		3314.73	-0.08049
2378.07	0.31897		3315.04	-0.08049
2378.27	0.31899		3315.34	-0.08049
2378.47	0.31903		3315.64	-0.08049
2378.67	0.31908		3315.95	-0.08049
2378.87	0.31914		3316.25	-0.08049
2379.07	0.3192		3316.55	-0.08049
2379.27	0.31926		3316.85	-0.08049
2379.47	0.3193		3317.16	-0.08049
2379.67	0.31932		3317.46	-0.08049
2379.87	0.31933		3317.76	-0.08049
2380.07	0.31933		3318.07	-0.08049
2380.27	0.31935		3318.37	-0.08049
2380.47	0.31938		3318.67	-0.08049
2380.67	0.31944		3318.97	-0.08049
2380.87	0.3195		3319.28	-0.08049
2381.07	0.31954		3319.58	-0.08049
2381.27	0.31955		3319.88	-0.08049
2381.47	0.31954		3320.19	-0.08049
2381.67	0.31952		3320.49	-0.08049
2381.87	0.31949		3320.79	-0.08049
2382.07	0.31947		3321.09	-0.08049
2382.27	0.31946		3321.4	-0.08049
2382.46	0.31946		3321.7	-0.08049
2382.66	0.31947		3322	-0.08049
2382.86	0.31951		3322.31	-0.08049
2383.06	0.31957		3322.61	-0.08049
2383.26	0.31963		3322.91	-0.08049
2383.46	0.31968		3323.21	-0.08049
2383.66	0.31972		3323.52	-0.08049
2383.86	0.31973		3323.82	-0.08049
2384.06	0.31973		3324.12	-0.08049
2384.26	0.31971		3324.43	-0.08049
2384.46	0.31969		3324.73	-0.08049
2384.66	0.31967		3325.03	-0.08049
2384.86	0.31966		3325.33	-0.08049
2385.06	0.31966		3325.64	-0.08049
2385.26	0.31965		3325.94	-0.08049
2385.46	0.31964		3326.24	-0.08049
2385.66	0.31961		3326.55	-0.08049
2385.86	0.31956		3326.85	-0.08049
2386.06	0.31951		3327.15	-0.08049
2386.26	0.31946		3327.45	-0.08049
2386.46	0.31941		3327.76	-0.08049
2386.66	0.31938		3328.06	-0.08049
2386.86	0.31936		3328.36	-0.08049
2387.06	0.31938		3328.67	-0.08049
2387.26	0.31941		3328.97	-0.08049
2387.46	0.31947		3329.27	-0.08049
2387.66	0.31953		3329.57	-0.08049
2387.86	0.3196		3329.88	-0.08049
2388.06	0.31966		3330.18	-0.08049
2388.26	0.3197		3330.48	-0.08049
2388.46	0.31972		3330.79	-0.08049
2388.65	0.31972		3331.09	-0.08049
2388.85	0.3197		3331.39	-0.08049
2389.05	0.31966		3331.7	-0.08049
2389.25	0.31961		3332	-0.08049
2389.45	0.31954		3332.3	-0.08049
2389.65	0.31946		3332.6	-0.08049
2389.85	0.31939		3332.91	-0.08049
2390.05	0.31934		3333.21	-0.08049
2390.25	0.31931		3333.51	-0.08049
2390.45	0.31931		3333.82	-0.08049
2390.65	0.31932		3334.12	-0.08049
2390.85	0.31935		3334.42	-0.08049
2391.05	0.31938		3334.72	-0.08049
2391.25	0.31941		3335.03	-0.08049
2391.45	0.31943		3335.33	-0.08049
2391.65	0.31945		3335.63	-0.08049
2391.85	0.31945		3335.94	-0.08049
2392.05	0.31945		3336.24	-0.08049
2392.25	0.31943		3336.54	-0.08049
2392.45	0.31942		3336.84	-0.08049
2392.65	0.3194		3337.15	-0.08049
2392.85	0.31938		3337.45	-0.08049
2393.05	0.31936		3337.75	-0.08049
2393.25	0.31933		3338.06	-0.08049
2393.45	0.31929		3338.36	-0.08049
2393.65	0.31924		3338.66	-0.08049
2393.85	0.31919		3338.96	-0.08049
2394.05	0.31914		3339.27	-0.08049
2394.25	0.31909		3339.57	-0.08049
2394.45	0.31906		3339.87	-0.08049
2394.65	0.31904		3340.18	-0.08049
2394.85	0.31903		3340.48	-0.08049
2395.04	0.31903		3340.78	-0.08049
2395.24	0.31903		3341.08	-0.08049
2395.44	0.31904		3341.39	-0.08049
2395.64	0.31906		3341.69	-0.08049
2395.84	0.31908		3341.99	-0.08049
2396.04	0.31913		3342.3	-0.08049
2396.24	0.3192		3342.6	-0.08049
2396.44	0.3193		3342.9	-0.08049
2396.64	0.3194		3343.2	-0.08049
2396.84	0.31951		3343.51	-0.08049
2397.04	0.31961		3343.81	-0.08049
2397.24	0.3197		3344.11	-0.08049
2397.44	0.31977		3344.42	-0.08049
2397.64	0.31982		3344.72	-0.08049
2397.84	0.31985		3345.02	-0.08048
2398.04	0.31986		3345.32	-0.08048
2398.24	0.31984		3345.63	-0.08048
2398.44	0.31981		3345.93	-0.08048
2398.64	0.31978		3346.23	-0.08048
2398.84	0.31975		3346.54	-0.08048
2399.04	0.31973		3346.84	-0.08048
2399.24	0.31973		3347.14	-0.08048
2399.44	0.31974		3347.45	-0.08048
2399.64	0.31975		3347.75	-0.08048
2399.84	0.31976		3348.05	-0.08048
2400.04	0.31975		3348.35	-0.08048
2400.24	0.31973		3348.66	-0.08048
2400.44	0.3197		3348.96	-0.08048
2400.64	0.31966		3349.26	-0.08048
2400.84	0.31961		3349.57	-0.08048
2401.04	0.31957		3349.87	-0.08048
2401.23	0.31953		3350.17	-0.08048
2401.43	0.3195		3350.47	-0.08048
2401.63	0.31948		3350.78	-0.08048
2401.83	0.31947		3351.08	-0.08048
2402.03	0.31946		3351.38	-0.08047
2402.23	0.31946		3351.69	-0.08047
2402.43	0.31947		3351.99	-0.08047
2402.63	0.31947		3352.29	-0.08047
2402.83	0.31948		3352.59	-0.08047
2403.03	0.31948		3352.9	-0.08046
2403.23	0.31947		3353.2	-0.08046
2403.43	0.31945		3353.5	-0.08045
2403.63	0.31944		3353.81	-0.08045
2403.83	0.31943		3354.11	-0.08044
2404.03	0.31943		3354.41	-0.08043
2404.23	0.31945		3354.71	-0.08043
2404.43	0.31947		3355.02	-0.08042
2404.63	0.3195		3355.32	-0.0804
2404.83	0.31953		3355.62	-0.08039
2405.03	0.31956		3355.93	-0.08038
2405.23	0.3196		3356.23	-0.08036
2405.43	0.31963		3356.53	-0.08034
2405.63	0.31965		3356.83	-0.08031
2405.83	0.31967		3357.14	-0.08029
2406.03	0.31967		3357.44	-0.08026
2406.23	0.31966		3357.74	-0.08022
2406.43	0.31965		3358.05	-0.08018
2406.63	0.31964		3358.35	-0.08014
2406.83	0.31963		3358.65	-0.08009
2407.03	0.31961		3358.95	-0.08003
2407.23	0.31959		3359.26	-0.07996
2407.43	0.31956		3359.56	-0.07988
2407.62	0.31953		3359.86	-0.0798
2407.82	0.3195		3360.17	-0.0797
2408.02	0.31948		3360.47	-0.07959
2408.22	0.31948		3360.77	-0.07946
2408.42	0.31951		3361.07	-0.07932
2408.62	0.31955		3361.38	-0.07916
2408.82	0.3196		3361.68	-0.07898
2409.02	0.31963		3361.98	-0.07878
2409.22	0.31963		3362.29	-0.07855
2409.42	0.31961		3362.59	-0.0783
2409.62	0.31955		3362.89	-0.07801
2409.82	0.31947		3363.19	-0.07769
2410.02	0.31939		3363.5	-0.07733
2410.22	0.31932		3363.8	-0.07693
2410.42	0.31927		3364.1	-0.07648
2410.62	0.31926		3364.41	-0.07598
2410.82	0.31927		3364.71	-0.07543
2411.02	0.31931		3365.01	-0.07481
2411.22	0.31935		3365.32	-0.07413
2411.42	0.31939		3365.62	-0.07337
2411.62	0.3194		3365.92	-0.07254
2411.82	0.31938		3366.22	-0.07161
2412.02	0.31935		3366.53	-0.07059
2412.22	0.31929		3366.83	-0.06946
2412.42	0.31924		3367.13	-0.06822
2412.62	0.31918		3367.44	-0.06686
2412.82	0.31912		3367.74	-0.06537
2413.02	0.31908		3368.04	-0.06373
2413.22	0.31905		3368.34	-0.06193
2413.42	0.31905		3368.65	-0.05997
2413.62	0.31909		3368.95	-0.05783
2413.81	0.31915		3369.25	-0.0555
2414.01	0.31924		3369.56	-0.05297
2414.21	0.31934		3369.86	-0.05021
2414.41	0.31943		3370.16	-0.04722
2414.61	0.31951		3370.46	-0.04398
2414.81	0.31958		3370.77	-0.04048
2415.01	0.31963		3371.07	-0.03669
2415.21	0.31967		3371.37	-0.03261
2415.41	0.3197		3371.68	-0.02822
2415.61	0.31971		3371.98	-0.0235
2415.81	0.3197		3372.28	-0.01843
2416.01	0.3197		3372.58	-0.013
2416.21	0.31969		3372.89	-0.0072
2416.41	0.3197		3373.19	-0.000999744
2416.61	0.31972		3373.49	0.00561
2416.81	0.31975		3373.8	0.01264
2417.01	0.31978		3374.1	0.02011
2417.21	0.3198		3374.4	0.02803
2417.41	0.31981		3374.7	0.03642
2417.61	0.31978		3375.01	0.04527
2417.81	0.31972		3375.31	0.05462
2418.01	0.31964		3375.61	0.06445
2418.21	0.31954		3375.92	0.07479
2418.41	0.31942		3376.22	0.08562
2418.61	0.3193		3376.52	0.09696
2418.81	0.31918		3376.82	0.1088
2419.01	0.31907		3377.13	0.12114
2419.21	0.319		3377.43	0.13398
2419.41	0.31897		3377.73	0.1473
2419.61	0.31899		3378.04	0.1611
2419.81	0.31904		3378.34	0.17535
2420	0.31913		3378.64	0.19004
2420.2	0.31923		3378.94	0.20515
2420.4	0.31933		3379.25	0.22065
2420.6	0.31941		3379.55	0.2365
2420.8	0.31946		3379.85	0.25268
2421	0.31947		3380.16	0.26915
2421.2	0.31946		3380.46	0.28587
2421.4	0.31944		3380.76	0.30279
2421.6	0.31941		3381.06	0.31985
2421.8	0.3194		3381.37	0.33701
2422	0.31941		3381.67	0.35422
2422.2	0.31944		3381.97	0.3714
2422.4	0.31947		3382.28	0.3885
2422.6	0.31951		3382.58	0.40544
2422.8	0.31953		3382.88	0.42217
2423	0.31953		3383.19	0.4386
2423.2	0.31952		3383.49	0.45466
2423.4	0.31951		3383.79	0.47028
2423.6	0.3195		3384.09	0.48537
2423.8	0.3195		3384.4	0.49987
2424	0.31952		3384.7	0.51369
2424.2	0.31955		3385	0.52676
2424.4	0.3196		3385.31	0.53899
2424.6	0.31965		3385.61	0.55031
2424.8	0.31969		3385.91	0.56065
2425	0.3197		3386.21	0.56993
2425.2	0.31968		3386.52	0.57809
2425.4	0.31965		3386.82	0.58505
2425.6	0.3196		3387.12	0.59076
2425.8	0.31955		3387.43	0.59516
2426	0.31951		3387.73	0.5982
2426.2	0.31948		3388.03	0.59982
2426.39	0.31948		3388.33	0.6
2426.59	0.31948		3388.64	0.59869
2426.79	0.3195		3388.94	0.59588
2426.99	0.31952		3389.24	0.59153
2427.19	0.31955		3389.55	0.58563
2427.39	0.31959		3389.85	0.57819
2427.59	0.31965		3390.15	0.56921
2427.79	0.31971		3390.45	0.55869
2427.99	0.31977		3390.76	0.54665
2428.19	0.31983		3391.06	0.53313
2428.39	0.31987		3391.36	0.51816
2428.59	0.31991		3391.67	0.50177
2428.79	0.31993		3391.97	0.48403
2428.99	0.31993		3392.27	0.46498
2429.19	0.31992		3392.57	0.4447
2429.39	0.31988		3392.88	0.42325
2429.59	0.31982		3393.18	0.40072
2429.79	0.31974		3393.48	0.37718
2429.99	0.31967		3393.79	0.35272
2430.19	0.31961		3394.09	0.32744
2430.39	0.31958		3394.39	0.30143
2430.59	0.31958		3394.69	0.27479
2430.79	0.31961		3395	0.24763
2430.99	0.31964		3395.3	0.22004
2431.19	0.31967		3395.6	0.19214
2431.39	0.31968		3395.91	0.16402
2431.59	0.31967		3396.21	0.1358
2431.79	0.31962		3396.51	0.10758
2431.99	0.31955		3396.81	0.07945
2432.19	0.31945		3397.12	0.05153
2432.39	0.31934		3397.42	0.0239
2432.58	0.31921		3397.72	-0.00334
2432.78	0.3191		3398.03	-0.0301
2432.98	0.31899		3398.33	-0.05629
2433.18	0.3189		3398.63	-0.08184
2433.38	0.31884		3398.94	-0.10666
2433.58	0.3188		3399.24	-0.1307
2433.78	0.3188		3399.54	-0.15388
2433.98	0.31883		3399.84	-0.17615
2434.18	0.31889		3400.15	-0.19746
2434.38	0.31897		3400.45	-0.21777
2434.58	0.31906		3400.75	-0.23704
2434.78	0.31917		3401.06	-0.25524
2434.98	0.31927		3401.36	-0.27234
2435.18	0.31937		3401.66	-0.28833
2435.38	0.31945		3401.96	-0.3032
2435.58	0.31951		3402.27	-0.31693
2435.78	0.31955		3402.57	-0.32954
2435.98	0.31953		3402.87	-0.34103
2436.18	0.31948		3403.18	-0.35141
2436.38	0.31938		3403.48	-0.36069
2436.58	0.31926		3403.78	-0.36891
2436.78	0.31915		3404.08	-0.37608
2436.98	0.31906		3404.39	-0.38223
2437.18	0.31902		3404.69	-0.3874
2437.38	0.31903		3404.99	-0.39163
2437.58	0.31907		3405.3	-0.39495
2437.78	0.31913		3405.6	-0.3974
2437.98	0.31921		3405.9	-0.39903
2438.18	0.31929		3406.2	-0.39988
2438.38	0.31938		3406.51	-0.4
2438.58	0.31947		3406.81	-0.39943
2438.77	0.31956		3407.11	-0.39823
2438.97	0.31965		3407.42	-0.39643
2439.17	0.31972		3407.72	-0.39409
2439.37	0.31977		3408.02	-0.39125
2439.57	0.31978		3408.32	-0.38796
2439.77	0.31977		3408.63	-0.38425
2439.97	0.31975		3408.93	-0.38018
2440.17	0.31971		3409.23	-0.37579
2440.37	0.31968		3409.54	-0.37111
2440.57	0.31965		3409.84	-0.36619
2440.77	0.31963		3410.14	-0.36105
2440.97	0.31961		3410.44	-0.35575
2441.17	0.31959		3410.75	-0.3503
2441.37	0.31957		3411.05	-0.34474
2441.57	0.31957		3411.35	-0.3391
2441.77	0.31958		3411.66	-0.33341
2441.97	0.31961		3411.96	-0.32768
2442.17	0.31964		3412.26	-0.32195
2442.37	0.31967		3412.56	-0.31623
2442.57	0.31969		3412.87	-0.31054
2442.77	0.3197		3413.17	-0.3049
2442.97	0.3197		3413.47	-0.29932
2443.17	0.31969		3413.78	-0.29382
2443.37	0.31969		3414.08	-0.28841
2443.57	0.31969		3414.38	-0.28309
2443.77	0.3197		3414.68	-0.27789
2443.97	0.3197		3414.99	-0.27279
2444.17	0.3197		3415.29	-0.26782
2444.37	0.31969		3415.59	-0.26297
2444.57	0.31969		3415.9	-0.25825
2444.77	0.3197		3416.2	-0.25367
2444.97	0.31972		3416.5	-0.24921
2445.16	0.31976		3416.81	-0.24489
2445.36	0.31981		3417.11	-0.24071
2445.56	0.31986		3417.41	-0.23665
2445.76	0.31993		3417.71	-0.23273
2445.96	0.31999		3418.02	-0.22895
2446.16	0.32004		3418.32	-0.22529
2446.36	0.32007		3418.62	-0.22175
2446.56	0.32008		3418.93	-0.21835
2446.76	0.32006		3419.23	-0.21506
2446.96	0.32004		3419.53	-0.21189
2447.16	0.32002		3419.83	-0.20883
2447.36	0.32		3420.14	-0.20589
2447.56	0.31998		3420.44	-0.20305
2447.76	0.31996		3420.74	-0.20031
2447.96	0.31994		3421.05	-0.19768
2448.16	0.3199		3421.35	-0.19514
2448.36	0.31987		3421.65	-0.19269
2448.56	0.31984		3421.95	-0.19034
2448.76	0.31982		3422.26	-0.18806
2448.96	0.31981		3422.56	-0.18587
2449.16	0.31981		3422.86	-0.18376
2449.36	0.31981		3423.17	-0.18172
2449.56	0.31982		3423.47	-0.17976
2449.76	0.31984		3423.77	-0.17786
2449.96	0.31986		3424.07	-0.17603
2450.16	0.31988		3424.38	-0.17426
2450.36	0.31989		3424.68	-0.17255
2450.56	0.31988		3424.98	-0.1709
2450.76	0.31986		3425.29	-0.1693
2450.96	0.31983		3425.59	-0.16775
2451.16	0.3198		3425.89	-0.16626
2451.35	0.31978		3426.19	-0.16481
2451.55	0.31977		3426.5	-0.1634
2451.75	0.31976		3426.8	-0.16204
2451.95	0.31976		3427.1	-0.16072
2452.15	0.31975		3427.41	-0.15944
2452.35	0.31973		3427.71	-0.1582
2452.55	0.31972		3428.01	-0.15699
2452.75	0.3197		3428.31	-0.15582
2452.95	0.31969		3428.62	-0.15468
2453.15	0.31967		3428.92	-0.15358
2453.35	0.31965		3429.22	-0.1525
2453.55	0.31962		3429.53	-0.15145
2453.75	0.31959		3429.83	-0.15043
2453.95	0.31956		3430.13	-0.14944
2454.15	0.31952		3430.43	-0.14847
2454.35	0.31949		3430.74	-0.14753
2454.55	0.31946		3431.04	-0.14661
2454.75	0.31942		3431.34	-0.14572
2454.95	0.31937		3431.65	-0.14484
2455.15	0.31931		3431.95	-0.14399
2455.35	0.31924		3432.25	-0.14316
2455.55	0.31918		3432.55	-0.14235
2455.75	0.31914		3432.86	-0.14156
2455.95	0.31912		3433.16	-0.14078
2456.15	0.31914		3433.46	-0.14002
2456.35	0.31918		3433.77	-0.13929
2456.55	0.31922		3434.07	-0.13856
2456.75	0.31925		3434.37	-0.13786
2456.95	0.31927		3434.68	-0.13717
2457.15	0.31927		3434.98	-0.1365
2457.35	0.31925		3435.28	-0.13584
2457.55	0.31924		3435.58	-0.13521
2457.74	0.31925		3435.89	-0.13458
2457.94	0.31926		3436.19	-0.13398
2458.14	0.31927		3436.49	-0.13339
2458.34	0.31928		3436.8	-0.13282
2458.54	0.31929		3437.1	-0.13227
2458.74	0.3193		3437.4	-0.13174
2458.94	0.31932		3437.7	-0.13124
2459.14	0.31935		3438.01	-0.13075
2459.34	0.31939		3438.31	-0.1303
2459.54	0.31943		3438.61	-0.12988
2459.74	0.31947		3438.92	-0.12949
2459.94	0.31951		3439.22	-0.12913
2460.14	0.31954		3439.52	-0.12883
2460.34	0.31958		3439.82	-0.12857
2460.54	0.31962		3440.13	-0.12837
2460.74	0.31966		3440.43	-0.12823
2460.94	0.31968		3440.73	-0.12817
2461.14	0.31969		3441.04	-0.12819
2461.34	0.31967		3441.34	-0.12831
2461.54	0.31964		3441.64	-0.12854
2461.74	0.31959		3441.94	-0.12889
2461.94	0.31955		3442.25	-0.12938
2462.14	0.31951		3442.55	-0.13002
2462.34	0.31949		3442.85	-0.13084
2462.54	0.3195		3443.16	-0.13185
2462.74	0.31953		3443.46	-0.13308
2462.94	0.31955		3443.76	-0.13455
2463.14	0.31955		3444.06	-0.13628
2463.34	0.31954		3444.37	-0.1383
2463.54	0.31951		3444.67	-0.14063
2463.74	0.31947		3444.97	-0.14329
2463.93	0.31944		3445.28	-0.14631
2464.13	0.31941		3445.58	-0.14971
2464.33	0.3194		3445.88	-0.15352
2464.53	0.3194		3446.18	-0.15776
2464.73	0.31942		3446.49	-0.16244
2464.93	0.31944		3446.79	-0.16758
2465.13	0.31946		3447.09	-0.1732
2465.33	0.31947		3447.4	-0.1793
2465.53	0.31946		3447.7	-0.18587
2465.73	0.31944		3448	-0.19293
2465.93	0.31941		3448.3	-0.20046
2466.13	0.31937		3448.61	-0.20845
2466.33	0.31934		3448.91	-0.21687
2466.53	0.31931		3449.21	-0.2257
2466.73	0.31929		3449.52	-0.23489
2466.93	0.31927		3449.82	-0.2444
2467.13	0.31925		3450.12	-0.25419
2467.33	0.31925		3450.43	-0.26418
2467.53	0.31926		3450.73	-0.27432
2467.73	0.31929		3451.03	-0.28453
2467.93	0.31933		3451.33	-0.29473
2468.13	0.31938		3451.64	-0.30483
2468.33	0.31942		3451.94	-0.31475
2468.53	0.31945		3452.24	-0.32439
2468.73	0.31947		3452.55	-0.33367
2468.93	0.31947		3452.85	-0.34248
2469.13	0.31947		3453.15	-0.35075
2469.33	0.31947		3453.45	-0.35837
2469.53	0.31949		3453.76	-0.36526
2469.73	0.3195		3454.06	-0.37135
2469.93	0.31951		3454.36	-0.37656
2470.12	0.3195		3454.67	-0.38083
2470.32	0.31946		3454.97	-0.38411
2470.52	0.3194		3455.27	-0.38634
2470.72	0.31932		3455.57	-0.3875
2470.92	0.31923		3455.88	-0.38757
2471.12	0.31915		3456.18	-0.38654
2471.32	0.31909		3456.48	-0.38442
2471.52	0.31906		3456.79	-0.38121
2471.72	0.31905		3457.09	-0.37696
2471.92	0.31907		3457.39	-0.3717
2472.12	0.3191		3457.69	-0.36549
2472.32	0.31916		3458	-0.35838
2472.52	0.31922		3458.3	-0.35046
2472.72	0.31927		3458.6	-0.34179
2472.92	0.31931		3458.91	-0.33246
2473.12	0.31934		3459.21	-0.32256
2473.32	0.31935		3459.51	-0.31219
2473.52	0.31935		3459.81	-0.30143
2473.72	0.31935		3460.12	-0.29039
2473.92	0.31933		3460.42	-0.27915
2474.12	0.31931		3460.72	-0.26781
2474.32	0.31929		3461.03	-0.25646
2474.52	0.31926		3461.33	-0.24518
2474.72	0.31925		3461.63	-0.23404
2474.92	0.31924		3461.93	-0.22312
2475.12	0.31925		3462.24	-0.21247
2475.32	0.31928		3462.54	-0.20216
2475.52	0.31933		3462.84	-0.19224
2475.72	0.31941		3463.15	-0.18273
2475.92	0.31952		3463.45	-0.17368
2476.12	0.31964		3463.75	-0.16512
2476.32	0.31976		3464.05	-0.15705
2476.51	0.31986		3464.36	-0.14949
2476.71	0.31991		3464.66	-0.14244
2476.91	0.3199		3464.96	-0.1359
2477.11	0.31985		3465.27	-0.12986
2477.31	0.31977		3465.57	-0.12431
2477.51	0.31968		3465.87	-0.11925
2477.71	0.31961		3466.17	-0.11463
2477.91	0.31955		3466.48	-0.11046
2478.11	0.31952		3466.78	-0.10669
2478.31	0.31951		3467.08	-0.10331
2478.51	0.31949		3467.39	-0.10029
2478.71	0.31948		3467.69	-0.09761
2478.91	0.31947		3467.99	-0.09523
2479.11	0.31947		3468.3	-0.09313
2479.31	0.31946		3468.6	-0.0913
2479.51	0.31946		3468.9	-0.08969
2479.71	0.31945		3469.2	-0.08829
2479.91	0.31944		3469.51	-0.08708
2480.11	0.31944		3469.81	-0.08604
2480.31	0.31946		3470.11	-0.08514
2480.51	0.31949		3470.42	-0.08438
2480.71	0.31953		3470.72	-0.08372
2480.91	0.31958		3471.02	-0.08317
2481.11	0.31963		3471.32	-0.0827
2481.31	0.31968		3471.63	-0.08231
2481.51	0.31971		3471.93	-0.08198
2481.71	0.31973		3472.23	-0.08171
2481.91	0.31975		3472.54	-0.08148
2482.11	0.31977		3472.84	-0.08129
2482.31	0.31981		3473.14	-0.08114
2482.51	0.31986		3473.44	-0.08101
2482.7	0.3199		3473.75	-0.0809
2482.9	0.31993		3474.05	-0.08082
2483.1	0.31993		3474.35	-0.08075
2483.3	0.31989		3474.66	-0.0807
2483.5	0.31982		3474.96	-0.08065
2483.7	0.31974		3475.26	-0.08062
2483.9	0.31967		3475.56	-0.08059
2484.1	0.31961		3475.87	-0.08057
2484.3	0.31955		3476.17	-0.08055
2484.5	0.3195		3476.47	-0.08053
2484.7	0.31944		3476.78	-0.08052
2484.9	0.31938		3477.08	-0.08051
2485.1	0.31934		3477.38	-0.08051
2485.3	0.31931		3477.68	-0.0805
2485.5	0.31931		3477.99	-0.0805
2485.7	0.31934		3478.29	-0.08049
2485.9	0.31939		3478.59	-0.08049
2486.1	0.31946		3478.9	-0.08049
2486.3	0.31953		3479.2	-0.08049
2486.5	0.31959		3479.5	-0.08049
2486.7	0.31964		3479.8	-0.08049
2486.9	0.31968		3480.11	-0.08049
2487.1	0.31971		3480.41	-0.08049
2487.3	0.31973		3480.71	-0.08049
2487.5	0.31974		3481.02	-0.08049
2487.7	0.31974		3481.32	-0.08049
2487.9	0.31973		3481.62	-0.08049
2488.1	0.31972		3481.92	-0.08049
2488.3	0.31972		3482.23	-0.08049
2488.5	0.31972		3482.53	-0.08049
2488.7	0.31973		3482.83	-0.08049
2488.89	0.31974		3483.14	-0.08049
2489.09	0.31975		3483.44	-0.08049
2489.29	0.31974		3483.74	-0.08049
2489.49	0.31973		3484.04	-0.08049
2489.69	0.31971		3484.35	-0.08049
2489.89	0.31971		3484.65	-0.08049
2490.09	0.31972		3484.95	-0.08049
2490.29	0.31976		3485.26	-0.08049
2490.49	0.3198		3485.56	-0.08049
2490.69	0.31982		3485.86	-0.08049
2490.89	0.3198		3486.17	-0.08049
2491.09	0.31974		3486.47	-0.08049
2491.29	0.31964		3486.77	-0.08049
2491.49	0.31952		3487.07	-0.08049
2491.69	0.31939		3487.38	-0.08049
2491.89	0.31927		3487.68	-0.08049
2492.09	0.31918		3487.98	-0.08049
2492.29	0.31909		3488.29	-0.08049
2492.49	0.31903		3488.59	-0.08049
2492.69	0.31898		3488.89	-0.08049
2492.89	0.31895		3489.19	-0.08049
2493.09	0.31894		3489.5	-0.08049
2493.29	0.31895		3489.8	-0.08049
2493.49	0.31898		3490.1	-0.08049
2493.69	0.31904		3490.41	-0.08049
2493.89	0.3191		3490.71	-0.08049
2494.09	0.31915		3491.01	-0.08049
2494.29	0.31919		3491.31	-0.08049
2494.49	0.31919		3491.62	-0.08049
2494.69	0.31917		3491.92	-0.08049
2494.89	0.31913		3492.22	-0.08049
2495.09	0.31908		3492.53	-0.08049
2495.28	0.31901		3492.83	-0.08049
2495.48	0.31895		3493.13	-0.08049
2495.68	0.31889		3493.43	-0.08049
2495.88	0.31885		3493.74	-0.08049
2496.08	0.31884		3494.04	-0.08049
2496.28	0.31885		3494.34	-0.08049
2496.48	0.31888		3494.65	-0.08049
2496.68	0.31892		3494.95	-0.08049
2496.88	0.31897		3495.25	-0.08049
2497.08	0.31901		3495.55	-0.08049
2497.28	0.31905		3495.86	-0.08049
2497.48	0.31908		3496.16	-0.08049
2497.68	0.31911		3496.46	-0.08049
2497.88	0.31914		3496.77	-0.08049
2498.08	0.31918		3497.07	-0.08049
2498.28	0.31922		3497.37	-0.08049
2498.48	0.31926		3497.67	-0.08049
2498.68	0.31929		3497.98	-0.08049
2498.88	0.31931		3498.28	-0.08049
2499.08	0.3193		3498.58	-0.08049
2499.28	0.31928		3498.89	-0.08049
2499.48	0.31925		3499.19	-0.08049
2499.68	0.3192		3499.49	-0.08049
2499.88	0.31916		3499.79	-0.08049
2500.08	0.3191		3500.1	-0.08049
2500.28	0.31904		3500.4	-0.08049
2500.48	0.31897		3500.7	-0.08049
2500.68	0.3189		3501.01	-0.08049
2500.88	0.31884		3501.31	-0.08049
2501.08	0.31879		3501.61	-0.08049
2501.28	0.31876		3501.91	-0.08049
2501.47	0.31876		3502.22	-0.08049
2501.67	0.31877		3502.52	-0.08049
2501.87	0.3188		3502.82	-0.08049
2502.07	0.31884		3503.13	-0.08049
2502.27	0.31886		3503.43	-0.08049
2502.47	0.31887		3503.73	-0.08049
2502.67	0.31886		3504.04	-0.08049
2502.87	0.31884		3504.34	-0.08049
2503.07	0.31882		3504.64	-0.08049
2503.27	0.31881		3504.94	-0.08049
2503.47	0.31883		3505.25	-0.08049
2503.67	0.3189		3505.55	-0.08049
2503.87	0.31899		3505.85	-0.08049
2504.07	0.31911		3506.16	-0.08049
2504.27	0.31921		3506.46	-0.08049
2504.47	0.31929		3506.76	-0.08049
2504.67	0.31934		3507.06	-0.08049
2504.87	0.31938		3507.37	-0.08049
2505.07	0.31941		3507.67	-0.08049
2505.27	0.31945		3507.97	-0.08049
2505.47	0.31952		3508.28	-0.08049
2505.67	0.31959		3508.58	-0.08049
2505.87	0.31967		3508.88	-0.08049
2506.07	0.31973		3509.18	-0.08049
2506.27	0.31978		3509.49	-0.08049
2506.47	0.31979		3509.79	-0.08049
2506.67	0.31977		3510.09	-0.08049
2506.87	0.31973		3510.4	-0.08049
2507.07	0.31967		3510.7	-0.08049
2507.27	0.3196		3511	-0.08049
2507.47	0.31952		3511.3	-0.08049
2507.67	0.31945		3511.61	-0.08049
2507.86	0.31938		3511.91	-0.08049
2508.06	0.31933		3512.21	-0.08049
2508.26	0.31929		3512.52	-0.08049
2508.46	0.31925		3512.82	-0.08049
2508.66	0.31923		3513.12	-0.08049
2508.86	0.31922		3513.42	-0.08049
2509.06	0.31921		3513.73	-0.08049
2509.26	0.31922		3514.03	-0.08049
2509.46	0.31923		3514.33	-0.08049
2509.66	0.31925		3514.64	-0.08049
2509.86	0.31926		3514.94	-0.08049
2510.06	0.31929		3515.24	-0.08049
2510.26	0.31932		3515.54	-0.08049
2510.46	0.31935		3515.85	-0.08049
2510.66	0.31939		3516.15	-0.08049
2510.86	0.31943		3516.45	-0.08049
2511.06	0.31947		3516.76	-0.08049
2511.26	0.3195		3517.06	-0.08049
2511.46	0.31954		3517.36	-0.08049
2511.66	0.31959		3517.66	-0.08049
2511.86	0.31963		3517.97	-0.08049
2512.06	0.31967		3518.27	-0.08049
2512.26	0.3197		3518.57	-0.08049
2512.46	0.31971		3518.88	-0.08049
2512.66	0.31971		3519.18	-0.08049
2512.86	0.3197		3519.48	-0.08049
2513.06	0.31968		3519.79	-0.08049
2513.26	0.31965		3520.09	-0.08049
2513.46	0.31961		3520.39	-0.08049
2513.66	0.31956		3520.69	-0.08049
2513.86	0.31953		3521	-0.08049
2514.05	0.31951		3521.3	-0.08049
2514.25	0.31949		3521.6	-0.08049
2514.45	0.31947		3521.91	-0.08049
2514.65	0.31943		3522.21	-0.08049
2514.85	0.3194		3522.51	-0.08049
2515.05	0.31938		3522.81	-0.08049
2515.25	0.31939		3523.12	-0.08049
2515.45	0.31942		3523.42	-0.08049
2515.65	0.31948		3523.72	-0.08049
2515.85	0.31953		3524.03	-0.08049
2516.05	0.31958		3524.33	-0.08049
2516.25	0.31963		3524.63	-0.08049
2516.45	0.31967		3524.93	-0.08049
2516.65	0.31969		3525.24	-0.08049
2516.85	0.3197		3525.54	-0.08049
2517.05	0.3197		3525.84	-0.08049
2517.25	0.31968		3526.15	-0.08049
2517.45	0.31966		3526.45	-0.08049
2517.65	0.31962		3526.75	-0.08049
2517.85	0.31956		3527.05	-0.08049
2518.05	0.31949		3527.36	-0.08049
2518.25	0.31941		3527.66	-0.08049
2518.45	0.31933		3527.96	-0.08049
2518.65	0.31927		3528.27	-0.08049
2518.85	0.31925		3528.57	-0.08049
2519.05	0.31924		3528.87	-0.08049
2519.25	0.31925		3529.17	-0.08049
2519.45	0.31926		3529.48	-0.08049
2519.65	0.31926		3529.78	-0.08049
2519.85	0.31928		3530.08	-0.08049
2520.05	0.31929		3530.39	-0.08049
2520.24	0.31932		3530.69	-0.08049
2520.44	0.31936		3530.99	-0.08049
2520.64	0.3194		3531.29	-0.08049
2520.84	0.31943		3531.6	-0.08049
2521.04	0.31946		3531.9	-0.08049
2521.24	0.3195		3532.2	-0.08049
2521.44	0.31954		3532.51	-0.08049
2521.64	0.31961		3532.81	-0.08049
2521.84	0.31968		3533.11	-0.08049
2522.04	0.31976		3533.41	-0.08049
2522.24	0.31982		3533.72	-0.08049
2522.44	0.31984		3534.02	-0.08049
2522.64	0.31982		3534.32	-0.08049
2522.84	0.31977		3534.63	-0.08049
2523.04	0.31968		3534.93	-0.08049
2523.24	0.31958		3535.23	-0.08049
2523.44	0.31948		3535.53	-0.08049
2523.64	0.31938		3535.84	-0.08049
2523.84	0.31929		3536.14	-0.08049
2524.04	0.31923		3536.44	-0.08049
2524.24	0.31919		3536.75	-0.08049
2524.44	0.31918		3537.05	-0.08049
2524.64	0.31919		3537.35	-0.08049
2524.84	0.3192		3537.66	-0.08049
2525.04	0.3192		3537.96	-0.08049
2525.24	0.3192		3538.26	-0.08049
2525.44	0.31919		3538.56	-0.08049
2525.64	0.31919		3538.87	-0.08049
2525.84	0.31919		3539.17	-0.08049
2526.04	0.31921		3539.47	-0.08049
2526.24	0.31923		3539.78	-0.08049
2526.44	0.31927		3540.08	-0.08049
2526.63	0.3193		3540.38	-0.08049
2526.83	0.3193		3540.68	-0.08049
2527.03	0.31929		3540.99	-0.08049
2527.23	0.31924		3541.29	-0.08049
2527.43	0.31917		3541.59	-0.08049
2527.63	0.31909		3541.9	-0.08049
2527.83	0.31901		3542.2	-0.08049
2528.03	0.31895		3542.5	-0.08049
2528.23	0.31891		3542.8	-0.08049
2528.43	0.3189		3543.11	-0.08049
2528.63	0.31892		3543.41	-0.08049
2528.83	0.31897		3543.71	-0.08049
2529.03	0.31904		3544.02	-0.08049
2529.23	0.31913		3544.32	-0.08049
2529.43	0.31922		3544.62	-0.08049
2529.63	0.3193		3544.92	-0.08049
2529.83	0.31939		3545.23	-0.08049
2530.03	0.31946		3545.53	-0.08049
2530.23	0.31953		3545.83	-0.08049
2530.43	0.31957		3546.14	-0.08049
2530.63	0.31958		3546.44	-0.08049
2530.83	0.31956		3546.74	-0.08049
2531.03	0.31952		3547.04	-0.08049
2531.23	0.31947		3547.35	-0.08049
2531.43	0.31941		3547.65	-0.08049
2531.63	0.31936		3547.95	-0.08049
2531.83	0.31931		3548.26	-0.08049
2532.03	0.31927		3548.56	-0.08049
2532.23	0.31923		3548.86	-0.08049
2532.43	0.31919		3549.16	-0.08049
2532.63	0.31914		3549.47	-0.08049
2532.82	0.31909		3549.77	-0.08049
2533.02	0.31905		3550.07	-0.08049
2533.22	0.31903		3550.38	-0.08049
2533.42	0.31901		3550.68	-0.08049
2533.62	0.31902		3550.98	-0.08049
2533.82	0.31904		3551.28	-0.08049
2534.02	0.31909		3551.59	-0.08049
2534.22	0.31916		3551.89	-0.08049
2534.42	0.31923		3552.19	-0.08049
2534.62	0.31931		3552.5	-0.08049
2534.82	0.31938		3552.8	-0.08049
2535.02	0.31944		3553.1	-0.08049
2535.22	0.31948		3553.4	-0.08049
2535.42	0.31952		3553.71	-0.08049
2535.62	0.31955		3554.01	-0.08049
2535.82	0.31958		3554.31	-0.08049
2536.02	0.3196		3554.62	-0.08049
2536.22	0.31963		3554.92	-0.08049
2536.42	0.31965		3555.22	-0.08049
2536.62	0.31967		3555.53	-0.08049
2536.82	0.31968		3555.83	-0.08049
2537.02	0.31969		3556.13	-0.08049
2537.22	0.31969		3556.43	-0.08049
2537.42	0.31969		3556.74	-0.08049
2537.62	0.31969		3557.04	-0.08049
2537.82	0.3197		3557.34	-0.08049
2538.02	0.31971		3557.65	-0.08049
2538.22	0.31972		3557.95	-0.08049
2538.42	0.31973		3558.25	-0.08049
2538.62	0.31975		3558.55	-0.08049
2538.82	0.31977		3558.86	-0.08049
2539.02	0.31981		3559.16	-0.08049
2539.21	0.31984		3559.46	-0.08049
2539.41	0.31986		3559.77	-0.08049
2539.61	0.31989		3560.07	-0.08049
2539.81	0.3199		3560.37	-0.08049
2540.01	0.31991		3560.67	-0.08049
2540.21	0.31992		3560.98	-0.08049
2540.41	0.31993		3561.28	-0.08049
2540.61	0.31995		3561.58	-0.08049
2540.81	0.31997		3561.89	-0.08049
2541.01	0.31998		3562.19	-0.08049
2541.21	0.31999		3562.49	-0.08049
2541.41	0.31998		3562.79	-0.08049
2541.61	0.31995		3563.1	-0.08049
2541.81	0.31992		3563.4	-0.08049
2542.01	0.31987		3563.7	-0.08049
2542.21	0.31983		3564.01	-0.08049
2542.41	0.31981		3564.31	-0.08049
2542.61	0.31982		3564.61	-0.08049
2542.81	0.31985		3564.91	-0.08049
2543.01	0.3199		3565.22	-0.08049
2543.21	0.31996		3565.52	-0.08049
2543.41	0.32002		3565.82	-0.08049
2543.61	0.32006		3566.13	-0.08049
2543.81	0.32008		3566.43	-0.08049
2544.01	0.32005		3566.73	-0.08049
2544.21	0.31998		3567.03	-0.08049
2544.41	0.31987		3567.34	-0.08049
2544.61	0.31974		3567.64	-0.08049
2544.81	0.3196		3567.94	-0.08049
2545.01	0.31948		3568.25	-0.08049
2545.21	0.31939		3568.55	-0.08049
2545.4	0.31934		3568.85	-0.08049
2545.6	0.31932		3569.15	-0.08049
2545.8	0.31931		3569.46	-0.08049
2546	0.31931		3569.76	-0.08049
2546.2	0.31931		3570.06	-0.08049
2546.4	0.31929		3570.37	-0.08049
2546.6	0.31928		3570.67	-0.08049
2546.8	0.31924		3570.97	-0.08049
2547	0.31919		3571.28	-0.08049
2547.2	0.31911		3571.58	-0.08049
2547.4	0.31902		3571.88	-0.08049
2547.6	0.31892		3572.18	-0.08049
2547.8	0.31883		3572.49	-0.08049
2548	0.31877		3572.79	-0.08049
2548.2	0.31876		3573.09	-0.08049
2548.4	0.3188		3573.4	-0.08049
2548.6	0.31888		3573.7	-0.08049
2548.8	0.31898		3574	-0.08049
2549	0.31908		3574.3	-0.08049
2549.2	0.31918		3574.61	-0.08049
2549.4	0.31926		3574.91	-0.08049
2549.6	0.31932		3575.21	-0.08049
2549.8	0.31936		3575.52	-0.08049
2550	0.31938		3575.82	-0.08049
2550.2	0.3194		3576.12	-0.08049
2550.4	0.31942		3576.42	-0.08049
2550.6	0.31944		3576.73	-0.08049
2550.8	0.31947		3577.03	-0.08049
2551	0.3195		3577.33	-0.08049
2551.2	0.31952		3577.64	-0.08049
2551.4	0.31953		3577.94	-0.08049
2551.59	0.31953		3578.24	-0.08049
2551.79	0.31954		3578.54	-0.08049
2551.99	0.31955		3578.85	-0.08049
2552.19	0.31959		3579.15	-0.08049
2552.39	0.31963		3579.45	-0.08049
2552.59	0.31967		3579.76	-0.08049
2552.79	0.3197		3580.06	-0.08049
2552.99	0.31972		3580.36	-0.08049
2553.19	0.31971		3580.66	-0.08049
2553.39	0.31969		3580.97	-0.08049
2553.59	0.31964		3581.27	-0.08049
2553.79	0.3196		3581.57	-0.08049
2553.99	0.31956		3581.88	-0.08049
2554.19	0.31953		3582.18	-0.08049
2554.39	0.31951		3582.48	-0.08049
2554.59	0.31951		3582.78	-0.08049
2554.79	0.3195		3583.09	-0.08049
2554.99	0.3195		3583.39	-0.08049
2555.19	0.31948		3583.69	-0.08049
2555.39	0.31945		3584	-0.08049
2555.59	0.3194		3584.3	-0.08049
2555.79	0.31935		3584.6	-0.08049
2555.99	0.31931		3584.9	-0.08049
2556.19	0.31928		3585.21	-0.08049
2556.39	0.31929		3585.51	-0.08049
2556.59	0.31933		3585.81	-0.08049
2556.79	0.3194		3586.12	-0.08049
2556.99	0.31948		3586.42	-0.08049
2557.19	0.31957		3586.72	-0.08049
2557.39	0.31965		3587.02	-0.08049
2557.59	0.3197		3587.33	-0.08049
2557.79	0.31974		3587.63	-0.08049
2557.98	0.31974		3587.93	-0.08049
2558.18	0.31973		3588.24	-0.08049
2558.38	0.31972		3588.54	-0.08049
2558.58	0.31971		3588.84	-0.08049
2558.78	0.31972		3589.15	-0.08049
2558.98	0.31975		3589.45	-0.08049
2559.18	0.31978		3589.75	-0.08049
2559.38	0.31981		3590.05	-0.08049
2559.58	0.31982		3590.36	-0.08049
2559.78	0.31981		3590.66	-0.08049
2559.98	0.31978		3590.96	-0.08049
2560.18	0.31973		3591.27	-0.08049
2560.38	0.31966		3591.57	-0.08049
2560.58	0.31957		3591.87	-0.08049
2560.78	0.31948		3592.17	-0.08049
2560.98	0.31938		3592.48	-0.08049
2561.18	0.31927		3592.78	-0.08049
2561.38	0.31917		3593.08	-0.08049
2561.58	0.31908		3593.39	-0.08049
2561.78	0.319		3593.69	-0.08049
2561.98	0.31893		3593.99	-0.08049
2562.18	0.31888		3594.29	-0.08049
2562.38	0.31885		3594.6	-0.08049
2562.58	0.31885		3594.9	-0.08049
2562.78	0.31888		3595.2	-0.08049
2562.98	0.31893		3595.51	-0.08049
2563.18	0.31902		3595.81	-0.08049
2563.38	0.31913		3596.11	-0.08049
2563.58	0.31926		3596.41	-0.08049
2563.78	0.3194		3596.72	-0.08049
2563.98	0.31954		3597.02	-0.08049
2564.17	0.31966		3597.32	-0.08049
2564.37	0.31974		3597.63	-0.08049
2564.57	0.31979		3597.93	-0.08049
2564.77	0.31979		3598.23	-0.08049
2564.97	0.31976		3598.53	-0.08049
2565.17	0.31971		3598.84	-0.08049
2565.37	0.31966		3599.14	-0.08049
2565.57	0.31961		3599.44	-0.08049
2565.77	0.31957		3599.75	-0.08049
2565.97	0.31954		3600.05	-0.08049
2566.17	0.31951		3600.35	-0.08049
2566.37	0.31947		3600.65	-0.08049
2566.57	0.31944		3600.96	-0.08049
2566.77	0.31942		3601.26	-0.08049
2566.97	0.3194		3601.56	-0.08049
2567.17	0.31939		3601.87	-0.08049
2567.37	0.31938		3602.17	-0.08049
2567.57	0.31938		3602.47	-0.08049
2567.77	0.31937		3602.77	-0.08049
2567.97	0.31935		3603.08	-0.08049
2568.17	0.31932		3603.38	-0.08049
2568.37	0.31928		3603.68	-0.08049
2568.57	0.31923		3603.99	-0.08049
2568.77	0.31917		3604.29	-0.08049
2568.97	0.31912		3604.59	-0.08049
2569.17	0.31908		3604.89	-0.08049
2569.37	0.31907		3605.2	-0.08049
2569.57	0.31909		3605.5	-0.08049
2569.77	0.31914		3605.8	-0.08049
2569.97	0.31922		3606.11	-0.08049
2570.17	0.31931		3606.41	-0.08049
2570.37	0.31942		3606.71	-0.08049
2570.56	0.31953		3607.02	-0.08049
2570.76	0.31964		3607.32	-0.08049
2570.96	0.31974		3607.62	-0.08049
2571.16	0.31982		3607.92	-0.08049
2571.36	0.31988		3608.23	-0.08049
2571.56	0.31993		3608.53	-0.08049
2571.76	0.31998		3608.83	-0.08049
2571.96	0.32003		3609.14	-0.08049
2572.16	0.32009		3609.44	-0.08049
2572.36	0.32015		3609.74	-0.08049
2572.56	0.3202		3610.04	-0.08049
2572.76	0.32022		3610.35	-0.08049
2572.96	0.3202		3610.65	-0.08049
2573.16	0.32014		3610.95	-0.08049
2573.36	0.32006		3611.26	-0.08049
2573.56	0.31996		3611.56	-0.08049
2573.76	0.31985		3611.86	-0.08049
2573.96	0.31973		3612.16	-0.08049
2574.16	0.31963		3612.47	-0.08049
2574.36	0.31953		3612.77	-0.08049
2574.56	0.31945		3613.07	-0.08049
2574.76	0.31938		3613.38	-0.08049
2574.96	0.31933		3613.68	-0.08049
2575.16	0.31928		3613.98	-0.08049
2575.36	0.31924		3614.28	-0.08049
2575.56	0.3192		3614.59	-0.08049
2575.76	0.31916		3614.89	-0.08049
2575.96	0.31913		3615.19	-0.08049
2576.16	0.3191		3615.5	-0.08049
2576.36	0.31907		3615.8	-0.08049
2576.56	0.31905		3616.1	-0.08049
2576.75	0.31904		3616.4	-0.08049
2576.95	0.31904		3616.71	-0.08049
2577.15	0.31907		3617.01	-0.08049
2577.35	0.31912		3617.31	-0.08049
2577.55	0.31919		3617.62	-0.08049
2577.75	0.31929		3617.92	-0.08049
2577.95	0.3194		3618.22	-0.08049
2578.15	0.3195		3618.52	-0.08049
2578.35	0.31958		3618.83	-0.08049
2578.55	0.31964		3619.13	-0.08049
2578.75	0.31966		3619.43	-0.08049
2578.95	0.31965		3619.74	-0.08049
2579.15	0.3196		3620.04	-0.08049
2579.35	0.31954		3620.34	-0.08049
2579.55	0.31947		3620.64	-0.08049
2579.75	0.31941		3620.95	-0.08049
2579.95	0.31936		3621.25	-0.08049
2580.15	0.31932		3621.55	-0.08049
2580.35	0.3193		3621.86	-0.08049
2580.55	0.3193		3622.16	-0.08049
2580.75	0.3193		3622.46	-0.08049
2580.95	0.31932		3622.77	-0.08049
2581.15	0.31933		3623.07	-0.08049
2581.35	0.31933		3623.37	-0.08049
2581.55	0.31932		3623.67	-0.08049
2581.75	0.3193		3623.98	-0.08049
2581.95	0.31927		3624.28	-0.08049
2582.15	0.31924		3624.58	-0.08049
2582.35	0.31922		3624.89	-0.08049
2582.55	0.31922		3625.19	-0.08049
2582.75	0.31924		3625.49	-0.08049
2582.94	0.31926		3625.79	-0.08049
2583.14	0.31927		3626.1	-0.08049
2583.34	0.31927		3626.4	-0.08049
2583.54	0.31925		3626.7	-0.08049
2583.74	0.31923		3627.01	-0.08049
2583.94	0.31921		3627.31	-0.08049
2584.14	0.31921		3627.61	-0.08049
2584.34	0.31921		3627.91	-0.08049
2584.54	0.3192		3628.22	-0.08049
2584.74	0.31918		3628.52	-0.08049
2584.94	0.31915		3628.82	-0.08049
2585.14	0.3191		3629.13	-0.08049
2585.34	0.31905		3629.43	-0.08049
2585.54	0.31901		3629.73	-0.08049
2585.74	0.31897		3630.03	-0.08049
2585.94	0.31896		3630.34	-0.08049
2586.14	0.31896		3630.64	-0.08049
2586.34	0.31899		3630.94	-0.08049
2586.54	0.31902		3631.25	-0.08049
2586.74	0.31906		3631.55	-0.08049
2586.94	0.31911		3631.85	-0.08049
2587.14	0.31917		3632.15	-0.08049
2587.34	0.31924		3632.46	-0.08049
2587.54	0.31932		3632.76	-0.08049
2587.74	0.31938		3633.06	-0.08049
2587.94	0.31943		3633.37	-0.08049
2588.14	0.31944		3633.67	-0.08049
2588.34	0.31943		3633.97	-0.08049
2588.54	0.31939		3634.27	-0.08049
2588.74	0.31934		3634.58	-0.08049
2588.94	0.3193		3634.88	-0.08049
2589.14	0.31926		3635.18	-0.08049
2589.33	0.31924		3635.49	-0.08049
2589.53	0.31922		3635.79	-0.08049
2589.73	0.31922		3636.09	-0.08049
2589.93	0.31923		3636.39	-0.08049
2590.13	0.31926		3636.7	-0.08049
2590.33	0.31929		3637	-0.08049
2590.53	0.31932		3637.3	-0.08049
2590.73	0.31935		3637.61	-0.08049
2590.93	0.31937		3637.91	-0.08049
2591.13	0.3194		3638.21	-0.08049
2591.33	0.31943		3638.51	-0.08049
2591.53	0.31947		3638.82	-0.08049
2591.73	0.31952		3639.12	-0.08049
2591.93	0.31956		3639.42	-0.08049
2592.13	0.3196		3639.73	-0.08049
2592.33	0.31962		3640.03	-0.08049
2592.53	0.31963		3640.33	-0.08049
2592.73	0.31961		3640.64	-0.08049
2592.93	0.31958		3640.94	-0.08049
2593.13	0.31953		3641.24	-0.08049
2593.33	0.31946		3641.54	-0.08049
2593.53	0.31937		3641.85	-0.08049
2593.73	0.31928		3642.15	-0.08049
2593.93	0.31919		3642.45	-0.08049
2594.13	0.31911		3642.76	-0.08049
2594.33	0.31905		3643.06	-0.08049
2594.53	0.31902		3643.36	-0.08049
2594.73	0.31902		3643.66	-0.08049
2594.93	0.31906		3643.97	-0.08049
2595.13	0.31912		3644.27	-0.08049
2595.33	0.3192		3644.57	-0.08049
2595.52	0.31928		3644.88	-0.08049
2595.72	0.31936		3645.18	-0.08049
2595.92	0.31944		3645.48	-0.08049
2596.12	0.31949		3645.78	-0.08049
2596.32	0.31952		3646.09	-0.08049
2596.52	0.31953		3646.39	-0.08049
2596.72	0.31952		3646.69	-0.08049
2596.92	0.31951		3647	-0.08049
2597.12	0.31951		3647.3	-0.08049
2597.32	0.31954		3647.6	-0.08049
2597.52	0.31959		3647.9	-0.08049
2597.72	0.31964		3648.21	-0.08049
2597.92	0.3197		3648.51	-0.08049
2598.12	0.31975		3648.81	-0.08049
2598.32	0.31979		3649.12	-0.08049
2598.52	0.31981		3649.42	-0.08049
2598.72	0.31983		3649.72	-0.08049
2598.92	0.31985		3650.02	-0.08049
2599.12	0.31986		3650.33	-0.08049
2599.32	0.31987		3650.63	-0.08049
2599.52	0.31989		3650.93	-0.08049
2599.72	0.31989		3651.24	-0.08049
2599.92	0.31989		3651.54	-0.08049
2600.12	0.31987		3651.84	-0.08049
2600.32	0.31984		3652.14	-0.08049
2600.52	0.31981		3652.45	-0.08049
2600.72	0.31978		3652.75	-0.08049
2600.92	0.31976		3653.05	-0.08049
2601.12	0.31975		3653.36	-0.08049
2601.32	0.31973		3653.66	-0.08049
2601.52	0.31971		3653.96	-0.08049
2601.71	0.31968		3654.26	-0.08049
2601.91	0.31963		3654.57	-0.08049
2602.11	0.31956		3654.87	-0.08049
2602.31	0.31948		3655.17	-0.08049
2602.51	0.31938		3655.48	-0.08049
2602.71	0.31927		3655.78	-0.08049
2602.91	0.31917		3656.08	-0.08049
2603.11	0.31909		3656.38	-0.08049
2603.31	0.31903		3656.69	-0.08049
2603.51	0.319		3656.99	-0.08049
2603.71	0.31899		3657.29	-0.08049
2603.91	0.31902		3657.6	-0.08049
2604.11	0.31905		3657.9	-0.08049
2604.31	0.31909		3658.2	-0.08049
2604.51	0.31914		3658.51	-0.08049
2604.71	0.31917		3658.81	-0.08049
2604.91	0.3192		3659.11	-0.08049
2605.11	0.31922		3659.41	-0.08049
2605.31	0.31924		3659.72	-0.08049
2605.51	0.31926		3660.02	-0.08049
2605.71	0.31928		3660.32	-0.08049
2605.91	0.31931		3660.63	-0.08049
2606.11	0.31933		3660.93	-0.08049
2606.31	0.31937		3661.23	-0.08049
2606.51	0.31942		3661.53	-0.08049
2606.71	0.31948		3661.84	-0.08049
2606.91	0.31957		3662.14	-0.08049
2607.11	0.31965		3662.44	-0.08049
2607.31	0.31972		3662.75	-0.08049
2607.51	0.31976		3663.05	-0.08049
2607.71	0.31977		3663.35	-0.08049
2607.91	0.31975		3663.65	-0.08049
2608.1	0.3197		3663.96	-0.08049
2608.3	0.31962		3664.26	-0.08049
2608.5	0.31954		3664.56	-0.08049
2608.7	0.31946		3664.87	-0.08049
2608.9	0.31939		3665.17	-0.08049
2609.1	0.31934		3665.47	-0.08049
2609.3	0.3193		3665.77	-0.08049
2609.5	0.31927		3666.08	-0.08049
2609.7	0.31926		3666.38	-0.08049
2609.9	0.31925		3666.68	-0.08049
2610.1	0.31923		3666.99	-0.08049
2610.3	0.31921		3667.29	-0.08049
2610.5	0.3192		3667.59	-0.08049
2610.7	0.31921		3667.89	-0.08049
2610.9	0.31924		3668.2	-0.08049
2611.1	0.31929		3668.5	-0.08049
2611.3	0.31935		3668.8	-0.08049
2611.5	0.3194		3669.11	-0.08049
2611.7	0.31943		3669.41	-0.08049
2611.9	0.31943		3669.71	-0.08049
2612.1	0.31941		3670.01	-0.08049
2612.3	0.31938		3670.32	-0.08049
2612.5	0.31936		3670.62	-0.08049
2612.7	0.31933		3670.92	-0.08049
2612.9	0.3193		3671.23	-0.08049
2613.1	0.31928		3671.53	-0.08049
2613.3	0.31926		3671.83	-0.08049
2613.5	0.31925		3672.13	-0.08049
2613.7	0.31925		3672.44	-0.08049
2613.9	0.31926		3672.74	-0.08049
2614.1	0.31927		3673.04	-0.08049
2614.29	0.31927		3673.35	-0.08049
2614.49	0.31925		3673.65	-0.08049
2614.69	0.31923		3673.95	-0.08049
2614.89	0.31921		3674.26	-0.08049
2615.09	0.31919		3674.56	-0.08049
2615.29	0.31917		3674.86	-0.08049
2615.49	0.31914		3675.16	-0.08049
2615.69	0.3191		3675.47	-0.08049
2615.89	0.31904		3675.77	-0.08049
2616.09	0.31897		3676.07	-0.08049
2616.29	0.3189		3676.38	-0.08049
2616.49	0.31886		3676.68	-0.08049
2616.69	0.31885		3676.98	-0.08049
2616.89	0.31887		3677.28	-0.08049
2617.09	0.31892		3677.59	-0.08049
2617.29	0.31898		3677.89	-0.08049
2617.49	0.31906		3678.19	-0.08049
2617.69	0.31914		3678.5	-0.08049
2617.89	0.31921		3678.8	-0.08049
2618.09	0.31929		3679.1	-0.08049
2618.29	0.31936		3679.4	-0.08049
2618.49	0.31944		3679.71	-0.08049
2618.69	0.31952		3680.01	-0.08049
2618.89	0.31959		3680.31	-0.08049
2619.09	0.31965		3680.62	-0.08049
2619.29	0.31968		3680.92	-0.08049
2619.49	0.31969		3681.22	-0.08049
2619.69	0.31967		3681.52	-0.08049
2619.89	0.31964		3681.83	-0.08049
2620.09	0.3196		3682.13	-0.08049
2620.29	0.31957		3682.43	-0.08049
2620.49	0.31955		3682.74	-0.08049
2620.68	0.31954		3683.04	-0.08049
2620.88	0.31955		3683.34	-0.08049
2621.08	0.31956		3683.64	-0.08049
2621.28	0.31957		3683.95	-0.08049
2621.48	0.31957		3684.25	-0.08049
2621.68	0.31956		3684.55	-0.08049
2621.88	0.31954		3684.86	-0.08049
[truncated: 10,002 more rows]

## Sheet: Figure 4D
Temperature (K)	gx	gy	gz
5	1.9797	1.9794	1.9435
10	1.9798	1.9793	1.9435
15	1.9799	1.9792	1.9435
20	1.9802	1.9791	1.9434
25	1.9802	1.979	1.9433
30	1.9802	1.979	1.9434
35	1.9802	1.9791	1.9434
40	1.9802	1.9791	1.9434
45	1.9802	1.9791	1.9434
50	1.9802	1.9791	1.9434
60	1.9802	1.9791	1.9434
80	1.9801	1.9788	1.943
90	1.9799	1.9786	1.9428
100	1.9796	1.9782	1.9428
120	1.9791	1.9778	1.9422
140	1.9787	1.9776	1.9421
160	1.978	1.977	1.941
180	1.9775	1.9764	1.9406
200	1.9772	1.9756	1.9401
220	1.9769	1.9748	1.9393
240	1.9765	1.9742	1.9388
260	1.9762	1.973	1.9383
280	1.9761	1.972	1.9378
293	1.9761	1.9713	1.9372

## Sheet: Figure 4E
Field (Gauss)						Magnetization per Th (cm3 G mol-1)
300 K	250 K	200 K	150 K	100 K		300 K	250 K	200 K	150 K	100 K
0.04793	-0.03595	0.04793	0.4194	0.08388		0.15432	0.29129	0.3073	0.31187	0.32008
999.881	999.965	1000.1	1000.03	1000.01		0.31485	0.40642	0.41797	0.41992	0.42669
1999.94	1999.7	1999.85	1999.7	1999.67		0.04993	0.07677	0.08173	0.11483	0.11617
2999.97	3000.05	3000.14	3000.04	2999.69		-0.31057	-0.26397	-0.26102	-0.25146	-0.22986
3999.74	3999.65	3999.63	3999.78	3999.67		-0.71651	-0.67597	-0.66022	-0.66952	-0.66083
4999.78	4999.53	4999.98	4999.55	4999.73		-1.12709	-1.09777	-1.08297	-1.08618	-1.06886
5999.7	5999.75	5999.71	5999.61	5999.7		-1.54232	-1.514	-1.51419	-1.50946	-1.49817
6999.73	6999.84	6999.78	6999.5	6999.8		-1.97364	-1.95775	-1.95049	-1.95904	-1.94952
7999.57	7999.52	7999.64	7999.53	7999.64		-2.41419	-2.40757	-2.39483	-2.39787	-2.40211
8999.64	8999.76	8999.64	8999.75	8999.67		-2.86803	-2.84667	-2.85884	-2.85845	-2.86299
9999.84	9999.57	9999.52	9999.71	9999.56		-3.33187	-3.29807	-3.30241	-3.32666	-3.32503
9999.78	9999.58	9999.75	9999.76	9999.57		-3.25216	-3.25751	-3.27584	-3.26047	-3.27533
12499.8	12499.6	12499.6	12499.8	12499.7		-4.44164	-4.40154	-4.42002	-4.43814	-4.45472
14999.5	14999.8	14999.7	14999.7	14999.8		-5.55634	-5.54598	-5.56736	-5.58426	-5.64034
17499.6	17499.5	17499.9	17499.7	17499.7		-6.67605	-6.66092	-6.73674	-6.74981	-6.80181
19999.7	19999.8	19999.9	19999.6	19999.5		-7.82532	-7.82397	-7.91282	-7.86992	-7.93608
27499.8	22499.7	22499.7	22499.6	22499.7		-11.1619	-8.96031	-9.01918	-9.06839	-9.13547
29999.7	24999.6	24999.6	24999.7	24999.6		-12.3933	-10.2088	-10.1541	-10.2008	-10.3302
32499.6	27499.7	27499.6	29999.6	27499.6		-13.5317	-11.3989	-11.3319	-12.5199	-11.5099
34999.7	29999.7	29999.8	32499.6	29999.6		-14.6451	-12.5444	-12.44	-13.6874	-12.717
37499.7	32499.6	32499.6	34999.6	32499.9		-15.7914	-13.6678	-13.6116	-14.8075	-13.8423
39999.7	34999.6	34999.7	37499.8	34999.8		-16.9186	-14.8735	-14.7515	-15.97	-15.0022
42499.6	37499.5	37499.8	39999.8	37499.8		-18.052	-15.9334	-15.9556	-17.1675	-16.1805
44999.7	39999.6	39999.8	42499.8	39999.7		-19.2259	-17.1585	-17.1256	-18.4117	-17.4016
47499.8	42499.6	42499.9	44999.8	42499.9		-20.364	-18.1703	-18.2252	-19.4794	-18.5721
50000.1	44999.6	44999.8	47500	44999.7		-21.4942	-19.2736	-19.4627	-20.6441	-19.766
52500.5	47499.9	47500.2	50000.4	47500.1		-22.5972	-20.4746	-20.5255	-21.7059	-20.9027
55000.3	50000.2	50000.3	52500.3	49999.9		-23.814	-21.6288	-21.6496	-22.907	-22.1344
57500.2	52500.3	52500.4	55000.3	52500.5		-24.8179	-22.7065	-22.8684	-23.9821	-23.3693
60000.4	55000.2	55000.4	57500.3	55000.3		-26.0215	-24.1811	-23.9768	-25.2938	-24.4734
62500.2	57500.4	57500.3	60000.2	57500.3		-27.1815	-25.0267	-25.0993	-26.2643	-25.3941
65000.4	60000.3	60000.2	62500.2	60000.4		-28.3956	-26.165	-26.2596	-27.4752	-26.5358
67500.4	62500.3	62500.3	65000.4	62500.3		-29.3968	-27.2535	-27.4524	-28.6125	-27.7206
70000.4	65000.4	65000.3	70000.3	67500.2		-30.5178	-28.4981	-28.5041	-30.9931	-30.011
	67500.3	67500.3		70000.4			-29.587	-29.6536		-31.2471
	70000.1	70000.4					-30.7149	-30.7635

## Sheet: Figure 4F
Field (Gauss)						Magnetization per Th (cm3 G mol-1)
300 K	250 K	200 K	150 K	100 K		300 K	250 K	200 K	150 K	100 K
0.04793	0.40742	0.19173	0.44337	0.40742		0.49261	0.04006	0.438	0.44877	0.48344
999.881	999.773	999.75	999.941	1000.2		-0.19926	-0.29142	-0.23503	-0.21827	-0.15436
1999.65	1999.95	1999.77	1999.75	1999.73		-0.4966	-0.5465	-0.58146	-0.59408	-0.53169
2999.92	2999.81	2999.76	2999.78	2999.79		-0.72386	-0.82801	-0.84828	-0.86003	-0.81506
3999.71	3999.59	3999.6	3999.56	3999.57		-0.96611	-1.08038	-1.13591	-1.16558	-1.10573
4999.77	4999.73	4999.54	4999.73	4999.73		-1.19827	-1.32894	-1.39882	-1.42831	-1.39109
5999.68	5999.64	5999.62	5999.61	5999.75		-1.425	-1.58508	-1.67384	-1.70884	-1.65932
6999.74	6999.76	6999.72	6999.58	6999.56		-1.6582	-1.85119	-1.95652	-2.00101	-1.95642
7999.73	7999.59	7999.59	7999.6	7999.7		-1.90397	-2.12442	-2.24538	-2.30132	-2.26122
8999.69	8999.69	8999.81	8999.82	8999.66		-2.13319	-2.40043	-2.53718	-2.59344	-2.55769
9999.53	9999.78	9999.65	9999.78	9999.8		-2.39574	-2.67472	-2.79437	-2.89278	-2.86372
9999.68	9999.69	9999.6	9999.8	9999.77		-2.3172	-2.61931	-2.76133	-2.8225	-2.79115
12499.8	12499.7	12499.7	12499.7	12499.8		-2.96407	-3.32352	-3.53541	-3.60458	-3.58665
14999.6	14999.7	14999.6	14999.8	14999.5		-3.58301	-4.0106	-4.2914	-4.35519	-4.34201
17499.6	17499.9	17499.8	17499.7	17499.6		-4.1942	-4.69082	-4.98454	-5.09983	-5.10307
19999.7	19999.6	22499.5	19999.8	19999.8		-4.81728	-5.3018	-6.44662	-5.83785	-5.82084
22499.9	22499.6	24999.6	22499.5	22499.9		-5.32866	-5.99058	-7.15775	-6.67846	-6.5844
24999.7	24999.7	29999.9	24999.6	32499.9		-6.05637	-6.69407	-8.55742	-7.38161	-9.54084
27499.6	27499.8	32499.7	27499.6	34999.7		-6.61787	-7.39046	-9.35594	-8.12868	-10.3838
29999.5	29999.7	34999.5	29999.6	37499.8		-7.21989	-8.07155	-10.0755	-8.86303	-11.1001
32499.5	32499.8	37499.8	32499.7	39999.7		-7.81481	-8.71695	-10.8141	-9.57724	-11.8435
34999.5	34999.7	39999.7	34999.7	42499.6		-8.4505	-9.4475	-11.5426	-10.3932	-12.5907
37499.6	37499.8	42499.8	37499.6	44999.6		-9.04484	-10.1595	-12.2838	-11.0499	-13.3431
39999.7	39999.8	44999.8	39999.6	47500.2		-9.67156	-10.9179	-13.0292	-11.8048	-14.0952
42499.9	45000.2	47500	42499.7	52500.4		-10.2718	-12.127	-13.7465	-12.5691	-15.4961
44999.8	47500.2	52500.3	44999.7	55000.4		-10.8974	-12.8989	-15.177	-13.3017	-16.3734
47500.2	50000.3	55000.3	47499.6	57500.3		-11.4055	-13.5822	-15.9597	-14.0874	-17.0514
50000.4	52500.2	57500.3	50000.2	60000.4		-12.0837	-14.3249	-16.6604	-14.6977	-17.8577
52500.4	55000.4	60000.4	52500.3	62500.4		-12.6812	-14.9986	-17.2196	-15.4385	-18.5915
55000.4	57500.4	62500.2	55000.2	65000.4		-13.3856	-15.6354	-18.0623	-16.2128	-19.332
57500.3	60000.4	65000.3	57500.2	67500.3		-13.8946	-16.1963	-18.7105	-16.9468	-20.0777
60000.4	62500.4	67500.3	60000.3	70000.3		-14.495	-17.0067	-19.4496	-17.5937	-20.8514
62500.2	65000.2		62500.5			-15.2142	-17.6516		-18.4207
65000.5	67500.4		65000.3			-15.6973	-18.4424		-19.0794
67500.2	70000.3		67500.2			-16.4602	-18.9748		-19.8585
70000.3			70000.2			-16.894			-20.5746
